# Supplementary material for: Genetic association of the gut microbiota with epigenetic clocks mediated by inflammatory cytokines: a Mendelian randomization analysis
Source: Front Immunol. 2024 Jun 6;15:1339722. doi: 10.3389/fimmu.2024.1339722 (PMC11186987; doi:10.3389/fimmu.2024.1339722)
Supplement: Supplementary file 1 [file Table_1.xlsx]

## Sheet: Sheet1
Table S1：The instrumental variables used in MR Analysis and the power of the instrumental variables.
SNP	effect_allele.exposure	other_allele.exposure	effect_allele.outcome	other_allele.outcome	beta.exposure	chr.exposure	se.exposure	pval.exposure	samplesize.exposure	exposure	F-value
rs10074000	T	C	T	C	-0.102648	5	0.0227508	6.99943e-06	4048	genus..Clostridiuminnocuumgroup.id.14397.summary.txt.gz	20.3567
rs10506058	A	G	A	G	0.0997048	12	0.0221926	8.92443e-06	4163	genus..Clostridiuminnocuumgroup.id.14397.summary.txt.gz	20.1844
rs1942371	G	A	G	A	-0.157938	18	0.034187	4.06337e-06	3971	genus..Clostridiuminnocuumgroup.id.14397.summary.txt.gz	21.3428
rs40656	C	T	C	T	0.142664	5	0.0311021	8.6152e-06	4048	genus..Clostridiuminnocuumgroup.id.14397.summary.txt.gz	21.0403
rs61267978	T	C	T	C	0.14708	18	0.0320875	5.58513e-06	4165	genus..Clostridiuminnocuumgroup.id.14397.summary.txt.gz	21.0103
rs6577484	G	A	G	A	0.160425	1	0.0360857	8.40602e-06	3858	genus..Clostridiuminnocuumgroup.id.14397.summary.txt.gz	19.7639
rs6890185	T	C	T	C	0.113424	5	0.0233137	1.12244e-06	4166	genus..Clostridiuminnocuumgroup.id.14397.summary.txt.gz	23.6692
rs77845139	A	G	A	G	-0.114993	15	0.0257186	8.40622e-06	4048	genus..Clostridiuminnocuumgroup.id.14397.summary.txt.gz	19.9916
rs112617308	T	C	T	C	-0.170873	10	0.0362844	2.38033e-06	4001	genus..Eubacteriumbrachygroup.id.11296.summary.txt.gz	22.1773
rs12151423	A	G	A	G	0.101329	2	0.0227324	9.2705e-06	3854	genus..Eubacteriumbrachygroup.id.11296.summary.txt.gz	19.8688
rs13139592	T	C	T	C	-0.145997	4	0.0327192	7.96753e-06	3842	genus..Eubacteriumbrachygroup.id.11296.summary.txt.gz	19.9104
rs1384962	A	G	A	G	0.120888	14	0.0266264	6.99292e-06	4001	genus..Eubacteriumbrachygroup.id.11296.summary.txt.gz	20.6131
rs2913110	C	T	C	T	0.105143	10	0.022942	4.55806e-06	4001	genus..Eubacteriumbrachygroup.id.11296.summary.txt.gz	21.0039
rs4862235	G	A	G	A	0.104806	4	0.0225751	3.73143e-06	4000	genus..Eubacteriumbrachygroup.id.11296.summary.txt.gz	21.5533
rs62348779	T	C	T	C	-0.201481	5	0.043286	3.78122e-06	3827	genus..Eubacteriumbrachygroup.id.11296.summary.txt.gz	21.6656
rs6591893	G	A	G	A	0.108225	11	0.0240319	7.34344e-06	3999	genus..Eubacteriumbrachygroup.id.11296.summary.txt.gz	20.2807
rs720439	A	G	A	G	-0.111927	22	0.0251252	7.02827e-06	4001	genus..Eubacteriumbrachygroup.id.11296.summary.txt.gz	19.8449
rs73199919	T	C	T	C	-0.236717	4	0.0531335	8.15524e-06	3008	genus..Eubacteriumbrachygroup.id.11296.summary.txt.gz	19.8482
rs1020520	T	G	T	G	-0.0590705	7	0.0132929	8.88975e-06	17371	genus..Eubacteriumcoprostanoligenesgroup.id.11375.summary.txt.gz	19.7471
rs10444197	A	G	A	G	-0.0505823	10	0.0113455	5.98464e-06	17380	genus..Eubacteriumcoprostanoligenesgroup.id.11375.summary.txt.gz	19.8768
rs11052069	T	C	T	C	0.0477832	12	0.0107833	9.37949e-06	17380	genus..Eubacteriumcoprostanoligenesgroup.id.11375.summary.txt.gz	19.6356
rs11720857	C	T	C	T	0.0630776	3	0.0144485	9.26255e-06	16960	genus..Eubacteriumcoprostanoligenesgroup.id.11375.summary.txt.gz	19.0592
rs12906958	C	T	C	T	-0.0533159	15	0.0115935	4.34803e-06	17380	genus..Eubacteriumcoprostanoligenesgroup.id.11375.summary.txt.gz	21.1488
rs17159861	C	T	C	T	0.0962228	7	0.0168388	1.03787e-08	17380	genus..Eubacteriumcoprostanoligenesgroup.id.11375.summary.txt.gz	32.6537
rs2644213	G	A	G	A	0.0538845	10	0.0121245	9.85638e-06	17380	genus..Eubacteriumcoprostanoligenesgroup.id.11375.summary.txt.gz	19.7517
rs4076415	T	G	T	G	0.0515152	15	0.0110294	1.98974e-06	16960	genus..Eubacteriumcoprostanoligenesgroup.id.11375.summary.txt.gz	21.8155
rs62024432	C	T	C	T	-0.0769698	15	0.0172101	7.50207e-06	17271	genus..Eubacteriumcoprostanoligenesgroup.id.11375.summary.txt.gz	20.0019
rs6762473	C	A	C	A	0.0521584	3	0.0112353	4.26113e-06	17377	genus..Eubacteriumcoprostanoligenesgroup.id.11375.summary.txt.gz	21.5517
rs76898927	G	A	G	A	0.123055	3	0.0266375	4.78979e-06	12197	genus..Eubacteriumcoprostanoligenesgroup.id.11375.summary.txt.gz	21.3409
rs79895140	T	C	T	C	-0.0641017	2	0.0141153	8.61816e-06	16139	genus..Eubacteriumcoprostanoligenesgroup.id.11375.summary.txt.gz	20.6234
rs9648214	T	C	T	C	-0.0828719	7	0.016431	2.5203e-07	17379	genus..Eubacteriumcoprostanoligenesgroup.id.11375.summary.txt.gz	25.4383
rs12719051	A	G	A	G	0.0916626	7	0.0208183	7.11766e-06	12799	genus..Eubacteriumeligensgroup.id.14372.summary.txt.gz	19.3862
rs182318	G	A	G	A	-0.0824941	11	0.0195615	8.39837e-06	14777	genus..Eubacteriumeligensgroup.id.14372.summary.txt.gz	17.7845
rs2200429	A	G	A	G	-0.0888825	13	0.0198479	5.29721e-06	14761	genus..Eubacteriumeligensgroup.id.14372.summary.txt.gz	20.0541
rs265534	T	G	T	G	-0.0563756	10	0.0120127	2.26758e-06	14776	genus..Eubacteriumeligensgroup.id.14372.summary.txt.gz	22.0242
rs4583233	A	C	A	C	0.0670205	16	0.0128122	2.83852e-07	14327	genus..Eubacteriumeligensgroup.id.14372.summary.txt.gz	27.3633
rs56080211	C	T	C	T	0.123093	2	0.0282743	9.1429e-06	10699	genus..Eubacteriumeligensgroup.id.14372.summary.txt.gz	18.9531
rs6923695	T	G	T	G	0.103268	6	0.0229525	4.87406e-06	12891	genus..Eubacteriumeligensgroup.id.14372.summary.txt.gz	20.2428
rs10147907	T	G	T	G	0.172263	14	0.039601	8.27246e-06	3833	genus..Eubacteriumfissicatenagroup.id.14373.summary.txt.gz	18.9222
rs11818408	G	A	G	A	0.10585	10	0.0237114	8.20015e-06	3590	genus..Eubacteriumfissicatenagroup.id.14373.summary.txt.gz	19.9283
rs11876297	T	C	T	C	0.131469	18	0.0281712	2.66556e-06	3396	genus..Eubacteriumfissicatenagroup.id.14373.summary.txt.gz	21.779
rs151257695	A	G	A	G	0.20951	7	0.0454847	3.09681e-06	3587	genus..Eubacteriumfissicatenagroup.id.14373.summary.txt.gz	21.2167
rs1768152	T	C	T	C	0.139489	3	0.0316186	8.70054e-06	3590	genus..Eubacteriumfissicatenagroup.id.14373.summary.txt.gz	19.4622
rs2733072	G	A	G	A	0.109644	8	0.0228306	1.49089e-06	3833	genus..Eubacteriumfissicatenagroup.id.14373.summary.txt.gz	23.0641
rs3771393	C	T	C	T	0.130842	2	0.0266671	7.37909e-07	3792	genus..Eubacteriumfissicatenagroup.id.14373.summary.txt.gz	24.0738
rs6934739	A	G	A	G	0.111463	6	0.0252788	9.75326e-06	3831	genus..Eubacteriumfissicatenagroup.id.14373.summary.txt.gz	19.4425
rs7104872	G	A	G	A	0.138612	11	0.0291906	2.7315e-06	3829	genus..Eubacteriumfissicatenagroup.id.14373.summary.txt.gz	22.5484
rs10501370	C	T	C	T	-0.115589	11	0.0252489	5.41918e-06	13824	genus..Eubacteriumhalliigroup.id.11338.summary.txt.gz	20.9579
rs10798999	C	T	C	T	0.0601661	1	0.0126752	2.60558e-06	16561	genus..Eubacteriumhalliigroup.id.11338.summary.txt.gz	22.5315
rs10808115	A	C	A	C	-0.0504747	7	0.0109922	4.42448e-06	16566	genus..Eubacteriumhalliigroup.id.11338.summary.txt.gz	21.0851
rs117748144	T	C	T	C	-0.126582	11	0.028712	7.86002e-06	10861	genus..Eubacteriumhalliigroup.id.11338.summary.txt.gz	19.4365
rs13116360	T	C	T	C	0.154124	4	0.0297185	2.94487e-07	10323	genus..Eubacteriumhalliigroup.id.11338.summary.txt.gz	26.896
rs138531890	A	G	A	G	0.153138	3	0.0349456	5.4306e-06	7710	genus..Eubacteriumhalliigroup.id.11338.summary.txt.gz	19.2036
rs17074066	T	C	T	C	-0.0813986	4	0.0189272	9.34905e-06	15804	genus..Eubacteriumhalliigroup.id.11338.summary.txt.gz	18.4952
rs17474256	G	A	G	A	0.0810805	1	0.0184573	9.45445e-06	16460	genus..Eubacteriumhalliigroup.id.11338.summary.txt.gz	19.2973
rs281379	A	G	A	G	-0.0499523	19	0.0112153	9.32796e-06	16130	genus..Eubacteriumhalliigroup.id.11338.summary.txt.gz	19.8377
rs28584818	A	G	A	G	0.126115	3	0.0268627	4.43235e-06	11095	genus..Eubacteriumhalliigroup.id.11338.summary.txt.gz	22.0412
rs630939	C	T	C	T	-0.0508914	18	0.0114352	9.15759e-06	16238	genus..Eubacteriumhalliigroup.id.11338.summary.txt.gz	19.8062
rs6550770	T	C	T	C	-0.198087	3	0.0443545	4.823e-06	4279	genus..Eubacteriumhalliigroup.id.11338.summary.txt.gz	19.9452
rs74018587	C	T	C	T	0.208943	15	0.043822	3.70257e-06	3039	genus..Eubacteriumhalliigroup.id.11338.summary.txt.gz	22.7337
rs78056098	G	T	G	T	-0.0507411	11	0.0113758	8.28818e-06	16568	genus..Eubacteriumhalliigroup.id.11338.summary.txt.gz	19.8955
rs949971	T	G	T	G	-0.0540164	3	0.0116101	3.29002e-06	16566	genus..Eubacteriumhalliigroup.id.11338.summary.txt.gz	21.6462
rs10263623	C	T	C	T	0.193496	7	0.0439023	8.90706e-06	3080	genus..Eubacteriumnodatumgroup.id.11297.summary.txt.gz	19.4253
rs10458299	T	C	T	C	-0.187753	7	0.041969	8.36714e-06	3271	genus..Eubacteriumnodatumgroup.id.11297.summary.txt.gz	20.0131
rs11006576	A	G	A	G	-0.110167	10	0.024593	7.98664e-06	3295	genus..Eubacteriumnodatumgroup.id.11297.summary.txt.gz	20.067
rs113893692	C	T	C	T	-0.185107	9	0.0403573	5.75702e-06	3195	genus..Eubacteriumnodatumgroup.id.11297.summary.txt.gz	21.0379
rs34297067	A	G	A	G	-0.186907	14	0.0341475	6.59784e-08	3271	genus..Eubacteriumnodatumgroup.id.11297.summary.txt.gz	29.9593
rs61841040	G	T	G	T	0.160621	10	0.0341609	3.56141e-06	3295	genus..Eubacteriumnodatumgroup.id.11297.summary.txt.gz	22.1078
rs6818880	A	G	A	G	-0.110081	4	0.0245964	7.8254e-06	3291	genus..Eubacteriumnodatumgroup.id.11297.summary.txt.gz	20.0298
rs77910827	C	T	C	T	0.201788	9	0.0413568	9.05381e-07	3271	genus..Eubacteriumnodatumgroup.id.11297.summary.txt.gz	23.8066
rs7827125	C	T	C	T	0.1223	8	0.0271331	7.17355e-06	3294	genus..Eubacteriumnodatumgroup.id.11297.summary.txt.gz	20.3166
rs7880204	T	C	T	C	-0.125454	1	0.0275303	6.83884e-06	3294	genus..Eubacteriumnodatumgroup.id.11297.summary.txt.gz	20.7656
rs9425984	T	C	T	C	-0.130234	1	0.0292347	7.20681e-06	3294	genus..Eubacteriumnodatumgroup.id.11297.summary.txt.gz	19.845
rs12129908	C	A	C	A	0.0893273	1	0.0198333	5.79516e-06	5377	genus..Eubacteriumoxidoreducensgroup.id.11339.summary.txt.gz	20.2852
rs12423772	G	T	G	T	0.14098	12	0.0295029	2.62925e-06	5321	genus..Eubacteriumoxidoreducensgroup.id.11339.summary.txt.gz	22.8341
rs2973294	G	T	G	T	0.0923559	4	0.0195439	2.38836e-06	5378	genus..Eubacteriumoxidoreducensgroup.id.11339.summary.txt.gz	22.331
rs34561138	G	A	G	A	0.216145	16	0.045992	2.51163e-06	4186	genus..Eubacteriumoxidoreducensgroup.id.11339.summary.txt.gz	22.0865
rs440215	C	T	C	T	0.0932766	5	0.0195294	1.65407e-06	5377	genus..Eubacteriumoxidoreducensgroup.id.11339.summary.txt.gz	22.8122
rs10248854	C	A	C	A	-0.0527827	7	0.0113464	4.20676e-06	17348	genus..Eubacteriumrectalegroup.id.14374.summary.txt.gz	21.6407
rs10797540	A	G	A	G	0.0503179	1	0.0108389	3.53384e-06	17350	genus..Eubacteriumrectalegroup.id.14374.summary.txt.gz	21.5512
rs143694765	T	C	T	C	0.0870025	1	0.019779	9.75369e-06	15124	genus..Eubacteriumrectalegroup.id.14374.summary.txt.gz	19.3489
rs2884897	A	G	A	G	-0.129364	11	0.0289021	6.44426e-06	10813	genus..Eubacteriumrectalegroup.id.14374.summary.txt.gz	20.034
rs314726	T	C	T	C	0.0528824	2	0.0109486	1.37967e-06	16966	genus..Eubacteriumrectalegroup.id.14374.summary.txt.gz	23.3293
rs35398954	A	G	A	G	-0.0901402	15	0.0174602	5.39945e-07	16621	genus..Eubacteriumrectalegroup.id.14374.summary.txt.gz	26.6526
rs59427698	A	G	A	G	-0.0576035	9	0.0130853	5.36906e-06	16613	genus..Eubacteriumrectalegroup.id.14374.summary.txt.gz	19.3789
rs62547233	A	G	A	G	0.0536319	9	0.0120201	9.8982e-06	17347	genus..Eubacteriumrectalegroup.id.14374.summary.txt.gz	19.9082
rs10131724	A	C	A	C	-0.199832	14	0.0414577	2.38663e-06	5071	genus..Eubacteriumruminantiumgroup.id.11340.summary.txt.gz	23.2338
rs10923018	G	A	G	A	0.0726438	1	0.0160924	6.79541e-06	7739	genus..Eubacteriumruminantiumgroup.id.11340.summary.txt.gz	20.3777
rs11637981	G	T	G	T	-0.073258	15	0.0160888	5.43671e-06	7718	genus..Eubacteriumruminantiumgroup.id.11340.summary.txt.gz	20.733
rs13025464	T	C	T	C	-0.0737077	2	0.0163786	6.96842e-06	7738	genus..Eubacteriumruminantiumgroup.id.11340.summary.txt.gz	20.2523
rs139749	C	T	C	T	-0.0845439	22	0.0171791	8.58845e-07	7314	genus..Eubacteriumruminantiumgroup.id.11340.summary.txt.gz	24.2195
rs16891896	G	A	G	A	-0.174787	5	0.0390573	2.3812e-06	4753	genus..Eubacteriumruminantiumgroup.id.11340.summary.txt.gz	20.0269
rs17519472	C	T	C	T	0.107804	12	0.0233984	4.70356e-06	7710	genus..Eubacteriumruminantiumgroup.id.11340.summary.txt.gz	21.2275
rs209813	G	A	G	A	-0.103488	6	0.0236391	9.23146e-06	7264	genus..Eubacteriumruminantiumgroup.id.11340.summary.txt.gz	19.1655
rs2116427	A	G	A	G	0.0911461	5	0.0182353	4.67364e-07	7739	genus..Eubacteriumruminantiumgroup.id.11340.summary.txt.gz	24.9833
rs2229917	A	G	A	G	0.153538	9	0.0323922	2.15894e-06	7050	genus..Eubacteriumruminantiumgroup.id.11340.summary.txt.gz	22.4673
rs2418654	C	T	C	T	-0.0748879	2	0.0165852	6.17247e-06	7314	genus..Eubacteriumruminantiumgroup.id.11340.summary.txt.gz	20.3884
rs2817174	C	T	C	T	-0.0734306	1	0.0163687	7.8696e-06	7710	genus..Eubacteriumruminantiumgroup.id.11340.summary.txt.gz	20.1246
rs57340348	T	C	T	C	-0.0979429	6	0.0212166	4.93278e-06	7314	genus..Eubacteriumruminantiumgroup.id.11340.summary.txt.gz	21.3106
rs606117	A	G	A	G	0.0833243	9	0.018056	4.81639e-06	7263	genus..Eubacteriumruminantiumgroup.id.11340.summary.txt.gz	21.2961
rs6676699	G	T	G	T	-0.0888124	1	0.0196447	6.37979e-06	7708	genus..Eubacteriumruminantiumgroup.id.11340.summary.txt.gz	20.4388
rs7000472	A	G	A	G	-0.0762282	8	0.016523	4.06848e-06	7739	genus..Eubacteriumruminantiumgroup.id.11340.summary.txt.gz	21.284
rs72836424	C	T	C	T	-0.139825	10	0.030069	2.62125e-06	7314	genus..Eubacteriumruminantiumgroup.id.11340.summary.txt.gz	21.6237
rs73139629	A	C	A	C	-0.115098	12	0.0247909	5.36199e-06	7314	genus..Eubacteriumruminantiumgroup.id.11340.summary.txt.gz	21.555
rs11617697	A	G	A	G	-0.143349	13	0.0286241	7.21757e-07	11497	genus..Eubacteriumventriosumgroup.id.11341.summary.txt.gz	25.0798
rs12964517	G	A	G	A	0.0587198	18	0.0123453	2.07499e-06	15289	genus..Eubacteriumventriosumgroup.id.11341.summary.txt.gz	22.6237
rs13082419	C	T	C	T	-0.0715522	3	0.016137	9.55987e-06	14501	genus..Eubacteriumventriosumgroup.id.11341.summary.txt.gz	19.6608
rs16884680	G	T	G	T	-0.0906428	8	0.0191909	1.73969e-06	15289	genus..Eubacteriumventriosumgroup.id.11341.summary.txt.gz	22.3088
rs35179274	C	T	C	T	-0.0627263	14	0.013786	5.75792e-06	15287	genus..Eubacteriumventriosumgroup.id.11341.summary.txt.gz	20.7026
rs3809430	T	C	T	C	-0.0548171	14	0.0118426	3.55317e-06	15287	genus..Eubacteriumventriosumgroup.id.11341.summary.txt.gz	21.426
rs57199565	T	C	T	C	0.0783394	3	0.0160257	7.97037e-07	14913	genus..Eubacteriumventriosumgroup.id.11341.summary.txt.gz	23.8961
rs66746423	C	T	C	T	0.0751501	1	0.0164978	6.11142e-06	14578	genus..Eubacteriumventriosumgroup.id.11341.summary.txt.gz	20.7494
rs6704822	A	G	A	G	0.0739179	2	0.0166705	6.6223e-06	15289	genus..Eubacteriumventriosumgroup.id.11341.summary.txt.gz	19.6609
rs72783037	C	A	C	A	0.0658926	16	0.0143747	6.54762e-06	15286	genus..Eubacteriumventriosumgroup.id.11341.summary.txt.gz	21.0124
rs73615400	T	C	T	C	-0.0956303	20	0.0193428	9.53613e-07	15146	genus..Eubacteriumventriosumgroup.id.11341.summary.txt.gz	24.443
rs73849225	T	C	T	C	0.0975711	4	0.0224388	5.20909e-06	14573	genus..Eubacteriumventriosumgroup.id.11341.summary.txt.gz	18.9079
rs78250280	G	A	G	A	0.0749762	1	0.0164404	3.35791e-06	14835	genus..Eubacteriumventriosumgroup.id.11341.summary.txt.gz	20.7979
rs876734	C	T	C	T	-0.0618696	12	0.0132532	2.88908e-06	14913	genus..Eubacteriumventriosumgroup.id.11341.summary.txt.gz	21.7927
rs9316536	T	G	T	G	-0.0817111	13	0.0183121	7.83519e-06	15289	genus..Eubacteriumventriosumgroup.id.11341.summary.txt.gz	19.9107
rs10140184	A	C	A	C	0.0576795	14	0.012599	4.95862e-06	12930	genus..Eubacteriumxylanophilumgroup.id.14375.summary.txt.gz	20.959
rs10917203	A	C	A	C	0.0612633	1	0.0130917	3.15155e-06	12930	genus..Eubacteriumxylanophilumgroup.id.14375.summary.txt.gz	21.8983
rs112176119	C	T	C	T	-0.113455	16	0.0245762	3.32766e-06	12199	genus..Eubacteriumxylanophilumgroup.id.14375.summary.txt.gz	21.3119
rs13239072	G	A	G	A	0.0687427	7	0.0142728	1.81783e-06	13307	genus..Eubacteriumxylanophilumgroup.id.14375.summary.txt.gz	23.1971
rs17830032	G	A	G	A	-0.160597	20	0.0310515	2.38893e-07	9527	genus..Eubacteriumxylanophilumgroup.id.14375.summary.txt.gz	26.7494
rs1999224	G	T	G	T	-0.0949051	9	0.0203503	3.75492e-06	13309	genus..Eubacteriumxylanophilumgroup.id.14375.summary.txt.gz	21.749
rs2012708	A	G	A	G	0.0573202	16	0.0126905	6.5254e-06	13306	genus..Eubacteriumxylanophilumgroup.id.14375.summary.txt.gz	20.4013
rs2213117	T	G	T	G	0.0877797	11	0.0189012	4.21329e-06	12878	genus..Eubacteriumxylanophilumgroup.id.14375.summary.txt.gz	21.5679
rs75586835	A	G	A	G	-0.114498	4	0.0263455	9.38708e-06	12550	genus..Eubacteriumxylanophilumgroup.id.14375.summary.txt.gz	18.8878
rs10931481	G	A	G	A	0.0610096	2	0.0130484	3.38211e-06	13382	genus..Ruminococcusgauvreauiigroup.id.11342.summary.txt.gz	21.8615
rs12079579	A	G	A	G	0.0955324	1	0.0213436	5.03725e-06	12986	genus..Ruminococcusgauvreauiigroup.id.11342.summary.txt.gz	20.0339
rs1391597	C	T	C	T	0.0590284	12	0.0124874	1.85964e-06	13382	genus..Ruminococcusgauvreauiigroup.id.11342.summary.txt.gz	22.345
rs2047242	A	G	A	G	-0.067603	10	0.0133738	2.46372e-07	13369	genus..Ruminococcusgauvreauiigroup.id.11342.summary.txt.gz	25.552
rs2105937	A	G	A	G	0.0580215	1	0.0127806	5.10352e-06	13364	genus..Ruminococcusgauvreauiigroup.id.11342.summary.txt.gz	20.61
rs2166943	A	C	A	C	0.0566974	8	0.0123497	5.27717e-06	13377	genus..Ruminococcusgauvreauiigroup.id.11342.summary.txt.gz	21.0773
rs289410	G	A	G	A	-0.0654926	15	0.0139101	2.27464e-06	13380	genus..Ruminococcusgauvreauiigroup.id.11342.summary.txt.gz	22.1678
rs431418	A	G	A	G	-0.094737	5	0.0210157	5.53667e-06	13289	genus..Ruminococcusgauvreauiigroup.id.11342.summary.txt.gz	20.3213
rs71386687	T	G	T	G	0.121037	16	0.02386	2.90761e-07	11340	genus..Ruminococcusgauvreauiigroup.id.11342.summary.txt.gz	25.7333
rs73802842	C	A	C	A	0.0736808	4	0.0169665	7.48026e-06	13382	genus..Ruminococcusgauvreauiigroup.id.11342.summary.txt.gz	18.8593
rs9870933	A	G	A	G	0.0621643	3	0.0126072	8.4912e-07	13382	genus..Ruminococcusgauvreauiigroup.id.11342.summary.txt.gz	24.3135
rs11597105	A	G	A	G	0.114673	10	0.0250653	6.94868e-06	6328	genus..Ruminococcusgnavusgroup.id.14376.summary.txt.gz	20.9303
rs11864644	T	C	T	C	-0.139804	16	0.0318253	5.0088e-06	6241	genus..Ruminococcusgnavusgroup.id.14376.summary.txt.gz	19.2971
rs12136548	C	T	C	T	0.0901946	1	0.0196476	3.09631e-06	6401	genus..Ruminococcusgnavusgroup.id.14376.summary.txt.gz	21.0738
rs12989336	G	A	G	A	-0.0846861	2	0.0187936	7.11808e-06	6401	genus..Ruminococcusgnavusgroup.id.14376.summary.txt.gz	20.305
rs13163520	G	A	G	A	-0.127377	5	0.0233883	5.61015e-08	6326	genus..Ruminococcusgnavusgroup.id.14376.summary.txt.gz	29.6611
rs2909242	C	A	C	A	-0.0909965	8	0.018351	7.40957e-07	6401	genus..Ruminococcusgnavusgroup.id.14376.summary.txt.gz	24.5883
rs3124783	A	G	A	G	-0.11599	9	0.0249099	2.6652e-06	6401	genus..Ruminococcusgnavusgroup.id.14376.summary.txt.gz	21.6818
rs4388134	C	T	C	T	-0.0904997	4	0.0203544	9.11637e-06	6399	genus..Ruminococcusgnavusgroup.id.14376.summary.txt.gz	19.7686
rs62167033	T	C	T	C	0.185289	2	0.0396295	3.49529e-06	5194	genus..Ruminococcusgnavusgroup.id.14376.summary.txt.gz	21.8606
rs78399089	T	C	T	C	0.144445	3	0.0326618	6.62998e-06	5944	genus..Ruminococcusgnavusgroup.id.14376.summary.txt.gz	19.558
rs934940	A	C	A	C	-0.105045	2	0.0229588	2.73705e-06	6309	genus..Ruminococcusgnavusgroup.id.14376.summary.txt.gz	20.9339
rs9872758	T	C	T	C	0.0849233	3	0.0176643	1.66029e-06	6398	genus..Ruminococcusgnavusgroup.id.14376.summary.txt.gz	23.1132
rs10904297	A	G	A	G	-0.167804	10	0.0389812	2.68713e-06	3143	genus..Ruminococcustorquesgroup.id.14377.summary.txt.gz	18.5309
rs10967781	C	A	C	A	0.0507994	9	0.0113322	8.36865e-06	17791	genus..Ruminococcustorquesgroup.id.14377.summary.txt.gz	20.0949
rs12434631	A	G	A	G	0.074697	14	0.0153401	2.77247e-06	17353	genus..Ruminococcustorquesgroup.id.14377.summary.txt.gz	23.7111
rs1475330	T	C	T	C	0.0523492	6	0.01182	8.13435e-06	17353	genus..Ruminococcustorquesgroup.id.14377.summary.txt.gz	19.6147
rs35866622	T	C	T	C	-0.0612024	19	0.0109421	2.21337e-08	17240	genus..Ruminococcustorquesgroup.id.14377.summary.txt.gz	31.2848
rs4073731	T	C	T	C	0.0651948	11	0.0142221	4.0525e-06	17793	genus..Ruminococcustorquesgroup.id.14377.summary.txt.gz	21.0134
rs77034621	T	G	T	G	-0.151553	8	0.0335878	6.06872e-06	8567	genus..Ruminococcustorquesgroup.id.14377.summary.txt.gz	20.3594
rs8080469	G	A	G	A	0.0490727	17	0.0107036	3.49522e-06	17798	genus..Ruminococcustorquesgroup.id.14377.summary.txt.gz	21.0193
rs8141465	A	G	A	G	0.0480778	22	0.0107442	9.64837e-06	17791	genus..Ruminococcustorquesgroup.id.14377.summary.txt.gz	20.0235
rs2715439	C	T	C	T	0.0746684	15	0.0164822	6.27e-06	7468	genus.Actinomyces.id.423.summary.txt.gz	20.5232
rs34583783	G	T	G	T	0.126596	6	0.0268461	4.48529e-06	7468	genus.Actinomyces.id.423.summary.txt.gz	22.2371
rs35011108	A	G	A	G	0.232634	6	0.0512044	6.33832e-06	3515	genus.Actinomyces.id.423.summary.txt.gz	20.641
rs4073240	G	A	G	A	0.0749687	6	0.0167368	7.94274e-06	7468	genus.Actinomyces.id.423.summary.txt.gz	20.0638
rs4146653	G	A	G	A	0.0985224	10	0.0214182	4.49647e-06	7468	genus.Actinomyces.id.423.summary.txt.gz	21.1594
rs71315246	A	G	A	G	-0.0969809	3	0.021925	9.82978e-06	7468	genus.Actinomyces.id.423.summary.txt.gz	19.5655
rs7915461	T	C	T	C	0.18776	10	0.0401636	5.91984e-06	5282	genus.Actinomyces.id.423.summary.txt.gz	21.8544
rs11604400	C	T	C	T	-0.102524	11	0.0234834	9.74463e-06	8107	genus.Adlercreutzia.id.812.summary.txt.gz	19.0604
rs13231526	C	A	C	A	0.143237	7	0.0311654	4.81355e-06	8051	genus.Adlercreutzia.id.812.summary.txt.gz	21.1234
rs2717140	C	T	C	T	-0.119225	18	0.0251081	2.04594e-06	8243	genus.Adlercreutzia.id.812.summary.txt.gz	22.548
rs55719207	G	A	G	A	-0.0699243	3	0.0158036	9.60505e-06	8243	genus.Adlercreutzia.id.812.summary.txt.gz	19.5769
rs6664405	T	C	T	C	-0.0953084	1	0.0210752	5.23422e-06	8051	genus.Adlercreutzia.id.812.summary.txt.gz	20.4513
rs7680684	C	T	C	T	-0.083381	4	0.0168901	9.76904e-07	8243	genus.Adlercreutzia.id.812.summary.txt.gz	24.3708
rs9490822	C	T	C	T	-0.0734512	6	0.0155789	2.54421e-06	8243	genus.Adlercreutzia.id.812.summary.txt.gz	22.2292
rs9915817	T	C	T	C	0.0749219	17	0.016833	8.21673e-06	8243	genus.Adlercreutzia.id.812.summary.txt.gz	19.8104
rs117107102	A	G	A	G	0.204406	18	0.0431629	3.01139e-06	4974	genus.Akkermansia.id.4037.summary.txt.gz	22.4268
rs11729256	T	C	T	C	0.0750473	4	0.0150184	6.58393e-07	11860	genus.Akkermansia.id.4037.summary.txt.gz	24.9702
rs12908520	G	A	G	A	0.061772	15	0.0130954	2.26482e-06	11862	genus.Akkermansia.id.4037.summary.txt.gz	22.2509
rs2602429	C	T	C	T	0.0745352	16	0.0156201	2.71569e-06	11689	genus.Akkermansia.id.4037.summary.txt.gz	22.7695
rs4242783	G	A	G	A	0.0685454	10	0.0147701	2.99799e-06	11689	genus.Akkermansia.id.4037.summary.txt.gz	21.5373
rs4936098	A	G	A	G	0.0649225	11	0.0135934	1.10359e-06	11857	genus.Akkermansia.id.4037.summary.txt.gz	22.8105
rs61779207	G	A	G	A	-0.0760539	1	0.0167769	6.32116e-06	11590	genus.Akkermansia.id.4037.summary.txt.gz	20.5503
rs74542928	T	C	T	C	0.112623	4	0.0236434	1.4802e-06	11215	genus.Akkermansia.id.4037.summary.txt.gz	22.6898
rs9349825	A	G	A	G	-0.0703407	6	0.0147133	2.59886e-06	11857	genus.Akkermansia.id.4037.summary.txt.gz	22.8557
rs941682	G	A	G	A	-0.0632957	20	0.0143777	9.17126e-06	11808	genus.Akkermansia.id.4037.summary.txt.gz	19.3808
rs1107244	G	A	G	A	0.0758558	13	0.0171182	3.59059e-06	17571	genus.Alistipes.id.968.summary.txt.gz	19.6363
rs11769002	G	A	G	A	-0.0528793	7	0.0109389	1.44962e-06	17571	genus.Alistipes.id.968.summary.txt.gz	23.3683
rs11958296	A	G	A	G	-0.0981222	5	0.0218272	9.29574e-06	16214	genus.Alistipes.id.968.summary.txt.gz	20.2087
rs12990744	C	T	C	T	-0.0776618	2	0.0172986	8.20725e-06	16694	genus.Alistipes.id.968.summary.txt.gz	20.1556
rs1689282	A	C	A	C	-0.0520061	9	0.0113942	5.27578e-06	17090	genus.Alistipes.id.968.summary.txt.gz	20.8325
rs2290844	C	T	C	T	0.0813969	10	0.0191632	9.10135e-06	17571	genus.Alistipes.id.968.summary.txt.gz	18.0418
rs2450745	A	C	A	C	-0.080524	8	0.0184702	7.11836e-06	17571	genus.Alistipes.id.968.summary.txt.gz	19.0068
rs2875322	T	C	T	C	-0.0580945	11	0.0131432	8.77703e-06	17459	genus.Alistipes.id.968.summary.txt.gz	19.5373
rs34417064	A	G	A	G	-0.048202	17	0.0106868	7.00749e-06	17570	genus.Alistipes.id.968.summary.txt.gz	20.3437
rs4810359	A	G	A	G	-0.0652428	20	0.0146155	7.49669e-06	17380	genus.Alistipes.id.968.summary.txt.gz	19.9267
rs62576416	T	C	T	C	0.0492647	9	0.0109733	7.50368e-06	17564	genus.Alistipes.id.968.summary.txt.gz	20.1557
rs67705352	T	G	T	G	-0.0532404	1	0.0110864	1.65123e-06	17567	genus.Alistipes.id.968.summary.txt.gz	23.0622
rs7129639	C	A	C	A	-0.0524955	11	0.0109584	1.78422e-06	17571	genus.Alistipes.id.968.summary.txt.gz	22.9484
rs8130320	A	G	A	G	-0.049002	21	0.010717	4.83612e-06	17571	genus.Alistipes.id.968.summary.txt.gz	20.9064
rs1901739	T	G	T	G	0.115769	5	0.0248626	3.58801e-06	3212	genus.Allisonella.id.2174.summary.txt.gz	21.6814
rs35110698	T	C	T	C	-0.146322	12	0.0320852	5.72322e-06	3212	genus.Allisonella.id.2174.summary.txt.gz	20.7974
rs35778461	C	T	C	T	0.146679	9	0.0297186	1.2063e-06	3212	genus.Allisonella.id.2174.summary.txt.gz	24.3601
rs594561	C	T	C	T	0.112231	11	0.0251681	9.41103e-06	3212	genus.Allisonella.id.2174.summary.txt.gz	19.8849
rs602075	A	G	A	G	0.168974	9	0.0296976	3.56575e-08	3212	genus.Allisonella.id.2174.summary.txt.gz	32.3742
rs6742198	G	A	G	A	0.149152	2	0.0316484	3.34514e-06	3182	genus.Allisonella.id.2174.summary.txt.gz	22.2102
rs76904847	G	A	G	A	0.148523	7	0.0334857	6.08751e-06	3182	genus.Allisonella.id.2174.summary.txt.gz	19.6731
rs7898615	T	G	T	G	0.167966	10	0.0373586	8.87277e-06	3212	genus.Allisonella.id.2174.summary.txt.gz	20.2145
rs12675596	G	T	G	T	0.145669	8	0.0290678	9.63726e-07	3008	genus.Alloprevotella.id.961.summary.txt.gz	25.1136
rs2154444	T	G	T	G	0.138234	21	0.0308961	8.36755e-06	3009	genus.Alloprevotella.id.961.summary.txt.gz	20.0182
rs34619204	G	A	G	A	-0.156037	21	0.0344392	8.8419e-06	3003	genus.Alloprevotella.id.961.summary.txt.gz	20.528
rs4364940	A	G	A	G	0.126418	1	0.0282207	8.58353e-06	3008	genus.Alloprevotella.id.961.summary.txt.gz	20.0669
rs4680035	A	G	A	G	-0.119599	3	0.0259446	4.99052e-06	3007	genus.Alloprevotella.id.961.summary.txt.gz	21.2503
rs58212166	A	G	A	G	-0.161506	4	0.0359102	7.93614e-06	3005	genus.Alloprevotella.id.961.summary.txt.gz	20.2274
rs10794359	T	C	T	C	-0.0953524	11	0.02006	2.23496e-06	4994	genus.Anaerofilum.id.2053.summary.txt.gz	22.5945
rs1563175	A	C	A	C	0.0923834	2	0.0202157	5.53848e-06	5051	genus.Anaerofilum.id.2053.summary.txt.gz	20.8838
rs17012738	T	G	T	G	0.0903417	2	0.0200239	7.24168e-06	5051	genus.Anaerofilum.id.2053.summary.txt.gz	20.3553
rs17096874	C	T	C	T	-0.126337	14	0.0268919	2.8603e-06	5051	genus.Anaerofilum.id.2053.summary.txt.gz	22.0708
rs356049	G	A	G	A	0.132603	17	0.0289802	6.55844e-06	4994	genus.Anaerofilum.id.2053.summary.txt.gz	20.9365
rs4244069	G	A	G	A	-0.146775	12	0.0326594	9.81202e-06	5030	genus.Anaerofilum.id.2053.summary.txt.gz	20.1969
rs4506496	G	A	G	A	0.10309	1	0.0212861	1.4866e-06	4935	genus.Anaerofilum.id.2053.summary.txt.gz	23.4552
rs712981	A	C	A	C	0.10076	3	0.0202902	6.83115e-07	5051	genus.Anaerofilum.id.2053.summary.txt.gz	24.6603
rs79598899	C	T	C	T	0.182586	2	0.0357284	3.74728e-07	4709	genus.Anaerofilum.id.2053.summary.txt.gz	26.1159
rs816292	T	C	T	C	-0.113003	12	0.02204	2.64038e-07	5017	genus.Anaerofilum.id.2053.summary.txt.gz	26.2877
rs9299345	T	C	T	C	-0.1364	9	0.0302372	8.04309e-06	5051	genus.Anaerofilum.id.2053.summary.txt.gz	20.349
rs10502061	A	G	A	G	0.0835752	11	0.0192017	7.93539e-06	16825	genus.Anaerostipes.id.1991.summary.txt.gz	18.9442
rs2014785	T	C	T	C	0.0515687	3	0.0112199	4.68061e-06	16445	genus.Anaerostipes.id.1991.summary.txt.gz	21.125
rs2396460	T	C	T	C	-0.0512653	2	0.0109555	2.91088e-06	16912	genus.Anaerostipes.id.1991.summary.txt.gz	21.8967
rs2804244	A	G	A	G	-0.053089	10	0.0110983	2.04051e-06	16926	genus.Anaerostipes.id.1991.summary.txt.gz	22.8822
rs3900776	G	A	G	A	-0.110013	9	0.0236302	2.74765e-06	14694	genus.Anaerostipes.id.1991.summary.txt.gz	21.6748
rs60983350	G	A	G	A	-0.0539901	17	0.0116575	4.42054e-06	16344	genus.Anaerostipes.id.1991.summary.txt.gz	21.4494
rs62157625	T	C	T	C	0.088573	2	0.0185548	1.44909e-06	15215	genus.Anaerostipes.id.1991.summary.txt.gz	22.7872
rs62215703	G	A	G	A	0.0644965	21	0.0136702	1.9777e-06	15550	genus.Anaerostipes.id.1991.summary.txt.gz	22.2599
rs6474958	A	G	A	G	-0.0500065	9	0.0112001	6.74483e-06	16918	genus.Anaerostipes.id.1991.summary.txt.gz	19.9347
rs6726833	C	A	C	A	-0.0877497	2	0.0189408	3.32217e-06	16924	genus.Anaerostipes.id.1991.summary.txt.gz	21.4631
rs6854026	T	C	T	C	-0.0508482	4	0.0109075	3.19578e-06	16921	genus.Anaerostipes.id.1991.summary.txt.gz	21.732
rs7193624	C	T	C	T	0.0750642	16	0.0150723	5.35482e-07	16926	genus.Anaerostipes.id.1991.summary.txt.gz	24.803
rs78735375	A	C	A	C	-0.137429	19	0.0305304	5.33384e-06	10360	genus.Anaerostipes.id.1991.summary.txt.gz	20.2623
rs10150232	A	G	A	G	0.0567088	14	0.0124877	6.67667e-06	16117	genus.Anaerotruncus.id.2054.summary.txt.gz	20.6222
rs11018566	A	G	A	G	-0.156465	11	0.0366032	6.13709e-06	6278	genus.Anaerotruncus.id.2054.summary.txt.gz	18.2724
rs115414803	A	C	A	C	-0.144356	4	0.0317524	6.83473e-06	9273	genus.Anaerotruncus.id.2054.summary.txt.gz	20.6688
rs1272208	G	T	G	T	-0.0611743	9	0.0129831	4.27982e-06	16117	genus.Anaerotruncus.id.2054.summary.txt.gz	22.2015
rs1431492	C	T	C	T	-0.0654996	3	0.0146188	7.35565e-06	16560	genus.Anaerotruncus.id.2054.summary.txt.gz	20.0749
rs17734739	T	C	T	C	0.0660052	2	0.014908	7.42772e-06	15927	genus.Anaerotruncus.id.2054.summary.txt.gz	19.6027
rs34449434	A	C	A	C	-0.0497004	12	0.0113402	9.85065e-06	16117	genus.Anaerotruncus.id.2054.summary.txt.gz	19.2078
rs4669806	G	T	G	T	0.0576389	2	0.0122994	2.4206e-06	16566	genus.Anaerotruncus.id.2054.summary.txt.gz	21.9616
rs6494922	A	G	A	G	0.0903106	15	0.0202257	6.62362e-06	16067	genus.Anaerotruncus.id.2054.summary.txt.gz	19.9376
rs6563550	T	C	T	C	0.0877135	13	0.0176745	2.34517e-07	16566	genus.Anaerotruncus.id.2054.summary.txt.gz	24.6286
rs8005030	C	T	C	T	0.0554447	14	0.0117854	2.28298e-06	16548	genus.Anaerotruncus.id.2054.summary.txt.gz	22.1324
rs9347879	T	C	T	C	0.050618	6	0.011049	4.22333e-06	16566	genus.Anaerotruncus.id.2054.summary.txt.gz	20.9877
rs11585893	A	G	A	G	-0.0740746	1	0.0147633	1.79511e-06	17821	genus.Bacteroides.id.918.summary.txt.gz	25.175
rs13207588	A	G	A	G	-0.059205	6	0.0131195	7.48504e-06	17707	genus.Bacteroides.id.918.summary.txt.gz	20.365
rs1340391	T	C	T	C	-0.0592004	1	0.0132244	6.7301e-06	18302	genus.Bacteroides.id.918.summary.txt.gz	20.0399
rs17619981	T	G	T	G	0.0880978	19	0.0187002	2.68683e-06	15801	genus.Bacteroides.id.918.summary.txt.gz	22.1941
rs2023437	T	C	T	C	-0.0782325	14	0.0167634	5.01824e-06	17484	genus.Bacteroides.id.918.summary.txt.gz	21.7796
rs66474973	G	T	G	T	0.0812515	20	0.0164479	6.80966e-07	17405	genus.Bacteroides.id.918.summary.txt.gz	24.4029
rs66710942	C	T	C	T	0.0488038	3	0.0107412	5.86259e-06	17821	genus.Bacteroides.id.918.summary.txt.gz	20.6443
rs6795673	C	T	C	T	0.0538565	3	0.0105251	3.37909e-07	18301	genus.Bacteroides.id.918.summary.txt.gz	26.1832
rs9507307	C	T	C	T	0.0604456	13	0.0129128	2.1271e-06	18184	genus.Bacteroides.id.918.summary.txt.gz	21.9124
rs11155559	T	C	T	C	0.0956023	6	0.0212961	8.91914e-06	13383	genus.Barnesiella.id.944.summary.txt.gz	20.1529
rs113258194	A	G	A	G	0.098992	2	0.0214121	7.31119e-06	13945	genus.Barnesiella.id.944.summary.txt.gz	21.3738
rs12909713	C	T	C	T	-0.0550716	15	0.0120039	4.94527e-06	14205	genus.Barnesiella.id.944.summary.txt.gz	21.048
rs13242616	T	C	T	C	-0.0583747	7	0.0123176	2.29017e-06	13945	genus.Barnesiella.id.944.summary.txt.gz	22.4594
rs199035	G	A	G	A	0.0559495	6	0.0119716	3.00294e-06	13945	genus.Barnesiella.id.944.summary.txt.gz	21.8419
rs2276875	A	G	A	G	-0.0697176	4	0.0139537	4.65027e-07	13893	genus.Barnesiella.id.944.summary.txt.gz	24.9635
rs2428166	G	A	G	A	-0.165859	6	0.0337309	8.50874e-07	8091	genus.Barnesiella.id.944.summary.txt.gz	24.178
rs35177866	A	G	A	G	0.0917125	3	0.0190133	2.94763e-06	13394	genus.Barnesiella.id.944.summary.txt.gz	23.267
rs60316894	C	T	C	T	-0.121478	12	0.025184	1.19064e-06	12717	genus.Barnesiella.id.944.summary.txt.gz	23.2674
rs62251337	A	G	A	G	-0.0690763	3	0.0149374	4.24161e-06	13945	genus.Barnesiella.id.944.summary.txt.gz	21.3849
rs72684847	T	C	T	C	-0.114369	4	0.0253873	6.76169e-06	12984	genus.Barnesiella.id.944.summary.txt.gz	20.2948
rs76181748	C	T	C	T	-0.0778559	8	0.017164	6.7766e-06	14201	genus.Barnesiella.id.944.summary.txt.gz	20.5753
rs77455852	T	G	T	G	-0.0891491	5	0.0195601	3.16354e-06	13394	genus.Barnesiella.id.944.summary.txt.gz	20.7727
rs79795328	A	G	A	G	-0.0818645	4	0.0176441	4.23302e-06	13657	genus.Barnesiella.id.944.summary.txt.gz	21.5275
rs12022129	G	A	G	A	0.0619356	1	0.0138937	7.99643e-06	14776	genus.Bifidobacterium.id.436.summary.txt.gz	19.872
rs182549	C	T	C	T	0.119703	2	0.0127294	1.27822e-20	14778	genus.Bifidobacterium.id.436.summary.txt.gz	88.43
rs2491158	G	A	G	A	0.0712624	10	0.015983	8.04716e-06	14021	genus.Bifidobacterium.id.436.summary.txt.gz	19.8794
rs2686790	T	C	T	C	0.070741	7	0.0157926	7.49893e-06	14778	genus.Bifidobacterium.id.436.summary.txt.gz	20.0648
rs540489	T	G	T	G	-0.0637641	17	0.0138746	5.19458e-06	14561	genus.Bifidobacterium.id.436.summary.txt.gz	21.1209
rs55888705	A	G	A	G	0.0546319	4	0.0121139	6.67019e-06	14777	genus.Bifidobacterium.id.436.summary.txt.gz	20.3389
rs56108664	T	C	T	C	0.0729971	5	0.0157926	2.4402e-06	13916	genus.Bifidobacterium.id.436.summary.txt.gz	21.3651
rs5746486	T	C	T	C	-0.0536216	22	0.0120801	8.99955e-06	14778	genus.Bifidobacterium.id.436.summary.txt.gz	19.7034
rs62181700	G	A	G	A	-0.0624643	2	0.0131205	2.17246e-06	14774	genus.Bifidobacterium.id.436.summary.txt.gz	22.6653
rs7322849	T	C	T	C	0.112428	13	0.0201813	1.08368e-08	14778	genus.Bifidobacterium.id.436.summary.txt.gz	31.0353
rs73797465	T	G	T	G	-0.0953566	5	0.0209237	4.38162e-06	14666	genus.Bifidobacterium.id.436.summary.txt.gz	20.7695
rs75344046	C	T	C	T	0.232354	21	0.0505979	4.86354e-06	3856	genus.Bifidobacterium.id.436.summary.txt.gz	21.088
rs857444	C	T	C	T	0.0558234	6	0.0121219	3.57097e-06	14777	genus.Bifidobacterium.id.436.summary.txt.gz	21.2075
rs11069458	T	C	T	C	-0.0680947	13	0.015503	7.71547e-06	12856	genus.Bilophila.id.3170.summary.txt.gz	19.2928
rs1241171	G	A	G	A	-0.0692654	1	0.0150148	4.24037e-06	12856	genus.Bilophila.id.3170.summary.txt.gz	21.281
rs1571225	C	T	C	T	0.0826826	9	0.0170621	1.12289e-06	12854	genus.Bilophila.id.3170.summary.txt.gz	23.4834
rs1969927	G	A	G	A	0.0564589	12	0.0126935	9.0722e-06	12777	genus.Bilophila.id.3170.summary.txt.gz	19.7835
rs2728491	G	T	G	T	-0.0627416	7	0.0139456	6.33255e-06	12856	genus.Bilophila.id.3170.summary.txt.gz	20.2411
rs3827020	C	T	C	T	0.0766479	20	0.0160642	1.78875e-06	12628	genus.Bilophila.id.3170.summary.txt.gz	22.7657
rs4798126	G	A	G	A	0.073288	18	0.016799	7.14662e-06	12777	genus.Bilophila.id.3170.summary.txt.gz	19.0327
rs542415	T	C	T	C	-0.0613623	15	0.0133436	4.70948e-06	12777	genus.Bilophila.id.3170.summary.txt.gz	21.1474
rs60178956	G	A	G	A	-0.0624818	8	0.0141485	8.05619e-06	12777	genus.Bilophila.id.3170.summary.txt.gz	19.5023
rs6793291	C	A	C	A	0.112729	3	0.0241633	3.1132e-06	11051	genus.Bilophila.id.3170.summary.txt.gz	21.765
rs72676854	T	C	T	C	0.123209	8	0.026882	5.62268e-06	11616	genus.Bilophila.id.3170.summary.txt.gz	21.0067
rs7802841	C	A	C	A	0.0670097	7	0.0137701	1.76952e-06	12856	genus.Bilophila.id.3170.summary.txt.gz	23.6812
rs9899990	A	G	A	G	-0.102702	17	0.0233878	9.06691e-06	12088	genus.Bilophila.id.3170.summary.txt.gz	19.2833
rs11149971	C	T	C	T	0.117605	16	0.02339	1.03934e-06	16255	genus.Blautia.id.1992.summary.txt.gz	25.2808
rs113271346	C	T	C	T	0.0782682	14	0.0172116	6.85386e-06	17465	genus.Blautia.id.1992.summary.txt.gz	20.6788
rs115043014	G	A	G	A	-0.206605	1	0.043992	5.186e-06	4902	genus.Blautia.id.1992.summary.txt.gz	22.0565
rs117001700	T	C	T	C	0.196414	7	0.0441122	8.83912e-06	4965	genus.Blautia.id.1992.summary.txt.gz	19.8257
rs12453000	C	T	C	T	0.0625335	17	0.0129987	1.26117e-06	17815	genus.Blautia.id.1992.summary.txt.gz	23.1432
rs16892041	T	C	T	C	-0.0622605	6	0.0141804	8.82028e-06	18276	genus.Blautia.id.1992.summary.txt.gz	19.2774
rs2788271	T	G	T	G	-0.0575596	1	0.0133492	7.16388e-06	18276	genus.Blautia.id.1992.summary.txt.gz	18.5921
rs4926264	T	C	T	C	0.0826207	19	0.0178239	5.10293e-06	18276	genus.Blautia.id.1992.summary.txt.gz	21.4868
rs67794373	C	T	C	T	0.0601709	7	0.0123443	1.00003e-06	18158	genus.Blautia.id.1992.summary.txt.gz	23.7597
rs682885	A	G	A	G	-0.0493376	11	0.0107359	4.4908e-06	18274	genus.Blautia.id.1992.summary.txt.gz	21.1194
rs72973581	A	G	A	G	0.125169	19	0.0265408	1.73934e-06	12764	genus.Blautia.id.1992.summary.txt.gz	22.2416
rs7860714	A	G	A	G	-0.0502178	9	0.0109853	4.09147e-06	18162	genus.Blautia.id.1992.summary.txt.gz	20.8975
rs10084203	A	G	A	G	0.0549699	2	0.0123563	8.58646e-06	17135	genus.Butyricicoccus.id.2055.summary.txt.gz	19.7913
rs12034718	A	G	A	G	0.0701199	1	0.0158213	9.57686e-06	16237	genus.Butyricicoccus.id.2055.summary.txt.gz	19.6424
rs12585793	T	C	T	C	-0.262206	13	0.0564729	5.79191e-06	3135	genus.Butyricicoccus.id.2055.summary.txt.gz	21.5579
rs2017189	G	T	G	T	-0.0506956	4	0.011024	3.87256e-06	17133	genus.Butyricicoccus.id.2055.summary.txt.gz	21.1476
rs4962426	G	T	G	T	0.0614216	10	0.0135979	7.3849e-06	16889	genus.Butyricicoccus.id.2055.summary.txt.gz	20.4032
rs56221232	T	C	T	C	0.0828027	2	0.0167401	7.6194e-07	17133	genus.Butyricicoccus.id.2055.summary.txt.gz	24.4667
rs62478070	T	G	T	G	0.224039	7	0.0494959	5.9377e-06	4007	genus.Butyricicoccus.id.2055.summary.txt.gz	20.4885
rs7322368	T	C	T	C	0.0815733	13	0.0183167	5.5178e-06	17134	genus.Butyricicoccus.id.2055.summary.txt.gz	19.8337
rs11228830	A	G	A	G	0.135265	11	0.0298411	6.55162e-06	8974	genus.Butyricimonas.id.945.summary.txt.gz	20.5466
rs113054641	G	A	G	A	-0.144881	21	0.0274574	1.73694e-07	9949	genus.Butyricimonas.id.945.summary.txt.gz	27.8423
rs12304031	G	A	G	A	-0.086278	12	0.0196846	6.70067e-06	10658	genus.Butyricimonas.id.945.summary.txt.gz	19.2108
rs12458763	A	C	A	C	0.122037	18	0.0269587	6.36646e-06	10383	genus.Butyricimonas.id.945.summary.txt.gz	20.492
rs1862649	G	A	G	A	0.113124	16	0.0248176	4.76256e-06	10123	genus.Butyricimonas.id.945.summary.txt.gz	20.7773
rs2114713	G	T	G	T	0.062721	15	0.0138998	6.87713e-06	10734	genus.Butyricimonas.id.945.summary.txt.gz	20.3615
rs62130338	G	A	G	A	-0.0732608	19	0.0158324	3.8981e-06	10557	genus.Butyricimonas.id.945.summary.txt.gz	21.4117
rs62390301	T	C	T	C	-0.0872983	5	0.0174893	7.41905e-07	10634	genus.Butyricimonas.id.945.summary.txt.gz	24.9154
rs7083431	A	C	A	C	0.0703539	10	0.0144439	8.8546e-07	10737	genus.Butyricimonas.id.945.summary.txt.gz	23.7252
rs71428626	G	T	G	T	-0.133188	2	0.0289905	4.80413e-06	9776	genus.Butyricimonas.id.945.summary.txt.gz	21.1067
rs72814525	A	G	A	G	0.0664154	10	0.0149766	8.24599e-06	10736	genus.Butyricimonas.id.945.summary.txt.gz	19.6657
rs78453362	A	G	A	G	-0.14948	3	0.0327073	4.0581e-06	8207	genus.Butyricimonas.id.945.summary.txt.gz	20.8871
rs9657374	C	T	C	T	0.0680719	8	0.0148172	4.50359e-06	10737	genus.Butyricimonas.id.945.summary.txt.gz	21.1058
rs1007475	G	T	G	T	0.118065	6	0.0261271	7.92312e-06	3482	genus.Butyrivibrio.id.1993.summary.txt.gz	20.4204
rs11761679	T	C	T	C	0.154775	7	0.0321539	2.20231e-06	3482	genus.Butyrivibrio.id.1993.summary.txt.gz	23.1705
rs142855850	A	G	A	G	0.205013	10	0.0457138	6.85543e-06	3234	genus.Butyrivibrio.id.1993.summary.txt.gz	20.1127
rs16934069	T	C	T	C	-0.133784	9	0.0299444	8.8591e-06	3482	genus.Butyrivibrio.id.1993.summary.txt.gz	19.9609
rs16941336	C	T	C	T	0.127488	17	0.0267936	1.53182e-06	3482	genus.Butyrivibrio.id.1993.summary.txt.gz	22.6398
rs17163238	G	A	G	A	0.140987	5	0.0309117	5.51196e-06	3482	genus.Butyrivibrio.id.1993.summary.txt.gz	20.8023
rs4537857	T	C	T	C	-0.12459	13	0.0260992	1.80192e-06	3482	genus.Butyrivibrio.id.1993.summary.txt.gz	22.7882
rs486484	A	G	A	G	-0.108349	20	0.0240008	6.61084e-06	3456	genus.Butyrivibrio.id.1993.summary.txt.gz	20.3796
rs4928024	A	G	A	G	-0.17471	3	0.0389333	8.18641e-06	3481	genus.Butyrivibrio.id.1993.summary.txt.gz	20.137
rs72723662	C	T	C	T	0.224078	14	0.0449336	7.86241e-07	3073	genus.Butyrivibrio.id.1993.summary.txt.gz	24.8689
rs74622183	A	G	A	G	-0.201027	14	0.0428204	2.45748e-06	3478	genus.Butyrivibrio.id.1993.summary.txt.gz	22.0398
rs77356209	T	C	T	C	0.216874	18	0.0483299	6.6643e-06	3379	genus.Butyrivibrio.id.1993.summary.txt.gz	20.1365
rs7752361	A	G	A	G	-0.11923	6	0.0239975	7.69113e-07	3481	genus.Butyrivibrio.id.1993.summary.txt.gz	24.6855
rs7763512	G	A	G	A	0.119846	6	0.0253367	3.10655e-06	3259	genus.Butyrivibrio.id.1993.summary.txt.gz	22.374
rs9349693	A	G	A	G	0.117973	6	0.0259861	5.54958e-06	3482	genus.Butyrivibrio.id.1993.summary.txt.gz	20.6102
rs10090365	A	G	A	G	-0.0834413	8	0.0180989	4.17309e-06	6145	genus.CandidatusSoleaferrea.id.11350.summary.txt.gz	21.2549
rs10108780	A	G	A	G	-0.092834	8	0.0199807	3.64079e-06	5999	genus.CandidatusSoleaferrea.id.11350.summary.txt.gz	21.5871
rs10809135	T	C	T	C	0.0834858	9	0.0182426	5.47174e-06	5999	genus.CandidatusSoleaferrea.id.11350.summary.txt.gz	20.9435
rs4294381	T	C	T	C	0.112197	1	0.023186	1.3685e-06	6145	genus.CandidatusSoleaferrea.id.11350.summary.txt.gz	23.4157
rs4678258	T	C	T	C	0.0986136	3	0.0215646	5.53183e-06	6101	genus.CandidatusSoleaferrea.id.11350.summary.txt.gz	20.9117
rs6489992	A	G	A	G	-0.0840437	12	0.0187031	7.88786e-06	6142	genus.CandidatusSoleaferrea.id.11350.summary.txt.gz	20.1923
rs6494306	A	G	A	G	-0.0969304	15	0.0214221	5.80051e-06	6145	genus.CandidatusSoleaferrea.id.11350.summary.txt.gz	20.4737
rs7400877	T	C	T	C	-0.0951085	14	0.0212799	9.29448e-06	6145	genus.CandidatusSoleaferrea.id.11350.summary.txt.gz	19.9756
rs9973954	A	G	A	G	0.0892075	2	0.0195401	5.94796e-06	6145	genus.CandidatusSoleaferrea.id.11350.summary.txt.gz	20.8424
rs12404911	C	T	C	T	0.140717	1	0.0304142	2.79891e-06	3239	genus.Catenibacterium.id.2153.summary.txt.gz	21.4063
rs212393	G	A	G	A	-0.135254	6	0.0286209	3.62489e-06	3239	genus.Catenibacterium.id.2153.summary.txt.gz	22.3323
rs73128290	A	G	A	G	0.129726	7	0.0284563	4.29372e-06	3239	genus.Catenibacterium.id.2153.summary.txt.gz	20.7826
rs77285108	G	A	G	A	-0.161826	4	0.0353447	3.6268e-06	3210	genus.Catenibacterium.id.2153.summary.txt.gz	20.9628
rs7742829	C	T	C	T	0.11411	6	0.0251099	5.60729e-06	3239	genus.Catenibacterium.id.2153.summary.txt.gz	20.6518
rs10461257	A	G	A	G	-0.0551969	4	0.0122069	6.50746e-06	15987	genus.ChristensenellaceaeR.7group.id.11283.summary.txt.gz	20.4464
rs17081797	A	G	A	G	-0.0904325	18	0.0204253	3.34031e-06	16324	genus.ChristensenellaceaeR.7group.id.11283.summary.txt.gz	19.6025
rs60954665	T	G	T	G	0.049815	19	0.0110787	7.13177e-06	16324	genus.ChristensenellaceaeR.7group.id.11283.summary.txt.gz	20.2181
rs62190261	A	C	A	C	0.0958394	2	0.0214723	8.74023e-06	15274	genus.ChristensenellaceaeR.7group.id.11283.summary.txt.gz	19.922
rs62467127	C	T	C	T	0.114108	7	0.0251983	3.25362e-06	12719	genus.ChristensenellaceaeR.7group.id.11283.summary.txt.gz	20.5066
rs73952017	C	T	C	T	-0.0862164	18	0.0194354	8.45769e-06	15274	genus.ChristensenellaceaeR.7group.id.11283.summary.txt.gz	19.6786
rs78521377	C	T	C	T	0.124992	10	0.0274797	5.60674e-06	12605	genus.ChristensenellaceaeR.7group.id.11283.summary.txt.gz	20.689
rs79150079	C	A	C	A	0.121547	5	0.0270977	9.41804e-06	11994	genus.ChristensenellaceaeR.7group.id.11283.summary.txt.gz	20.1196
rs892686	A	G	A	G	0.0514099	9	0.011136	3.96861e-06	16325	genus.ChristensenellaceaeR.7group.id.11283.summary.txt.gz	21.3126
rs11264403	G	A	G	A	-0.139062	1	0.0334454	7.75544e-06	7285	genus.Clostridiumsensustricto1.id.1873.summary.txt.gz	17.2878
rs115807074	A	G	A	G	-0.22736	5	0.0492575	4.31688e-06	4229	genus.Clostridiumsensustricto1.id.1873.summary.txt.gz	21.305
rs116847295	C	T	C	T	0.110021	12	0.0246032	4.58118e-06	12910	genus.Clostridiumsensustricto1.id.1873.summary.txt.gz	19.9974
rs12341505	G	A	G	A	0.0810718	9	0.0180121	4.82174e-06	14118	genus.Clostridiumsensustricto1.id.1873.summary.txt.gz	20.2586
rs2795528	G	A	G	A	-0.184315	10	0.0392204	2.7204e-06	6366	genus.Clostridiumsensustricto1.id.1873.summary.txt.gz	22.0849
rs2817172	C	T	C	T	0.058139	1	0.0124492	2.76655e-06	13658	genus.Clostridiumsensustricto1.id.1873.summary.txt.gz	21.8097
rs550843	T	C	T	C	-0.0783246	6	0.0169209	2.05071e-06	14102	genus.Clostridiumsensustricto1.id.1873.summary.txt.gz	21.4263
rs10890671	T	C	T	C	-0.0537401	11	0.0118848	6.52136e-06	14334	genus.Collinsella.id.815.summary.txt.gz	20.4461
rs11597285	G	T	G	T	-0.0537947	10	0.0120548	9.37615e-06	14334	genus.Collinsella.id.815.summary.txt.gz	19.9138
rs1496626	T	C	T	C	-0.0722307	19	0.01616	6.78175e-06	14334	genus.Collinsella.id.815.summary.txt.gz	19.9783
rs149807560	C	A	C	A	-0.104264	19	0.0235841	7.0987e-06	13473	genus.Collinsella.id.815.summary.txt.gz	19.5448
rs2103510	G	A	G	A	0.0786551	21	0.0168217	2.42474e-06	14334	genus.Collinsella.id.815.summary.txt.gz	21.8633
rs62448871	C	A	C	A	-0.0540309	7	0.0120324	6.78253e-06	14334	genus.Collinsella.id.815.summary.txt.gz	20.1641
rs73052258	G	A	G	A	0.0930178	2	0.0202658	1.7158e-06	14334	genus.Collinsella.id.815.summary.txt.gz	21.067
rs75672793	A	G	A	G	-0.108908	4	0.0240522	6.13549e-06	12601	genus.Collinsella.id.815.summary.txt.gz	20.5027
rs9541268	C	A	C	A	0.09597	13	0.0197312	8.79419e-07	12914	genus.Collinsella.id.815.summary.txt.gz	23.6572
rs11532348	C	T	C	T	-0.103931	12	0.0226826	5.71184e-06	6364	genus.Coprobacter.id.949.summary.txt.gz	20.9942
rs12684609	T	C	T	C	0.100827	9	0.0220366	6.10177e-06	6364	genus.Coprobacter.id.949.summary.txt.gz	20.9345
rs12996055	A	C	A	C	0.0921817	2	0.0209405	8.07639e-06	6570	genus.Coprobacter.id.949.summary.txt.gz	19.3783
rs143662916	C	T	C	T	0.253264	11	0.0540141	3.07252e-06	3083	genus.Coprobacter.id.949.summary.txt.gz	21.9853
rs189356	G	A	G	A	0.0781125	20	0.0171916	6.26291e-06	6763	genus.Coprobacter.id.949.summary.txt.gz	20.6446
rs213863	C	T	C	T	-0.0887412	6	0.0188377	2.34883e-06	6798	genus.Coprobacter.id.949.summary.txt.gz	22.1918
rs28402691	T	C	T	C	0.110695	4	0.0251199	9.55668e-06	6387	genus.Coprobacter.id.949.summary.txt.gz	19.4188
rs305411	A	G	A	G	0.129218	1	0.0264518	1.00906e-06	6777	genus.Coprobacter.id.949.summary.txt.gz	23.8638
rs3828477	G	T	G	T	-0.091218	3	0.019569	2.88974e-06	6798	genus.Coprobacter.id.949.summary.txt.gz	21.7281
rs72821405	T	C	T	C	-0.147365	6	0.0319978	4.7576e-06	6177	genus.Coprobacter.id.949.summary.txt.gz	21.2105
rs74919520	G	A	G	A	0.125703	2	0.0276296	5.76326e-06	6387	genus.Coprobacter.id.949.summary.txt.gz	20.6987
rs1010560	C	A	C	A	0.0580232	1	0.0122722	1.95915e-06	16723	genus.Coprococcus1.id.11301.summary.txt.gz	22.3544
rs12794898	G	T	G	T	0.0903299	11	0.0197212	4.91531e-06	15186	genus.Coprococcus1.id.11301.summary.txt.gz	20.9795
rs1519491	T	C	T	C	0.0499197	2	0.0113558	8.95283e-06	16733	genus.Coprococcus1.id.11301.summary.txt.gz	19.3246
rs1576241	A	G	A	G	-0.0510343	6	0.0109535	3.32862e-06	16729	genus.Coprococcus1.id.11301.summary.txt.gz	21.7082
rs1762123	C	T	C	T	-0.0891532	6	0.0198554	8.01468e-06	16724	genus.Coprococcus1.id.11301.summary.txt.gz	20.1612
rs2907920	A	G	A	G	0.0561173	19	0.0126824	7.65327e-06	16040	genus.Coprococcus1.id.11301.summary.txt.gz	19.5791
rs4277593	G	A	G	A	-0.0585649	20	0.0109914	1.13969e-07	16651	genus.Coprococcus1.id.11301.summary.txt.gz	28.3904
rs56405618	A	G	A	G	-0.08963	4	0.0186508	1.57195e-06	16379	genus.Coprococcus1.id.11301.summary.txt.gz	23.0946
rs73031725	T	C	T	C	0.167591	11	0.0355224	1.97917e-06	7206	genus.Coprococcus1.id.11301.summary.txt.gz	22.2586
rs73167075	T	C	T	C	0.0573137	3	0.0127573	8.56864e-06	16733	genus.Coprococcus1.id.11301.summary.txt.gz	20.1836
rs74101919	T	C	T	C	-0.0718989	1	0.0144651	1.03291e-06	16732	genus.Coprococcus1.id.11301.summary.txt.gz	24.7059
rs946513	C	T	C	T	0.205899	10	0.0460018	8.61855e-06	4310	genus.Coprococcus1.id.11301.summary.txt.gz	20.0336
rs10070053	A	G	A	G	0.0594312	5	0.0135375	7.64883e-06	11473	genus.Coprococcus2.id.11302.summary.txt.gz	19.273
rs12634070	T	C	T	C	0.0736486	3	0.0164921	9.95104e-06	11457	genus.Coprococcus2.id.11302.summary.txt.gz	19.9423
rs2482516	C	T	C	T	0.0754415	9	0.0164619	4.72333e-06	11483	genus.Coprococcus2.id.11302.summary.txt.gz	21.0021
rs35890118	A	G	A	G	-0.066536	10	0.0147661	8.25962e-06	11478	genus.Coprococcus2.id.11302.summary.txt.gz	20.304
rs61823518	A	C	A	C	-0.0955381	1	0.0215724	6.68258e-06	10980	genus.Coprococcus2.id.11302.summary.txt.gz	19.6135
rs6677933	C	T	C	T	-0.0804405	1	0.0164216	1.18501e-06	11483	genus.Coprococcus2.id.11302.summary.txt.gz	23.9948
rs72680320	T	C	T	C	-0.0649382	4	0.013919	2.27115e-06	11009	genus.Coprococcus2.id.11302.summary.txt.gz	21.7663
rs9426473	A	G	A	G	0.0727361	1	0.0161662	6.30687e-06	11486	genus.Coprococcus2.id.11302.summary.txt.gz	20.2435
rs10810043	A	G	A	G	0.0515518	9	0.0115923	9.27424e-06	15833	genus.Coprococcus3.id.11303.summary.txt.gz	19.7764
rs11080344	C	T	C	T	0.0516921	17	0.0113054	4.78692e-06	15835	genus.Coprococcus3.id.11303.summary.txt.gz	20.9062
rs13247359	G	A	G	A	0.051211	7	0.0113031	7.32611e-06	15833	genus.Coprococcus3.id.11303.summary.txt.gz	20.5273
rs13394391	C	T	C	T	-0.0709302	2	0.0150918	2.20317e-06	15834	genus.Coprococcus3.id.11303.summary.txt.gz	22.0892
rs178271	T	C	T	C	0.145257	22	0.0294239	7.81088e-07	10794	genus.Coprococcus3.id.11303.summary.txt.gz	24.371
rs4575475	G	A	G	A	0.0619514	14	0.0137787	7.04284e-06	15154	genus.Coprococcus3.id.11303.summary.txt.gz	20.2155
rs7521171	G	A	G	A	-0.0596434	1	0.0129279	4.32242e-06	15472	genus.Coprococcus3.id.11303.summary.txt.gz	21.2849
rs8100692	T	C	T	C	0.0577411	19	0.0113476	4.16459e-07	15829	genus.Coprococcus3.id.11303.summary.txt.gz	25.8918
rs112893842	T	C	T	C	0.11381	9	0.0232806	1.44535e-06	8183	genus.DefluviitaleaceaeUCG011.id.11287.summary.txt.gz	23.8988
rs1582238	T	C	T	C	0.0805036	1	0.0167257	1.56775e-06	7983	genus.DefluviitaleaceaeUCG011.id.11287.summary.txt.gz	23.1667
rs2892880	G	A	G	A	0.0817755	4	0.0181686	6.82881e-06	8182	genus.DefluviitaleaceaeUCG011.id.11287.summary.txt.gz	20.2582
rs4344384	G	T	G	T	0.0715978	10	0.0156309	4.83238e-06	8180	genus.DefluviitaleaceaeUCG011.id.11287.summary.txt.gz	20.9812
rs4677103	A	G	A	G	0.0977912	3	0.0197263	9.59557e-07	7983	genus.DefluviitaleaceaeUCG011.id.11287.summary.txt.gz	24.5758
rs55658617	T	C	T	C	0.174369	21	0.0362226	2.15292e-06	6663	genus.DefluviitaleaceaeUCG011.id.11287.summary.txt.gz	23.1728
rs72731813	C	T	C	T	-0.147383	4	0.0293796	4.33116e-07	7767	genus.DefluviitaleaceaeUCG011.id.11287.summary.txt.gz	25.1653
rs9608282	T	G	T	G	0.142939	22	0.0299793	2.52045e-06	7716	genus.DefluviitaleaceaeUCG011.id.11287.summary.txt.gz	22.7332
rs9725395	A	G	A	G	-0.13834	1	0.029554	3.51921e-06	8011	genus.DefluviitaleaceaeUCG011.id.11287.summary.txt.gz	21.9109
rs12031543	T	C	T	C	-0.127185	1	0.0281887	6.54764e-06	8855	genus.Desulfovibrio.id.3173.summary.txt.gz	20.3573
rs13066142	G	A	G	A	0.119141	3	0.0250891	3.78665e-06	9241	genus.Desulfovibrio.id.3173.summary.txt.gz	22.5502
rs16863365	A	G	A	G	0.109402	2	0.0226964	1.7945e-06	8776	genus.Desulfovibrio.id.3173.summary.txt.gz	23.2349
rs2032031	A	G	A	G	-0.0654931	10	0.0148681	9.14277e-06	9241	genus.Desulfovibrio.id.3173.summary.txt.gz	19.4035
rs2590913	G	A	G	A	0.154496	13	0.0339396	6.65421e-06	7225	genus.Desulfovibrio.id.3173.summary.txt.gz	20.7213
rs2853179	C	T	C	T	0.0811971	8	0.0174234	2.42439e-06	8949	genus.Desulfovibrio.id.3173.summary.txt.gz	21.7177
rs4797774	G	A	G	A	0.212582	18	0.0470044	5.64315e-06	3476	genus.Desulfovibrio.id.3173.summary.txt.gz	20.4538
rs6580353	T	C	T	C	0.0770979	5	0.0169735	4.93857e-06	9241	genus.Desulfovibrio.id.3173.summary.txt.gz	20.632
rs72647089	T	G	T	G	-0.106594	8	0.0239337	8.29763e-06	8985	genus.Desulfovibrio.id.3173.summary.txt.gz	19.8358
rs7729080	C	A	C	A	-0.070287	5	0.0157691	9.95869e-06	9241	genus.Desulfovibrio.id.3173.summary.txt.gz	19.8671
rs10138457	T	C	T	C	-0.113054	14	0.0261933	7.88122e-06	10968	genus.Dialister.id.2183.summary.txt.gz	18.6291
rs10938938	G	A	G	A	-0.0773514	4	0.0170915	7.37063e-06	11401	genus.Dialister.id.2183.summary.txt.gz	20.4822
rs11071887	T	C	T	C	0.0662403	15	0.0146315	5.91407e-06	11989	genus.Dialister.id.2183.summary.txt.gz	20.4959
rs11166701	G	A	G	A	-0.0655301	8	0.013186	5.50746e-07	11720	genus.Dialister.id.2183.summary.txt.gz	24.6976
rs2314294	T	C	T	C	0.0865932	16	0.0193719	8.07899e-06	11339	genus.Dialister.id.2183.summary.txt.gz	19.9813
rs2435610	A	C	A	C	0.0647131	7	0.0143314	5.93269e-06	11984	genus.Dialister.id.2183.summary.txt.gz	20.3895
rs4747450	C	A	C	A	0.0668509	10	0.0147685	5.83729e-06	11987	genus.Dialister.id.2183.summary.txt.gz	20.4899
rs4753063	G	A	G	A	-0.0596297	11	0.0130052	4.85684e-06	11989	genus.Dialister.id.2183.summary.txt.gz	21.0229
rs75416973	A	G	A	G	0.0727223	1	0.016451	9.46091e-06	11402	genus.Dialister.id.2183.summary.txt.gz	19.5412
rs764177	C	A	C	A	-0.0601454	3	0.0135366	9.60772e-06	11988	genus.Dialister.id.2183.summary.txt.gz	19.7418
rs76680460	G	A	G	A	-0.161296	9	0.0364332	8.19213e-06	7176	genus.Dialister.id.2183.summary.txt.gz	19.5999
rs11150408	T	G	T	G	0.0488254	16	0.0109063	7.05777e-06	17215	genus.Dorea.id.1997.summary.txt.gz	20.0417
rs12537781	T	C	T	C	-0.055544	7	0.0125223	9.15137e-06	17608	genus.Dorea.id.1997.summary.txt.gz	19.6746
rs13279148	G	A	G	A	0.0715309	8	0.0150878	2.25283e-06	17605	genus.Dorea.id.1997.summary.txt.gz	22.477
rs1899291	C	T	C	T	0.0697217	4	0.0150285	4.56686e-06	17609	genus.Dorea.id.1997.summary.txt.gz	21.5232
rs3005511	A	G	A	G	0.0516127	6	0.0112852	5.28702e-06	17610	genus.Dorea.id.1997.summary.txt.gz	20.9166
rs345219	T	G	T	G	-0.0497368	3	0.0112621	8.8006e-06	17215	genus.Dorea.id.1997.summary.txt.gz	19.5038
rs3752849	G	A	G	A	0.163846	11	0.036608	7.68057e-06	5322	genus.Dorea.id.1997.summary.txt.gz	20.0318
rs4793307	C	T	C	T	0.0574165	17	0.0122472	4.0069e-06	17600	genus.Dorea.id.1997.summary.txt.gz	21.9787
rs62503162	A	G	A	G	-0.0974091	8	0.0194379	7.46605e-07	16210	genus.Dorea.id.1997.summary.txt.gz	25.1131
rs73729431	C	T	C	T	-0.13745	6	0.0299983	3.1674e-06	9596	genus.Dorea.id.1997.summary.txt.gz	20.9941
rs112205261	T	C	T	C	-0.188618	1	0.0403613	3.34648e-06	5036	genus.Eggerthella.id.819.summary.txt.gz	21.8391
rs13070736	A	C	A	C	-0.121331	3	0.0272024	7.61915e-06	5147	genus.Eggerthella.id.819.summary.txt.gz	19.8944
rs1784446	G	A	G	A	0.0907728	11	0.0198096	5.23136e-06	5147	genus.Eggerthella.id.819.summary.txt.gz	20.9972
rs2223081	G	A	G	A	0.102572	21	0.0221108	3.88889e-06	5147	genus.Eggerthella.id.819.summary.txt.gz	21.5203
rs2240838	A	G	A	G	0.0980582	7	0.0197653	7.36205e-07	5147	genus.Eggerthella.id.819.summary.txt.gz	24.6128
rs2877457	G	A	G	A	-0.093486	4	0.0210208	9.02708e-06	5083	genus.Eggerthella.id.819.summary.txt.gz	19.7787
rs3851328	T	G	T	G	-0.107774	2	0.0236527	4.17589e-06	5147	genus.Eggerthella.id.819.summary.txt.gz	20.762
rs4985746	G	A	G	A	0.110522	17	0.0247653	5.71461e-06	4906	genus.Eggerthella.id.819.summary.txt.gz	19.9165
rs6430926	C	T	C	T	0.0879736	2	0.0197127	8.37122e-06	5147	genus.Eggerthella.id.819.summary.txt.gz	19.9164
rs67490567	T	C	T	C	0.108495	15	0.0245457	8.94216e-06	5083	genus.Eggerthella.id.819.summary.txt.gz	19.5374
rs76663501	C	T	C	T	0.175349	20	0.0378576	4.82574e-06	4814	genus.Eggerthella.id.819.summary.txt.gz	21.4537
rs11027642	C	T	C	T	0.129006	11	0.0284844	4.91871e-06	5583	genus.Eisenbergiella.id.11304.summary.txt.gz	20.5118
rs11079158	T	C	T	C	0.100627	17	0.022546	7.34849e-06	5582	genus.Eisenbergiella.id.11304.summary.txt.gz	19.9199
rs11938607	T	C	T	C	0.0978125	4	0.0216636	8.2182e-06	5583	genus.Eisenbergiella.id.11304.summary.txt.gz	20.3859
rs12257723	A	C	A	C	-0.0952742	10	0.0211569	8.85121e-06	5582	genus.Eisenbergiella.id.11304.summary.txt.gz	20.279
rs12710729	C	A	C	A	0.0893384	2	0.0199069	9.8441e-06	5583	genus.Eisenbergiella.id.11304.summary.txt.gz	20.1404
rs13258851	A	G	A	G	0.137001	8	0.0302124	7.74648e-06	5583	genus.Eisenbergiella.id.11304.summary.txt.gz	20.5626
rs1508033	A	C	A	C	0.091546	15	0.0195787	3.22889e-06	5580	genus.Eisenbergiella.id.11304.summary.txt.gz	21.8632
rs1553971	T	G	T	G	0.120965	3	0.0263054	5.26837e-06	5583	genus.Eisenbergiella.id.11304.summary.txt.gz	21.1459
rs2683098	C	T	C	T	0.107319	15	0.022515	2.2375e-06	5582	genus.Eisenbergiella.id.11304.summary.txt.gz	22.72
rs3812426	G	A	G	A	0.106447	8	0.0224159	2.71687e-06	5583	genus.Eisenbergiella.id.11304.summary.txt.gz	22.5505
rs4462860	G	A	G	A	0.0939071	21	0.0201104	4.16221e-06	5460	genus.Eisenbergiella.id.11304.summary.txt.gz	21.8049
rs10098492	T	C	T	C	0.132323	8	0.0293688	6.40572e-06	7361	genus.Enterorhabdus.id.820.summary.txt.gz	20.3001
rs114731706	T	G	T	G	0.182308	2	0.0382298	2.17342e-06	5956	genus.Enterorhabdus.id.820.summary.txt.gz	22.7409
rs2051957	C	T	C	T	0.0843291	7	0.0189864	8.89859e-06	7524	genus.Enterorhabdus.id.820.summary.txt.gz	19.7274
rs3017103	A	G	A	G	0.0980897	11	0.0208995	2.94044e-06	7524	genus.Enterorhabdus.id.820.summary.txt.gz	22.0281
rs424715	T	C	T	C	0.0818743	19	0.0174855	4.4088e-06	7524	genus.Enterorhabdus.id.820.summary.txt.gz	21.925
rs73331712	T	C	T	C	0.26199	12	0.055123	4.84923e-06	3109	genus.Enterorhabdus.id.820.summary.txt.gz	22.5893
rs77655283	G	A	G	A	0.132988	2	0.0298306	5.88042e-06	7494	genus.Enterorhabdus.id.820.summary.txt.gz	19.8747
rs1434153	G	A	G	A	-0.0684526	2	0.0152443	6.85295e-06	9662	genus.Erysipelatoclostridium.id.11381.summary.txt.gz	20.1634
rs16936671	C	T	C	T	-0.0968026	10	0.0217883	6.04309e-06	9488	genus.Erysipelatoclostridium.id.11381.summary.txt.gz	19.7391
rs17804233	T	C	T	C	-0.0662914	5	0.0144203	4.58605e-06	9783	genus.Erysipelatoclostridium.id.11381.summary.txt.gz	21.1332
rs2901723	C	A	C	A	0.0641339	11	0.0144295	8.79469e-06	9662	genus.Erysipelatoclostridium.id.11381.summary.txt.gz	19.7549
rs340991	A	G	A	G	-0.0740482	5	0.0158891	3.74942e-06	9781	genus.Erysipelatoclostridium.id.11381.summary.txt.gz	21.7184
rs3804326	A	G	A	G	0.14147	6	0.0336352	9.85273e-06	7028	genus.Erysipelatoclostridium.id.11381.summary.txt.gz	17.6905
rs45480394	T	G	T	G	-0.0687134	19	0.0151835	7.66155e-06	9604	genus.Erysipelatoclostridium.id.11381.summary.txt.gz	20.4804
rs4697572	A	G	A	G	-0.0810636	4	0.0163308	7.5935e-07	9779	genus.Erysipelatoclostridium.id.11381.summary.txt.gz	24.6397
rs58236560	G	T	G	T	-0.111157	11	0.0234426	2.1612e-06	9368	genus.Erysipelatoclostridium.id.11381.summary.txt.gz	22.4834
rs61806970	C	T	C	T	0.142548	1	0.0320688	9.0941e-06	8644	genus.Erysipelatoclostridium.id.11381.summary.txt.gz	19.7586
rs622418	A	G	A	G	-0.0668051	9	0.0143224	3.68156e-06	9783	genus.Erysipelatoclostridium.id.11381.summary.txt.gz	21.7563
rs6474512	A	C	A	C	0.067015	8	0.0143201	3.01546e-06	9783	genus.Erysipelatoclostridium.id.11381.summary.txt.gz	21.9003
rs710230	T	C	T	C	0.143381	1	0.0281514	6.3312e-07	9016	genus.Erysipelatoclostridium.id.11381.summary.txt.gz	25.9409
rs7221249	A	G	A	G	0.0839861	17	0.0142741	4.30951e-09	9781	genus.Erysipelatoclostridium.id.11381.summary.txt.gz	34.619
rs9590927	G	A	G	A	-0.0646003	13	0.0143479	6.39042e-06	9782	genus.Erysipelatoclostridium.id.11381.summary.txt.gz	20.2717
rs10164067	T	G	T	G	-0.10326	18	0.0212405	1.13086e-06	14427	genus.ErysipelotrichaceaeUCG003.id.11384.summary.txt.gz	23.6339
rs11666127	A	G	A	G	-0.0719187	19	0.0161371	7.90414e-06	13813	genus.ErysipelotrichaceaeUCG003.id.11384.summary.txt.gz	19.8626
rs11994308	C	T	C	T	0.115417	8	0.0242503	1.32563e-06	13558	genus.ErysipelotrichaceaeUCG003.id.11384.summary.txt.gz	22.6522
rs12251396	A	G	A	G	-0.0705399	10	0.0158766	9.51839e-06	14211	genus.ErysipelotrichaceaeUCG003.id.11384.summary.txt.gz	19.7404
rs17798136	G	A	G	A	0.158818	7	0.0347674	3.23598e-06	7421	genus.ErysipelotrichaceaeUCG003.id.11384.summary.txt.gz	20.8666
rs28568391	A	G	A	G	-0.0583911	10	0.0118741	6.41953e-07	14544	genus.ErysipelotrichaceaeUCG003.id.11384.summary.txt.gz	24.1822
rs4758231	G	T	G	T	-0.0551754	11	0.0122047	6.54912e-06	14890	genus.ErysipelotrichaceaeUCG003.id.11384.summary.txt.gz	20.438
rs59068084	T	G	T	G	0.0564772	4	0.0120224	3.11742e-06	14544	genus.ErysipelotrichaceaeUCG003.id.11384.summary.txt.gz	22.0681
rs59104037	A	G	A	G	-0.0951263	18	0.0204742	4.48256e-06	14848	genus.ErysipelotrichaceaeUCG003.id.11384.summary.txt.gz	21.5867
rs62403464	T	C	T	C	-0.0731743	6	0.0156516	3.43738e-06	14899	genus.ErysipelotrichaceaeUCG003.id.11384.summary.txt.gz	21.8576
rs6875357	C	T	C	T	0.165673	5	0.0353831	6.69637e-06	7034	genus.ErysipelotrichaceaeUCG003.id.11384.summary.txt.gz	21.9237
rs73074432	C	T	C	T	0.072154	7	0.0164378	9.9902e-06	14217	genus.ErysipelotrichaceaeUCG003.id.11384.summary.txt.gz	19.2679
rs74988980	G	A	G	A	-0.133141	16	0.0348574	8.64276e-06	5944	genus.ErysipelotrichaceaeUCG003.id.11384.summary.txt.gz	14.5893
rs75949021	T	C	T	C	-0.169667	2	0.0374238	3.57507e-06	6721	genus.ErysipelotrichaceaeUCG003.id.11384.summary.txt.gz	20.5541
rs76502207	T	C	T	C	0.144844	15	0.0289929	6.41121e-07	10740	genus.ErysipelotrichaceaeUCG003.id.11384.summary.txt.gz	24.9583
rs8053479	A	G	A	G	-0.0838212	16	0.0186509	5.83413e-06	13813	genus.ErysipelotrichaceaeUCG003.id.11384.summary.txt.gz	20.198
rs112767262	T	C	T	C	0.0732963	16	0.0163589	8.20636e-06	11771	genus.Escherichia.Shigella.id.3504.summary.txt.gz	20.0751
rs113127095	A	G	A	G	0.151009	13	0.0323434	3.33349e-06	8433	genus.Escherichia.Shigella.id.3504.summary.txt.gz	21.799
rs113513883	A	G	A	G	0.172283	7	0.038041	5.27716e-06	6280	genus.Escherichia.Shigella.id.3504.summary.txt.gz	20.5108
rs1154904	A	G	A	G	-0.0613376	11	0.0130644	3.03751e-06	12002	genus.Escherichia.Shigella.id.3504.summary.txt.gz	22.0431
rs118526	C	A	C	A	-0.0594401	5	0.013598	7.99566e-06	11853	genus.Escherichia.Shigella.id.3504.summary.txt.gz	19.1077
rs2798105	A	G	A	G	-0.100851	1	0.0222045	8.24501e-06	11296	genus.Escherichia.Shigella.id.3504.summary.txt.gz	20.6289
rs4731451	G	A	G	A	-0.0609885	7	0.0135157	7.4731e-06	12001	genus.Escherichia.Shigella.id.3504.summary.txt.gz	20.3619
rs57024273	T	C	T	C	0.0626172	2	0.0139919	9.70464e-06	11853	genus.Escherichia.Shigella.id.3504.summary.txt.gz	20.028
rs592299	T	C	T	C	-0.0592004	9	0.0129486	4.76927e-06	11995	genus.Escherichia.Shigella.id.3504.summary.txt.gz	20.9026
rs73208162	A	G	A	G	-0.119296	21	0.024839	2.19391e-06	11073	genus.Escherichia.Shigella.id.3504.summary.txt.gz	23.0665
rs10927394	G	T	G	T	-0.232262	1	0.0512364	7.01885e-06	3495	genus.Faecalibacterium.id.2057.summary.txt.gz	20.5494
rs114946999	C	T	C	T	-0.0861565	2	0.01896	5.69574e-06	15673	genus.Faecalibacterium.id.2057.summary.txt.gz	20.6489
rs11776390	T	C	T	C	-0.078354	8	0.017183	6.39675e-06	16718	genus.Faecalibacterium.id.2057.summary.txt.gz	20.7932
rs1271565	C	T	C	T	-0.0576251	14	0.0119649	1.30169e-06	17638	genus.Faecalibacterium.id.2057.summary.txt.gz	23.1955
rs12753492	A	C	A	C	0.0641305	1	0.0149933	8.80273e-06	17525	genus.Faecalibacterium.id.2057.summary.txt.gz	18.295
rs2835874	T	C	T	C	-0.0866356	21	0.0196496	7.54405e-06	17567	genus.Faecalibacterium.id.2057.summary.txt.gz	19.4396
rs6910935	A	G	A	G	0.134864	6	0.0277032	1.37848e-06	12640	genus.Faecalibacterium.id.2057.summary.txt.gz	23.6991
rs75499067	C	T	C	T	0.227585	16	0.0465522	1.76448e-06	4526	genus.Faecalibacterium.id.2057.summary.txt.gz	23.9004
rs79656633	T	C	T	C	0.145631	1	0.0323019	8.13557e-06	9080	genus.Faecalibacterium.id.2057.summary.txt.gz	20.3259
rs9536330	T	C	T	C	-0.048317	13	0.010797	5.33258e-06	18082	genus.Faecalibacterium.id.2057.summary.txt.gz	20.0259
rs11126423	C	T	C	T	0.0904399	2	0.0196301	5.91249e-06	13735	genus.FamilyXIIIAD3011group.id.11293.summary.txt.gz	21.2263
rs11736617	G	A	G	A	-0.0759493	4	0.0172101	9.02048e-06	13778	genus.FamilyXIIIAD3011group.id.11293.summary.txt.gz	19.4752
rs12812672	T	C	T	C	-0.096065	12	0.020828	2.55807e-06	13565	genus.FamilyXIIIAD3011group.id.11293.summary.txt.gz	21.2733
rs149302	T	C	T	C	-0.0645635	5	0.0143225	7.4818e-06	14192	genus.FamilyXIIIAD3011group.id.11293.summary.txt.gz	20.3206
rs16840310	A	G	A	G	-0.0608052	1	0.0122149	6.75113e-07	14201	genus.FamilyXIIIAD3011group.id.11293.summary.txt.gz	24.78
rs16940167	C	T	C	T	0.0732552	15	0.0159898	3.90837e-06	14201	genus.FamilyXIIIAD3011group.id.11293.summary.txt.gz	20.9889
rs17156849	G	A	G	A	-0.112891	7	0.0245292	4.19171e-06	13352	genus.FamilyXIIIAD3011group.id.11293.summary.txt.gz	21.1812
rs62029761	A	G	A	G	0.128753	16	0.0276002	3.89083e-06	9655	genus.FamilyXIIIAD3011group.id.11293.summary.txt.gz	21.7616
rs62200412	C	T	C	T	-0.0800851	20	0.0163834	5.80219e-07	13661	genus.FamilyXIIIAD3011group.id.11293.summary.txt.gz	23.8943
rs72730932	C	A	C	A	-0.0899559	1	0.0177107	6.88766e-07	13102	genus.FamilyXIIIAD3011group.id.11293.summary.txt.gz	25.7982
rs739451	C	T	C	T	0.0649589	9	0.0147534	7.8781e-06	14197	genus.FamilyXIIIAD3011group.id.11293.summary.txt.gz	19.3862
rs9276029	A	G	A	G	-0.0811384	6	0.0185669	8.92766e-06	13566	genus.FamilyXIIIAD3011group.id.11293.summary.txt.gz	19.0975
rs9837139	A	G	A	G	0.10752	3	0.0240482	8.70808e-06	13527	genus.FamilyXIIIAD3011group.id.11293.summary.txt.gz	19.9901
rs112362903	A	G	A	G	-0.149047	17	0.0333271	7.8777e-06	8579	genus.FamilyXIIIUCG001.id.11294.summary.txt.gz	20.001
rs12049454	T	C	T	C	-0.0647298	1	0.0134065	1.17378e-06	12748	genus.FamilyXIIIUCG001.id.11294.summary.txt.gz	23.3118
rs1426266	T	C	T	C	-0.0665521	3	0.0137151	1.24935e-06	12751	genus.FamilyXIIIUCG001.id.11294.summary.txt.gz	23.5466
rs3842897	G	A	G	A	-0.112639	1	0.0242751	5.19705e-06	12407	genus.FamilyXIIIUCG001.id.11294.summary.txt.gz	21.5307
rs62414802	C	T	C	T	-0.0611904	6	0.013457	4.29181e-06	12750	genus.FamilyXIIIUCG001.id.11294.summary.txt.gz	20.6762
rs7119679	G	A	G	A	-0.0809085	11	0.0174782	3.52494e-06	12445	genus.FamilyXIIIUCG001.id.11294.summary.txt.gz	21.4286
rs76463770	A	G	A	G	0.19313	3	0.0419866	3.77476e-06	5651	genus.FamilyXIIIUCG001.id.11294.summary.txt.gz	21.1581
rs8076666	A	G	A	G	0.088655	17	0.0198094	8.0183e-06	12265	genus.FamilyXIIIUCG001.id.11294.summary.txt.gz	20.0292
rs114873521	C	T	C	T	-0.130067	5	0.0294087	7.12522e-06	9156	genus.Flavonifractor.id.2059.summary.txt.gz	19.5605
rs11811696	T	C	T	C	-0.116063	1	0.0241012	2.07346e-06	10221	genus.Flavonifractor.id.2059.summary.txt.gz	23.1904
rs12030302	A	G	A	G	-0.0692276	1	0.0137467	5.6084e-07	10805	genus.Flavonifractor.id.2059.summary.txt.gz	25.3607
rs34066017	A	G	A	G	0.0764294	11	0.0159789	1.52086e-06	10705	genus.Flavonifractor.id.2059.summary.txt.gz	22.8784
rs806808	T	C	T	C	0.0667272	10	0.0136557	1.17972e-06	10801	genus.Flavonifractor.id.2059.summary.txt.gz	23.8767
rs10439674	A	G	A	G	-0.0572129	21	0.0130007	7.68485e-06	17381	genus.Fusicatenibacter.id.11305.summary.txt.gz	19.3667
rs167879	C	T	C	T	-0.0659543	20	0.0148763	5.86893e-06	16542	genus.Fusicatenibacter.id.11305.summary.txt.gz	19.6562
rs1864685	A	C	A	C	-0.0494799	17	0.0108105	4.96161e-06	17374	genus.Fusicatenibacter.id.11305.summary.txt.gz	20.9492
rs2025938	G	A	G	A	-0.0967298	10	0.0205426	2.98832e-06	15626	genus.Fusicatenibacter.id.11305.summary.txt.gz	22.1723
rs206581	A	G	A	G	-0.0568339	18	0.0127894	8.95756e-06	17384	genus.Fusicatenibacter.id.11305.summary.txt.gz	19.7476
rs2132128	G	A	G	A	-0.0771914	8	0.0160344	1.07686e-06	17370	genus.Fusicatenibacter.id.11305.summary.txt.gz	23.1755
rs3303	T	C	T	C	-0.0953657	10	0.020407	3.93891e-06	16877	genus.Fusicatenibacter.id.11305.summary.txt.gz	21.8387
rs4378146	A	C	A	C	-0.0616691	1	0.0125259	7.20451e-07	17384	genus.Fusicatenibacter.id.11305.summary.txt.gz	24.2392
rs60254196	A	G	A	G	-0.0492427	7	0.0109365	5.46739e-06	16978	genus.Fusicatenibacter.id.11305.summary.txt.gz	20.2735
rs62187631	T	C	T	C	-0.0710571	2	0.015924	4.54526e-06	16522	genus.Fusicatenibacter.id.11305.summary.txt.gz	19.9118
rs62353480	A	G	A	G	-0.0701397	5	0.0145589	1.56768e-06	16119	genus.Fusicatenibacter.id.11305.summary.txt.gz	23.2098
rs6515626	G	A	G	A	0.141575	20	0.0313559	7.28654e-06	7796	genus.Fusicatenibacter.id.11305.summary.txt.gz	20.3862
rs704418	T	C	T	C	0.0739124	3	0.0151073	7.77428e-07	16626	genus.Fusicatenibacter.id.11305.summary.txt.gz	23.9366
rs73103914	A	G	A	G	-0.0597324	12	0.0134458	8.29563e-06	17384	genus.Fusicatenibacter.id.11305.summary.txt.gz	19.7355
rs792108	T	C	T	C	-0.0508345	2	0.0113843	8.49535e-06	16978	genus.Fusicatenibacter.id.11305.summary.txt.gz	19.939
rs8028026	A	G	A	G	-0.0792146	15	0.0180505	8.0633e-06	16522	genus.Fusicatenibacter.id.11305.summary.txt.gz	19.259
rs8063430	T	C	T	C	-0.104026	16	0.022217	4.9289e-06	15552	genus.Fusicatenibacter.id.11305.summary.txt.gz	21.9239
rs9905659	G	A	G	A	-0.061617	17	0.0136576	7.30993e-06	17384	genus.Fusicatenibacter.id.11305.summary.txt.gz	20.3542
rs13412653	A	C	A	C	0.107597	2	0.0239228	8.61141e-06	3723	genus.Gordonibacter.id.821.summary.txt.gz	20.2293
rs16955299	G	A	G	A	-0.196423	17	0.0433538	6.37019e-06	3572	genus.Gordonibacter.id.821.summary.txt.gz	20.5272
rs322296	G	A	G	A	0.17869	7	0.037722	4.02422e-06	3595	genus.Gordonibacter.id.821.summary.txt.gz	22.4393
rs35042269	C	A	C	A	-0.180293	4	0.0403296	8.10852e-06	3595	genus.Gordonibacter.id.821.summary.txt.gz	19.9852
rs3765837	T	G	T	G	-0.190729	1	0.0433608	7.16906e-06	3556	genus.Gordonibacter.id.821.summary.txt.gz	19.348
rs4596722	A	G	A	G	0.102908	9	0.0231571	9.0568e-06	3723	genus.Gordonibacter.id.821.summary.txt.gz	19.7484
rs61934597	C	T	C	T	-0.172495	12	0.0388567	8.36672e-06	3684	genus.Gordonibacter.id.821.summary.txt.gz	19.7069
rs71545975	A	G	A	G	-0.153972	7	0.0338918	7.03944e-06	3556	genus.Gordonibacter.id.821.summary.txt.gz	20.6393
rs72714787	C	A	C	A	0.181405	4	0.0377102	1.42889e-06	3723	genus.Gordonibacter.id.821.summary.txt.gz	23.1409
rs72939513	A	G	A	G	-0.21399	1	0.0490592	7.98199e-06	3435	genus.Gordonibacter.id.821.summary.txt.gz	19.0259
rs7294633	C	T	C	T	0.12867	12	0.0249946	3.43763e-07	3723	genus.Gordonibacter.id.821.summary.txt.gz	26.5009
rs768830	G	A	G	A	0.149852	7	0.0333315	7.75583e-06	3723	genus.Gordonibacter.id.821.summary.txt.gz	20.2124
rs10781340	G	A	G	A	0.0948915	9	0.0203221	4.32266e-06	9037	genus.Haemophilus.id.3698.summary.txt.gz	21.8031
rs111582866	G	A	G	A	-0.124265	16	0.026016	1.27347e-06	8370	genus.Haemophilus.id.3698.summary.txt.gz	22.8149
rs35509	G	A	G	A	0.128249	12	0.0268779	2.00952e-06	8430	genus.Haemophilus.id.3698.summary.txt.gz	22.7676
rs4822728	T	C	T	C	0.0705861	22	0.0151388	3.47849e-06	9119	genus.Haemophilus.id.3698.summary.txt.gz	21.7399
rs76022354	C	T	C	T	0.244638	10	0.0505504	1.83031e-06	3618	genus.Haemophilus.id.3698.summary.txt.gz	23.4205
rs78909003	T	C	T	C	-0.246256	9	0.0503924	1.66745e-06	3559	genus.Haemophilus.id.3698.summary.txt.gz	23.8805
rs9328464	T	C	T	C	0.0723095	6	0.0148799	1.42269e-06	9119	genus.Haemophilus.id.3698.summary.txt.gz	23.615
rs9382510	C	T	C	T	-0.093521	6	0.0172649	7.12051e-08	9117	genus.Haemophilus.id.3698.summary.txt.gz	29.3422
rs9895850	T	C	T	C	-0.192957	17	0.0416755	2.1406e-06	4592	genus.Haemophilus.id.3698.summary.txt.gz	21.4367
rs12513188	G	A	G	A	0.0903906	4	0.0195276	4.6548e-06	7700	genus.Holdemanella.id.11393.summary.txt.gz	21.4263
rs17586763	T	C	T	C	-0.227285	13	0.0510135	7.71949e-06	3817	genus.Holdemanella.id.11393.summary.txt.gz	19.8504
rs1926302	G	A	G	A	-0.107972	1	0.0231421	7.50141e-06	7702	genus.Holdemanella.id.11393.summary.txt.gz	21.7679
rs34187114	C	A	C	A	-0.104505	8	0.022601	5.13495e-06	7704	genus.Holdemanella.id.11393.summary.txt.gz	21.3807
rs35228298	G	A	G	A	0.0934832	3	0.0202886	7.29849e-06	7456	genus.Holdemanella.id.11393.summary.txt.gz	21.2307
rs4541991	T	C	T	C	-0.0927334	9	0.0194435	2.10094e-06	7657	genus.Holdemanella.id.11393.summary.txt.gz	22.747
rs607782	T	C	T	C	-0.0854214	6	0.0172515	7.19447e-07	7456	genus.Holdemanella.id.11393.summary.txt.gz	24.5177
rs62113381	T	C	T	C	-0.105447	19	0.0232029	5.53879e-06	7310	genus.Holdemanella.id.11393.summary.txt.gz	20.6531
rs73011279	T	C	T	C	-0.0961669	19	0.0199336	1.36046e-06	7456	genus.Holdemanella.id.11393.summary.txt.gz	23.2744
rs75764681	T	C	T	C	-0.283103	10	0.0598999	1.94273e-06	3003	genus.Holdemanella.id.11393.summary.txt.gz	22.3376
rs8113760	G	A	G	A	0.078999	19	0.01734	4.62395e-06	7456	genus.Holdemanella.id.11393.summary.txt.gz	20.7559
rs10885477	T	C	T	C	-0.135137	10	0.0301894	8.59833e-06	8690	genus.Holdemania.id.2157.summary.txt.gz	20.0372
rs11080063	G	A	G	A	-0.0665238	17	0.0149837	6.66887e-06	9103	genus.Holdemania.id.2157.summary.txt.gz	19.7113
rs111745969	A	G	A	G	0.120677	15	0.0265781	3.70776e-06	8233	genus.Holdemania.id.2157.summary.txt.gz	20.6158
rs113593397	A	G	A	G	-0.128935	8	0.0282526	9.35728e-06	8296	genus.Holdemania.id.2157.summary.txt.gz	20.8268
rs116500994	G	T	G	T	-0.13755	13	0.0293386	2.34479e-06	8432	genus.Holdemania.id.2157.summary.txt.gz	21.9809
rs12701617	A	G	A	G	-0.0660617	7	0.0149427	9.51844e-06	9106	genus.Holdemania.id.2157.summary.txt.gz	19.5453
rs1867876	T	C	T	C	0.0842919	11	0.0162192	2.7388e-07	9109	genus.Holdemania.id.2157.summary.txt.gz	27.0093
rs4146507	C	T	C	T	0.079488	5	0.0177002	7.22973e-06	9108	genus.Holdemania.id.2157.summary.txt.gz	20.1672
rs6133067	T	C	T	C	0.0910829	20	0.0178561	5.16929e-07	8863	genus.Holdemania.id.2157.summary.txt.gz	26.0196
rs73139538	G	A	G	A	-0.148594	7	0.0327469	7.77178e-06	8095	genus.Holdemania.id.2157.summary.txt.gz	20.5901
rs77293403	A	G	A	G	0.164556	5	0.0341775	1.77466e-06	7585	genus.Holdemania.id.2157.summary.txt.gz	23.182
rs80149660	C	T	C	T	-0.232987	10	0.0519183	6.04217e-06	3283	genus.Holdemania.id.2157.summary.txt.gz	20.1383
rs9500080	C	T	C	T	0.0926764	6	0.0178886	4.08515e-07	9106	genus.Holdemania.id.2157.summary.txt.gz	26.8402
rs9529719	T	C	T	C	0.074038	13	0.0160494	5.96669e-06	9107	genus.Holdemania.id.2157.summary.txt.gz	21.2809
rs967319	T	C	T	C	0.0788638	3	0.0176744	8.38155e-06	9108	genus.Holdemania.id.2157.summary.txt.gz	19.9098
rs10048062	C	T	C	T	-0.147352	15	0.0336531	8.58873e-06	3800	genus.Howardella.id.2000.summary.txt.gz	19.1718
rs12452946	A	G	A	G	-0.105833	17	0.0228941	3.80393e-06	3800	genus.Howardella.id.2000.summary.txt.gz	21.3696
rs1484873	A	G	A	G	-0.227831	18	0.046335	2.55918e-06	3608	genus.Howardella.id.2000.summary.txt.gz	24.1773
rs17167098	G	A	G	A	-0.169366	7	0.0352068	1.12323e-06	3586	genus.Howardella.id.2000.summary.txt.gz	23.1419
rs2154047	C	A	C	A	-0.192557	14	0.0420093	9.97042e-06	3623	genus.Howardella.id.2000.summary.txt.gz	21.0101
rs36081916	T	C	T	C	-0.18123	7	0.0402987	4.7004e-06	3216	genus.Howardella.id.2000.summary.txt.gz	20.2244
rs3791893	A	G	A	G	0.147035	2	0.034023	9.49716e-06	3795	genus.Howardella.id.2000.summary.txt.gz	18.6766
rs609430	T	G	T	G	-0.112045	4	0.0239328	3.34484e-06	3798	genus.Howardella.id.2000.summary.txt.gz	21.918
rs672217	G	A	G	A	0.164146	18	0.0349993	3.52468e-06	3611	genus.Howardella.id.2000.summary.txt.gz	21.9959
rs901099	T	G	T	G	-0.12718	11	0.0250924	6.52858e-07	3647	genus.Howardella.id.2000.summary.txt.gz	25.6894
rs10044993	C	A	C	A	0.139547	5	0.0316748	8.06668e-06	4209	genus.Hungatella.id.11306.summary.txt.gz	19.4095
rs13128780	T	C	T	C	-0.149725	4	0.0312777	1.74998e-06	3999	genus.Hungatella.id.11306.summary.txt.gz	22.915
rs13249325	T	G	T	G	-0.100023	8	0.0225883	9.69162e-06	4209	genus.Hungatella.id.11306.summary.txt.gz	19.6078
rs17092615	G	A	G	A	0.152235	14	0.0337867	7.37677e-06	4009	genus.Hungatella.id.11306.summary.txt.gz	20.3018
rs72759041	G	T	G	T	-0.126025	15	0.0282242	3.86095e-06	3910	genus.Hungatella.id.11306.summary.txt.gz	19.9374
rs11109097	C	T	C	T	0.0624272	12	0.0138539	5.49484e-06	11886	genus.Intestinibacter.id.11345.summary.txt.gz	20.305
rs118030283	G	A	G	A	-0.151829	16	0.0324471	2.67439e-06	8830	genus.Intestinibacter.id.11345.summary.txt.gz	21.8956
rs16938435	T	C	T	C	-0.112189	9	0.0235439	1.80097e-06	12303	genus.Intestinibacter.id.11345.summary.txt.gz	22.706
rs2098844	C	T	C	T	-0.0575295	11	0.0128416	6.78879e-06	12291	genus.Intestinibacter.id.11345.summary.txt.gz	20.0699
rs2702387	A	G	A	G	0.0608559	4	0.0132145	4.25994e-06	12291	genus.Intestinibacter.id.11345.summary.txt.gz	21.2081
rs4327025	G	A	G	A	-0.0810346	15	0.0154397	1.64326e-07	12303	genus.Intestinibacter.id.11345.summary.txt.gz	27.5464
rs447950	A	G	A	G	0.0628342	5	0.0136652	5.63911e-06	12303	genus.Intestinibacter.id.11345.summary.txt.gz	21.1426
rs478972	T	C	T	C	-0.142681	11	0.0297116	1.81991e-06	10333	genus.Intestinibacter.id.11345.summary.txt.gz	23.0611
rs6062862	A	G	A	G	0.0924508	20	0.0204658	6.67984e-06	12189	genus.Intestinibacter.id.11345.summary.txt.gz	20.4063
rs62430350	T	C	T	C	0.151096	6	0.0351476	6.84229e-06	7650	genus.Intestinibacter.id.11345.summary.txt.gz	18.4805
rs68093214	C	T	C	T	0.0662258	3	0.0149877	9.25769e-06	11886	genus.Intestinibacter.id.11345.summary.txt.gz	19.5246
rs6875660	C	T	C	T	0.0890455	5	0.0193905	3.05781e-06	12293	genus.Intestinibacter.id.11345.summary.txt.gz	21.0885
rs893394	G	A	G	A	0.0583322	2	0.0130729	7.85038e-06	11886	genus.Intestinibacter.id.11345.summary.txt.gz	19.9099
rs9348442	C	T	C	T	0.099082	6	0.0221625	6.25936e-06	12303	genus.Intestinibacter.id.11345.summary.txt.gz	19.9871
rs10262702	T	C	T	C	0.0918017	7	0.0194885	2.06073e-06	11766	genus.Intestinimonas.id.2062.summary.txt.gz	22.1894
rs11258178	A	G	A	G	0.0660742	10	0.0134139	6.98195e-07	11766	genus.Intestinimonas.id.2062.summary.txt.gz	24.2636
rs12226153	A	G	A	G	-0.151142	11	0.0306922	5.12171e-07	9023	genus.Intestinimonas.id.2062.summary.txt.gz	24.2502
rs17067892	C	T	C	T	0.107194	8	0.0250013	6.37926e-06	11544	genus.Intestinimonas.id.2062.summary.txt.gz	18.3828
rs1859797	G	A	G	A	0.060368	7	0.0131793	4.12235e-06	11766	genus.Intestinimonas.id.2062.summary.txt.gz	20.9812
rs2276760	A	G	A	G	-0.0685234	3	0.0152546	7.84062e-06	12081	genus.Intestinimonas.id.2062.summary.txt.gz	20.178
rs2731794	C	T	C	T	0.120632	5	0.0257529	1.91744e-06	11079	genus.Intestinimonas.id.2062.summary.txt.gz	21.9418
rs2930225	G	T	G	T	0.0729524	16	0.0152948	1.34622e-06	12003	genus.Intestinimonas.id.2062.summary.txt.gz	22.7504
rs4113676	A	C	A	C	-0.218507	20	0.0490152	7.41635e-06	3170	genus.Intestinimonas.id.2062.summary.txt.gz	19.8733
rs4784055	T	C	T	C	-0.175324	16	0.038599	8.71812e-07	3193	genus.Intestinimonas.id.2062.summary.txt.gz	20.6315
rs62240188	G	A	G	A	0.130074	3	0.0267179	2.20308e-06	10252	genus.Intestinimonas.id.2062.summary.txt.gz	23.7014
rs62427239	C	A	C	A	0.162658	6	0.0367647	9.40505e-06	6385	genus.Intestinimonas.id.2062.summary.txt.gz	19.5744
rs6934519	C	T	C	T	0.0692373	6	0.0151154	8.56956e-06	12089	genus.Intestinimonas.id.2062.summary.txt.gz	20.9818
rs716604	A	G	A	G	0.0818068	2	0.0165992	8.5663e-07	12090	genus.Intestinimonas.id.2062.summary.txt.gz	24.2886
rs7170984	T	C	T	C	-0.0658116	15	0.0140767	2.98356e-06	12090	genus.Intestinimonas.id.2062.summary.txt.gz	21.8575
rs72982915	C	T	C	T	0.183158	2	0.0402743	4.91157e-06	5591	genus.Intestinimonas.id.2062.summary.txt.gz	20.6822
rs9823439	T	C	T	C	-0.0581947	3	0.0131455	9.85876e-06	11766	genus.Intestinimonas.id.2062.summary.txt.gz	19.5982
rs1031599	G	T	G	T	-0.078627	3	0.0175644	6.31376e-06	17398	genus.Lachnoclostridium.id.11308.summary.txt.gz	20.039
rs12566975	T	C	T	C	-0.0468097	1	0.0105787	9.57204e-06	17921	genus.Lachnoclostridium.id.11308.summary.txt.gz	19.5798
rs1528479	G	A	G	A	-0.0497798	2	0.0111919	9.63976e-06	17477	genus.Lachnoclostridium.id.11308.summary.txt.gz	19.7832
rs1997204	T	C	T	C	-0.108075	12	0.0242022	5.97081e-06	14138	genus.Lachnoclostridium.id.11308.summary.txt.gz	19.9406
rs2385421	A	G	A	G	0.0746186	18	0.0180734	7.13717e-06	17903	genus.Lachnoclostridium.id.11308.summary.txt.gz	17.0457
rs3821998	C	A	C	A	-0.0864066	4	0.0192519	6.72052e-06	17920	genus.Lachnoclostridium.id.11308.summary.txt.gz	20.1439
rs4738679	G	A	G	A	-0.0520267	8	0.011404	4.41754e-06	17921	genus.Lachnoclostridium.id.11308.summary.txt.gz	20.813
rs6112314	A	C	A	C	-0.0561715	20	0.0108174	2.43212e-07	17842	genus.Lachnoclostridium.id.11308.summary.txt.gz	26.964
rs615997	T	C	T	C	0.0511752	3	0.0106491	2.02677e-06	17911	genus.Lachnoclostridium.id.11308.summary.txt.gz	23.0939
rs62285313	A	G	A	G	0.0864203	3	0.0181565	1.58331e-06	16991	genus.Lachnoclostridium.id.11308.summary.txt.gz	22.6551
rs72829893	G	T	G	T	0.117472	17	0.0268103	5.57766e-06	12404	genus.Lachnoclostridium.id.11308.summary.txt.gz	19.1985
rs78068103	A	G	A	G	0.0886199	17	0.0194248	3.66519e-06	17477	genus.Lachnoclostridium.id.11308.summary.txt.gz	20.8137
rs789029	C	T	C	T	-0.0641288	18	0.0137974	3.75328e-06	17922	genus.Lachnoclostridium.id.11308.summary.txt.gz	21.6029
rs13157098	A	G	A	G	-0.0768058	5	0.0155312	5.99315e-07	15947	genus.Lachnospira.id.2004.summary.txt.gz	24.4556
rs159484	G	A	G	A	0.0794668	4	0.0176999	6.67622e-06	16487	genus.Lachnospira.id.2004.summary.txt.gz	20.1573
rs2520509	A	G	A	G	0.0519063	12	0.011578	7.41854e-06	16500	genus.Lachnospira.id.2004.summary.txt.gz	20.099
rs4686798	T	C	T	C	0.0531826	3	0.0113747	2.73936e-06	16497	genus.Lachnospira.id.2004.summary.txt.gz	21.8603
rs4923324	G	A	G	A	-0.0617321	11	0.0133387	2.43593e-06	16490	genus.Lachnospira.id.2004.summary.txt.gz	21.4189
rs56791201	T	C	T	C	0.051823	2	0.0110697	2.92823e-06	16486	genus.Lachnospira.id.2004.summary.txt.gz	21.9167
rs10093861	G	A	G	A	-0.0568869	8	0.0121152	3.05624e-06	13772	genus.LachnospiraceaeFCS020group.id.11314.summary.txt.gz	22.0477
rs1254846	G	A	G	A	0.105963	10	0.0232501	5.59664e-06	13172	genus.LachnospiraceaeFCS020group.id.11314.summary.txt.gz	20.7709
rs1363769	T	C	T	C	-0.200628	19	0.0449372	1.58163e-06	3555	genus.LachnospiraceaeFCS020group.id.11314.summary.txt.gz	19.933
rs2322265	C	T	C	T	-0.0666305	4	0.0141577	5.20809e-06	13772	genus.LachnospiraceaeFCS020group.id.11314.summary.txt.gz	22.1495
rs2862811	T	C	T	C	0.0564927	3	0.0121736	3.91911e-06	13772	genus.LachnospiraceaeFCS020group.id.11314.summary.txt.gz	21.5351
rs35035870	T	C	T	C	-0.190615	11	0.0414403	2.62028e-06	5642	genus.LachnospiraceaeFCS020group.id.11314.summary.txt.gz	21.1578
rs3999074	G	T	G	T	-0.0550587	10	0.0121847	6.55048e-06	13772	genus.LachnospiraceaeFCS020group.id.11314.summary.txt.gz	20.4185
rs4452603	T	G	T	G	0.0604208	6	0.0135965	8.9819e-06	13487	genus.LachnospiraceaeFCS020group.id.11314.summary.txt.gz	19.748
rs7249113	G	A	G	A	0.0679483	19	0.0133496	3.72097e-07	13534	genus.LachnospiraceaeFCS020group.id.11314.summary.txt.gz	25.9073
rs72793667	A	G	A	G	-0.116881	2	0.0246589	1.63421e-06	12396	genus.LachnospiraceaeFCS020group.id.11314.summary.txt.gz	22.4667
rs9308097	A	G	A	G	0.055381	4	0.0123659	7.4729e-06	13542	genus.LachnospiraceaeFCS020group.id.11314.summary.txt.gz	20.0571
rs9788306	C	T	C	T	-0.062804	13	0.0130744	1.38618e-06	13772	genus.LachnospiraceaeFCS020group.id.11314.summary.txt.gz	23.0743
rs117467633	T	C	T	C	-0.169687	17	0.0383169	9.13317e-06	5077	genus.LachnospiraceaeNC2004group.id.11316.summary.txt.gz	19.6119
rs12127733	G	A	G	A	0.115182	1	0.0246006	3.10594e-06	6226	genus.LachnospiraceaeNC2004group.id.11316.summary.txt.gz	21.9217
rs12208226	C	A	C	A	-0.154739	6	0.0340372	9.7484e-06	5620	genus.LachnospiraceaeNC2004group.id.11316.summary.txt.gz	20.6677
rs12863463	G	A	G	A	-0.156365	13	0.0345372	6.03984e-06	5516	genus.LachnospiraceaeNC2004group.id.11316.summary.txt.gz	20.4977
rs17067076	G	A	G	A	-0.154631	18	0.0352194	5.61206e-06	4449	genus.LachnospiraceaeNC2004group.id.11316.summary.txt.gz	19.2767
rs1928659	T	C	T	C	0.102522	9	0.0226445	6.17241e-06	5516	genus.LachnospiraceaeNC2004group.id.11316.summary.txt.gz	20.4978
rs1929743	T	C	T	C	0.0837206	13	0.0190318	9.0551e-06	6330	genus.LachnospiraceaeNC2004group.id.11316.summary.txt.gz	19.351
rs3756315	A	G	A	G	-0.0883469	5	0.0188397	3.32583e-06	6328	genus.LachnospiraceaeNC2004group.id.11316.summary.txt.gz	21.9905
rs6116753	G	A	G	A	0.0994748	20	0.0209139	2.9225e-06	6278	genus.LachnospiraceaeNC2004group.id.11316.summary.txt.gz	22.6233
rs2861203	G	A	G	A	0.0572304	3	0.0127279	7.36931e-06	15305	genus.LachnospiraceaeND3007group.id.11317.summary.txt.gz	20.2181
rs72776675	T	C	T	C	-0.0647067	10	0.014797	8.71689e-06	15302	genus.LachnospiraceaeND3007group.id.11317.summary.txt.gz	19.1228
rs9932954	A	G	A	G	-0.0561864	16	0.0115984	1.24882e-06	15222	genus.LachnospiraceaeND3007group.id.11317.summary.txt.gz	23.4674
rs10952110	G	T	G	T	0.0487709	7	0.0109614	9.08113e-06	16764	genus.LachnospiraceaeNK4A136group.id.11319.summary.txt.gz	19.7964
rs11263806	A	G	A	G	-0.0524615	17	0.0116758	5.06517e-06	17236	genus.LachnospiraceaeNK4A136group.id.11319.summary.txt.gz	20.1887
rs12611395	A	G	A	G	-0.0902532	19	0.0199652	5.83039e-06	16486	genus.LachnospiraceaeNK4A136group.id.11319.summary.txt.gz	20.4351
rs160061	A	G	A	G	0.0513831	5	0.0108094	2.12198e-06	17234	genus.LachnospiraceaeNK4A136group.id.11319.summary.txt.gz	22.5963
rs28540839	A	C	A	C	0.0508285	8	0.0110591	9.34319e-06	16764	genus.LachnospiraceaeNK4A136group.id.11319.summary.txt.gz	21.1239
rs2880566	T	C	T	C	0.0599578	17	0.0134693	5.61428e-06	17232	genus.LachnospiraceaeNK4A136group.id.11319.summary.txt.gz	19.8155
rs4955932	T	C	T	C	-0.0492283	3	0.0109388	7.05426e-06	17236	genus.LachnospiraceaeNK4A136group.id.11319.summary.txt.gz	20.2531
rs59805249	T	C	T	C	0.0936162	5	0.0207982	9.45385e-06	15195	genus.LachnospiraceaeNK4A136group.id.11319.summary.txt.gz	20.2605
rs68104925	T	C	T	C	-0.0549104	14	0.0115385	2.36779e-06	17227	genus.LachnospiraceaeNK4A136group.id.11319.summary.txt.gz	22.647
rs7073658	T	G	T	G	-0.0499621	10	0.0109693	5.2691e-06	17236	genus.LachnospiraceaeNK4A136group.id.11319.summary.txt.gz	20.7456
rs73044693	A	G	A	G	-0.10758	19	0.0229884	3.57256e-06	12773	genus.LachnospiraceaeNK4A136group.id.11319.summary.txt.gz	21.9
rs7616165	G	T	G	T	-0.230542	3	0.0483465	2.77391e-06	4094	genus.LachnospiraceaeNK4A136group.id.11319.summary.txt.gz	22.739
rs76193507	A	G	A	G	-0.22973	3	0.0499776	2.9309e-06	3578	genus.LachnospiraceaeNK4A136group.id.11319.summary.txt.gz	21.1293
rs7832116	A	G	A	G	-0.0714756	8	0.0151703	3.57084e-06	17219	genus.LachnospiraceaeNK4A136group.id.11319.summary.txt.gz	22.1987
rs954878	A	G	A	G	-0.0520656	1	0.0109082	1.78203e-06	17227	genus.LachnospiraceaeNK4A136group.id.11319.summary.txt.gz	22.7821
rs12131224	C	T	C	T	0.117095	1	0.02591	7.39863e-06	9676	genus.LachnospiraceaeUCG001.id.11321.summary.txt.gz	20.4243
rs2050911	G	A	G	A	0.0751466	1	0.0153934	1.10648e-06	10148	genus.LachnospiraceaeUCG001.id.11321.summary.txt.gz	23.8313
rs2371284	T	C	T	C	-0.0761893	12	0.0170127	7.55967e-06	9961	genus.LachnospiraceaeUCG001.id.11321.summary.txt.gz	20.0559
rs437876	T	C	T	C	0.0784637	3	0.0144768	7.1655e-08	10150	genus.LachnospiraceaeUCG001.id.11321.summary.txt.gz	29.3761
rs4981345	T	C	T	C	-0.0681973	14	0.0149831	6.08596e-06	9961	genus.LachnospiraceaeUCG001.id.11321.summary.txt.gz	20.7171
rs573933	T	C	T	C	-0.107898	9	0.0232346	3.10508e-06	10150	genus.LachnospiraceaeUCG001.id.11321.summary.txt.gz	21.5655
rs62496417	T	G	T	G	-0.0748504	7	0.0165681	5.87504e-06	10150	genus.LachnospiraceaeUCG001.id.11321.summary.txt.gz	20.4101
rs7341608	T	C	T	C	-0.0784757	8	0.0177648	9.48124e-06	9917	genus.LachnospiraceaeUCG001.id.11321.summary.txt.gz	19.5142
rs74034332	G	A	G	A	0.168045	16	0.0382637	3.33351e-06	6004	genus.LachnospiraceaeUCG001.id.11321.summary.txt.gz	19.2877
rs78848836	A	G	A	G	-0.118868	1	0.0259753	3.38171e-06	9506	genus.LachnospiraceaeUCG001.id.11321.summary.txt.gz	20.9415
rs8104225	A	G	A	G	0.0892098	19	0.0197665	8.04216e-06	9908	genus.LachnospiraceaeUCG001.id.11321.summary.txt.gz	20.3688
rs9403580	C	T	C	T	0.107801	6	0.0229777	3.46785e-06	10095	genus.LachnospiraceaeUCG001.id.11321.summary.txt.gz	22.0104
rs985416	C	T	C	T	0.0970258	3	0.0181807	1.45591e-07	9917	genus.LachnospiraceaeUCG001.id.11321.summary.txt.gz	28.4809
rs11128180	A	G	A	G	0.0648288	3	0.0140126	4.51737e-06	14466	genus.LachnospiraceaeUCG004.id.11324.summary.txt.gz	21.4041
rs12072562	T	C	T	C	0.133104	1	0.0303566	7.0737e-06	9176	genus.LachnospiraceaeUCG004.id.11324.summary.txt.gz	19.2254
rs12673420	G	A	G	A	0.0554351	7	0.0118375	2.98079e-06	14463	genus.LachnospiraceaeUCG004.id.11324.summary.txt.gz	21.9305
rs12747809	G	A	G	A	-0.062197	1	0.0125685	8.64875e-07	14464	genus.LachnospiraceaeUCG004.id.11324.summary.txt.gz	24.4892
rs12894272	A	G	A	G	0.0579792	14	0.0125229	4.33949e-06	14463	genus.LachnospiraceaeUCG004.id.11324.summary.txt.gz	21.4356
rs233486	A	G	A	G	-0.0799088	6	0.017766	6.28457e-06	13710	genus.LachnospiraceaeUCG004.id.11324.summary.txt.gz	20.2307
rs2444793	C	T	C	T	-0.0542433	6	0.0118188	4.77076e-06	14463	genus.LachnospiraceaeUCG004.id.11324.summary.txt.gz	21.0644
rs2726805	A	G	A	G	0.0548397	4	0.0120844	6.30399e-06	14466	genus.LachnospiraceaeUCG004.id.11324.summary.txt.gz	20.5938
rs2882478	G	A	G	A	-0.0577091	2	0.0118338	1.20811e-06	14466	genus.LachnospiraceaeUCG004.id.11324.summary.txt.gz	23.7814
rs35182105	A	G	A	G	-0.109724	12	0.024221	4.86508e-06	13170	genus.LachnospiraceaeUCG004.id.11324.summary.txt.gz	20.5221
rs6656451	C	T	C	T	-0.05436	1	0.011947	5.56781e-06	14458	genus.LachnospiraceaeUCG004.id.11324.summary.txt.gz	20.7034
rs7629954	A	G	A	G	0.108441	3	0.023825	5.77222e-06	12568	genus.LachnospiraceaeUCG004.id.11324.summary.txt.gz	20.7167
rs10741777	T	C	T	C	-0.0973842	11	0.0194791	7.68659e-07	7014	genus.LachnospiraceaeUCG008.id.11328.summary.txt.gz	24.9941
rs10793103	C	T	C	T	0.0974344	11	0.0181279	9.34937e-08	7014	genus.LachnospiraceaeUCG008.id.11328.summary.txt.gz	28.8887
rs10801803	G	A	G	A	-0.117029	1	0.0243085	1.40029e-06	7017	genus.LachnospiraceaeUCG008.id.11328.summary.txt.gz	23.1778
rs13024781	T	C	T	C	-0.0798769	2	0.0168846	2.29166e-06	7016	genus.LachnospiraceaeUCG008.id.11328.summary.txt.gz	22.3801
rs57091572	A	G	A	G	-0.110443	6	0.0235801	2.85822e-06	6950	genus.LachnospiraceaeUCG008.id.11328.summary.txt.gz	21.9372
rs57254474	G	A	G	A	0.0886512	8	0.0199045	6.92061e-06	7017	genus.LachnospiraceaeUCG008.id.11328.summary.txt.gz	19.8365
rs61944774	A	G	A	G	0.179838	12	0.0393797	6.34122e-06	6000	genus.LachnospiraceaeUCG008.id.11328.summary.txt.gz	20.8554
rs62277846	C	T	C	T	0.102292	2	0.0212319	1.58892e-06	7016	genus.LachnospiraceaeUCG008.id.11328.summary.txt.gz	23.2118
rs67078837	T	C	T	C	-0.0845848	4	0.0170693	7.68189e-07	7016	genus.LachnospiraceaeUCG008.id.11328.summary.txt.gz	24.5559
rs75356640	G	A	G	A	0.136523	15	0.0303128	9.83206e-06	6423	genus.LachnospiraceaeUCG008.id.11328.summary.txt.gz	20.2844
rs955844	A	C	A	C	0.112064	16	0.0228369	1.80994e-06	6863	genus.LachnospiraceaeUCG008.id.11328.summary.txt.gz	24.0801
rs10414815	T	C	T	C	0.10453	19	0.0230253	4.23977e-06	11564	genus.LachnospiraceaeUCG010.id.11330.summary.txt.gz	20.6096
rs11192447	A	G	A	G	0.126592	10	0.024345	4.68957e-07	12695	genus.LachnospiraceaeUCG010.id.11330.summary.txt.gz	27.0392
rs12346653	C	T	C	T	0.0657686	9	0.0139569	2.70321e-06	12816	genus.LachnospiraceaeUCG010.id.11330.summary.txt.gz	22.2053
rs17730011	G	A	G	A	-0.0702357	6	0.015706	7.84597e-06	13226	genus.LachnospiraceaeUCG010.id.11330.summary.txt.gz	19.9979
rs2833528	C	T	C	T	-0.0562148	21	0.0127763	9.9199e-06	13233	genus.LachnospiraceaeUCG010.id.11330.summary.txt.gz	19.3594
rs336138	G	T	G	T	0.0779543	5	0.0171865	7.48417e-06	13236	genus.LachnospiraceaeUCG010.id.11330.summary.txt.gz	20.5733
rs4576377	A	C	A	C	-0.0572001	7	0.0127043	7.63056e-06	13225	genus.LachnospiraceaeUCG010.id.11330.summary.txt.gz	20.2718
rs72894957	G	A	G	A	0.222263	2	0.0486425	5.68428e-06	4316	genus.LachnospiraceaeUCG010.id.11330.summary.txt.gz	20.8786
rs74315802	G	T	G	T	0.0867262	14	0.0183477	3.19006e-06	12715	genus.LachnospiraceaeUCG010.id.11330.summary.txt.gz	22.3428
rs9981767	A	C	A	C	0.0655062	21	0.0131994	9.96373e-07	12816	genus.LachnospiraceaeUCG010.id.11330.summary.txt.gz	24.6295
rs11674854	C	T	C	T	-0.0852686	2	0.0176504	1.592e-06	6655	genus.Lactobacillus.id.1837.summary.txt.gz	23.3384
rs12693845	C	T	C	T	-0.0805447	2	0.0177429	8.9632e-06	6958	genus.Lactobacillus.id.1837.summary.txt.gz	20.6075
rs1530559	G	A	G	A	0.0804001	2	0.0178207	4.93109e-06	6655	genus.Lactobacillus.id.1837.summary.txt.gz	20.3545
rs16861661	G	A	G	A	-0.183147	1	0.038148	1.2781e-06	5325	genus.Lactobacillus.id.1837.summary.txt.gz	23.0492
rs62314653	C	A	C	A	0.187692	4	0.0394585	2.24383e-06	5944	genus.Lactobacillus.id.1837.summary.txt.gz	22.6262
rs7399658	G	A	G	A	-0.107134	13	0.0221883	3.12099e-06	6613	genus.Lactobacillus.id.1837.summary.txt.gz	23.3134
rs75127669	C	A	C	A	0.139784	6	0.0310414	6.83434e-06	6840	genus.Lactobacillus.id.1837.summary.txt.gz	20.2783
rs768253	T	G	T	G	-0.079195	8	0.0171791	4.2477e-06	6958	genus.Lactobacillus.id.1837.summary.txt.gz	21.2518
rs77478751	A	G	A	G	-0.219886	3	0.0475759	7.32705e-06	3669	genus.Lactobacillus.id.1837.summary.txt.gz	21.3609
rs921925	A	C	A	C	0.0985077	19	0.0203229	9.71665e-07	6952	genus.Lactobacillus.id.1837.summary.txt.gz	23.4947
rs10417872	T	G	T	G	0.118306	19	0.024522	1.28678e-06	4056	genus.Lactococcus.id.1851.summary.txt.gz	23.2756
rs123059	T	C	T	C	-0.13671	17	0.0274694	1.26562e-06	3760	genus.Lactococcus.id.1851.summary.txt.gz	24.7686
rs12621813	G	A	G	A	0.108423	2	0.0239978	6.60829e-06	4057	genus.Lactococcus.id.1851.summary.txt.gz	20.4125
rs17168302	G	A	G	A	0.191857	7	0.0424761	6.28602e-06	4023	genus.Lactococcus.id.1851.summary.txt.gz	20.4016
rs2293361	C	T	C	T	-0.199221	2	0.0430969	1.39593e-06	3787	genus.Lactococcus.id.1851.summary.txt.gz	21.3687
rs4766997	C	T	C	T	0.114599	12	0.023839	2.06145e-06	4053	genus.Lactococcus.id.1851.summary.txt.gz	23.1093
rs55910161	C	T	C	T	0.146426	10	0.0307367	2.36214e-06	3836	genus.Lactococcus.id.1851.summary.txt.gz	22.6946
rs6674304	C	T	C	T	0.200758	1	0.0442121	6.17759e-06	3869	genus.Lactococcus.id.1851.summary.txt.gz	20.6187
rs7992246	T	C	T	C	0.104232	13	0.0230786	4.44724e-06	4057	genus.Lactococcus.id.1851.summary.txt.gz	20.3977
rs11620597	T	C	T	C	0.119479	13	0.0271688	7.80178e-06	11031	genus.Marvinbryantia.id.2005.summary.txt.gz	19.3395
rs1187983	C	T	C	T	-0.0935456	1	0.0193174	2.02427e-06	11896	genus.Marvinbryantia.id.2005.summary.txt.gz	23.4502
rs146541147	G	A	G	A	0.118845	19	0.0268423	6.86288e-06	10778	genus.Marvinbryantia.id.2005.summary.txt.gz	19.6031
rs2724813	A	G	A	G	-0.0840769	10	0.0167551	6.28451e-07	11610	genus.Marvinbryantia.id.2005.summary.txt.gz	25.1803
rs2842896	C	T	C	T	-0.0649396	6	0.0131146	7.25363e-07	11709	genus.Marvinbryantia.id.2005.summary.txt.gz	24.5192
rs2863363	A	G	A	G	0.0634861	3	0.0136323	3.11281e-06	11950	genus.Marvinbryantia.id.2005.summary.txt.gz	21.688
rs3125832	A	C	A	C	0.0679323	1	0.015012	5.02731e-06	11709	genus.Marvinbryantia.id.2005.summary.txt.gz	20.4774
rs61884471	G	A	G	A	0.124426	11	0.0248431	1.01163e-06	11559	genus.Marvinbryantia.id.2005.summary.txt.gz	25.0849
rs72948274	A	C	A	C	-0.126354	11	0.0272212	3.2591e-06	11561	genus.Marvinbryantia.id.2005.summary.txt.gz	21.5459
rs8006832	G	T	G	T	-0.0952415	14	0.0216699	6.58083e-06	11412	genus.Marvinbryantia.id.2005.summary.txt.gz	19.317
rs10202904	T	G	T	G	-0.112811	2	0.0239106	3.08549e-06	3583	genus.Methanobrevibacter.id.123.summary.txt.gz	22.2598
rs1334944	T	C	T	C	0.115197	10	0.0255492	7.6138e-06	3586	genus.Methanobrevibacter.id.123.summary.txt.gz	20.3293
rs4802933	A	G	A	G	-0.135628	19	0.0308139	9.73818e-06	3586	genus.Methanobrevibacter.id.123.summary.txt.gz	19.3735
rs6776814	T	C	T	C	-0.188956	3	0.0419905	8.04905e-06	3283	genus.Methanobrevibacter.id.123.summary.txt.gz	20.2498
rs76029318	T	C	T	C	0.222849	13	0.0454319	1.07552e-06	3387	genus.Methanobrevibacter.id.123.summary.txt.gz	24.0602
rs894996	C	A	C	A	0.214213	4	0.0456045	3.81567e-06	3479	genus.Methanobrevibacter.id.123.summary.txt.gz	22.0635
rs10093869	A	G	A	G	-0.0577795	8	0.0125389	3.67441e-06	14218	genus.Odoribacter.id.952.summary.txt.gz	21.2337
rs10423795	C	T	C	T	0.0550695	19	0.0121164	6.57936e-06	14135	genus.Odoribacter.id.952.summary.txt.gz	20.6573
rs28417404	A	G	A	G	-0.0726896	14	0.0161372	3.68032e-06	14698	genus.Odoribacter.id.952.summary.txt.gz	20.2903
rs4793970	A	G	A	G	-0.0576329	17	0.0129154	6.02696e-06	14687	genus.Odoribacter.id.952.summary.txt.gz	19.9125
rs6856150	G	A	G	A	0.0881922	4	0.0194146	6.0595e-06	14597	genus.Odoribacter.id.952.summary.txt.gz	20.6349
rs74553962	T	G	T	G	0.121449	8	0.0264106	9.48684e-06	11803	genus.Odoribacter.id.952.summary.txt.gz	21.1461
rs77779484	G	A	G	A	-0.133489	12	0.0268526	6.56256e-07	11935	genus.Odoribacter.id.952.summary.txt.gz	24.7127
rs1035588	A	G	A	G	-0.108148	2	0.0236848	4.85501e-06	3739	genus.Olsenella.id.822.summary.txt.gz	20.8497
rs17148768	G	A	G	A	0.140434	10	0.0295602	2.1984e-06	3648	genus.Olsenella.id.822.summary.txt.gz	22.57
rs2759329	G	A	G	A	-0.111131	1	0.0237218	3.43201e-06	3739	genus.Olsenella.id.822.summary.txt.gz	21.9471
rs35225860	A	G	A	G	-0.223604	1	0.0482391	3.87041e-06	3630	genus.Olsenella.id.822.summary.txt.gz	21.4862
rs6046522	C	T	C	T	0.122938	20	0.0269928	4.48455e-06	3705	genus.Olsenella.id.822.summary.txt.gz	20.7434
rs61090148	A	G	A	G	-0.104783	4	0.0231343	6.43728e-06	3739	genus.Olsenella.id.822.summary.txt.gz	20.5148
rs62112538	C	T	C	T	-0.19943	19	0.0407033	1.1882e-06	3630	genus.Olsenella.id.822.summary.txt.gz	24.0062
rs72691585	C	A	C	A	-0.249079	9	0.0520814	2.95294e-06	3078	genus.Olsenella.id.822.summary.txt.gz	22.8722
rs7540303	C	T	C	T	0.108044	1	0.023638	5.32027e-06	3739	genus.Olsenella.id.822.summary.txt.gz	20.892
rs8066522	G	A	G	A	-0.106529	17	0.0240379	9.70095e-06	3739	genus.Olsenella.id.822.summary.txt.gz	19.64
rs9460691	C	A	C	A	0.119966	6	0.0268645	7.28354e-06	3739	genus.Olsenella.id.822.summary.txt.gz	19.9415
rs11627628	T	C	T	C	0.143961	14	0.0290223	1.0092e-06	8486	genus.Oscillibacter.id.2063.summary.txt.gz	24.605
rs11990279	T	C	T	C	-0.0824934	8	0.0180457	4.94298e-06	8528	genus.Oscillibacter.id.2063.summary.txt.gz	20.8972
rs12649930	T	G	T	G	0.121589	4	0.0259612	4.09379e-06	8794	genus.Oscillibacter.id.2063.summary.txt.gz	21.935
rs133832	A	C	A	C	-0.0795527	22	0.0162411	1.14719e-06	8926	genus.Oscillibacter.id.2063.summary.txt.gz	23.9928
rs16866406	A	G	A	G	0.0988765	2	0.0208795	3.07821e-06	8930	genus.Oscillibacter.id.2063.summary.txt.gz	22.4256
rs16934185	A	G	A	G	-0.129568	9	0.028157	4.38031e-06	8492	genus.Oscillibacter.id.2063.summary.txt.gz	21.1748
rs234108	A	G	A	G	0.0749553	1	0.0152632	9.16336e-07	8694	genus.Oscillibacter.id.2063.summary.txt.gz	24.1164
rs36095275	C	T	C	T	-0.0752368	14	0.0156861	1.39627e-06	8694	genus.Oscillibacter.id.2063.summary.txt.gz	23.0054
rs4506202	A	G	A	G	-0.0711323	8	0.0152261	3.20825e-06	8694	genus.Oscillibacter.id.2063.summary.txt.gz	21.8251
rs61883564	A	G	A	G	-0.101351	11	0.0221016	3.38712e-06	8930	genus.Oscillibacter.id.2063.summary.txt.gz	21.0288
rs62206502	C	A	C	A	-0.0681423	20	0.0151349	6.59895e-06	8883	genus.Oscillibacter.id.2063.summary.txt.gz	20.271
rs75453768	G	T	G	T	0.12212	10	0.0268629	5.34738e-06	8256	genus.Oscillibacter.id.2063.summary.txt.gz	20.6665
rs761240	T	G	T	G	-0.17664	20	0.0388812	2.03841e-06	5185	genus.Oscillibacter.id.2063.summary.txt.gz	20.6394
rs9393920	A	G	A	G	-0.0744662	6	0.0151081	9.92237e-07	8930	genus.Oscillibacter.id.2063.summary.txt.gz	24.294
rs12206468	G	A	G	A	-0.133016	6	0.0269733	1.04222e-06	9554	genus.Oscillospira.id.2064.summary.txt.gz	24.3185
rs12925026	T	C	T	C	0.13559	16	0.030678	9.31021e-06	8200	genus.Oscillospira.id.2064.summary.txt.gz	19.5345
rs1954532	T	C	T	C	-0.0826246	14	0.0175252	2.26773e-06	9841	genus.Oscillospira.id.2064.summary.txt.gz	22.2277
rs28889936	A	C	A	C	0.114051	4	0.0252838	3.36585e-06	9758	genus.Oscillospira.id.2064.summary.txt.gz	20.3475
rs62422654	C	T	C	T	0.0898456	6	0.0198088	6.46754e-06	9769	genus.Oscillospira.id.2064.summary.txt.gz	20.572
rs72866977	A	C	A	C	-0.130569	6	0.0281674	5.62701e-06	9098	genus.Oscillospira.id.2064.summary.txt.gz	21.4875
rs751183	T	C	T	C	-0.0774322	1	0.0172216	6.85127e-06	9841	genus.Oscillospira.id.2064.summary.txt.gz	20.2162
rs8076323	A	G	A	G	0.0715392	17	0.0156539	5.61316e-06	10193	genus.Oscillospira.id.2064.summary.txt.gz	20.8855
rs10464997	G	A	G	A	0.137691	8	0.0294804	3.29754e-06	4650	genus.Oxalobacter.id.2978.summary.txt.gz	21.8145
rs11108500	A	G	A	G	-0.199099	12	0.0427327	3.74279e-06	4303	genus.Oxalobacter.id.2978.summary.txt.gz	21.7079
rs111966731	T	C	T	C	0.213114	15	0.047162	7.29863e-06	3931	genus.Oxalobacter.id.2978.summary.txt.gz	20.4193
rs12002250	A	C	A	C	0.217122	9	0.0466317	1.41504e-06	4297	genus.Oxalobacter.id.2978.summary.txt.gz	21.6793
rs1569853	T	C	T	C	-0.138078	6	0.0296981	3.64501e-06	4492	genus.Oxalobacter.id.2978.summary.txt.gz	21.6166
rs36057338	G	T	G	T	0.207847	4	0.0421439	8.79803e-07	4244	genus.Oxalobacter.id.2978.summary.txt.gz	24.323
rs3862635	C	T	C	T	-0.172142	11	0.0394026	9.18685e-06	4469	genus.Oxalobacter.id.2978.summary.txt.gz	19.0864
rs4428215	G	A	G	A	0.130293	3	0.0242237	7.51071e-08	4655	genus.Oxalobacter.id.2978.summary.txt.gz	28.9307
rs6000536	C	T	C	T	-0.130992	22	0.0253804	2.06054e-07	4654	genus.Oxalobacter.id.2978.summary.txt.gz	26.6374
rs6993398	G	A	G	A	0.127217	8	0.0278855	7.12773e-06	4656	genus.Oxalobacter.id.2978.summary.txt.gz	20.813
rs736744	C	T	C	T	0.117882	9	0.0211262	2.57471e-08	4655	genus.Oxalobacter.id.2978.summary.txt.gz	31.1352
rs114567323	T	C	T	C	0.186478	3	0.0405199	5.65487e-06	5859	genus.Parabacteroides.id.954.summary.txt.gz	21.1795
rs115602804	G	A	G	A	0.10308	3	0.0222736	1.93059e-06	16394	genus.Parabacteroides.id.954.summary.txt.gz	21.4176
rs4236095	G	A	G	A	0.0761961	6	0.0157042	1.93145e-06	16383	genus.Parabacteroides.id.954.summary.txt.gz	23.5416
rs60884758	C	T	C	T	-0.0702667	9	0.0142249	5.70689e-07	17293	genus.Parabacteroides.id.954.summary.txt.gz	24.4006
rs6657302	T	C	T	C	-0.10452	1	0.0225521	9.75699e-06	16552	genus.Parabacteroides.id.954.summary.txt.gz	21.4794
rs7298818	C	T	C	T	0.0888832	12	0.0200902	8.53629e-06	16510	genus.Parabacteroides.id.954.summary.txt.gz	19.5736
rs10842464	T	C	T	C	-0.0758215	12	0.0172568	6.59715e-06	7178	genus.Paraprevotella.id.962.summary.txt.gz	19.3048
rs140997932	T	C	T	C	-0.162376	3	0.0354178	2.11119e-06	6187	genus.Paraprevotella.id.962.summary.txt.gz	21.0183
rs145020347	A	G	A	G	-0.12465	11	0.0262323	4.03009e-06	6859	genus.Paraprevotella.id.962.summary.txt.gz	22.5793
rs17109926	A	G	A	G	-0.0988335	12	0.0216172	6.75279e-06	7179	genus.Paraprevotella.id.962.summary.txt.gz	20.9031
rs17785622	A	G	A	G	0.248065	6	0.0524304	1.92659e-06	3288	genus.Paraprevotella.id.962.summary.txt.gz	22.3855
rs2081023	A	G	A	G	-0.122561	5	0.0236507	2.638e-07	7178	genus.Paraprevotella.id.962.summary.txt.gz	26.8543
rs3008582	T	C	T	C	0.10572	1	0.0227246	4.35989e-06	7175	genus.Paraprevotella.id.962.summary.txt.gz	21.6433
rs3801748	G	A	G	A	0.0779721	7	0.0171691	5.20177e-06	7179	genus.Paraprevotella.id.962.summary.txt.gz	20.6244
rs4756632	G	T	G	T	-0.138905	11	0.0289897	3.81747e-06	7179	genus.Paraprevotella.id.962.summary.txt.gz	22.9589
rs4767113	C	T	C	T	0.0882466	12	0.018382	2.14357e-06	6900	genus.Paraprevotella.id.962.summary.txt.gz	23.0469
rs7240324	T	G	T	G	-0.10229	18	0.0226948	5.95902e-06	6900	genus.Paraprevotella.id.962.summary.txt.gz	20.315
rs9602779	A	C	A	C	-0.106692	13	0.0220263	6.92746e-07	7177	genus.Paraprevotella.id.962.summary.txt.gz	23.4627
rs9900242	A	G	A	G	-0.0852967	17	0.0175212	1.14068e-06	6900	genus.Paraprevotella.id.962.summary.txt.gz	23.6994
rs10899911	A	G	A	G	-0.0717102	10	0.0148151	1.15272e-06	11386	genus.Parasutterella.id.2892.summary.txt.gz	23.4288
rs11715853	G	A	G	A	-0.0662952	3	0.0146114	6.22913e-06	11386	genus.Parasutterella.id.2892.summary.txt.gz	20.5864
rs2090816	A	C	A	C	0.0840967	6	0.0177315	2.89715e-06	11385	genus.Parasutterella.id.2892.summary.txt.gz	22.494
rs2387977	T	C	T	C	-0.0681778	20	0.0134756	5.38476e-07	11345	genus.Parasutterella.id.2892.summary.txt.gz	25.5972
rs35055552	T	C	T	C	0.109554	8	0.0235433	3.34853e-06	9970	genus.Parasutterella.id.2892.summary.txt.gz	21.6533
rs55877868	A	C	A	C	-0.104458	17	0.0228089	2.87068e-06	10588	genus.Parasutterella.id.2892.summary.txt.gz	20.9735
rs62273907	A	G	A	G	0.229468	3	0.0502262	5.88384e-06	3691	genus.Parasutterella.id.2892.summary.txt.gz	20.873
rs6809952	G	A	G	A	-0.0684957	3	0.0150892	8.13349e-06	11077	genus.Parasutterella.id.2892.summary.txt.gz	20.6062
rs6828768	C	T	C	T	0.0636852	4	0.0132645	1.78328e-06	11386	genus.Parasutterella.id.2892.summary.txt.gz	23.0512
rs7303158	C	T	C	T	0.0646859	12	0.0134256	1.32776e-06	11386	genus.Parasutterella.id.2892.summary.txt.gz	23.2141
rs7311004	T	C	T	C	-0.0617522	12	0.0136438	5.92054e-06	11384	genus.Parasutterella.id.2892.summary.txt.gz	20.4848
rs7572229	G	A	G	A	0.066273	2	0.0132736	6.31698e-07	11383	genus.Parasutterella.id.2892.summary.txt.gz	24.9285
rs78383039	T	C	T	C	-0.146315	2	0.0297119	1.57438e-06	9174	genus.Parasutterella.id.2892.summary.txt.gz	24.2501
rs8039785	T	G	T	G	0.0618345	15	0.0133	3.62095e-06	11383	genus.Parasutterella.id.2892.summary.txt.gz	21.6151
rs823424	G	A	G	A	-0.0713448	8	0.0156958	4.95295e-06	11386	genus.Parasutterella.id.2892.summary.txt.gz	20.6613
rs10031059	T	C	T	C	-0.121167	4	0.0225844	1.23637e-07	5526	genus.Peptococcus.id.2037.summary.txt.gz	28.7838
rs11001941	G	A	G	A	-0.195611	10	0.0392217	1.32858e-06	5607	genus.Peptococcus.id.2037.summary.txt.gz	24.8734
rs12069354	C	T	C	T	0.16763	1	0.03795	9.28339e-06	5352	genus.Peptococcus.id.2037.summary.txt.gz	19.5109
rs2054133	G	A	G	A	0.0895433	2	0.0188332	2.14166e-06	5657	genus.Peptococcus.id.2037.summary.txt.gz	22.6058
rs36121075	A	G	A	G	-0.14067	20	0.030628	6.9872e-06	5301	genus.Peptococcus.id.2037.summary.txt.gz	21.0944
rs413827	G	A	G	A	0.110229	14	0.0237523	3.30085e-06	5482	genus.Peptococcus.id.2037.summary.txt.gz	21.5369
rs5770862	T	C	T	C	0.162018	22	0.0356813	3.21957e-06	5431	genus.Peptococcus.id.2037.summary.txt.gz	20.6179
rs6918730	G	A	G	A	0.135311	6	0.0289742	1.14732e-06	5656	genus.Peptococcus.id.2037.summary.txt.gz	21.8092
rs7033353	T	G	T	G	0.090152	9	0.018995	2.21957e-06	5657	genus.Peptococcus.id.2037.summary.txt.gz	22.5254
rs72850165	T	C	T	C	-0.134304	11	0.0300423	5.74152e-06	5627	genus.Peptococcus.id.2037.summary.txt.gz	19.9853
rs74592222	G	A	G	A	0.137957	1	0.0302965	8.55342e-06	5329	genus.Peptococcus.id.2037.summary.txt.gz	20.7349
rs77681628	C	T	C	T	0.200307	13	0.0387328	2.68836e-07	4842	genus.Peptococcus.id.2037.summary.txt.gz	26.7446
rs11929846	T	C	T	C	-0.0697199	4	0.0157969	8.88416e-06	11114	genus.Phascolarctobacterium.id.2168.summary.txt.gz	19.4791
rs12618201	A	G	A	G	0.0641657	2	0.0138202	3.37696e-06	11113	genus.Phascolarctobacterium.id.2168.summary.txt.gz	21.5565
rs1264476	T	G	T	G	0.0767335	8	0.0166041	4.29567e-06	11104	genus.Phascolarctobacterium.id.2168.summary.txt.gz	21.3569
rs28525131	G	A	G	A	-0.118657	14	0.0269048	8.22677e-06	10457	genus.Phascolarctobacterium.id.2168.summary.txt.gz	19.4503
rs56069061	G	A	G	A	-0.111306	3	0.0230694	1.87174e-06	11007	genus.Phascolarctobacterium.id.2168.summary.txt.gz	23.2789
rs56157888	A	C	A	C	0.0954864	4	0.0193976	1.08506e-06	10031	genus.Phascolarctobacterium.id.2168.summary.txt.gz	24.2318
rs74540770	G	A	G	A	-0.121014	3	0.0258621	3.60275e-06	9403	genus.Phascolarctobacterium.id.2168.summary.txt.gz	21.8951
rs74847270	A	G	A	G	-0.104889	22	0.0230998	5.73099e-06	11098	genus.Phascolarctobacterium.id.2168.summary.txt.gz	20.6179
rs75882962	T	C	T	C	0.0968661	12	0.0190575	3.18987e-07	10710	genus.Phascolarctobacterium.id.2168.summary.txt.gz	25.8352
rs7982713	G	A	G	A	0.0726922	13	0.0163201	9.72164e-06	10710	genus.Phascolarctobacterium.id.2168.summary.txt.gz	19.8395
rs118038478	A	G	A	G	0.205676	16	0.0468917	7.85422e-06	3295	genus.Prevotella7.id.11182.summary.txt.gz	19.2386
rs12124567	A	G	A	G	-0.121281	1	0.0275017	9.48982e-06	3283	genus.Prevotella7.id.11182.summary.txt.gz	19.4477
rs12195431	T	C	T	C	0.196528	6	0.0442322	8.72818e-06	3489	genus.Prevotella7.id.11182.summary.txt.gz	19.7411
rs2240542	C	T	C	T	0.12085	2	0.0261776	4.84146e-06	3489	genus.Prevotella7.id.11182.summary.txt.gz	21.3124
rs2918132	C	T	C	T	-0.114648	10	0.0254916	6.42409e-06	3318	genus.Prevotella7.id.11182.summary.txt.gz	20.2275
rs430270	A	C	A	C	0.139155	3	0.0297055	2.86846e-06	3318	genus.Prevotella7.id.11182.summary.txt.gz	21.9444
rs57404562	C	A	C	A	0.155486	2	0.0316057	6.21576e-07	3487	genus.Prevotella7.id.11182.summary.txt.gz	24.2022
rs79263163	A	C	A	C	-0.143982	11	0.031501	7.51048e-06	3489	genus.Prevotella7.id.11182.summary.txt.gz	20.8914
rs9426434	T	C	T	C	-0.123657	1	0.0278514	9.71711e-06	3318	genus.Prevotella7.id.11182.summary.txt.gz	19.7126
rs9608249	A	G	A	G	-0.158213	22	0.0336317	2.06687e-06	3482	genus.Prevotella7.id.11182.summary.txt.gz	22.1304
rs9959718	G	A	G	A	0.133012	18	0.0275361	1.90058e-06	3489	genus.Prevotella7.id.11182.summary.txt.gz	23.3333
rs111509883	T	C	T	C	0.171131	19	0.0347624	1.24389e-06	6960	genus.Prevotella9.id.11183.summary.txt.gz	24.2346
rs11685699	C	T	C	T	-0.141357	2	0.0295665	2.02552e-06	8342	genus.Prevotella9.id.11183.summary.txt.gz	22.858
rs117271932	A	G	A	G	0.208089	22	0.0440393	2.81722e-06	4878	genus.Prevotella9.id.11183.summary.txt.gz	22.3263
rs12648235	T	C	T	C	0.0785902	4	0.0177676	7.39079e-06	10271	genus.Prevotella9.id.11183.summary.txt.gz	19.5651
rs1304512	G	A	G	A	0.0761593	5	0.0165885	5.29082e-06	9790	genus.Prevotella9.id.11183.summary.txt.gz	21.0782
rs2104588	T	C	T	C	0.105558	10	0.023773	8.12987e-06	9268	genus.Prevotella9.id.11183.summary.txt.gz	19.7159
rs2495052	A	G	A	G	0.0838978	1	0.0188523	8.97142e-06	9790	genus.Prevotella9.id.11183.summary.txt.gz	19.8049
rs2683313	A	G	A	G	-0.0724576	8	0.0151603	1.68895e-06	10260	genus.Prevotella9.id.11183.summary.txt.gz	22.843
rs4968431	G	T	G	T	0.0640113	17	0.0144162	8.58441e-06	10271	genus.Prevotella9.id.11183.summary.txt.gz	19.7156
rs7237249	C	T	C	T	-0.0823764	18	0.0182126	8.93303e-06	10271	genus.Prevotella9.id.11183.summary.txt.gz	20.4579
rs746764	T	C	T	C	-0.0915772	20	0.0193245	2.03999e-06	9385	genus.Prevotella9.id.11183.summary.txt.gz	22.4573
rs7976209	T	C	T	C	-0.0870786	12	0.0197951	7.28343e-06	10263	genus.Prevotella9.id.11183.summary.txt.gz	19.3513
rs9428102	A	G	A	G	-0.0778845	1	0.0176068	4.61734e-06	10264	genus.Prevotella9.id.11183.summary.txt.gz	19.5677
rs9613013	G	A	G	A	0.0917591	22	0.0202697	6.10415e-06	9790	genus.Prevotella9.id.11183.summary.txt.gz	20.493
rs12501673	A	G	A	G	0.116395	4	0.0262253	6.28983e-06	3334	genus.RikenellaceaeRC9gutgroup.id.11191.summary.txt.gz	19.6983
rs17032291	T	C	T	C	-0.169579	4	0.0368251	6.61004e-06	3206	genus.RikenellaceaeRC9gutgroup.id.11191.summary.txt.gz	21.2057
rs17582787	A	G	A	G	-0.157739	4	0.0339924	3.55377e-06	3320	genus.RikenellaceaeRC9gutgroup.id.11191.summary.txt.gz	21.5335
rs2074881	T	C	T	C	-0.142236	19	0.032391	9.44772e-06	3315	genus.RikenellaceaeRC9gutgroup.id.11191.summary.txt.gz	19.2828
rs2900503	G	T	G	T	-0.172329	9	0.0326671	1.55282e-07	3320	genus.RikenellaceaeRC9gutgroup.id.11191.summary.txt.gz	27.8289
rs2998141	T	C	T	C	-0.136346	10	0.0293073	4.42373e-06	3330	genus.RikenellaceaeRC9gutgroup.id.11191.summary.txt.gz	21.644
rs4270579	G	A	G	A	-0.118021	4	0.0271041	5.45647e-06	3331	genus.RikenellaceaeRC9gutgroup.id.11191.summary.txt.gz	18.9605
rs4717843	G	T	G	T	-0.119376	7	0.0260548	4.7173e-06	3220	genus.RikenellaceaeRC9gutgroup.id.11191.summary.txt.gz	20.9922
rs7712231	A	G	A	G	0.156284	5	0.0350462	7.97036e-06	3334	genus.RikenellaceaeRC9gutgroup.id.11191.summary.txt.gz	19.8859
rs80309088	G	A	G	A	0.17405	6	0.0383423	4.55642e-06	3170	genus.RikenellaceaeRC9gutgroup.id.11191.summary.txt.gz	20.6059
rs9887954	G	A	G	A	-0.114849	1	0.0249013	4.80801e-06	3330	genus.RikenellaceaeRC9gutgroup.id.11191.summary.txt.gz	21.2723
rs10279978	A	G	A	G	-0.0622202	7	0.0127675	1.17009e-06	14143	genus.Romboutsia.id.11347.summary.txt.gz	23.7492
rs11221428	T	C	T	C	-0.0726779	11	0.0158263	6.48646e-06	14187	genus.Romboutsia.id.11347.summary.txt.gz	21.0885
rs16843578	C	T	C	T	-0.0875276	1	0.0196779	5.08123e-06	14186	genus.Romboutsia.id.11347.summary.txt.gz	19.7849
rs28603357	T	C	T	C	-0.214911	7	0.0474739	8.52235e-06	3693	genus.Romboutsia.id.11347.summary.txt.gz	20.4931
rs34302036	A	G	A	G	0.0550261	7	0.0120835	5.87667e-06	14185	genus.Romboutsia.id.11347.summary.txt.gz	20.7374
rs61841503	G	A	G	A	0.092888	10	0.0171454	3.99597e-08	13568	genus.Romboutsia.id.11347.summary.txt.gz	29.351
rs62504452	A	G	A	G	-0.0710048	7	0.0156654	4.65831e-06	14178	genus.Romboutsia.id.11347.summary.txt.gz	20.5443
rs7109293	A	G	A	G	0.0919112	11	0.0205738	6.98354e-06	14141	genus.Romboutsia.id.11347.summary.txt.gz	19.9575
rs75200530	T	G	T	G	-0.190644	8	0.0421065	5.06555e-06	5246	genus.Romboutsia.id.11347.summary.txt.gz	20.4998
rs75987356	G	A	G	A	-0.129578	2	0.0280454	6.70799e-06	10466	genus.Romboutsia.id.11347.summary.txt.gz	21.3472
rs77702691	A	G	A	G	-0.094406	13	0.0208544	7.36973e-06	12487	genus.Romboutsia.id.11347.summary.txt.gz	20.4928
rs9389266	T	G	T	G	0.0722815	6	0.0162353	9.38461e-06	14187	genus.Romboutsia.id.11347.summary.txt.gz	19.8213
rs9567264	C	T	C	T	0.0580018	13	0.0127495	5.75689e-06	14180	genus.Romboutsia.id.11347.summary.txt.gz	20.6966
rs12740451	T	C	T	C	0.0697527	1	0.0153607	7.34264e-06	17837	genus.Roseburia.id.2012.summary.txt.gz	20.6205
rs147990086	A	G	A	G	-0.0578936	1	0.01324	8.92942e-06	17840	genus.Roseburia.id.2012.summary.txt.gz	19.1199
rs16910295	T	C	T	C	-0.0980434	11	0.020957	2.91111e-06	16648	genus.Roseburia.id.2012.summary.txt.gz	21.8867
rs2160994	T	C	T	C	0.0550687	12	0.0112481	9.6985e-07	17444	genus.Roseburia.id.2012.summary.txt.gz	23.969
rs2943022	T	C	T	C	0.0493786	5	0.0106763	4.11408e-06	17854	genus.Roseburia.id.2012.summary.txt.gz	21.3911
rs302266	T	C	T	C	-0.0777312	1	0.0172985	8.12587e-06	17056	genus.Roseburia.id.2012.summary.txt.gz	20.1917
rs329182	T	C	T	C	0.0690327	5	0.0152884	5.90142e-06	17854	genus.Roseburia.id.2012.summary.txt.gz	20.3885
rs55858165	A	C	A	C	0.179284	15	0.0404954	9.98975e-06	5447	genus.Roseburia.id.2012.summary.txt.gz	19.6008
rs57466170	C	T	C	T	0.0741405	15	0.0171601	8.30102e-06	17333	genus.Roseburia.id.2012.summary.txt.gz	18.6669
rs6445851	G	A	G	A	-0.0497336	3	0.0108158	3.52721e-06	17851	genus.Roseburia.id.2012.summary.txt.gz	21.1437
rs6930661	C	T	C	T	-0.0961587	6	0.0204975	2.47942e-06	16945	genus.Roseburia.id.2012.summary.txt.gz	22.0078
rs75326254	C	T	C	T	-0.104628	6	0.0230897	7.50204e-06	15893	genus.Roseburia.id.2012.summary.txt.gz	20.5332
rs78753150	A	C	A	C	0.0968739	5	0.0214067	9.98312e-06	16303	genus.Roseburia.id.2012.summary.txt.gz	20.4793
rs9300744	C	T	C	T	-0.0588452	13	0.0126228	4.75118e-06	17854	genus.Roseburia.id.2012.summary.txt.gz	21.7326
rs10827477	A	G	A	G	-0.0547387	10	0.0115163	2.19177e-06	17391	genus.Ruminiclostridium5.id.11355.summary.txt.gz	22.5922
rs113753996	T	C	T	C	0.0820689	5	0.0174463	3.98895e-06	16680	genus.Ruminiclostridium5.id.11355.summary.txt.gz	22.1285
rs1223978	T	C	T	C	0.0484169	13	0.0108254	8.16186e-06	17381	genus.Ruminiclostridium5.id.11355.summary.txt.gz	20.0034
rs1492620	T	C	T	C	-0.0830505	6	0.0180073	3.52577e-06	17397	genus.Ruminiclostridium5.id.11355.summary.txt.gz	21.271
rs2482038	C	A	C	A	0.0518991	10	0.0108777	1.70314e-06	17396	genus.Ruminiclostridium5.id.11355.summary.txt.gz	22.7639
rs2791343	T	C	T	C	0.051717	8	0.0113369	5.53959e-06	17392	genus.Ruminiclostridium5.id.11355.summary.txt.gz	20.8104
rs2833828	G	A	G	A	0.0489617	21	0.0108702	6.81651e-06	17397	genus.Ruminiclostridium5.id.11355.summary.txt.gz	20.2879
rs4955951	A	G	A	G	-0.0713749	3	0.0165826	9.95519e-06	17397	genus.Ruminiclostridium5.id.11355.summary.txt.gz	18.5261
rs6121460	G	A	G	A	0.0932955	20	0.0199206	2.64107e-06	17318	genus.Ruminiclostridium5.id.11355.summary.txt.gz	21.934
rs79968837	A	G	A	G	-0.0950311	20	0.0193507	1.14623e-06	16602	genus.Ruminiclostridium5.id.11355.summary.txt.gz	24.1177
rs8053158	A	G	A	G	-0.0740543	16	0.0159151	5.89806e-06	17397	genus.Ruminiclostridium5.id.11355.summary.txt.gz	21.6512
rs10829821	T	C	T	C	-0.097606	10	0.0216072	3.47141e-06	12802	genus.Ruminiclostridium6.id.11356.summary.txt.gz	20.4058
rs116969552	A	G	A	G	-0.166823	10	0.0376681	9.15949e-06	6824	genus.Ruminiclostridium6.id.11356.summary.txt.gz	19.6139
rs11992182	A	C	A	C	0.0625299	8	0.0137876	4.64839e-06	13381	genus.Ruminiclostridium6.id.11356.summary.txt.gz	20.5684
rs1756364	G	T	G	T	0.0999189	14	0.0197169	2.53654e-07	12933	genus.Ruminiclostridium6.id.11356.summary.txt.gz	25.6815
rs2548459	C	T	C	T	0.0554866	19	0.0122755	6.40206e-06	13377	genus.Ruminiclostridium6.id.11356.summary.txt.gz	20.4315
rs35362464	C	A	C	A	0.0720077	4	0.0165387	8.99138e-06	13308	genus.Ruminiclostridium6.id.11356.summary.txt.gz	18.9564
rs61060922	T	G	T	G	0.15913	16	0.0322283	1.08647e-06	8955	genus.Ruminiclostridium6.id.11356.summary.txt.gz	24.3796
rs663262	T	C	T	C	-0.13498	11	0.0310715	3.39417e-06	7876	genus.Ruminiclostridium6.id.11356.summary.txt.gz	18.872
rs67479537	T	C	T	C	0.118994	19	0.026487	9.302e-06	11613	genus.Ruminiclostridium6.id.11356.summary.txt.gz	20.183
rs71414120	T	G	T	G	0.200894	14	0.0406434	1.07697e-06	5567	genus.Ruminiclostridium6.id.11356.summary.txt.gz	24.4317
rs72991535	T	G	T	G	0.135604	18	0.0295174	4.95367e-06	9642	genus.Ruminiclostridium6.id.11356.summary.txt.gz	21.1051
rs73176030	T	C	T	C	0.058665	7	0.013208	7.28883e-06	13378	genus.Ruminiclostridium6.id.11356.summary.txt.gz	19.7282
rs77193512	A	G	A	G	0.0736533	11	0.0153163	1.29587e-06	13380	genus.Ruminiclostridium6.id.11356.summary.txt.gz	23.1246
rs792058	G	A	G	A	0.0554234	2	0.0125423	8.57953e-06	12933	genus.Ruminiclostridium6.id.11356.summary.txt.gz	19.5268
rs79968172	G	A	G	A	0.11614	1	0.0243083	1.66054e-06	12802	genus.Ruminiclostridium6.id.11356.summary.txt.gz	22.8271
rs9555756	A	C	A	C	-0.0804138	13	0.0176692	7.10127e-06	13369	genus.Ruminiclostridium6.id.11356.summary.txt.gz	20.7123
rs115044523	G	A	G	A	-0.0980026	7	0.0202616	2.37202e-06	16107	genus.Ruminiclostridium9.id.11357.summary.txt.gz	23.3951
rs12040548	G	T	G	T	0.0570422	1	0.0122359	3.14872e-06	16721	genus.Ruminiclostridium9.id.11357.summary.txt.gz	21.733
rs6082461	A	C	A	C	0.0586425	20	0.0131004	4.86594e-06	16650	genus.Ruminiclostridium9.id.11357.summary.txt.gz	20.0381
rs7137760	C	T	C	T	0.050797	12	0.0112182	7.06911e-06	16722	genus.Ruminiclostridium9.id.11357.summary.txt.gz	20.5035
rs74303178	T	C	T	C	0.0532742	8	0.0119274	7.91566e-06	16706	genus.Ruminiclostridium9.id.11357.summary.txt.gz	19.9501
rs78191726	T	C	T	C	0.0944998	6	0.0210206	7.58287e-06	16039	genus.Ruminiclostridium9.id.11357.summary.txt.gz	20.2103
rs918449	A	G	A	G	-0.0950908	19	0.0197177	2.55994e-06	16725	genus.Ruminiclostridium9.id.11357.summary.txt.gz	23.2576
rs9522712	T	C	T	C	0.0699728	13	0.0154939	4.65962e-06	16725	genus.Ruminiclostridium9.id.11357.summary.txt.gz	20.3956
rs9809789	C	T	C	T	-0.0717454	3	0.0159673	8.71968e-06	16025	genus.Ruminiclostridium9.id.11357.summary.txt.gz	20.1894
rs11241747	C	T	C	T	0.0533858	5	0.0120035	6.58971e-06	14822	genus.RuminococcaceaeNK4A214group.id.11358.summary.txt.gz	19.7806
rs11586410	G	A	G	A	-0.0863422	1	0.0169937	3.66276e-07	14822	genus.RuminococcaceaeNK4A214group.id.11358.summary.txt.gz	25.8149
rs12642039	T	C	T	C	-0.0553003	4	0.0119397	3.43005e-06	15276	genus.RuminococcaceaeNK4A214group.id.11358.summary.txt.gz	21.4519
rs12731	A	G	A	G	-0.0527684	2	0.0115053	4.87237e-06	15288	genus.RuminococcaceaeNK4A214group.id.11358.summary.txt.gz	21.0353
rs13087692	T	G	T	G	0.0574623	3	0.012594	8.69224e-06	15288	genus.RuminococcaceaeNK4A214group.id.11358.summary.txt.gz	20.8181
rs136761	G	A	G	A	-0.0587521	22	0.0119155	8.15195e-07	14822	genus.RuminococcaceaeNK4A214group.id.11358.summary.txt.gz	24.3122
rs147475196	A	G	A	G	-0.133769	3	0.0295196	4.72496e-06	9917	genus.RuminococcaceaeNK4A214group.id.11358.summary.txt.gz	20.5347
rs35559912	T	C	T	C	-0.0925071	5	0.0203674	4.89023e-06	13976	genus.RuminococcaceaeNK4A214group.id.11358.summary.txt.gz	20.6291
rs4814689	C	T	C	T	-0.1083	20	0.0230708	4.5519e-06	14009	genus.RuminococcaceaeNK4A214group.id.11358.summary.txt.gz	22.036
rs5994253	A	G	A	G	-0.0811302	22	0.0157621	2.35183e-07	15288	genus.RuminococcaceaeNK4A214group.id.11358.summary.txt.gz	26.4934
rs62027366	T	C	T	C	0.0615389	16	0.0137612	6.58456e-06	14822	genus.RuminococcaceaeNK4A214group.id.11358.summary.txt.gz	19.9981
rs6681678	C	T	C	T	-0.100174	1	0.024	9.04931e-06	13031	genus.RuminococcaceaeNK4A214group.id.11358.summary.txt.gz	17.4216
rs7573569	T	C	T	C	0.107739	2	0.0233638	3.23139e-06	14822	genus.RuminococcaceaeNK4A214group.id.11358.summary.txt.gz	21.2645
rs10916131	C	T	C	T	-0.069333	1	0.0146753	2.87497e-06	17097	genus.RuminococcaceaeUCG002.id.11360.summary.txt.gz	22.3205
rs10927423	C	A	C	A	-0.0713617	1	0.0147712	8.49518e-07	17096	genus.RuminococcaceaeUCG002.id.11360.summary.txt.gz	23.3398
rs10964441	G	A	G	A	-0.14906	9	0.034486	7.45116e-06	5346	genus.RuminococcaceaeUCG002.id.11360.summary.txt.gz	18.6826
rs113147300	A	G	A	G	-0.075842	9	0.0164562	7.6914e-06	16370	genus.RuminococcaceaeUCG002.id.11360.summary.txt.gz	21.2403
rs11607472	A	G	A	G	-0.0780229	11	0.0176325	7.18671e-06	16282	genus.RuminococcaceaeUCG002.id.11360.summary.txt.gz	19.5802
rs116974815	C	A	C	A	-0.189731	11	0.0396566	2.02518e-06	5819	genus.RuminococcaceaeUCG002.id.11360.summary.txt.gz	22.8899
rs11750293	G	T	G	T	-0.0578304	5	0.0120512	1.76136e-06	17094	genus.RuminococcaceaeUCG002.id.11360.summary.txt.gz	23.0276
rs12463378	A	G	A	G	-0.0522061	19	0.0112086	2.95523e-06	16994	genus.RuminococcaceaeUCG002.id.11360.summary.txt.gz	21.6938
rs15256	C	T	C	T	0.0732376	10	0.016834	9.45659e-06	17095	genus.RuminococcaceaeUCG002.id.11360.summary.txt.gz	18.9275
rs56030423	G	A	G	A	-0.0982874	15	0.0216344	6.30385e-06	14937	genus.RuminococcaceaeUCG002.id.11360.summary.txt.gz	20.6398
rs57079348	T	G	T	G	-0.076573	13	0.0172819	7.21822e-06	16372	genus.RuminococcaceaeUCG002.id.11360.summary.txt.gz	19.632
rs6542556	A	G	A	G	0.050974	2	0.011406	7.86123e-06	17094	genus.RuminococcaceaeUCG002.id.11360.summary.txt.gz	19.9724
rs6793778	C	T	C	T	-0.0558706	3	0.0125258	9.81289e-06	17094	genus.RuminococcaceaeUCG002.id.11360.summary.txt.gz	19.8955
rs7120052	A	C	A	C	0.0624796	11	0.0135523	1.96895e-06	17097	genus.RuminococcaceaeUCG002.id.11360.summary.txt.gz	21.2544
rs7155595	C	A	C	A	0.0569929	14	0.0116986	1.14931e-06	17084	genus.RuminococcaceaeUCG002.id.11360.summary.txt.gz	23.734
rs7249614	A	G	A	G	-0.0492778	19	0.0110807	9.07376e-06	16651	genus.RuminococcaceaeUCG002.id.11360.summary.txt.gz	19.7775
rs7342369	C	A	C	A	-0.0527803	12	0.0116023	5.66121e-06	16651	genus.RuminococcaceaeUCG002.id.11360.summary.txt.gz	20.6944
rs76847269	A	G	A	G	0.163508	5	0.0356151	5.1719e-06	7654	genus.RuminococcaceaeUCG002.id.11360.summary.txt.gz	21.0771
rs77564310	A	C	A	C	-0.0713093	15	0.0140855	3.28614e-07	17000	genus.RuminococcaceaeUCG002.id.11360.summary.txt.gz	25.6298
rs79016051	C	T	C	T	-0.0887747	1	0.0189424	2.33742e-06	16937	genus.RuminococcaceaeUCG002.id.11360.summary.txt.gz	21.9638
rs882348	A	G	A	G	-0.0799946	4	0.0178618	5.44852e-06	17097	genus.RuminococcaceaeUCG002.id.11360.summary.txt.gz	20.0572
rs10490280	C	T	C	T	-0.0672094	2	0.0143309	4.15551e-06	14004	genus.RuminococcaceaeUCG003.id.11361.summary.txt.gz	21.9943
rs11243416	T	C	T	C	-0.0925653	9	0.0191203	1.66882e-06	14004	genus.RuminococcaceaeUCG003.id.11361.summary.txt.gz	23.4372
rs11613919	G	T	G	T	0.0727604	12	0.0155716	1.62509e-06	14309	genus.RuminococcaceaeUCG003.id.11361.summary.txt.gz	21.8334
rs16959793	A	C	A	C	-0.062527	15	0.0131259	2.21709e-06	14412	genus.RuminococcaceaeUCG003.id.11361.summary.txt.gz	22.6924
rs2523124	T	C	T	C	-0.0546625	7	0.0120823	5.7837e-06	14409	genus.RuminococcaceaeUCG003.id.11361.summary.txt.gz	20.4681
rs3013089	G	A	G	A	-0.0551473	1	0.0120346	4.38133e-06	14408	genus.RuminococcaceaeUCG003.id.11361.summary.txt.gz	20.9984
rs4452755	A	C	A	C	-0.0634463	8	0.0134741	3.29335e-06	14406	genus.RuminococcaceaeUCG003.id.11361.summary.txt.gz	22.1725
rs4532474	G	A	G	A	0.0769231	6	0.017045	4.82127e-06	14412	genus.RuminococcaceaeUCG003.id.11361.summary.txt.gz	20.3667
rs646327	G	A	G	A	0.0586696	19	0.0118369	7.8318e-07	14406	genus.RuminococcaceaeUCG003.id.11361.summary.txt.gz	24.5667
rs6759615	A	G	A	G	0.102523	2	0.0200204	7.86224e-07	14410	genus.RuminococcaceaeUCG003.id.11361.summary.txt.gz	26.2238
rs73341549	T	C	T	C	-0.169857	7	0.0318768	1.50953e-07	6744	genus.RuminococcaceaeUCG003.id.11361.summary.txt.gz	28.3935
rs78720113	A	G	A	G	-0.115348	3	0.0249601	7.59261e-06	13078	genus.RuminococcaceaeUCG003.id.11361.summary.txt.gz	21.3566
rs10976229	T	G	T	G	0.095976	9	0.0214554	7.04477e-06	9116	genus.RuminococcaceaeUCG004.id.11362.summary.txt.gz	20.0103
rs11961899	G	A	G	A	-0.0707825	6	0.0161381	9.1802e-06	9501	genus.RuminococcaceaeUCG004.id.11362.summary.txt.gz	19.2374
rs12125734	G	T	G	T	0.133972	1	0.0257417	2.09428e-07	8938	genus.RuminococcaceaeUCG004.id.11362.summary.txt.gz	27.0865
rs2248146	T	C	T	C	0.0689452	7	0.0153649	8.20001e-06	9502	genus.RuminococcaceaeUCG004.id.11362.summary.txt.gz	20.1348
rs3800154	A	C	A	C	-0.0797959	6	0.0177639	6.11581e-06	9406	genus.RuminococcaceaeUCG004.id.11362.summary.txt.gz	20.1782
rs511258	G	A	G	A	-0.0757474	3	0.0162475	4.52052e-06	9500	genus.RuminococcaceaeUCG004.id.11362.summary.txt.gz	21.7352
rs550351	A	C	A	C	0.078587	1	0.018003	9.43128e-06	9498	genus.RuminococcaceaeUCG004.id.11362.summary.txt.gz	19.055
rs6769553	A	G	A	G	0.0849743	3	0.0157451	7.91068e-08	9501	genus.RuminococcaceaeUCG004.id.11362.summary.txt.gz	29.1264
rs7569771	A	G	A	G	-0.075914	2	0.0170308	8.11964e-06	9502	genus.RuminococcaceaeUCG004.id.11362.summary.txt.gz	19.8689
rs9818949	G	T	G	T	0.0859927	3	0.0188671	5.38832e-06	9116	genus.RuminococcaceaeUCG004.id.11362.summary.txt.gz	20.7735
rs10873449	T	C	T	C	0.0654843	14	0.0143973	4.11169e-06	16098	genus.RuminococcaceaeUCG005.id.11363.summary.txt.gz	20.6876
rs10937802	G	A	G	A	0.0755811	4	0.0168226	8.17353e-06	15821	genus.RuminococcaceaeUCG005.id.11363.summary.txt.gz	20.1855
rs10950694	T	C	T	C	0.0577628	7	0.011412	4.298e-07	15821	genus.RuminococcaceaeUCG005.id.11363.summary.txt.gz	25.6196
rs114279581	A	G	A	G	-0.146604	2	0.0316034	3.21853e-06	8465	genus.RuminococcaceaeUCG005.id.11363.summary.txt.gz	21.5191
rs12288512	A	G	A	G	0.066635	11	0.0144356	3.10278e-06	15473	genus.RuminococcaceaeUCG005.id.11363.summary.txt.gz	21.3078
rs12458218	T	C	T	C	0.0677322	18	0.0144525	2.41027e-06	16099	genus.RuminococcaceaeUCG005.id.11363.summary.txt.gz	21.9637
rs2893871	G	A	G	A	-0.073644	10	0.015548	3.53845e-06	16103	genus.RuminococcaceaeUCG005.id.11363.summary.txt.gz	22.435
rs34781347	G	A	G	A	0.188685	20	0.0386484	6.04728e-07	6061	genus.RuminococcaceaeUCG005.id.11363.summary.txt.gz	23.8348
rs55793120	T	C	T	C	0.121548	12	0.0279546	7.37046e-06	11224	genus.RuminococcaceaeUCG005.id.11363.summary.txt.gz	18.9054
rs72776570	C	A	C	A	0.087067	10	0.0197179	5.35716e-06	15376	genus.RuminococcaceaeUCG005.id.11363.summary.txt.gz	19.4978
rs7449320	C	A	C	A	0.0599163	5	0.0130836	4.80776e-06	16095	genus.RuminococcaceaeUCG005.id.11363.summary.txt.gz	20.9717
rs7555878	A	G	A	G	0.0586677	1	0.0125277	2.81022e-06	16100	genus.RuminococcaceaeUCG005.id.11363.summary.txt.gz	21.9307
rs7586445	G	A	G	A	0.0782349	2	0.0176458	8.8145e-06	15099	genus.RuminococcaceaeUCG005.id.11363.summary.txt.gz	19.6571
rs898577	T	C	T	C	-0.123012	15	0.0286671	7.46313e-06	9991	genus.RuminococcaceaeUCG005.id.11363.summary.txt.gz	18.4132
rs113006825	T	C	T	C	-0.0928893	6	0.0208035	7.97701e-06	7165	genus.RuminococcaceaeUCG009.id.11366.summary.txt.gz	19.937
rs12508214	C	T	C	T	-0.0774649	4	0.0168937	4.75487e-06	7511	genus.RuminococcaceaeUCG009.id.11366.summary.txt.gz	21.0262
rs138460696	A	G	A	G	0.139274	2	0.0315794	9.80841e-06	6865	genus.RuminococcaceaeUCG009.id.11366.summary.txt.gz	19.4506
rs1550196	G	A	G	A	0.130842	17	0.0262478	1.13288e-06	7389	genus.RuminococcaceaeUCG009.id.11366.summary.txt.gz	24.8488
rs2058609	A	G	A	G	0.0816464	12	0.017472	3.12485e-06	7510	genus.RuminococcaceaeUCG009.id.11366.summary.txt.gz	21.8369
rs2192926	A	G	A	G	-0.089048	2	0.0192989	4.87746e-06	7511	genus.RuminococcaceaeUCG009.id.11366.summary.txt.gz	21.2904
rs4079028	C	T	C	T	0.0915623	1	0.019936	3.28244e-06	7480	genus.RuminococcaceaeUCG009.id.11366.summary.txt.gz	21.0939
rs4708333	T	G	T	G	-0.084033	6	0.0174757	1.56246e-06	7511	genus.RuminococcaceaeUCG009.id.11366.summary.txt.gz	23.1223
rs6952765	G	A	G	A	0.0732099	7	0.0166777	8.13062e-06	7511	genus.RuminococcaceaeUCG009.id.11366.summary.txt.gz	19.2694
rs758191	T	G	T	G	0.17702	16	0.0375113	9.00992e-06	5829	genus.RuminococcaceaeUCG009.id.11366.summary.txt.gz	22.2699
rs78410648	A	G	A	G	0.120989	19	0.0277317	9.67203e-06	7510	genus.RuminococcaceaeUCG009.id.11366.summary.txt.gz	19.0344
rs9558661	T	C	T	C	-0.0897823	13	0.0200739	7.00847e-06	7480	genus.RuminococcaceaeUCG009.id.11366.summary.txt.gz	20.0041
rs12597105	G	A	G	A	0.0670855	16	0.0144415	4.873e-06	12415	genus.RuminococcaceaeUCG010.id.11367.summary.txt.gz	21.5791
rs2820282	A	C	A	C	-0.0592304	6	0.0125917	2.85385e-06	12865	genus.RuminococcaceaeUCG010.id.11367.summary.txt.gz	22.1269
rs682403	A	G	A	G	-0.0588161	9	0.0124671	2.36537e-06	12864	genus.RuminococcaceaeUCG010.id.11367.summary.txt.gz	22.2566
rs6958419	C	T	C	T	-0.0585718	7	0.0124994	2.84162e-06	12870	genus.RuminococcaceaeUCG010.id.11367.summary.txt.gz	21.9584
rs73218807	G	A	G	A	-0.166211	4	0.0367938	6.43033e-06	6714	genus.RuminococcaceaeUCG010.id.11367.summary.txt.gz	20.4065
rs7441445	C	T	C	T	-0.05695	4	0.0126502	6.80187e-06	12852	genus.RuminococcaceaeUCG010.id.11367.summary.txt.gz	20.267
rs10274562	C	T	C	T	0.110917	7	0.0244556	6.49607e-06	3632	genus.RuminococcaceaeUCG011.id.11368.summary.txt.gz	20.5704
rs12636310	G	A	G	A	0.132725	3	0.0282037	2.81235e-06	3632	genus.RuminococcaceaeUCG011.id.11368.summary.txt.gz	22.1461
rs12724320	C	T	C	T	-0.120881	1	0.0249229	1.51986e-06	3632	genus.RuminococcaceaeUCG011.id.11368.summary.txt.gz	23.5243
rs1416041	A	C	A	C	-0.182339	6	0.0339898	7.04419e-08	3632	genus.RuminococcaceaeUCG011.id.11368.summary.txt.gz	28.7781
rs2729556	C	T	C	T	-0.109097	7	0.0233699	3.18679e-06	3632	genus.RuminococcaceaeUCG011.id.11368.summary.txt.gz	21.7928
rs4490371	T	C	T	C	-0.111816	3	0.0248963	7.74624e-06	3610	genus.RuminococcaceaeUCG011.id.11368.summary.txt.gz	20.1717
rs79113084	C	T	C	T	-0.152166	12	0.0317519	2.06123e-06	3610	genus.RuminococcaceaeUCG011.id.11368.summary.txt.gz	22.9664
rs9729514	A	G	A	G	0.184934	1	0.0394616	2.36769e-06	3632	genus.RuminococcaceaeUCG011.id.11368.summary.txt.gz	21.9625
rs11581881	C	T	C	T	0.0661211	1	0.0144736	4.72582e-06	15730	genus.RuminococcaceaeUCG013.id.11370.summary.txt.gz	20.8701
rs12189346	G	A	G	A	0.0684961	5	0.014558	1.67955e-06	16470	genus.RuminococcaceaeUCG013.id.11370.summary.txt.gz	22.1374
rs12336782	T	C	T	C	-0.0856047	9	0.0189311	8.60305e-06	16772	genus.RuminococcaceaeUCG013.id.11370.summary.txt.gz	20.4477
rs12485353	G	A	G	A	-0.0607903	3	0.0130847	4.19379e-06	16771	genus.RuminococcaceaeUCG013.id.11370.summary.txt.gz	21.5844
rs12781711	C	T	C	T	-0.0656129	10	0.0117477	2.55301e-08	16772	genus.RuminococcaceaeUCG013.id.11370.summary.txt.gz	31.1944
rs16918863	A	C	A	C	0.111491	10	0.0240157	4.15503e-06	12643	genus.RuminococcaceaeUCG013.id.11370.summary.txt.gz	21.5522
rs2730183	G	A	G	A	-0.0488692	8	0.0109907	8.43787e-06	16772	genus.RuminococcaceaeUCG013.id.11370.summary.txt.gz	19.7704
rs4385846	G	T	G	T	0.0598404	10	0.0131807	6.46209e-06	16772	genus.RuminococcaceaeUCG013.id.11370.summary.txt.gz	20.6117
rs75088940	T	C	T	C	-0.0942968	12	0.0200713	2.55399e-06	15638	genus.RuminococcaceaeUCG013.id.11370.summary.txt.gz	22.0722
rs76973485	G	T	G	T	0.194976	3	0.0418213	3.3498e-06	5299	genus.RuminococcaceaeUCG013.id.11370.summary.txt.gz	21.7353
rs7784330	G	A	G	A	-0.0498329	7	0.0112066	8.1626e-06	16770	genus.RuminococcaceaeUCG013.id.11370.summary.txt.gz	19.7735
rs9313055	T	C	T	C	0.105087	5	0.023446	9.54713e-06	15764	genus.RuminococcaceaeUCG013.id.11370.summary.txt.gz	20.0892
rs10495392	C	T	C	T	-0.082486	1	0.0187194	9.96329e-06	13902	genus.RuminococcaceaeUCG014.id.11371.summary.txt.gz	19.4166
rs10791168	A	G	A	G	-0.0664624	11	0.0150069	9.76182e-06	14403	genus.RuminococcaceaeUCG014.id.11371.summary.txt.gz	19.6142
rs10941294	C	T	C	T	-0.122057	5	0.0260017	2.397e-06	12615	genus.RuminococcaceaeUCG014.id.11371.summary.txt.gz	22.0356
rs115777838	T	C	T	C	-0.18835	5	0.0386643	4.62331e-07	5674	genus.RuminococcaceaeUCG014.id.11371.summary.txt.gz	23.7306
rs12638134	T	G	T	G	0.0582548	3	0.0119657	1.21144e-06	14403	genus.RuminococcaceaeUCG014.id.11371.summary.txt.gz	23.702
rs34402072	C	T	C	T	-0.0688023	8	0.0156083	9.80426e-06	13863	genus.RuminococcaceaeUCG014.id.11371.summary.txt.gz	19.431
rs56105232	G	A	G	A	0.139276	9	0.0299132	2.9128e-06	9190	genus.RuminococcaceaeUCG014.id.11371.summary.txt.gz	21.6783
rs72809222	T	C	T	C	0.0671775	2	0.0139838	2.41191e-06	13922	genus.RuminococcaceaeUCG014.id.11371.summary.txt.gz	23.078
rs73186226	G	A	G	A	-0.0993852	3	0.0216819	6.71749e-06	13760	genus.RuminococcaceaeUCG014.id.11371.summary.txt.gz	21.0112
rs853612	A	G	A	G	-0.0528257	10	0.0119367	9.75451e-06	14403	genus.RuminococcaceaeUCG014.id.11371.summary.txt.gz	19.585
rs995642	C	T	C	T	0.060048	2	0.0126417	1.90222e-06	14402	genus.RuminococcaceaeUCG014.id.11371.summary.txt.gz	22.5625
rs10167839	A	G	A	G	0.0519509	2	0.0116306	8.09254e-06	16605	genus.Ruminococcus1.id.11373.summary.txt.gz	19.9516
rs11783695	G	T	G	T	-0.0734114	8	0.0161398	4.72679e-06	16606	genus.Ruminococcus1.id.11373.summary.txt.gz	20.6886
rs17781867	C	T	C	T	0.0999271	17	0.0211728	1.96335e-06	14349	genus.Ruminococcus1.id.11373.summary.txt.gz	22.2746
rs3819978	C	T	C	T	-0.11504	1	0.0260137	8.74133e-06	12769	genus.Ruminococcus1.id.11373.summary.txt.gz	19.5566
rs6105066	T	C	T	C	-0.0607052	20	0.013425	5.05914e-06	16049	genus.Ruminococcus1.id.11373.summary.txt.gz	20.4467
rs6493760	C	T	C	T	0.0535262	15	0.0115885	3.38363e-06	16126	genus.Ruminococcus1.id.11373.summary.txt.gz	21.3345
rs7117576	A	G	A	G	0.0829505	11	0.0170891	6.47979e-07	16606	genus.Ruminococcus1.id.11373.summary.txt.gz	23.5612
rs7583465	C	T	C	T	0.0527654	2	0.0112619	2.55613e-06	16588	genus.Ruminococcus1.id.11373.summary.txt.gz	21.9521
rs78572139	G	A	G	A	0.125038	5	0.0279411	5.23105e-06	11667	genus.Ruminococcus1.id.11373.summary.txt.gz	20.026
rs78613526	G	A	G	A	0.167497	2	0.0367639	5.11425e-06	7266	genus.Ruminococcus1.id.11373.summary.txt.gz	20.7572
rs12406309	A	C	A	C	-0.063193	1	0.0142275	9.78953e-06	15339	genus.Ruminococcus2.id.11374.summary.txt.gz	19.7277
rs12986628	C	T	C	T	0.0665937	2	0.0140168	2.14202e-06	14714	genus.Ruminococcus2.id.11374.summary.txt.gz	22.5719
rs1819812	G	T	G	T	0.0842356	7	0.0184893	5.28435e-06	14868	genus.Ruminococcus2.id.11374.summary.txt.gz	20.7563
rs2368224	T	G	T	G	0.199648	2	0.0438453	3.6293e-06	3026	genus.Ruminococcus2.id.11374.summary.txt.gz	20.7339
rs2846589	G	T	G	T	0.0522093	18	0.0116382	7.58896e-06	14924	genus.Ruminococcus2.id.11374.summary.txt.gz	20.1246
rs2997412	A	G	A	G	-0.0568439	13	0.0122325	4.22116e-06	15336	genus.Ruminococcus2.id.11374.summary.txt.gz	21.5943
rs4400279	A	G	A	G	0.0546114	7	0.0120077	5.79929e-06	15333	genus.Ruminococcus2.id.11374.summary.txt.gz	20.6844
rs4799823	C	T	C	T	0.0837001	18	0.0182263	5.40138e-06	14650	genus.Ruminococcus2.id.11374.summary.txt.gz	21.0891
rs55707116	C	A	C	A	0.0865521	9	0.0189141	8.00593e-06	15336	genus.Ruminococcus2.id.11374.summary.txt.gz	20.9404
rs58681734	A	G	A	G	0.0723875	9	0.0160787	4.18175e-06	15338	genus.Ruminococcus2.id.11374.summary.txt.gz	20.2687
rs61791565	T	C	T	C	-0.0523503	4	0.0117119	6.78933e-06	15319	genus.Ruminococcus2.id.11374.summary.txt.gz	19.9795
rs75140805	T	G	T	G	0.0836825	11	0.0176445	3.95297e-06	14249	genus.Ruminococcus2.id.11374.summary.txt.gz	22.4931
rs7635831	G	A	G	A	0.0618344	3	0.0129031	1.98054e-06	14924	genus.Ruminococcus2.id.11374.summary.txt.gz	22.9652
rs7693984	G	A	G	A	-0.102822	4	0.0235087	9.42134e-06	14154	genus.Ruminococcus2.id.11374.summary.txt.gz	19.13
rs78120384	A	G	A	G	-0.192815	3	0.0392045	3.31185e-07	6082	genus.Ruminococcus2.id.11374.summary.txt.gz	24.1887
rs113379006	T	C	T	C	-0.162759	3	0.0357025	7.20777e-06	3154	genus.Sellimonas.id.14369.summary.txt.gz	20.7822
rs13417181	T	C	T	C	0.166509	2	0.0337521	7.61748e-07	3047	genus.Sellimonas.id.14369.summary.txt.gz	24.3374
rs2016057	A	C	A	C	-0.125878	15	0.0256153	1.02698e-06	3154	genus.Sellimonas.id.14369.summary.txt.gz	24.1489
rs2187447	A	C	A	C	0.243457	11	0.0527695	3.97806e-06	3028	genus.Sellimonas.id.14369.summary.txt.gz	21.2852
rs2371572	A	C	A	C	0.127349	2	0.0250862	4.46357e-07	3154	genus.Sellimonas.id.14369.summary.txt.gz	25.7703
rs41816	A	G	A	G	0.132201	7	0.0291087	8.39372e-06	3154	genus.Sellimonas.id.14369.summary.txt.gz	20.6265
rs4600608	A	G	A	G	-0.137152	2	0.0301702	4.94843e-06	3095	genus.Sellimonas.id.14369.summary.txt.gz	20.6656
rs553697	T	C	T	C	-0.153767	6	0.0339099	6.12773e-06	3047	genus.Sellimonas.id.14369.summary.txt.gz	20.5625
rs56203279	T	C	T	C	-0.124045	7	0.0269115	3.71999e-06	3154	genus.Sellimonas.id.14369.summary.txt.gz	21.2463
rs10036909	C	T	C	T	0.185519	5	0.0400881	8.05438e-06	4996	genus.Senegalimassilia.id.11160.summary.txt.gz	21.4165
rs11787826	C	A	C	A	0.081327	9	0.0171154	2.63466e-06	6923	genus.Senegalimassilia.id.11160.summary.txt.gz	22.5785
rs1990708	A	C	A	C	-0.109619	2	0.0247785	8.90578e-06	6923	genus.Senegalimassilia.id.11160.summary.txt.gz	19.5715
rs2017373	C	T	C	T	0.0782258	14	0.0176841	9.50288e-06	6923	genus.Senegalimassilia.id.11160.summary.txt.gz	19.5675
rs7225245	G	A	G	A	0.079173	17	0.0170421	4.18017e-06	6923	genus.Senegalimassilia.id.11160.summary.txt.gz	21.5828
rs10409783	A	G	A	G	0.0950828	19	0.0211239	7.69592e-06	5941	genus.Slackia.id.825.summary.txt.gz	20.2607
rs12440440	A	G	A	G	0.0901934	15	0.0190582	2.62872e-06	6063	genus.Slackia.id.825.summary.txt.gz	22.3967
rs16894137	C	T	C	T	-0.122792	8	0.0263047	2.71183e-06	6063	genus.Slackia.id.825.summary.txt.gz	21.7909
rs35156985	T	C	T	C	-0.155709	7	0.0348085	8.05947e-06	5965	genus.Slackia.id.825.summary.txt.gz	20.0105
rs4492265	A	G	A	G	-0.0905757	7	0.0191658	2.40925e-06	6063	genus.Slackia.id.825.summary.txt.gz	22.3341
rs8901	C	T	C	T	0.0934594	17	0.0186813	6.06998e-07	6063	genus.Slackia.id.825.summary.txt.gz	25.0283
rs10028567	C	T	C	T	-0.0921167	4	0.0191881	7.30343e-06	16311	genus.Streptococcus.id.1853.summary.txt.gz	23.0469
rs10448310	A	G	A	G	-0.0517935	9	0.0111324	3.30706e-06	16384	genus.Streptococcus.id.1853.summary.txt.gz	21.6459
rs11110281	T	C	T	C	-0.137519	12	0.0227398	2.58314e-09	15120	genus.Streptococcus.id.1853.summary.txt.gz	36.5722
rs11720390	G	A	G	A	0.107024	3	0.0228121	3.59482e-06	15220	genus.Streptococcus.id.1853.summary.txt.gz	22.0105
rs11764382	A	G	A	G	-0.0695345	7	0.0143671	1.28631e-06	16387	genus.Streptococcus.id.1853.summary.txt.gz	23.424
rs17708276	A	G	A	G	-0.0793955	8	0.0170628	3.04096e-06	16278	genus.Streptococcus.id.1853.summary.txt.gz	21.6518
rs1918540	G	A	G	A	0.059639	11	0.0128148	2.44067e-06	16373	genus.Streptococcus.id.1853.summary.txt.gz	21.6589
rs2370083	G	T	G	T	-0.0816836	14	0.0185851	9.75245e-06	16277	genus.Streptococcus.id.1853.summary.txt.gz	19.317
rs4968759	A	G	A	G	-0.0515109	17	0.0112068	3.78116e-06	16384	genus.Streptococcus.id.1853.summary.txt.gz	21.1268
rs57646748	G	A	G	A	-0.0907696	4	0.0200344	5.4754e-06	15939	genus.Streptococcus.id.1853.summary.txt.gz	20.527
rs6806351	T	C	T	C	-0.0633829	3	0.0136647	4.93869e-06	15973	genus.Streptococcus.id.1853.summary.txt.gz	21.515
rs71481756	T	G	T	G	0.0931048	10	0.0207949	6.51476e-06	14526	genus.Streptococcus.id.1853.summary.txt.gz	20.0461
rs72739637	A	G	A	G	0.0959942	15	0.0193213	1.03307e-06	14920	genus.Streptococcus.id.1853.summary.txt.gz	24.6842
rs7916711	A	G	A	G	0.102891	10	0.0217362	2.71702e-06	15294	genus.Streptococcus.id.1853.summary.txt.gz	22.4071
rs9903102	C	A	C	A	-0.0709483	17	0.0155275	4.17998e-06	16384	genus.Streptococcus.id.1853.summary.txt.gz	20.8776
rs10065321	T	C	T	C	-0.0512828	5	0.0108105	2.10155e-06	17589	genus.Subdoligranulum.id.2070.summary.txt.gz	22.5035
rs10497836	C	T	C	T	-0.0524065	2	0.0118697	8.37954e-06	17579	genus.Subdoligranulum.id.2070.summary.txt.gz	19.4934
rs1667315	G	A	G	A	0.0485017	2	0.0107452	6.72143e-06	17586	genus.Subdoligranulum.id.2070.summary.txt.gz	20.3744
rs2114677	C	T	C	T	-0.104176	10	0.0230829	2.71726e-06	15566	genus.Subdoligranulum.id.2070.summary.txt.gz	20.3685
rs2171249	C	T	C	T	0.106744	6	0.0233213	4.50556e-06	14679	genus.Subdoligranulum.id.2070.summary.txt.gz	20.9498
rs35940633	G	A	G	A	-0.0511008	14	0.011001	4.21698e-06	17582	genus.Subdoligranulum.id.2070.summary.txt.gz	21.5769
rs3761728	T	G	T	G	-0.0543458	4	0.0118866	3.86747e-06	17570	genus.Subdoligranulum.id.2070.summary.txt.gz	20.9033
rs4347804	A	G	A	G	0.166063	2	0.0357483	2.18405e-06	4312	genus.Subdoligranulum.id.2070.summary.txt.gz	21.5792
rs6555306	T	C	T	C	-0.0740777	5	0.0155463	2.80664e-06	17591	genus.Subdoligranulum.id.2070.summary.txt.gz	22.705
rs75158211	T	C	T	C	-0.072343	19	0.015933	7.52162e-06	17165	genus.Subdoligranulum.id.2070.summary.txt.gz	20.6156
rs76528319	G	T	G	T	-0.143279	5	0.0310662	7.41394e-06	8468	genus.Subdoligranulum.id.2070.summary.txt.gz	21.2709
rs1145877	A	G	A	G	-0.073548	6	0.0162413	7.19949e-06	13251	genus.Sutterella.id.2896.summary.txt.gz	20.5068
rs11591622	T	G	T	G	-0.0688382	10	0.0151375	6.49857e-06	12604	genus.Sutterella.id.2896.summary.txt.gz	20.68
rs13173038	A	G	A	G	-0.0718076	5	0.0151627	2.72984e-06	13245	genus.Sutterella.id.2896.summary.txt.gz	22.4278
rs143438747	T	C	T	C	-0.145793	1	0.0306867	3.28021e-06	9368	genus.Sutterella.id.2896.summary.txt.gz	22.572
rs2050185	G	A	G	A	0.0575138	6	0.0128766	7.96955e-06	13243	genus.Sutterella.id.2896.summary.txt.gz	19.9499
rs2321387	G	A	G	A	-0.0592876	13	0.0124509	1.86519e-06	13252	genus.Sutterella.id.2896.summary.txt.gz	22.6738
rs2613606	C	T	C	T	-0.0556794	7	0.0124117	7.2023e-06	13249	genus.Sutterella.id.2896.summary.txt.gz	20.1244
rs607327	C	T	C	T	0.0578334	11	0.0129053	6.6306e-06	13251	genus.Sutterella.id.2896.summary.txt.gz	20.0827
rs62501473	G	A	G	A	0.0694233	7	0.0149416	5.51851e-06	12762	genus.Sutterella.id.2896.summary.txt.gz	21.588
rs7499539	A	G	A	G	0.0617478	16	0.0130998	2.35769e-06	13254	genus.Sutterella.id.2896.summary.txt.gz	22.2183
rs7638039	T	C	T	C	0.0645624	3	0.0143887	8.66397e-06	13236	genus.Sutterella.id.2896.summary.txt.gz	20.1335
rs9350083	T	G	T	G	-0.0593069	6	0.0133929	8.22778e-06	13254	genus.Sutterella.id.2896.summary.txt.gz	19.6091
rs1883097	C	T	C	T	0.226399	11	0.0454642	4.15789e-07	4417	genus.Terrisporobacter.id.11348.summary.txt.gz	24.7976
rs2569953	A	C	A	C	-0.0775591	3	0.0174641	8.95009e-06	6637	genus.Terrisporobacter.id.11348.summary.txt.gz	19.723
rs2872237	C	A	C	A	-0.0814505	19	0.0175943	3.97135e-06	6632	genus.Terrisporobacter.id.11348.summary.txt.gz	21.431
rs58405430	G	T	G	T	0.134617	11	0.0301177	7.9371e-06	6176	genus.Terrisporobacter.id.11348.summary.txt.gz	19.9782
rs7184125	T	C	T	C	0.091256	16	0.0205493	8.48103e-06	6232	genus.Terrisporobacter.id.11348.summary.txt.gz	19.7209
rs11054680	T	C	T	C	-0.104751	12	0.0226997	2.30977e-06	8928	genus.Turicibacter.id.2162.summary.txt.gz	21.2949
rs11666533	C	T	C	T	-0.111689	19	0.0248436	7.37109e-06	8256	genus.Turicibacter.id.2162.summary.txt.gz	20.2112
rs12603364	T	C	T	C	0.110861	17	0.0225598	8.66598e-07	8923	genus.Turicibacter.id.2162.summary.txt.gz	24.1482
rs149744580	A	G	A	G	0.169883	2	0.0315478	7.00965e-08	8459	genus.Turicibacter.id.2162.summary.txt.gz	28.9974
rs2834977	T	C	T	C	-0.0959995	21	0.0208261	3.95588e-06	8946	genus.Turicibacter.id.2162.summary.txt.gz	21.2482
rs2952020	G	A	G	A	-0.0759019	8	0.0165764	5.63308e-06	8949	genus.Turicibacter.id.2162.summary.txt.gz	20.9665
rs3734633	G	A	G	A	-0.120957	6	0.02683	5.31914e-06	8626	genus.Turicibacter.id.2162.summary.txt.gz	20.3244
rs4869133	G	A	G	A	0.131186	5	0.027197	2.55369e-06	8256	genus.Turicibacter.id.2162.summary.txt.gz	23.2667
rs55756211	T	C	T	C	-0.115115	7	0.0240708	2.80533e-06	8941	genus.Turicibacter.id.2162.summary.txt.gz	22.871
rs7199484	G	A	G	A	-0.0731428	16	0.0160172	5.76664e-06	8948	genus.Turicibacter.id.2162.summary.txt.gz	20.8532
rs10898797	C	T	C	T	0.12238	11	0.0274683	8.85446e-06	5387	genus.Tyzzerella3.id.11335.summary.txt.gz	19.85
rs112102233	A	G	A	G	-0.216348	10	0.0477575	6.17669e-06	3857	genus.Tyzzerella3.id.11335.summary.txt.gz	20.5222
rs1232220	G	T	G	T	-0.143869	6	0.031828	7.90792e-06	5000	genus.Tyzzerella3.id.11335.summary.txt.gz	20.4323
rs17706273	T	C	T	C	-0.140368	5	0.0274708	5.87816e-07	5395	genus.Tyzzerella3.id.11335.summary.txt.gz	26.1094
rs191093	G	A	G	A	0.159008	12	0.0353306	6.76393e-06	4621	genus.Tyzzerella3.id.11335.summary.txt.gz	20.2552
rs4904512	T	C	T	C	-0.117151	14	0.0250306	3.09269e-06	5396	genus.Tyzzerella3.id.11335.summary.txt.gz	21.9054
rs55799124	A	G	A	G	-0.11435	17	0.0238604	1.3355e-06	5362	genus.Tyzzerella3.id.11335.summary.txt.gz	22.9677
rs67476743	T	G	T	G	0.132164	19	0.022208	3.74049e-09	4948	genus.Tyzzerella3.id.11335.summary.txt.gz	35.4165
rs6920448	C	T	C	T	-0.141081	6	0.0305446	4.15376e-06	5010	genus.Tyzzerella3.id.11335.summary.txt.gz	21.3337
rs7019909	T	C	T	C	0.144156	9	0.0301626	1.7612e-06	5396	genus.Tyzzerella3.id.11335.summary.txt.gz	22.8414
rs7333521	T	C	T	C	-0.207191	13	0.0453121	4.87602e-06	4335	genus.Tyzzerella3.id.11335.summary.txt.gz	20.9082
rs75091807	G	T	G	T	-0.184966	13	0.0383029	1.70674e-06	4621	genus.Tyzzerella3.id.11335.summary.txt.gz	23.3196
rs7561370	T	C	T	C	0.131341	2	0.0286292	1.51605e-06	5396	genus.Tyzzerella3.id.11335.summary.txt.gz	21.0466
rs11141494	G	A	G	A	-0.0783421	9	0.0174393	9.74642e-06	9291	genus.Veillonella.id.2198.summary.txt.gz	20.1806
rs1882878	A	G	A	G	-0.0768966	21	0.0163908	2.98089e-06	9282	genus.Veillonella.id.2198.summary.txt.gz	22.0096
rs2013594	T	C	T	C	-0.0720698	11	0.0155153	3.42129e-06	9283	genus.Veillonella.id.2198.summary.txt.gz	21.5767
rs55807413	A	G	A	G	0.107329	11	0.0237633	5.51435e-06	8610	genus.Veillonella.id.2198.summary.txt.gz	20.3996
rs62376424	C	T	C	T	-0.0762216	5	0.0163499	3.65453e-06	8999	genus.Veillonella.id.2198.summary.txt.gz	21.7333
rs6656807	A	G	A	G	0.0703062	1	0.0153954	5.49694e-06	8999	genus.Veillonella.id.2198.summary.txt.gz	20.8548
rs742016	A	G	A	G	-0.0688571	22	0.0149769	4.65692e-06	9279	genus.Veillonella.id.2198.summary.txt.gz	21.1375
rs11899949	G	A	G	A	0.130568	2	0.0276239	2.7671e-06	3258	genus.Victivallis.id.2256.summary.txt.gz	22.341
rs12512543	A	C	A	C	-0.178036	4	0.0374344	2.5413e-06	3239	genus.Victivallis.id.2256.summary.txt.gz	22.619
rs173120	T	C	T	C	0.13381	13	0.0290127	7.65253e-06	3263	genus.Victivallis.id.2256.summary.txt.gz	21.2715
rs1882775	A	G	A	G	-0.13827	21	0.031273	8.72833e-06	3258	genus.Victivallis.id.2256.summary.txt.gz	19.5488
rs2546432	T	C	T	C	-0.110803	5	0.0249655	9.93269e-06	3266	genus.Victivallis.id.2256.summary.txt.gz	19.6981
rs342302	A	G	A	G	-0.152754	7	0.0351572	8.15946e-06	3265	genus.Victivallis.id.2256.summary.txt.gz	18.878
rs4764863	G	A	G	A	0.121561	12	0.0246058	8.2222e-07	3266	genus.Victivallis.id.2256.summary.txt.gz	24.4068
rs4895919	T	C	T	C	-0.116918	6	0.0247515	2.75199e-06	3254	genus.Victivallis.id.2256.summary.txt.gz	22.3128
rs56349194	A	G	A	G	-0.158501	11	0.0315231	6.25748e-07	3266	genus.Victivallis.id.2256.summary.txt.gz	25.2818
rs911666	T	C	T	C	-0.118576	14	0.0263146	7.65252e-06	3267	genus.Victivallis.id.2256.summary.txt.gz	20.3048
