# Supplementary material for: Genetic association of the gut microbiota with epigenetic clocks mediated by inflammatory cytokines: a Mendelian randomization analysis
Source: Front Immunol. 2024 Jun 6;15:1339722. doi: 10.3389/fimmu.2024.1339722 (PMC11186987; doi:10.3389/fimmu.2024.1339722)
Supplement: Supplementary file 2 [file Table_2.xlsx]

## Sheet: Sheet1
Table S2: Comparison table of gut microbiota in Figure 3
genus1	Clostridiuminnocuumgroup
genus2	Eubacteriumbrachygroup
genus3	Eubacteriumcoprostanoligenesgroup
genus4	Eubacteriumeligensgroup
genus5	Eubacteriumfissicatenagroup
genus6	Eubacteriumhalliigroup
genus7	Eubacteriumnodatumgroup
genus8	Eubacteriumoxidoreducensgroup
genus9	Eubacteriumrectalegroup
genus10	Eubacteriumruminantiumgroup
genus11	Eubacteriumventriosumgroup
genus12	Eubacteriumxylanophilumgroup
genus13	Ruminococcusgauvreauiigroup
genus14	Ruminococcusgnavusgroup
genus15	Ruminococcustorquesgroup
genus16	Actinomyces
genus17	Adlercreutzia
genus18	Akkermansia
genus19	Alistipes
genus20	Allisonella
genus21	Alloprevotella
genus22	Anaerofilum
genus23	Anaerostipes
genus24	Anaerotruncus
genus25	Bacteroides
genus26	Barnesiella
genus27	Bifidobacterium
genus28	Bilophila
genus29	Blautia
genus30	Butyricicoccus
genus31	Butyricimonas
genus32	Butyrivibrio
genus33	CandidatusSoleaferrea
genus34	Catenibacterium
genus35	ChristensenellaceaeR.7group
genus36	Clostridiumsensustricto1
genus37	Collinsella
genus38	Coprobacter
genus39	Coprococcus1
genus40	Coprococcus2
genus41	Coprococcus3
genus42	DefluviitaleaceaeUCG011
genus43	Desulfovibrio
genus44	Dialister
genus45	Dorea
genus46	Eggerthella
genus47	Eisenbergiella
genus48	Enterorhabdus
genus49	Erysipelatoclostridium
genus50	ErysipelotrichaceaeUCG003
genus51	Escherichia.Shigella
genus52	Faecalibacterium
genus53	FamilyXIIIAD3011group
genus54	FamilyXIIIUCG001
genus55	Flavonifractor
genus56	Fusicatenibacter
genus57	Gordonibacter
genus58	Haemophilus
genus59	Holdemanella
genus60	Holdemania
genus61	Howardella
genus62	Hungatella
genus63	Intestinibacter
genus64	Intestinimonas
genus65	Lachnoclostridium
genus66	Lachnospira
genus67	LachnospiraceaeFCS020group
genus68	LachnospiraceaeNC2004group
genus69	LachnospiraceaeND3007group
genus70	LachnospiraceaeNK4A136group
genus71	LachnospiraceaeUCG001
genus72	LachnospiraceaeUCG004
genus73	LachnospiraceaeUCG008
genus74	LachnospiraceaeUCG010
genus75	Lactobacillus
genus76	Lactococcus
genus77	Marvinbryantia
genus78	Methanobrevibacter
genus79	Odoribacter
genus80	Olsenella
genus81	Oscillibacter
genus82	Oscillospira
genus83	Oxalobacter
genus84	Parabacteroides
genus85	Paraprevotella
genus86	Parasutterella
genus87	Peptococcus
genus88	Phascolarctobacterium
genus89	Prevotella7
genus90	Prevotella9
genus91	RikenellaceaeRC9gutgroup
genus92	Romboutsia
genus93	Roseburia
genus94	Ruminiclostridium5
genus95	Ruminiclostridium6
genus96	Ruminiclostridium9
genus97	RuminococcaceaeNK4A214group
genus98	RuminococcaceaeUCG002
genus99	RuminococcaceaeUCG003
genus100	RuminococcaceaeUCG004
genus101	RuminococcaceaeUCG005
genus102	RuminococcaceaeUCG009
genus103	RuminococcaceaeUCG010
genus104	RuminococcaceaeUCG011
genus105	RuminococcaceaeUCG013
genus106	RuminococcaceaeUCG014
genus107	Ruminococcus1
genus108	Ruminococcus2
genus109	Sellimonas
genus110	Senegalimassilia
genus111	Slackia
genus112	Streptococcus
genus113	Subdoligranulum
genus114	Sutterella
genus115	Terrisporobacter
genus116	Turicibacter
genus117	Tyzzerella3
genus118	Veillonella
genus119	Victivallis
