# Supplementary material for: Genetic association of the gut microbiota with epigenetic clocks mediated by inflammatory cytokines: a Mendelian randomization analysis
Source: Front Immunol. 2024 Jun 6;15:1339722. doi: 10.3389/fimmu.2024.1339722 (PMC11186987; doi:10.3389/fimmu.2024.1339722)
Supplement: Supplementary file 3 [file Table_3.xlsx]

## Sheet: GrimAge-FDR
Table S3 MR Results of gut microbiota and GrimAge
outcome	exposure	method	nsnp	b	se	pval	lo_ci	up_ci	or	or_lci95	or_uci95	estimate	adjustP
GrimAge	genus..Clostridiuminnocuumgroup.id.14397.summary.txt.gz	MR Egger	9	-0.0471391	0.523488	0.930771	-1.07318	0.978897	0.953955	0.341921	2.66152	0.95 (0.34- 2.66)	NA
GrimAge	genus..Clostridiuminnocuumgroup.id.14397.summary.txt.gz	Weighted median	9	-0.0778545	0.137949	0.572501	-0.348234	0.192525	0.925099	0.705934	1.21231	0.93 (0.71- 1.21)	NA
GrimAge	genus..Clostridiuminnocuumgroup.id.14397.summary.txt.gz	Inverse variance weighted	9	-0.0215678	0.103508	0.834941	-0.224443	0.181308	0.978663	0.798961	1.19878	0.98 (0.80- 1.20)	1
GrimAge	genus..Clostridiuminnocuumgroup.id.14397.summary.txt.gz	Simple mode	9	-0.0945945	0.194285	0.639398	-0.475392	0.286203	0.909742	0.621641	1.33136	0.91 (0.62- 1.33)	NA
GrimAge	genus..Clostridiuminnocuumgroup.id.14397.summary.txt.gz	Weighted mode	9	-0.10099	0.19844	0.624546	-0.489932	0.287953	0.903942	0.612668	1.33369	0.90 (0.61- 1.33)	NA
GrimAge	genus..Eubacteriumbrachygroup.id.11296.summary.txt.gz	MR Egger	10	-0.486995	0.398931	0.256938	-1.2689	0.294911	0.61447	0.281141	1.34301	0.61 (0.28- 1.34)	NA
GrimAge	genus..Eubacteriumbrachygroup.id.11296.summary.txt.gz	Weighted median	10	0.0569681	0.130832	0.663251	-0.199463	0.313399	1.05862	0.81917	1.36807	1.06 (0.82- 1.37)	NA
GrimAge	genus..Eubacteriumbrachygroup.id.11296.summary.txt.gz	Inverse variance weighted	10	0.0920311	0.0966808	0.341144	-0.0974632	0.281526	1.0964	0.907136	1.32515	1.10 (0.91- 1.33)	0.845753
GrimAge	genus..Eubacteriumbrachygroup.id.11296.summary.txt.gz	Simple mode	10	-0.0909351	0.218081	0.686465	-0.518375	0.336505	0.913077	0.595488	1.40005	0.91 (0.60- 1.40)	NA
GrimAge	genus..Eubacteriumbrachygroup.id.11296.summary.txt.gz	Weighted mode	10	-0.0980314	0.224658	0.672858	-0.538362	0.342299	0.90662	0.583704	1.40818	0.91 (0.58- 1.41)	NA
GrimAge	genus..Eubacteriumcoprostanoligenesgroup.id.11375.summary.txt.gz	MR Egger	13	-0.123076	0.692303	0.862129	-1.47999	1.23384	0.884197	0.22764	3.43439	0.88 (0.23- 3.43)	NA
GrimAge	genus..Eubacteriumcoprostanoligenesgroup.id.11375.summary.txt.gz	Weighted median	13	-0.110324	0.235766	0.639829	-0.572425	0.351778	0.895544	0.564156	1.42159	0.90 (0.56- 1.42)	NA
GrimAge	genus..Eubacteriumcoprostanoligenesgroup.id.11375.summary.txt.gz	Inverse variance weighted	13	0.08103	0.170968	0.635537	-0.254067	0.416127	1.0844	0.77564	1.51608	1.08 (0.78- 1.52)	0.945361
GrimAge	genus..Eubacteriumcoprostanoligenesgroup.id.11375.summary.txt.gz	Simple mode	13	-0.195463	0.447778	0.670212	-1.07311	0.682182	0.822454	0.341944	1.97819	0.82 (0.34- 1.98)	NA
GrimAge	genus..Eubacteriumcoprostanoligenesgroup.id.11375.summary.txt.gz	Weighted mode	13	-0.1891	0.378328	0.626234	-0.930623	0.552424	0.827704	0.394308	1.73746	0.83 (0.39- 1.74)	NA
GrimAge	genus..Eubacteriumeligensgroup.id.14372.summary.txt.gz	MR Egger	7	-0.360301	0.853792	0.690554	-2.03373	1.31313	0.697466	0.130846	3.71779	0.70 (0.13- 3.72)	NA
GrimAge	genus..Eubacteriumeligensgroup.id.14372.summary.txt.gz	Weighted median	7	-0.0503739	0.272956	0.853582	-0.585367	0.484619	0.950874	0.556901	1.62356	0.95 (0.56- 1.62)	NA
GrimAge	genus..Eubacteriumeligensgroup.id.14372.summary.txt.gz	Inverse variance weighted	7	-0.0797676	0.213739	0.708999	-0.498695	0.33916	0.923331	0.607322	1.40377	0.92 (0.61- 1.40)	0.95876
GrimAge	genus..Eubacteriumeligensgroup.id.14372.summary.txt.gz	Simple mode	7	0.0157125	0.363788	0.96695	-0.697312	0.728737	1.01584	0.497922	2.07246	1.02 (0.50- 2.07)	NA
GrimAge	genus..Eubacteriumeligensgroup.id.14372.summary.txt.gz	Weighted mode	7	0.0124634	0.373957	0.974494	-0.720492	0.745419	1.01254	0.486513	2.10732	1.01 (0.49- 2.11)	NA
GrimAge	genus..Eubacteriumfissicatenagroup.id.14373.summary.txt.gz	MR Egger	9	-0.765909	0.542505	0.200881	-1.82922	0.2974	0.464911	0.160539	1.34635	0.46 (0.16- 1.35)	NA
GrimAge	genus..Eubacteriumfissicatenagroup.id.14373.summary.txt.gz	Weighted median	9	-0.113335	0.136184	0.405288	-0.380256	0.153587	0.892852	0.683686	1.16601	0.89 (0.68- 1.17)	NA
GrimAge	genus..Eubacteriumfissicatenagroup.id.14373.summary.txt.gz	Inverse variance weighted	9	-0.0333915	0.0988389	0.735485	-0.227116	0.160333	0.96716	0.796829	1.1739	0.97 (0.80- 1.17)	0.972475
GrimAge	genus..Eubacteriumfissicatenagroup.id.14373.summary.txt.gz	Simple mode	9	-0.148613	0.211941	0.50306	-0.564016	0.266791	0.861903	0.568919	1.30577	0.86 (0.57- 1.31)	NA
GrimAge	genus..Eubacteriumfissicatenagroup.id.14373.summary.txt.gz	Weighted mode	9	-0.13835	0.220131	0.547204	-0.569807	0.293107	0.870794	0.565635	1.34059	0.87 (0.57- 1.34)	NA
GrimAge	genus..Eubacteriumhalliigroup.id.11338.summary.txt.gz	MR Egger	16	0.0649957	0.356047	0.85777	-0.632857	0.762848	1.06715	0.531073	2.14437	1.07 (0.53- 2.14)	NA
GrimAge	genus..Eubacteriumhalliigroup.id.11338.summary.txt.gz	Weighted median	16	0.0684176	0.195864	0.726856	-0.315476	0.452311	1.07081	0.729441	1.57194	1.07 (0.73- 1.57)	NA
GrimAge	genus..Eubacteriumhalliigroup.id.11338.summary.txt.gz	Inverse variance weighted	16	0.272808	0.160278	0.0887389	-0.0413377	0.586953	1.31365	0.959505	1.7985	1.31 (0.96- 1.80)	0.555786
GrimAge	genus..Eubacteriumhalliigroup.id.11338.summary.txt.gz	Simple mode	16	-0.0387993	0.38889	0.921849	-0.801024	0.723425	0.961944	0.448869	2.06148	0.96 (0.45- 2.06)	NA
GrimAge	genus..Eubacteriumhalliigroup.id.11338.summary.txt.gz	Weighted mode	16	-0.0027173	0.316712	0.993268	-0.623473	0.618039	0.997286	0.536079	1.85529	1.00 (0.54- 1.86)	NA
GrimAge	genus..Eubacteriumnodatumgroup.id.11297.summary.txt.gz	MR Egger	11	-0.105721	0.358757	0.774918	-0.808884	0.597442	0.899676	0.445355	1.81746	0.90 (0.45- 1.82)	NA
GrimAge	genus..Eubacteriumnodatumgroup.id.11297.summary.txt.gz	Weighted median	11	0.052934	0.108045	0.624188	-0.158835	0.264703	1.05436	0.853137	1.30304	1.05 (0.85- 1.30)	NA
GrimAge	genus..Eubacteriumnodatumgroup.id.11297.summary.txt.gz	Inverse variance weighted	11	0.0835657	0.0811102	0.302881	-0.0754102	0.242542	1.08716	0.927363	1.27448	1.09 (0.93- 1.27)	0.879094
GrimAge	genus..Eubacteriumnodatumgroup.id.11297.summary.txt.gz	Simple mode	11	0.196281	0.166318	0.26525	-0.129702	0.522264	1.21687	0.878357	1.68584	1.22 (0.88- 1.69)	NA
GrimAge	genus..Eubacteriumnodatumgroup.id.11297.summary.txt.gz	Weighted mode	11	-0.0440613	0.164071	0.793734	-0.36564	0.277517	0.956895	0.693753	1.31985	0.96 (0.69- 1.32)	NA
GrimAge	genus..Eubacteriumoxidoreducensgroup.id.11339.summary.txt.gz	MR Egger	5	0.102003	0.525091	0.858385	-0.927175	1.13118	1.10739	0.39567	3.09931	1.11 (0.40- 3.10)	NA
GrimAge	genus..Eubacteriumoxidoreducensgroup.id.11339.summary.txt.gz	Weighted median	5	0.153294	0.196206	0.434633	-0.23127	0.537858	1.16567	0.793525	1.71233	1.17 (0.79- 1.71)	NA
GrimAge	genus..Eubacteriumoxidoreducensgroup.id.11339.summary.txt.gz	Inverse variance weighted	5	0.0499002	0.154297	0.74639	-0.252522	0.352323	1.05117	0.776839	1.42237	1.05 (0.78- 1.42)	0.965439
GrimAge	genus..Eubacteriumoxidoreducensgroup.id.11339.summary.txt.gz	Simple mode	5	0.174515	0.245147	0.515856	-0.305972	0.655003	1.19067	0.736407	1.92515	1.19 (0.74- 1.93)	NA
GrimAge	genus..Eubacteriumoxidoreducensgroup.id.11339.summary.txt.gz	Weighted mode	5	0.169709	0.261195	0.551285	-0.342232	0.681651	1.18496	0.710183	1.97714	1.18 (0.71- 1.98)	NA
GrimAge	genus..Eubacteriumrectalegroup.id.14374.summary.txt.gz	MR Egger	8	0.0817058	0.912741	0.931584	-1.70727	1.87068	1.08514	0.181361	6.4927	1.09 (0.18- 6.49)	NA
GrimAge	genus..Eubacteriumrectalegroup.id.14374.summary.txt.gz	Weighted median	8	0.0161976	0.283617	0.954457	-0.539692	0.572087	1.01633	0.582928	1.77196	1.02 (0.58- 1.77)	NA
GrimAge	genus..Eubacteriumrectalegroup.id.14374.summary.txt.gz	Inverse variance weighted	8	-0.114766	0.236942	0.628128	-0.579173	0.349641	0.891574	0.560361	1.41856	0.89 (0.56- 1.42)	0.970743
GrimAge	genus..Eubacteriumrectalegroup.id.14374.summary.txt.gz	Simple mode	8	0.0980416	0.471309	0.841136	-0.825724	1.02181	1.10301	0.437918	2.77821	1.10 (0.44- 2.78)	NA
GrimAge	genus..Eubacteriumrectalegroup.id.14374.summary.txt.gz	Weighted mode	8	0.0714451	0.444961	0.876971	-0.800677	0.943568	1.07406	0.449025	2.56913	1.07 (0.45- 2.57)	NA
GrimAge	genus..Eubacteriumruminantiumgroup.id.11340.summary.txt.gz	MR Egger	18	0.333379	0.355569	0.362393	-0.363537	1.03029	1.39568	0.695213	2.80189	1.40 (0.70- 2.80)	NA
GrimAge	genus..Eubacteriumruminantiumgroup.id.11340.summary.txt.gz	Weighted median	18	0.145967	0.124124	0.239605	-0.0973164	0.38925	1.15716	0.907269	1.47587	1.16 (0.91- 1.48)	NA
GrimAge	genus..Eubacteriumruminantiumgroup.id.11340.summary.txt.gz	Inverse variance weighted	18	0.0300097	0.095736	0.753928	-0.157633	0.217652	1.03046	0.854163	1.24315	1.03 (0.85- 1.24)	0.954441
GrimAge	genus..Eubacteriumruminantiumgroup.id.11340.summary.txt.gz	Simple mode	18	0.218684	0.264103	0.41913	-0.298958	0.736326	1.24444	0.74159	2.08825	1.24 (0.74- 2.09)	NA
GrimAge	genus..Eubacteriumruminantiumgroup.id.11340.summary.txt.gz	Weighted mode	18	0.21017	0.233303	0.380256	-0.247104	0.667445	1.23389	0.781059	1.94925	1.23 (0.78- 1.95)	NA
GrimAge	genus..Eubacteriumventriosumgroup.id.11341.summary.txt.gz	MR Egger	15	0.0671822	0.690739	0.924002	-1.28667	1.42103	1.06949	0.27619	4.14139	1.07 (0.28- 4.14)	NA
GrimAge	genus..Eubacteriumventriosumgroup.id.11341.summary.txt.gz	Weighted median	15	-0.0362127	0.204007	0.85911	-0.436067	0.363642	0.964435	0.646574	1.43856	0.96 (0.65- 1.44)	NA
GrimAge	genus..Eubacteriumventriosumgroup.id.11341.summary.txt.gz	Inverse variance weighted	15	0.00216465	0.151503	0.9886	-0.29478	0.29911	1.00217	0.744695	1.34866	1.00 (0.74- 1.35)	0.996978
GrimAge	genus..Eubacteriumventriosumgroup.id.11341.summary.txt.gz	Simple mode	15	0.246735	0.358086	0.50206	-0.455113	0.948582	1.27984	0.634376	2.58205	1.28 (0.63- 2.58)	NA
GrimAge	genus..Eubacteriumventriosumgroup.id.11341.summary.txt.gz	Weighted mode	15	0.178295	0.349582	0.61798	-0.506886	0.863476	1.19518	0.602369	2.37139	1.20 (0.60- 2.37)	NA
GrimAge	genus..Eubacteriumxylanophilumgroup.id.14375.summary.txt.gz	MR Egger	9	0.0827486	0.786329	0.919142	-1.45846	1.62395	1.08627	0.232595	5.07311	1.09 (0.23- 5.07)	NA
GrimAge	genus..Eubacteriumxylanophilumgroup.id.14375.summary.txt.gz	Weighted median	9	0.103017	0.2469	0.676502	-0.380907	0.58694	1.10851	0.683242	1.79848	1.11 (0.68- 1.80)	NA
GrimAge	genus..Eubacteriumxylanophilumgroup.id.14375.summary.txt.gz	Inverse variance weighted	9	-0.113064	0.234157	0.629199	-0.572011	0.345883	0.893094	0.564389	1.41324	0.89 (0.56- 1.41)	0.959932
GrimAge	genus..Eubacteriumxylanophilumgroup.id.14375.summary.txt.gz	Simple mode	9	0.122574	0.360335	0.742491	-0.583683	0.82883	1.1304	0.55784	2.29064	1.13 (0.56- 2.29)	NA
GrimAge	genus..Eubacteriumxylanophilumgroup.id.14375.summary.txt.gz	Weighted mode	9	0.137285	0.305084	0.664659	-0.460679	0.735249	1.14716	0.630855	2.086	1.15 (0.63- 2.09)	NA
GrimAge	genus..Ruminococcusgauvreauiigroup.id.11342.summary.txt.gz	MR Egger	11	-0.988579	0.99424	0.346053	-2.93729	0.960132	0.372105	0.0530092	2.61204	0.37 (0.05- 2.61)	NA
GrimAge	genus..Ruminococcusgauvreauiigroup.id.11342.summary.txt.gz	Weighted median	11	0.117153	0.228821	0.608661	-0.331337	0.565644	1.12429	0.717963	1.76058	1.12 (0.72- 1.76)	NA
GrimAge	genus..Ruminococcusgauvreauiigroup.id.11342.summary.txt.gz	Inverse variance weighted	11	-0.0485374	0.200635	0.808843	-0.441781	0.344706	0.952622	0.64289	1.41158	0.95 (0.64- 1.41)	0.982166
GrimAge	genus..Ruminococcusgauvreauiigroup.id.11342.summary.txt.gz	Simple mode	11	0.230294	0.370038	0.547638	-0.49498	0.955568	1.25897	0.609583	2.60015	1.26 (0.61- 2.60)	NA
GrimAge	genus..Ruminococcusgauvreauiigroup.id.11342.summary.txt.gz	Weighted mode	11	0.206648	0.358442	0.577011	-0.495899	0.909196	1.22955	0.609023	2.48233	1.23 (0.61- 2.48)	NA
GrimAge	genus..Ruminococcusgnavusgroup.id.14376.summary.txt.gz	MR Egger	12	-0.740024	0.484625	0.157748	-1.68989	0.20984	0.477102	0.18454	1.23348	0.48 (0.18- 1.23)	NA
GrimAge	genus..Ruminococcusgnavusgroup.id.14376.summary.txt.gz	Weighted median	12	-0.0997143	0.136633	0.465513	-0.367514	0.168086	0.905096	0.692454	1.18304	0.91 (0.69- 1.18)	NA
GrimAge	genus..Ruminococcusgnavusgroup.id.14376.summary.txt.gz	Inverse variance weighted	12	-0.243228	0.106123	0.000219085	-0.451228	-0.0352275	0.784093	0.636846	0.965386	0.78 (0.64- 0.97)	0.0260711
GrimAge	genus..Ruminococcusgnavusgroup.id.14376.summary.txt.gz	Simple mode	12	-0.0413563	0.228504	0.85967	-0.489225	0.406513	0.959487	0.613101	1.50157	0.96 (0.61- 1.50)	NA
GrimAge	genus..Ruminococcusgnavusgroup.id.14376.summary.txt.gz	Weighted mode	12	-0.0413563	0.229556	0.860305	-0.491287	0.408574	0.959487	0.611838	1.50467	0.96 (0.61- 1.50)	NA
GrimAge	genus..Ruminococcustorquesgroup.id.14377.summary.txt.gz	MR Egger	9	-0.0601774	0.513516	0.910003	-1.06667	0.946313	0.941597	0.344153	2.57619	0.94 (0.34- 2.58)	NA
GrimAge	genus..Ruminococcustorquesgroup.id.14377.summary.txt.gz	Weighted median	9	0.0854059	0.253738	0.736425	-0.41192	0.582732	1.08916	0.662377	1.79092	1.09 (0.66- 1.79)	NA
GrimAge	genus..Ruminococcustorquesgroup.id.14377.summary.txt.gz	Inverse variance weighted	9	0.133297	0.193814	0.491608	-0.24658	0.513173	1.14259	0.781469	1.67058	1.14 (0.78- 1.67)	0.928592
GrimAge	genus..Ruminococcustorquesgroup.id.14377.summary.txt.gz	Simple mode	9	0.174103	0.408165	0.680953	-0.6259	0.974105	1.19018	0.53478	2.6488	1.19 (0.53- 2.65)	NA
GrimAge	genus..Ruminococcustorquesgroup.id.14377.summary.txt.gz	Weighted mode	9	0.0437091	0.393509	0.914293	-0.727568	0.814986	1.04468	0.483082	2.25914	1.04 (0.48- 2.26)	NA
GrimAge	genus.Actinomyces.id.423.summary.txt.gz	MR Egger	7	0.491787	0.390315	0.263287	-0.273232	1.25681	1.63524	0.760917	3.51418	1.64 (0.76- 3.51)	NA
GrimAge	genus.Actinomyces.id.423.summary.txt.gz	Weighted median	7	0.00506643	0.183368	0.977957	-0.354335	0.364468	1.00508	0.70164	1.43975	1.01 (0.70- 1.44)	NA
GrimAge	genus.Actinomyces.id.423.summary.txt.gz	Inverse variance weighted	7	-0.117838	0.146268	0.420454	-0.404523	0.168847	0.88884	0.667295	1.18394	0.89 (0.67- 1.18)	0.87779
GrimAge	genus.Actinomyces.id.423.summary.txt.gz	Simple mode	7	0.01271	0.317177	0.969336	-0.608956	0.634376	1.01279	0.543918	1.88585	1.01 (0.54- 1.89)	NA
GrimAge	genus.Actinomyces.id.423.summary.txt.gz	Weighted mode	7	0.0862962	0.273587	0.763122	-0.449934	0.622526	1.09013	0.63767	1.86363	1.09 (0.64- 1.86)	NA
GrimAge	genus.Adlercreutzia.id.812.summary.txt.gz	MR Egger	8	0.0911908	0.706205	0.901476	-1.29297	1.47535	1.09548	0.274454	4.37258	1.10 (0.27- 4.37)	NA
GrimAge	genus.Adlercreutzia.id.812.summary.txt.gz	Weighted median	8	-0.0189781	0.198041	0.923656	-0.407139	0.369183	0.981201	0.665552	1.44655	0.98 (0.67- 1.45)	NA
GrimAge	genus.Adlercreutzia.id.812.summary.txt.gz	Inverse variance weighted	8	-0.0890572	0.153772	0.562487	-0.39045	0.212336	0.914793	0.676752	1.23656	0.91 (0.68- 1.24)	0.916932
GrimAge	genus.Adlercreutzia.id.812.summary.txt.gz	Simple mode	8	0.229537	0.369073	0.553698	-0.493846	0.95292	1.25802	0.610275	2.59327	1.26 (0.61- 2.59)	NA
GrimAge	genus.Adlercreutzia.id.812.summary.txt.gz	Weighted mode	8	0.239093	0.345507	0.511227	-0.4381	0.916287	1.2701	0.645261	2.49999	1.27 (0.65- 2.50)	NA
GrimAge	genus.Akkermansia.id.4037.summary.txt.gz	MR Egger	10	-0.626857	0.601442	0.327763	-1.80568	0.55197	0.534268	0.164362	1.73667	0.53 (0.16- 1.74)	NA
GrimAge	genus.Akkermansia.id.4037.summary.txt.gz	Weighted median	10	0.0187056	0.218307	0.931717	-0.409176	0.446587	1.01888	0.664197	1.56297	1.02 (0.66- 1.56)	NA
GrimAge	genus.Akkermansia.id.4037.summary.txt.gz	Inverse variance weighted	10	0.144293	0.175148	0.410034	-0.198997	0.487583	1.15522	0.819552	1.62838	1.16 (0.82- 1.63)	0.903593
GrimAge	genus.Akkermansia.id.4037.summary.txt.gz	Simple mode	10	-0.037989	0.33918	0.91328	-0.702782	0.626804	0.962724	0.495205	1.87162	0.96 (0.50- 1.87)	NA
GrimAge	genus.Akkermansia.id.4037.summary.txt.gz	Weighted mode	10	-0.0558929	0.325869	0.86761	-0.694595	0.582809	0.94564	0.499276	1.79106	0.95 (0.50- 1.79)	NA
GrimAge	genus.Alistipes.id.968.summary.txt.gz	MR Egger	14	0.462067	0.829426	0.587704	-1.16361	2.08774	1.58735	0.312357	8.06668	1.59 (0.31- 8.07)	NA
GrimAge	genus.Alistipes.id.968.summary.txt.gz	Weighted median	14	0.0617431	0.2366	0.794124	-0.401994	0.52548	1.06369	0.668985	1.69127	1.06 (0.67- 1.69)	NA
GrimAge	genus.Alistipes.id.968.summary.txt.gz	Inverse variance weighted	14	0.145618	0.170289	0.392483	-0.188149	0.479385	1.15675	0.828491	1.61508	1.16 (0.83- 1.62)	0.881236
GrimAge	genus.Alistipes.id.968.summary.txt.gz	Simple mode	14	-0.25789	0.454429	0.580041	-1.14857	0.632791	0.77268	0.31709	1.88286	0.77 (0.32- 1.88)	NA
GrimAge	genus.Alistipes.id.968.summary.txt.gz	Weighted mode	14	-0.293556	0.405812	0.482262	-1.08895	0.501837	0.745608	0.336571	1.65175	0.75 (0.34- 1.65)	NA
GrimAge	genus.Allisonella.id.2174.summary.txt.gz	MR Egger	8	-0.360497	0.673622	0.611781	-1.6808	0.959802	0.697329	0.186226	2.61118	0.70 (0.19- 2.61)	NA
GrimAge	genus.Allisonella.id.2174.summary.txt.gz	Weighted median	8	0.0158276	0.12366	0.898155	-0.226546	0.258201	1.01595	0.797283	1.2946	1.02 (0.80- 1.29)	NA
GrimAge	genus.Allisonella.id.2174.summary.txt.gz	Inverse variance weighted	8	0.056044	0.0952533	0.556285	-0.130653	0.242741	1.05764	0.877523	1.27474	1.06 (0.88- 1.27)	0.919416
GrimAge	genus.Allisonella.id.2174.summary.txt.gz	Simple mode	8	-0.0332165	0.192249	0.867715	-0.410024	0.343591	0.967329	0.663634	1.41	0.97 (0.66- 1.41)	NA
GrimAge	genus.Allisonella.id.2174.summary.txt.gz	Weighted mode	8	-0.0173548	0.192317	0.930624	-0.394295	0.359586	0.982795	0.674155	1.43274	0.98 (0.67- 1.43)	NA
GrimAge	genus.Alloprevotella.id.961.summary.txt.gz	MR Egger	6	-1.27618	1.0062	0.27348	-3.24833	0.69598	0.279103	0.0388389	2.00567	0.28 (0.04- 2.01)	NA
GrimAge	genus.Alloprevotella.id.961.summary.txt.gz	Weighted median	6	-0.171031	0.133644	0.200632	-0.432973	0.0909106	0.842795	0.648578	1.09517	0.84 (0.65- 1.10)	NA
GrimAge	genus.Alloprevotella.id.961.summary.txt.gz	Inverse variance weighted	6	-0.0903777	0.112579	0.422095	-0.311033	0.130277	0.913586	0.73269	1.13914	0.91 (0.73- 1.14)	0.866022
GrimAge	genus.Alloprevotella.id.961.summary.txt.gz	Simple mode	6	-0.21847	0.214305	0.354761	-0.638507	0.201567	0.803748	0.52808	1.22332	0.80 (0.53- 1.22)	NA
GrimAge	genus.Alloprevotella.id.961.summary.txt.gz	Weighted mode	6	-0.221582	0.206442	0.332167	-0.626208	0.183044	0.80125	0.534615	1.20087	0.80 (0.53- 1.20)	NA
GrimAge	genus.Anaerofilum.id.2053.summary.txt.gz	MR Egger	11	-0.0286639	0.510074	0.956414	-1.02841	0.97108	0.971743	0.357576	2.6408	0.97 (0.36- 2.64)	NA
GrimAge	genus.Anaerofilum.id.2053.summary.txt.gz	Weighted median	11	0.157355	0.131677	0.232085	-0.100732	0.415442	1.17041	0.904175	1.51504	1.17 (0.90- 1.52)	NA
GrimAge	genus.Anaerofilum.id.2053.summary.txt.gz	Inverse variance weighted	11	0.179287	0.0988826	0.0698112	-0.0145225	0.373097	1.19636	0.985582	1.45223	1.20 (0.99- 1.45)	0.75523
GrimAge	genus.Anaerofilum.id.2053.summary.txt.gz	Simple mode	11	0.189363	0.216204	0.401659	-0.234397	0.613123	1.20848	0.791047	1.84619	1.21 (0.79- 1.85)	NA
GrimAge	genus.Anaerofilum.id.2053.summary.txt.gz	Weighted mode	11	0.19298	0.223854	0.40884	-0.245774	0.631734	1.21286	0.782099	1.88087	1.21 (0.78- 1.88)	NA
GrimAge	genus.Anaerostipes.id.1991.summary.txt.gz	MR Egger	13	-0.0947385	0.71025	0.896296	-1.48683	1.29735	0.909611	0.226089	3.65959	0.91 (0.23- 3.66)	NA
GrimAge	genus.Anaerostipes.id.1991.summary.txt.gz	Weighted median	13	-0.536544	0.253834	0.0345355	-1.03406	-0.0390302	0.584766	0.355561	0.961722	0.58 (0.36- 0.96)	NA
GrimAge	genus.Anaerostipes.id.1991.summary.txt.gz	Inverse variance weighted	13	-0.337998	0.19132	0.0772847	-0.712986	0.0369893	0.713196	0.490178	1.03768	0.71 (0.49- 1.04)	0.65692
GrimAge	genus.Anaerostipes.id.1991.summary.txt.gz	Simple mode	13	-0.743774	0.427171	0.107206	-1.58103	0.0934811	0.475317	0.205763	1.09799	0.48 (0.21- 1.10)	NA
GrimAge	genus.Anaerostipes.id.1991.summary.txt.gz	Weighted mode	13	-0.687152	0.419635	0.127463	-1.50964	0.135333	0.503006	0.22099	1.14492	0.50 (0.22- 1.14)	NA
GrimAge	genus.Anaerotruncus.id.2054.summary.txt.gz	MR Egger	13	0.461187	0.627276	0.477588	-0.768274	1.69065	1.58595	0.463813	5.42299	1.59 (0.46- 5.42)	NA
GrimAge	genus.Anaerotruncus.id.2054.summary.txt.gz	Weighted median	13	0.0554504	0.242578	0.819189	-0.420003	0.530904	1.05702	0.657045	1.70047	1.06 (0.66- 1.70)	NA
GrimAge	genus.Anaerotruncus.id.2054.summary.txt.gz	Inverse variance weighted	13	0.33997	0.187335	0.0695589	-0.0272062	0.707146	1.40491	0.973161	2.02819	1.40 (0.97- 2.03)	0.827751
GrimAge	genus.Anaerotruncus.id.2054.summary.txt.gz	Simple mode	13	-0.205325	0.505041	0.691495	-1.1952	0.784555	0.814383	0.302642	2.19143	0.81 (0.30- 2.19)	NA
GrimAge	genus.Anaerotruncus.id.2054.summary.txt.gz	Weighted mode	13	-0.205325	0.466271	0.667507	-1.11922	0.708566	0.814383	0.326536	2.03108	0.81 (0.33- 2.03)	NA
GrimAge	genus.Bacteroides.id.918.summary.txt.gz	MR Egger	9	-0.732396	1.16053	0.548027	-3.00703	1.54224	0.480756	0.0494383	4.67505	0.48 (0.05- 4.68)	NA
GrimAge	genus.Bacteroides.id.918.summary.txt.gz	Weighted median	9	0.0804497	0.292288	0.783131	-0.492435	0.653334	1.08377	0.611137	1.92194	1.08 (0.61- 1.92)	NA
GrimAge	genus.Bacteroides.id.918.summary.txt.gz	Inverse variance weighted	9	0.104555	0.216672	0.629415	-0.320122	0.529232	1.11022	0.726061	1.69763	1.11 (0.73- 1.70)	0.948107
GrimAge	genus.Bacteroides.id.918.summary.txt.gz	Simple mode	9	-0.137346	0.48031	0.782179	-1.07875	0.804062	0.871668	0.340019	2.2346	0.87 (0.34- 2.23)	NA
GrimAge	genus.Bacteroides.id.918.summary.txt.gz	Weighted mode	9	-0.00870608	0.449011	0.985005	-0.888767	0.871355	0.991332	0.411162	2.39015	0.99 (0.41- 2.39)	NA
GrimAge	genus.Barnesiella.id.944.summary.txt.gz	MR Egger	14	0.727922	0.500643	0.171603	-0.253338	1.70918	2.07077	0.776206	5.52444	2.07 (0.78- 5.52)	NA
GrimAge	genus.Barnesiella.id.944.summary.txt.gz	Weighted median	14	0.278185	0.202886	0.170333	-0.119473	0.675842	1.32073	0.887388	1.96569	1.32 (0.89- 1.97)	NA
GrimAge	genus.Barnesiella.id.944.summary.txt.gz	Inverse variance weighted	14	0.160523	0.148064	0.278299	-0.129682	0.450728	1.17412	0.878375	1.56945	1.17 (0.88- 1.57)	0.895071
GrimAge	genus.Barnesiella.id.944.summary.txt.gz	Simple mode	14	0.32513	0.370571	0.396209	-0.40119	1.05145	1.38421	0.669523	2.8618	1.38 (0.67- 2.86)	NA
GrimAge	genus.Barnesiella.id.944.summary.txt.gz	Weighted mode	14	0.339139	0.378402	0.38642	-0.402529	1.08081	1.40374	0.668627	2.94705	1.40 (0.67- 2.95)	NA
GrimAge	genus.Bifidobacterium.id.436.summary.txt.gz	MR Egger	13	-0.150291	0.405004	0.717622	-0.9441	0.643517	0.860457	0.38903	1.90316	0.86 (0.39- 1.90)	NA
GrimAge	genus.Bifidobacterium.id.436.summary.txt.gz	Weighted median	13	-0.050628	0.186561	0.786103	-0.416288	0.315032	0.950632	0.65949	1.3703	0.95 (0.66- 1.37)	NA
GrimAge	genus.Bifidobacterium.id.436.summary.txt.gz	Inverse variance weighted	13	0.0142339	0.146111	0.922394	-0.272143	0.300611	1.01434	0.761745	1.35068	1.01 (0.76- 1.35)	0.997863
GrimAge	genus.Bifidobacterium.id.436.summary.txt.gz	Simple mode	13	-0.118148	0.288316	0.689182	-0.683247	0.446951	0.888564	0.504975	1.56354	0.89 (0.50- 1.56)	NA
GrimAge	genus.Bifidobacterium.id.436.summary.txt.gz	Weighted mode	13	-0.0834762	0.270206	0.762668	-0.613079	0.446127	0.919913	0.54168	1.56225	0.92 (0.54- 1.56)	NA
GrimAge	genus.Bilophila.id.3170.summary.txt.gz	MR Egger	13	0.0212517	0.710774	0.976683	-1.37187	1.41437	1.02148	0.253633	4.11389	1.02 (0.25- 4.11)	NA
GrimAge	genus.Bilophila.id.3170.summary.txt.gz	Weighted median	13	0.111318	0.200554	0.578857	-0.281767	0.504403	1.11775	0.754449	1.656	1.12 (0.75- 1.66)	NA
GrimAge	genus.Bilophila.id.3170.summary.txt.gz	Inverse variance weighted	13	-0.0311404	0.153378	0.839111	-0.331761	0.26948	0.969339	0.717659	1.30928	0.97 (0.72- 1.31)	0.988656
GrimAge	genus.Bilophila.id.3170.summary.txt.gz	Simple mode	13	0.112145	0.347173	0.752236	-0.568313	0.792603	1.11868	0.56648	2.20914	1.12 (0.57- 2.21)	NA
GrimAge	genus.Bilophila.id.3170.summary.txt.gz	Weighted mode	13	0.129944	0.345352	0.713288	-0.546946	0.806834	1.13876	0.578715	2.2408	1.14 (0.58- 2.24)	NA
GrimAge	genus.Blautia.id.1992.summary.txt.gz	MR Egger	13	-0.055579	0.351756	0.877316	-0.74502	0.633862	0.945937	0.474725	1.88488	0.95 (0.47- 1.88)	NA
GrimAge	genus.Blautia.id.1992.summary.txt.gz	Weighted median	13	0.359959	0.214548	0.0933955	-0.0605558	0.780473	1.43327	0.941241	2.1825	1.43 (0.94- 2.18)	NA
GrimAge	genus.Blautia.id.1992.summary.txt.gz	Inverse variance weighted	13	0.29126	0.161461	0.071247	-0.0252041	0.607723	1.33811	0.975111	1.83625	1.34 (0.98- 1.84)	0.706533
GrimAge	genus.Blautia.id.1992.summary.txt.gz	Simple mode	13	0.382977	0.387962	0.343056	-0.377429	1.14338	1.46664	0.685622	3.13736	1.47 (0.69- 3.14)	NA
GrimAge	genus.Blautia.id.1992.summary.txt.gz	Weighted mode	13	0.422387	0.34387	0.242868	-0.251597	1.09637	1.5256	0.777558	2.99328	1.53 (0.78- 2.99)	NA
GrimAge	genus.Butyricicoccus.id.2055.summary.txt.gz	MR Egger	8	-0.361114	0.312542	0.291852	-0.973695	0.251468	0.6969	0.377685	1.28591	0.70 (0.38- 1.29)	NA
GrimAge	genus.Butyricicoccus.id.2055.summary.txt.gz	Weighted median	8	0.103009	0.245166	0.67437	-0.377517	0.583534	1.1085	0.685562	1.79236	1.11 (0.69- 1.79)	NA
GrimAge	genus.Butyricicoccus.id.2055.summary.txt.gz	Inverse variance weighted	8	0.145891	0.179549	0.416481	-0.206025	0.497807	1.15707	0.813813	1.64511	1.16 (0.81- 1.65)	0.901114
GrimAge	genus.Butyricicoccus.id.2055.summary.txt.gz	Simple mode	8	0.217422	0.375195	0.580421	-0.51796	0.952804	1.24287	0.595735	2.59297	1.24 (0.60- 2.59)	NA
GrimAge	genus.Butyricicoccus.id.2055.summary.txt.gz	Weighted mode	8	0.128264	0.26418	0.642137	-0.389529	0.646058	1.13685	0.677376	1.908	1.14 (0.68- 1.91)	NA
GrimAge	genus.Butyricimonas.id.945.summary.txt.gz	MR Egger	13	0.499714	0.445723	0.286111	-0.373903	1.37333	1.64825	0.688044	3.94848	1.65 (0.69- 3.95)	NA
GrimAge	genus.Butyricimonas.id.945.summary.txt.gz	Weighted median	13	0.0605029	0.181086	0.738295	-0.294425	0.415431	1.06237	0.74496	1.51502	1.06 (0.74- 1.52)	NA
GrimAge	genus.Butyricimonas.id.945.summary.txt.gz	Inverse variance weighted	13	0.0485223	0.133942	0.717154	-0.214003	0.311048	1.04972	0.807346	1.36485	1.05 (0.81- 1.36)	0.958891
GrimAge	genus.Butyricimonas.id.945.summary.txt.gz	Simple mode	13	0.192324	0.31097	0.547829	-0.417178	0.801826	1.21206	0.658904	2.22961	1.21 (0.66- 2.23)	NA
GrimAge	genus.Butyricimonas.id.945.summary.txt.gz	Weighted mode	13	0.163291	0.326171	0.625687	-0.476004	0.802586	1.17738	0.621261	2.2313	1.18 (0.62- 2.23)	NA
GrimAge	genus.Butyrivibrio.id.1993.summary.txt.gz	MR Egger	15	-0.0748576	0.342555	0.830412	-0.746265	0.59655	0.927876	0.474134	1.81584	0.93 (0.47- 1.82)	NA
GrimAge	genus.Butyrivibrio.id.1993.summary.txt.gz	Weighted median	15	0.0123637	0.0994056	0.901017	-0.182471	0.207199	1.01244	0.833209	1.23023	1.01 (0.83- 1.23)	NA
GrimAge	genus.Butyrivibrio.id.1993.summary.txt.gz	Inverse variance weighted	15	0.00760212	0.0726152	0.916621	-0.134724	0.149928	1.00763	0.873957	1.16175	1.01 (0.87- 1.16)	1
GrimAge	genus.Butyrivibrio.id.1993.summary.txt.gz	Simple mode	15	0.0372993	0.170544	0.830034	-0.296967	0.371565	1.038	0.743069	1.45	1.04 (0.74- 1.45)	NA
GrimAge	genus.Butyrivibrio.id.1993.summary.txt.gz	Weighted mode	15	0.0196499	0.166473	0.907715	-0.306636	0.345936	1.01984	0.735918	1.41331	1.02 (0.74- 1.41)	NA
GrimAge	genus.CandidatusSoleaferrea.id.11350.summary.txt.gz	MR Egger	9	-1.61742	1.33641	0.265449	-4.23678	1.00193	0.198409	0.0144541	2.72354	0.20 (0.01- 2.72)	NA
GrimAge	genus.CandidatusSoleaferrea.id.11350.summary.txt.gz	Weighted median	9	-0.0410354	0.169663	0.808886	-0.373576	0.291505	0.959795	0.688269	1.33844	0.96 (0.69- 1.34)	NA
GrimAge	genus.CandidatusSoleaferrea.id.11350.summary.txt.gz	Inverse variance weighted	9	-0.0844603	0.122735	0.491358	-0.325021	0.156101	0.919008	0.722512	1.16894	0.92 (0.72- 1.17)	0.94309
GrimAge	genus.CandidatusSoleaferrea.id.11350.summary.txt.gz	Simple mode	9	0.0450556	0.271157	0.872153	-0.486411	0.576523	1.04609	0.614829	1.77984	1.05 (0.61- 1.78)	NA
GrimAge	genus.CandidatusSoleaferrea.id.11350.summary.txt.gz	Weighted mode	9	0.023923	0.263198	0.929812	-0.491944	0.539791	1.02421	0.611436	1.71565	1.02 (0.61- 1.72)	NA
GrimAge	genus.Catenibacterium.id.2153.summary.txt.gz	MR Egger	5	0.95855	1.15604	0.467822	-1.30729	3.22439	2.60791	0.270551	25.1383	2.61 (0.27- 25.14)	NA
GrimAge	genus.Catenibacterium.id.2153.summary.txt.gz	Weighted median	5	-0.0960413	0.1662	0.563356	-0.421794	0.229712	0.908427	0.655869	1.25824	0.91 (0.66- 1.26)	NA
GrimAge	genus.Catenibacterium.id.2153.summary.txt.gz	Inverse variance weighted	5	-0.0173116	0.12285	0.887935	-0.258097	0.223474	0.982837	0.77252	1.25041	0.98 (0.77- 1.25)	1
GrimAge	genus.Catenibacterium.id.2153.summary.txt.gz	Simple mode	5	-0.14876	0.236434	0.563375	-0.612171	0.314651	0.861776	0.542173	1.36978	0.86 (0.54- 1.37)	NA
GrimAge	genus.Catenibacterium.id.2153.summary.txt.gz	Weighted mode	5	-0.159033	0.22117	0.511875	-0.592527	0.27446	0.852968	0.552929	1.31582	0.85 (0.55- 1.32)	NA
GrimAge	genus.ChristensenellaceaeR.7group.id.11283.summary.txt.gz	MR Egger	9	0.00553566	0.578632	0.992634	-1.12858	1.13965	1.00555	0.323491	3.12569	1.01 (0.32- 3.13)	NA
GrimAge	genus.ChristensenellaceaeR.7group.id.11283.summary.txt.gz	Weighted median	9	0.189935	0.258394	0.462302	-0.316516	0.696387	1.20917	0.728683	2.00649	1.21 (0.73- 2.01)	NA
GrimAge	genus.ChristensenellaceaeR.7group.id.11283.summary.txt.gz	Inverse variance weighted	9	0.33381	0.202079	0.09856	-0.0622657	0.729885	1.39628	0.939633	2.07484	1.40 (0.94- 2.07)	0.586432
GrimAge	genus.ChristensenellaceaeR.7group.id.11283.summary.txt.gz	Simple mode	9	0.0805315	0.406554	0.847921	-0.716314	0.877377	1.08386	0.48855	2.40458	1.08 (0.49- 2.40)	NA
GrimAge	genus.ChristensenellaceaeR.7group.id.11283.summary.txt.gz	Weighted mode	9	0.0563984	0.404851	0.892651	-0.73711	0.849907	1.05802	0.478495	2.33943	1.06 (0.48- 2.34)	NA
GrimAge	genus.Clostridiumsensustricto1.id.1873.summary.txt.gz	MR Egger	7	-0.477295	0.401361	0.287755	-1.26396	0.309373	0.62046	0.282532	1.36257	0.62 (0.28- 1.36)	NA
GrimAge	genus.Clostridiumsensustricto1.id.1873.summary.txt.gz	Weighted median	7	-0.273607	0.243558	0.261279	-0.750982	0.203768	0.760631	0.471903	1.22601	0.76 (0.47- 1.23)	NA
GrimAge	genus.Clostridiumsensustricto1.id.1873.summary.txt.gz	Inverse variance weighted	7	-0.163164	0.180027	0.364759	-0.516017	0.189688	0.849452	0.596893	1.20887	0.85 (0.60- 1.21)	0.868126
GrimAge	genus.Clostridiumsensustricto1.id.1873.summary.txt.gz	Simple mode	7	-0.454281	0.351068	0.24324	-1.14237	0.233812	0.634904	0.319061	1.26341	0.63 (0.32- 1.26)	NA
GrimAge	genus.Clostridiumsensustricto1.id.1873.summary.txt.gz	Weighted mode	7	-0.392711	0.288132	0.221828	-0.95745	0.172028	0.675224	0.383871	1.18771	0.68 (0.38- 1.19)	NA
GrimAge	genus.Collinsella.id.815.summary.txt.gz	MR Egger	9	0.361285	0.694213	0.618819	-0.999373	1.72194	1.43517	0.36811	5.59539	1.44 (0.37- 5.60)	NA
GrimAge	genus.Collinsella.id.815.summary.txt.gz	Weighted median	9	-0.285921	0.260341	0.272093	-0.79619	0.224347	0.751322	0.451044	1.25151	0.75 (0.45- 1.25)	NA
GrimAge	genus.Collinsella.id.815.summary.txt.gz	Inverse variance weighted	9	-0.184041	0.188138	0.327965	-0.552791	0.18471	0.831902	0.575342	1.20287	0.83 (0.58- 1.20)	0.830378
GrimAge	genus.Collinsella.id.815.summary.txt.gz	Simple mode	9	-0.494797	0.44037	0.293769	-1.35792	0.368329	0.609695	0.257194	1.44532	0.61 (0.26- 1.45)	NA
GrimAge	genus.Collinsella.id.815.summary.txt.gz	Weighted mode	9	-0.474421	0.41457	0.285553	-1.28698	0.338136	0.622245	0.276104	1.40233	0.62 (0.28- 1.40)	NA
GrimAge	genus.Coprobacter.id.949.summary.txt.gz	MR Egger	11	0.110201	0.384106	0.780682	-0.642646	0.863049	1.1165	0.525899	2.37038	1.12 (0.53- 2.37)	NA
GrimAge	genus.Coprobacter.id.949.summary.txt.gz	Weighted median	11	-0.129689	0.148496	0.382475	-0.420741	0.161364	0.878369	0.65656	1.17511	0.88 (0.66- 1.18)	NA
GrimAge	genus.Coprobacter.id.949.summary.txt.gz	Inverse variance weighted	11	-0.141807	0.111743	0.204425	-0.360824	0.0772095	0.867788	0.697102	1.08027	0.87 (0.70- 1.08)	0.868805
GrimAge	genus.Coprobacter.id.949.summary.txt.gz	Simple mode	11	0.0121075	0.220259	0.957246	-0.4196	0.443815	1.01218	0.65731	1.55864	1.01 (0.66- 1.56)	NA
GrimAge	genus.Coprobacter.id.949.summary.txt.gz	Weighted mode	11	0.0177609	0.217218	0.936446	-0.407985	0.443507	1.01792	0.664989	1.55816	1.02 (0.66- 1.56)	NA
GrimAge	genus.Coprococcus1.id.11301.summary.txt.gz	MR Egger	12	-0.00184585	0.504434	0.997152	-0.990536	0.986845	0.998156	0.371377	2.68276	1.00 (0.37- 2.68)	NA
GrimAge	genus.Coprococcus1.id.11301.summary.txt.gz	Weighted median	12	-0.210429	0.251423	0.402621	-0.703218	0.282361	0.810237	0.49499	1.32626	0.81 (0.49- 1.33)	NA
GrimAge	genus.Coprococcus1.id.11301.summary.txt.gz	Inverse variance weighted	12	0.135323	0.190184	0.47675	-0.237437	0.508083	1.14491	0.788647	1.6621	1.14 (0.79- 1.66)	0.945554
GrimAge	genus.Coprococcus1.id.11301.summary.txt.gz	Simple mode	12	-0.421541	0.530733	0.443841	-1.46178	0.618695	0.656035	0.231824	1.8565	0.66 (0.23- 1.86)	NA
GrimAge	genus.Coprococcus1.id.11301.summary.txt.gz	Weighted mode	12	-0.436826	0.447834	0.350315	-1.31458	0.440928	0.646084	0.268587	1.55415	0.65 (0.27- 1.55)	NA
GrimAge	genus.Coprococcus2.id.11302.summary.txt.gz	MR Egger	8	2.7677	1.61422	0.13725	-0.396174	5.93157	15.9219	0.672889	376.746	15.92 (0.67- 376.75)	NA
GrimAge	genus.Coprococcus2.id.11302.summary.txt.gz	Weighted median	8	-0.0692787	0.249644	0.781389	-0.558582	0.420024	0.933067	0.57202	1.522	0.93 (0.57- 1.52)	NA
GrimAge	genus.Coprococcus2.id.11302.summary.txt.gz	Inverse variance weighted	8	-0.00484874	0.228872	0.983098	-0.453437	0.44374	0.995163	0.63544	1.55852	1.00 (0.64- 1.56)	1
GrimAge	genus.Coprococcus2.id.11302.summary.txt.gz	Simple mode	8	-0.456092	0.478372	0.372129	-1.3937	0.481517	0.633756	0.248155	1.61853	0.63 (0.25- 1.62)	NA
GrimAge	genus.Coprococcus2.id.11302.summary.txt.gz	Weighted mode	8	-0.382622	0.464704	0.437448	-1.29344	0.528198	0.682071	0.274325	1.69587	0.68 (0.27- 1.70)	NA
GrimAge	genus.Coprococcus3.id.11303.summary.txt.gz	MR Egger	8	-0.972557	0.829283	0.285337	-2.59795	0.652837	0.378115	0.0744259	1.92098	0.38 (0.07- 1.92)	NA
GrimAge	genus.Coprococcus3.id.11303.summary.txt.gz	Weighted median	8	-0.213518	0.274034	0.435882	-0.750626	0.323589	0.807737	0.472071	1.38208	0.81 (0.47- 1.38)	NA
GrimAge	genus.Coprococcus3.id.11303.summary.txt.gz	Inverse variance weighted	8	-0.0201798	0.209903	0.92341	-0.431589	0.391229	0.980022	0.649476	1.4788	0.98 (0.65- 1.48)	0.989963
GrimAge	genus.Coprococcus3.id.11303.summary.txt.gz	Simple mode	8	-0.216376	0.387036	0.593548	-0.974966	0.542214	0.805433	0.377205	1.71981	0.81 (0.38- 1.72)	NA
GrimAge	genus.Coprococcus3.id.11303.summary.txt.gz	Weighted mode	8	-0.220163	0.397506	0.596914	-0.999274	0.558949	0.802388	0.368147	1.74883	0.80 (0.37- 1.75)	NA
GrimAge	genus.DefluviitaleaceaeUCG011.id.11287.summary.txt.gz	MR Egger	9	0.357954	0.651338	0.599703	-0.918669	1.63458	1.4304	0.39905	5.12729	1.43 (0.40- 5.13)	NA
GrimAge	genus.DefluviitaleaceaeUCG011.id.11287.summary.txt.gz	Weighted median	9	-0.103792	0.203707	0.610392	-0.503058	0.295474	0.901413	0.604679	1.34376	0.90 (0.60- 1.34)	NA
GrimAge	genus.DefluviitaleaceaeUCG011.id.11287.summary.txt.gz	Inverse variance weighted	9	0.091872	0.176963	0.603649	-0.254975	0.438719	1.09622	0.774936	1.55072	1.10 (0.77- 1.55)	0.945188
GrimAge	genus.DefluviitaleaceaeUCG011.id.11287.summary.txt.gz	Simple mode	9	-0.211403	0.352547	0.565335	-0.902394	0.479588	0.809448	0.405597	1.61541	0.81 (0.41- 1.62)	NA
GrimAge	genus.DefluviitaleaceaeUCG011.id.11287.summary.txt.gz	Weighted mode	9	-0.20471	0.350771	0.575568	-0.892222	0.482801	0.814883	0.409744	1.62061	0.81 (0.41- 1.62)	NA
GrimAge	genus.Desulfovibrio.id.3173.summary.txt.gz	MR Egger	10	-0.128607	0.477699	0.794572	-1.0649	0.807684	0.879319	0.344763	2.24271	0.88 (0.34- 2.24)	NA
GrimAge	genus.Desulfovibrio.id.3173.summary.txt.gz	Weighted median	10	0.00505556	0.20016	0.97985	-0.387258	0.39737	1.00507	0.678916	1.48791	1.01 (0.68- 1.49)	NA
GrimAge	genus.Desulfovibrio.id.3173.summary.txt.gz	Inverse variance weighted	10	0.0956591	0.152697	0.531012	-0.203628	0.394946	1.10038	0.815766	1.4843	1.10 (0.82- 1.48)	0.943141
GrimAge	genus.Desulfovibrio.id.3173.summary.txt.gz	Simple mode	10	-0.0936722	0.297505	0.760046	-0.676782	0.489438	0.910581	0.50825	1.6314	0.91 (0.51- 1.63)	NA
GrimAge	genus.Desulfovibrio.id.3173.summary.txt.gz	Weighted mode	10	-0.0881698	0.29644	0.77289	-0.669192	0.492853	0.915605	0.512122	1.63698	0.92 (0.51- 1.64)	NA
GrimAge	genus.Dialister.id.2183.summary.txt.gz	MR Egger	11	0.257365	0.615329	0.685563	-0.948679	1.46341	1.29352	0.387252	4.32066	1.29 (0.39- 4.32)	NA
GrimAge	genus.Dialister.id.2183.summary.txt.gz	Weighted median	11	0.329439	0.198831	0.0975449	-0.0602709	0.719148	1.39019	0.941509	2.05268	1.39 (0.94- 2.05)	NA
GrimAge	genus.Dialister.id.2183.summary.txt.gz	Inverse variance weighted	11	0.244009	0.154167	0.113477	-0.0581586	0.546178	1.27636	0.9435	1.72664	1.28 (0.94- 1.73)	0.58712
GrimAge	genus.Dialister.id.2183.summary.txt.gz	Simple mode	11	0.412148	0.313886	0.218497	-0.203068	1.02736	1.51006	0.816223	2.79369	1.51 (0.82- 2.79)	NA
GrimAge	genus.Dialister.id.2183.summary.txt.gz	Weighted mode	11	0.428914	0.30901	0.195274	-0.176745	1.03457	1.53559	0.837993	2.8139	1.54 (0.84- 2.81)	NA
GrimAge	genus.Dorea.id.1997.summary.txt.gz	MR Egger	10	1.02486	0.519909	0.0841842	0.00583503	2.04388	2.78669	1.00585	7.72048	2.79 (1.01- 7.72)	NA
GrimAge	genus.Dorea.id.1997.summary.txt.gz	Weighted median	10	0.57243	0.250139	0.0221117	0.0821568	1.0627	1.77257	1.08563	2.89418	1.77 (1.09- 2.89)	NA
GrimAge	genus.Dorea.id.1997.summary.txt.gz	Inverse variance weighted	10	0.472454	0.187366	0.0116838	0.105216	0.839692	1.60393	1.11095	2.31565	1.60 (1.11- 2.32)	0.463457
GrimAge	genus.Dorea.id.1997.summary.txt.gz	Simple mode	10	0.615011	0.415432	0.172897	-0.199235	1.42926	1.84968	0.819358	4.1756	1.85 (0.82- 4.18)	NA
GrimAge	genus.Dorea.id.1997.summary.txt.gz	Weighted mode	10	0.595673	0.370853	0.142687	-0.131199	1.32255	1.81425	0.877043	3.75296	1.81 (0.88- 3.75)	NA
GrimAge	genus.Eggerthella.id.819.summary.txt.gz	MR Egger	11	0.126618	0.500381	0.805921	-0.854129	1.10736	1.13498	0.425654	3.02637	1.13 (0.43- 3.03)	NA
GrimAge	genus.Eggerthella.id.819.summary.txt.gz	Weighted median	11	0.0152758	0.1403	0.913298	-0.259712	0.290264	1.01539	0.771273	1.33678	1.02 (0.77- 1.34)	NA
GrimAge	genus.Eggerthella.id.819.summary.txt.gz	Inverse variance weighted	11	-0.00305265	0.105281	0.976868	-0.209404	0.203299	0.996952	0.811067	1.22544	1.00 (0.81- 1.23)	1
GrimAge	genus.Eggerthella.id.819.summary.txt.gz	Simple mode	11	0.0455072	0.215822	0.837235	-0.377504	0.468519	1.04656	0.68557	1.59763	1.05 (0.69- 1.60)	NA
GrimAge	genus.Eggerthella.id.819.summary.txt.gz	Weighted mode	11	0.0555525	0.228298	0.812666	-0.391912	0.503017	1.05712	0.675763	1.6537	1.06 (0.68- 1.65)	NA
GrimAge	genus.Eisenbergiella.id.11304.summary.txt.gz	MR Egger	11	0.365181	0.828556	0.669795	-1.25879	1.98915	1.44077	0.283998	7.30932	1.44 (0.28- 7.31)	NA
GrimAge	genus.Eisenbergiella.id.11304.summary.txt.gz	Weighted median	11	0.331397	0.151291	0.0284906	0.034867	0.627926	1.39291	1.03548	1.87372	1.39 (1.04- 1.87)	NA
GrimAge	genus.Eisenbergiella.id.11304.summary.txt.gz	Inverse variance weighted	11	0.23319	0.106535	0.0286079	0.0243804	0.441999	1.26262	1.02468	1.55581	1.26 (1.02- 1.56)	0.851085
GrimAge	genus.Eisenbergiella.id.11304.summary.txt.gz	Simple mode	11	0.4146	0.241351	0.116579	-0.0584475	0.887648	1.51377	0.943228	2.42941	1.51 (0.94- 2.43)	NA
GrimAge	genus.Eisenbergiella.id.11304.summary.txt.gz	Weighted mode	11	0.410763	0.265338	0.152645	-0.1093	0.930826	1.50797	0.896462	2.5366	1.51 (0.90- 2.54)	NA
GrimAge	genus.Enterorhabdus.id.820.summary.txt.gz	MR Egger	7	0.23228	0.390124	0.577499	-0.532362	0.996923	1.26147	0.587216	2.70993	1.26 (0.59- 2.71)	NA
GrimAge	genus.Enterorhabdus.id.820.summary.txt.gz	Weighted median	7	-0.114376	0.192491	0.552386	-0.491658	0.262906	0.891923	0.611612	1.3007	0.89 (0.61- 1.30)	NA
GrimAge	genus.Enterorhabdus.id.820.summary.txt.gz	Inverse variance weighted	7	-0.119508	0.147977	0.419313	-0.409543	0.170527	0.887357	0.663954	1.18593	0.89 (0.66- 1.19)	0.891041
GrimAge	genus.Enterorhabdus.id.820.summary.txt.gz	Simple mode	7	-0.0877321	0.281411	0.765773	-0.639297	0.463833	0.916006	0.527663	1.59016	0.92 (0.53- 1.59)	NA
GrimAge	genus.Enterorhabdus.id.820.summary.txt.gz	Weighted mode	7	-0.104341	0.252297	0.693569	-0.598842	0.390161	0.900918	0.549447	1.47722	0.90 (0.55- 1.48)	NA
GrimAge	genus.Erysipelatoclostridium.id.11381.summary.txt.gz	MR Egger	15	0.877069	0.556372	0.138946	-0.213421	1.96756	2.40384	0.807816	7.1532	2.40 (0.81- 7.15)	NA
GrimAge	genus.Erysipelatoclostridium.id.11381.summary.txt.gz	Weighted median	15	-0.108855	0.180541	0.546548	-0.462715	0.245005	0.89686	0.629572	1.27763	0.90 (0.63- 1.28)	NA
GrimAge	genus.Erysipelatoclostridium.id.11381.summary.txt.gz	Inverse variance weighted	15	0.0382255	0.15119	0.800399	-0.258107	0.334558	1.03897	0.772512	1.39732	1.04 (0.77- 1.40)	0.981933
GrimAge	genus.Erysipelatoclostridium.id.11381.summary.txt.gz	Simple mode	15	-0.234892	0.296158	0.440937	-0.815361	0.345577	0.790656	0.44248	1.4128	0.79 (0.44- 1.41)	NA
GrimAge	genus.Erysipelatoclostridium.id.11381.summary.txt.gz	Weighted mode	15	-0.188036	0.327773	0.575288	-0.830471	0.4544	0.828585	0.435844	1.57523	0.83 (0.44- 1.58)	NA
GrimAge	genus.ErysipelotrichaceaeUCG003.id.11384.summary.txt.gz	MR Egger	16	0.203699	0.403079	0.621169	-0.586335	0.993734	1.22593	0.556363	2.7013	1.23 (0.56- 2.70)	NA
GrimAge	genus.ErysipelotrichaceaeUCG003.id.11384.summary.txt.gz	Weighted median	16	-0.0578199	0.192736	0.76418	-0.435581	0.319942	0.94382	0.646888	1.37705	0.94 (0.65- 1.38)	NA
GrimAge	genus.ErysipelotrichaceaeUCG003.id.11384.summary.txt.gz	Inverse variance weighted	16	-0.0600239	0.145987	0.680955	-0.346158	0.22611	0.941742	0.7074	1.25371	0.94 (0.71- 1.25)	0.953338
GrimAge	genus.ErysipelotrichaceaeUCG003.id.11384.summary.txt.gz	Simple mode	16	-0.113737	0.344335	0.745734	-0.788634	0.56116	0.892492	0.454465	1.7527	0.89 (0.45- 1.75)	NA
GrimAge	genus.ErysipelotrichaceaeUCG003.id.11384.summary.txt.gz	Weighted mode	16	-0.0757492	0.306699	0.80827	-0.676878	0.52538	0.927049	0.508201	1.6911	0.93 (0.51- 1.69)	NA
GrimAge	genus.Escherichia.Shigella.id.3504.summary.txt.gz	MR Egger	10	0.936355	0.671942	0.200961	-0.380652	2.25336	2.55067	0.683416	9.51969	2.55 (0.68- 9.52)	NA
GrimAge	genus.Escherichia.Shigella.id.3504.summary.txt.gz	Weighted median	10	0.151974	0.237683	0.522564	-0.313884	0.617831	1.16413	0.730604	1.8549	1.16 (0.73- 1.85)	NA
GrimAge	genus.Escherichia.Shigella.id.3504.summary.txt.gz	Inverse variance weighted	10	0.253859	0.230933	0.271648	-0.198769	0.706487	1.28899	0.819739	2.02686	1.29 (0.82- 2.03)	0.897946
GrimAge	genus.Escherichia.Shigella.id.3504.summary.txt.gz	Simple mode	10	0.0998859	0.431832	0.822249	-0.746505	0.946277	1.10504	0.47402	2.5761	1.11 (0.47- 2.58)	NA
GrimAge	genus.Escherichia.Shigella.id.3504.summary.txt.gz	Weighted mode	10	0.00987745	0.380986	0.979882	-0.736855	0.75661	1.00993	0.478617	2.13104	1.01 (0.48- 2.13)	NA
GrimAge	genus.Faecalibacterium.id.2057.summary.txt.gz	MR Egger	10	0.603535	0.314614	0.0913499	-0.0131086	1.22018	1.82857	0.986977	3.3878	1.83 (0.99- 3.39)	NA
GrimAge	genus.Faecalibacterium.id.2057.summary.txt.gz	Weighted median	10	0.230142	0.221219	0.298184	-0.203447	0.663731	1.25878	0.815913	1.94202	1.26 (0.82- 1.94)	NA
GrimAge	genus.Faecalibacterium.id.2057.summary.txt.gz	Inverse variance weighted	10	0.163608	0.166252	0.325067	-0.162245	0.489461	1.17775	0.850233	1.63144	1.18 (0.85- 1.63)	0.840935
GrimAge	genus.Faecalibacterium.id.2057.summary.txt.gz	Simple mode	10	0.393673	0.304595	0.228398	-0.203334	0.990679	1.48242	0.816006	2.69306	1.48 (0.82- 2.69)	NA
GrimAge	genus.Faecalibacterium.id.2057.summary.txt.gz	Weighted mode	10	0.297373	0.253164	0.270287	-0.198829	0.793575	1.34632	0.81969	2.21129	1.35 (0.82- 2.21)	NA
GrimAge	genus.FamilyXIIIAD3011group.id.11293.summary.txt.gz	MR Egger	13	-1.12863	0.882242	0.227124	-2.85783	0.600559	0.323475	0.0573932	1.82314	0.32 (0.06- 1.82)	NA
GrimAge	genus.FamilyXIIIAD3011group.id.11293.summary.txt.gz	Weighted median	13	-0.0688779	0.224573	0.759067	-0.509041	0.371286	0.933441	0.601072	1.4496	0.93 (0.60- 1.45)	NA
GrimAge	genus.FamilyXIIIAD3011group.id.11293.summary.txt.gz	Inverse variance weighted	13	-0.035311	0.185002	0.848629	-0.397915	0.327293	0.965305	0.671719	1.38721	0.97 (0.67- 1.39)	0.990067
GrimAge	genus.FamilyXIIIAD3011group.id.11293.summary.txt.gz	Simple mode	13	-0.160079	0.380334	0.681276	-0.905534	0.585377	0.852077	0.404326	1.79567	0.85 (0.40- 1.80)	NA
GrimAge	genus.FamilyXIIIAD3011group.id.11293.summary.txt.gz	Weighted mode	13	-0.151041	0.374887	0.694109	-0.88582	0.583738	0.859812	0.412376	1.79273	0.86 (0.41- 1.79)	NA
GrimAge	genus.FamilyXIIIUCG001.id.11294.summary.txt.gz	MR Egger	8	-0.57708	0.480103	0.27465	-1.51808	0.363922	0.561536	0.219132	1.43896	0.56 (0.22- 1.44)	NA
GrimAge	genus.FamilyXIIIUCG001.id.11294.summary.txt.gz	Weighted median	8	-0.280771	0.228974	0.220119	-0.729559	0.168018	0.755202	0.482121	1.18296	0.76 (0.48- 1.18)	NA
GrimAge	genus.FamilyXIIIUCG001.id.11294.summary.txt.gz	Inverse variance weighted	8	-0.284582	0.175762	0.10542	-0.629076	0.0599126	0.752329	0.533084	1.06174	0.75 (0.53- 1.06)	0.570225
GrimAge	genus.FamilyXIIIUCG001.id.11294.summary.txt.gz	Simple mode	8	-0.178432	0.344007	0.619968	-0.852687	0.495823	0.836581	0.426268	1.64185	0.84 (0.43- 1.64)	NA
GrimAge	genus.FamilyXIIIUCG001.id.11294.summary.txt.gz	Weighted mode	8	-0.271256	0.323901	0.429992	-0.906101	0.36359	0.762421	0.404097	1.43848	0.76 (0.40- 1.44)	NA
GrimAge	genus.Flavonifractor.id.2059.summary.txt.gz	MR Egger	5	1.11041	0.861942	0.288021	-0.578998	2.79981	3.03559	0.560459	16.4416	3.04 (0.56- 16.44)	NA
GrimAge	genus.Flavonifractor.id.2059.summary.txt.gz	Weighted median	5	-0.16259	0.286572	0.57047	-0.724271	0.399092	0.84994	0.484678	1.49047	0.85 (0.48- 1.49)	NA
GrimAge	genus.Flavonifractor.id.2059.summary.txt.gz	Inverse variance weighted	5	-0.188451	0.20765	0.36412	-0.595444	0.218542	0.828241	0.551318	1.24426	0.83 (0.55- 1.24)	0.884291
GrimAge	genus.Flavonifractor.id.2059.summary.txt.gz	Simple mode	5	0.105943	0.428204	0.816769	-0.733336	0.945222	1.11176	0.480304	2.57339	1.11 (0.48- 2.57)	NA
GrimAge	genus.Flavonifractor.id.2059.summary.txt.gz	Weighted mode	5	-0.501887	0.430237	0.308203	-1.34515	0.341378	0.605387	0.2605	1.40688	0.61 (0.26- 1.41)	NA
GrimAge	genus.Fusicatenibacter.id.11305.summary.txt.gz	MR Egger	18	0.477585	0.612687	0.447067	-0.723282	1.67845	1.61218	0.485157	5.35726	1.61 (0.49- 5.36)	NA
GrimAge	genus.Fusicatenibacter.id.11305.summary.txt.gz	Weighted median	18	-0.0212737	0.210899	0.919652	-0.434636	0.392089	0.978951	0.6475	1.48007	0.98 (0.65- 1.48)	NA
GrimAge	genus.Fusicatenibacter.id.11305.summary.txt.gz	Inverse variance weighted	18	0.0178771	0.150585	0.905499	-0.27727	0.313024	1.01804	0.75785	1.36755	1.02 (0.76- 1.37)	1
GrimAge	genus.Fusicatenibacter.id.11305.summary.txt.gz	Simple mode	18	0.0474937	0.378899	0.90172	-0.695149	0.790136	1.04864	0.499	2.2037	1.05 (0.50- 2.20)	NA
GrimAge	genus.Fusicatenibacter.id.11305.summary.txt.gz	Weighted mode	18	0.0219937	0.361684	0.95222	-0.686907	0.730895	1.02224	0.50313	2.07694	1.02 (0.50- 2.08)	NA
GrimAge	genus.Gordonibacter.id.821.summary.txt.gz	MR Egger	12	0.270685	0.350476	0.45778	-0.416247	0.957618	1.31086	0.659517	2.60548	1.31 (0.66- 2.61)	NA
GrimAge	genus.Gordonibacter.id.821.summary.txt.gz	Weighted median	12	0.0218146	0.11243	0.846154	-0.198548	0.242177	1.02205	0.81992	1.27402	1.02 (0.82- 1.27)	NA
GrimAge	genus.Gordonibacter.id.821.summary.txt.gz	Inverse variance weighted	12	0.084062	0.0830999	0.31174	-0.0788138	0.246938	1.0877	0.924212	1.2801	1.09 (0.92- 1.28)	0.824379
GrimAge	genus.Gordonibacter.id.821.summary.txt.gz	Simple mode	12	-0.0130494	0.172255	0.940973	-0.350669	0.32457	0.987035	0.704217	1.38344	0.99 (0.70- 1.38)	NA
GrimAge	genus.Gordonibacter.id.821.summary.txt.gz	Weighted mode	12	-0.0185179	0.17467	0.917478	-0.360872	0.323836	0.981653	0.697068	1.38242	0.98 (0.70- 1.38)	NA
GrimAge	genus.Haemophilus.id.3698.summary.txt.gz	MR Egger	9	0.209847	0.296535	0.502029	-0.371362	0.791055	1.23349	0.689795	2.20572	1.23 (0.69- 2.21)	NA
GrimAge	genus.Haemophilus.id.3698.summary.txt.gz	Weighted median	9	0.101138	0.167775	0.54663	-0.227702	0.429977	1.10643	0.796362	1.53722	1.11 (0.80- 1.54)	NA
GrimAge	genus.Haemophilus.id.3698.summary.txt.gz	Inverse variance weighted	9	0.200258	0.126785	0.11422	-0.0482407	0.448756	1.22172	0.952904	1.56636	1.22 (0.95- 1.57)	0.56634
GrimAge	genus.Haemophilus.id.3698.summary.txt.gz	Simple mode	9	0.133663	0.261951	0.623648	-0.379762	0.647088	1.14301	0.684024	1.90997	1.14 (0.68- 1.91)	NA
GrimAge	genus.Haemophilus.id.3698.summary.txt.gz	Weighted mode	9	0.140877	0.223824	0.546631	-0.297818	0.579572	1.15128	0.742436	1.78527	1.15 (0.74- 1.79)	NA
GrimAge	genus.Holdemanella.id.11393.summary.txt.gz	MR Egger	11	0.158091	0.360467	0.671309	-0.548424	0.864606	1.17127	0.57786	2.37407	1.17 (0.58- 2.37)	NA
GrimAge	genus.Holdemanella.id.11393.summary.txt.gz	Weighted median	11	0.0063406	0.15731	0.967849	-0.301987	0.314668	1.00636	0.739348	1.3698	1.01 (0.74- 1.37)	NA
GrimAge	genus.Holdemanella.id.11393.summary.txt.gz	Inverse variance weighted	11	0.00472772	0.118491	0.968173	-0.227516	0.236971	1.00474	0.79651	1.2674	1.00 (0.80- 1.27)	1
GrimAge	genus.Holdemanella.id.11393.summary.txt.gz	Simple mode	11	-0.0098286	0.245346	0.968834	-0.490706	0.471049	0.99022	0.612194	1.60167	0.99 (0.61- 1.60)	NA
GrimAge	genus.Holdemanella.id.11393.summary.txt.gz	Weighted mode	11	-0.0164067	0.249656	0.948898	-0.505732	0.472918	0.983727	0.603064	1.60467	0.98 (0.60- 1.60)	NA
GrimAge	genus.Holdemania.id.2157.summary.txt.gz	MR Egger	15	0.347037	0.320745	0.298928	-0.281623	0.975696	1.41487	0.754558	2.65301	1.41 (0.75- 2.65)	NA
GrimAge	genus.Holdemania.id.2157.summary.txt.gz	Weighted median	15	0.00269038	0.150975	0.985782	-0.293222	0.298602	1.00269	0.745857	1.34797	1.00 (0.75- 1.35)	NA
GrimAge	genus.Holdemania.id.2157.summary.txt.gz	Inverse variance weighted	15	0.124479	0.111039	0.26227	-0.0931566	0.342114	1.13256	0.911051	1.40792	1.13 (0.91- 1.41)	0.891717
GrimAge	genus.Holdemania.id.2157.summary.txt.gz	Simple mode	15	-0.0621777	0.249349	0.806704	-0.550902	0.426547	0.939716	0.57643	1.53196	0.94 (0.58- 1.53)	NA
GrimAge	genus.Holdemania.id.2157.summary.txt.gz	Weighted mode	15	-0.0711253	0.221561	0.752938	-0.505385	0.363134	0.931345	0.603273	1.43783	0.93 (0.60- 1.44)	NA
GrimAge	genus.Howardella.id.2000.summary.txt.gz	MR Egger	10	0.436542	0.569439	0.465327	-0.679558	1.55264	1.54735	0.506841	4.72394	1.55 (0.51- 4.72)	NA
GrimAge	genus.Howardella.id.2000.summary.txt.gz	Weighted median	10	0.108119	0.133735	0.418828	-0.154002	0.37024	1.11418	0.857271	1.44808	1.11 (0.86- 1.45)	NA
GrimAge	genus.Howardella.id.2000.summary.txt.gz	Inverse variance weighted	10	0.210675	0.121365	0.0825857	-0.0272008	0.44855	1.23451	0.973166	1.56604	1.23 (0.97- 1.57)	0.65518
GrimAge	genus.Howardella.id.2000.summary.txt.gz	Simple mode	10	-0.111296	0.269989	0.68982	-0.640474	0.417882	0.894674	0.527042	1.51874	0.89 (0.53- 1.52)	NA
GrimAge	genus.Howardella.id.2000.summary.txt.gz	Weighted mode	10	-0.106504	0.253084	0.683755	-0.602548	0.389541	0.898972	0.547415	1.4763	0.90 (0.55- 1.48)	NA
GrimAge	genus.Hungatella.id.11306.summary.txt.gz	MR Egger	5	0.49007	0.856364	0.607213	-1.1884	2.16854	1.63243	0.304707	8.74554	1.63 (0.30- 8.75)	NA
GrimAge	genus.Hungatella.id.11306.summary.txt.gz	Weighted median	5	0.112531	0.168377	0.503924	-0.217487	0.442549	1.11911	0.804538	1.55667	1.12 (0.80- 1.56)	NA
GrimAge	genus.Hungatella.id.11306.summary.txt.gz	Inverse variance weighted	5	0.140835	0.138177	0.30809	-0.129991	0.411661	1.15123	0.878103	1.50932	1.15 (0.88- 1.51)	0.872923
GrimAge	genus.Hungatella.id.11306.summary.txt.gz	Simple mode	5	0.0770998	0.197865	0.716646	-0.310715	0.464915	1.08015	0.732923	1.59188	1.08 (0.73- 1.59)	NA
GrimAge	genus.Hungatella.id.11306.summary.txt.gz	Weighted mode	5	0.0883585	0.237978	0.729252	-0.378078	0.554795	1.09238	0.685177	1.74158	1.09 (0.69- 1.74)	NA
GrimAge	genus.Intestinibacter.id.11345.summary.txt.gz	MR Egger	14	-0.0619168	0.588345	0.917925	-1.21507	1.09124	0.939961	0.296688	2.97796	0.94 (0.30- 2.98)	NA
GrimAge	genus.Intestinibacter.id.11345.summary.txt.gz	Weighted median	14	0.0969925	0.192275	0.613947	-0.279866	0.473851	1.10185	0.755885	1.60617	1.10 (0.76- 1.61)	NA
GrimAge	genus.Intestinibacter.id.11345.summary.txt.gz	Inverse variance weighted	14	0.111381	0.177846	0.531133	-0.237197	0.459959	1.11782	0.788836	1.58401	1.12 (0.79- 1.58)	0.916011
GrimAge	genus.Intestinibacter.id.11345.summary.txt.gz	Simple mode	14	0.0610436	0.265645	0.821828	-0.45962	0.581707	1.06295	0.631524	1.78909	1.06 (0.63- 1.79)	NA
GrimAge	genus.Intestinibacter.id.11345.summary.txt.gz	Weighted mode	14	0.0689481	0.26873	0.801527	-0.457763	0.59566	1.07138	0.632697	1.81423	1.07 (0.63- 1.81)	NA
GrimAge	genus.Intestinimonas.id.2062.summary.txt.gz	MR Egger	17	-0.106273	0.295444	0.724081	-0.685344	0.472798	0.899179	0.503917	1.60448	0.90 (0.50- 1.60)	NA
GrimAge	genus.Intestinimonas.id.2062.summary.txt.gz	Weighted median	17	0.0460951	0.159108	0.772039	-0.265757	0.357947	1.04717	0.766626	1.43039	1.05 (0.77- 1.43)	NA
GrimAge	genus.Intestinimonas.id.2062.summary.txt.gz	Inverse variance weighted	17	-0.0131915	0.116569	0.909899	-0.241666	0.215283	0.986895	0.785318	1.24021	0.99 (0.79- 1.24)	1
GrimAge	genus.Intestinimonas.id.2062.summary.txt.gz	Simple mode	17	0.135189	0.285353	0.642071	-0.424103	0.694482	1.14475	0.654356	2.00267	1.14 (0.65- 2.00)	NA
GrimAge	genus.Intestinimonas.id.2062.summary.txt.gz	Weighted mode	17	0.147528	0.273488	0.597018	-0.388509	0.683565	1.15897	0.678067	1.98093	1.16 (0.68- 1.98)	NA
GrimAge	genus.Lachnoclostridium.id.11308.summary.txt.gz	MR Egger	13	-0.38353	0.62705	0.553206	-1.61255	0.845489	0.681452	0.199379	2.32912	0.68 (0.20- 2.33)	NA
GrimAge	genus.Lachnoclostridium.id.11308.summary.txt.gz	Weighted median	13	0.282263	0.254727	0.267818	-0.217001	0.781527	1.32613	0.804929	2.18481	1.33 (0.80- 2.18)	NA
GrimAge	genus.Lachnoclostridium.id.11308.summary.txt.gz	Inverse variance weighted	13	0.288341	0.174665	0.0987744	-0.054002	0.630683	1.33421	0.94743	1.87889	1.33 (0.95- 1.88)	0.559721
GrimAge	genus.Lachnoclostridium.id.11308.summary.txt.gz	Simple mode	13	0.726283	0.441882	0.126181	-0.139806	1.59237	2.06738	0.869527	4.91539	2.07 (0.87- 4.92)	NA
GrimAge	genus.Lachnoclostridium.id.11308.summary.txt.gz	Weighted mode	13	0.630121	0.455044	0.191336	-0.261765	1.52201	1.87784	0.769692	4.58141	1.88 (0.77- 4.58)	NA
GrimAge	genus.Lachnospira.id.2004.summary.txt.gz	MR Egger	6	-2.76308	1.47982	0.135273	-5.66353	0.137368	0.0630971	0.00347025	1.14725	0.06 (0.00- 1.15)	NA
GrimAge	genus.Lachnospira.id.2004.summary.txt.gz	Weighted median	6	-0.287156	0.328904	0.382625	-0.931807	0.357496	0.750395	0.393841	1.42974	0.75 (0.39- 1.43)	NA
GrimAge	genus.Lachnospira.id.2004.summary.txt.gz	Inverse variance weighted	6	-0.124769	0.290064	0.667093	-0.693294	0.443757	0.882701	0.499926	1.55855	0.88 (0.50- 1.56)	0.956434
GrimAge	genus.Lachnospira.id.2004.summary.txt.gz	Simple mode	6	-0.434621	0.537586	0.455551	-1.48829	0.619048	0.64751	0.225758	1.85716	0.65 (0.23- 1.86)	NA
GrimAge	genus.Lachnospira.id.2004.summary.txt.gz	Weighted mode	6	-0.452204	0.534715	0.436315	-1.50024	0.595837	0.636225	0.223076	1.81455	0.64 (0.22- 1.81)	NA
GrimAge	genus.LachnospiraceaeFCS020group.id.11314.summary.txt.gz	MR Egger	12	0.569144	0.362134	0.147109	-0.140638	1.27893	1.76675	0.868803	3.59278	1.77 (0.87- 3.59)	NA
GrimAge	genus.LachnospiraceaeFCS020group.id.11314.summary.txt.gz	Weighted median	12	0.0170919	0.203179	0.932959	-0.38114	0.415323	1.01724	0.683083	1.51486	1.02 (0.68- 1.51)	NA
GrimAge	genus.LachnospiraceaeFCS020group.id.11314.summary.txt.gz	Inverse variance weighted	12	0.00160258	0.155373	0.99177	-0.302929	0.306134	1.0016	0.738652	1.35816	1.00 (0.74- 1.36)	0.99177
GrimAge	genus.LachnospiraceaeFCS020group.id.11314.summary.txt.gz	Simple mode	12	0.124516	0.383684	0.751626	-0.627505	0.876537	1.1326	0.533922	2.40257	1.13 (0.53- 2.40)	NA
GrimAge	genus.LachnospiraceaeFCS020group.id.11314.summary.txt.gz	Weighted mode	12	0.247315	0.338693	0.480528	-0.416523	0.911152	1.28058	0.659336	2.48719	1.28 (0.66- 2.49)	NA
GrimAge	genus.LachnospiraceaeNC2004group.id.11316.summary.txt.gz	MR Egger	9	0.132882	0.514723	0.803707	-0.875975	1.14174	1.14212	0.416456	3.13221	1.14 (0.42- 3.13)	NA
GrimAge	genus.LachnospiraceaeNC2004group.id.11316.summary.txt.gz	Weighted median	9	0.0282493	0.172755	0.870107	-0.31035	0.366848	1.02865	0.73319	1.44318	1.03 (0.73- 1.44)	NA
GrimAge	genus.LachnospiraceaeNC2004group.id.11316.summary.txt.gz	Inverse variance weighted	9	-0.00503941	0.123436	0.967435	-0.246975	0.236896	0.994973	0.78116	1.26731	0.99 (0.78- 1.27)	1
GrimAge	genus.LachnospiraceaeNC2004group.id.11316.summary.txt.gz	Simple mode	9	-0.0216516	0.257231	0.934988	-0.525824	0.482521	0.978581	0.591068	1.62015	0.98 (0.59- 1.62)	NA
GrimAge	genus.LachnospiraceaeNC2004group.id.11316.summary.txt.gz	Weighted mode	9	-0.017933	0.251919	0.944998	-0.511694	0.475828	0.982227	0.599479	1.60935	0.98 (0.60- 1.61)	NA
GrimAge	genus.LachnospiraceaeND3007group.id.11317.summary.txt.gz	MR Egger	3	-4.68644	6.5573	0.604966	-17.5387	8.16587	0.00921946	2.42e-08	3518.77	0.01 (0.00-3518.77)	NA
GrimAge	genus.LachnospiraceaeND3007group.id.11317.summary.txt.gz	Weighted median	3	-0.805847	0.45821	0.0786309	-1.70394	0.0922442	0.446709	0.181965	1.09663	0.45 (0.18- 1.10)	NA
GrimAge	genus.LachnospiraceaeND3007group.id.11317.summary.txt.gz	Inverse variance weighted	3	-0.607096	0.35657	0.0886435	-1.30597	0.0917822	0.544931	0.270909	1.09613	0.54 (0.27- 1.10)	0.586032
GrimAge	genus.LachnospiraceaeND3007group.id.11317.summary.txt.gz	Simple mode	3	-0.948507	0.57314	0.239769	-2.07186	0.174848	0.387319	0.125951	1.19106	0.39 (0.13- 1.19)	NA
GrimAge	genus.LachnospiraceaeND3007group.id.11317.summary.txt.gz	Weighted mode	3	-0.948507	0.600165	0.254797	-2.12483	0.227816	0.387319	0.119453	1.25585	0.39 (0.12- 1.26)	NA
GrimAge	genus.LachnospiraceaeNK4A136group.id.11319.summary.txt.gz	MR Egger	15	0.171772	0.326745	0.607944	-0.468648	0.812191	1.18741	0.625848	2.25284	1.19 (0.63- 2.25)	NA
GrimAge	genus.LachnospiraceaeNK4A136group.id.11319.summary.txt.gz	Weighted median	15	0.0683343	0.202782	0.736129	-0.329118	0.465786	1.07072	0.719558	1.59327	1.07 (0.72- 1.59)	NA
GrimAge	genus.LachnospiraceaeNK4A136group.id.11319.summary.txt.gz	Inverse variance weighted	15	0.0955137	0.152481	0.531055	-0.20335	0.394377	1.10022	0.815993	1.48346	1.10 (0.82- 1.48)	0.929347
GrimAge	genus.LachnospiraceaeNK4A136group.id.11319.summary.txt.gz	Simple mode	15	0.226412	0.331197	0.505376	-0.422735	0.875559	1.25409	0.655252	2.40022	1.25 (0.66- 2.40)	NA
GrimAge	genus.LachnospiraceaeNK4A136group.id.11319.summary.txt.gz	Weighted mode	15	0.268501	0.298068	0.382927	-0.315712	0.852713	1.308	0.729269	2.346	1.31 (0.73- 2.35)	NA
GrimAge	genus.LachnospiraceaeUCG001.id.11321.summary.txt.gz	MR Egger	13	0.467672	0.579422	0.436693	-0.667995	1.60334	1.59627	0.512736	4.9696	1.60 (0.51- 4.97)	NA
GrimAge	genus.LachnospiraceaeUCG001.id.11321.summary.txt.gz	Weighted median	13	0.189147	0.177505	0.286613	-0.158764	0.537057	1.20822	0.853198	1.71096	1.21 (0.85- 1.71)	NA
GrimAge	genus.LachnospiraceaeUCG001.id.11321.summary.txt.gz	Inverse variance weighted	13	0.221404	0.128896	0.0858528	-0.0312326	0.474041	1.24783	0.96925	1.60647	1.25 (0.97- 1.61)	0.600969
GrimAge	genus.LachnospiraceaeUCG001.id.11321.summary.txt.gz	Simple mode	13	0.28158	0.284426	0.34172	-0.275895	0.839055	1.32522	0.758892	2.31418	1.33 (0.76- 2.31)	NA
GrimAge	genus.LachnospiraceaeUCG001.id.11321.summary.txt.gz	Weighted mode	13	0.26082	0.29209	0.389443	-0.311676	0.833317	1.29799	0.732218	2.30094	1.30 (0.73- 2.30)	NA
GrimAge	genus.LachnospiraceaeUCG004.id.11324.summary.txt.gz	MR Egger	12	-0.179186	0.615817	0.777018	-1.38619	1.02782	0.83595	0.250027	2.79495	0.84 (0.25- 2.79)	NA
GrimAge	genus.LachnospiraceaeUCG004.id.11324.summary.txt.gz	Weighted median	12	-0.135579	0.198135	0.493802	-0.523923	0.252766	0.873211	0.592193	1.28758	0.87 (0.59- 1.29)	NA
GrimAge	genus.LachnospiraceaeUCG004.id.11324.summary.txt.gz	Inverse variance weighted	12	-0.170062	0.159733	0.287026	-0.483139	0.143014	0.843612	0.616844	1.15375	0.84 (0.62- 1.15)	0.898844
GrimAge	genus.LachnospiraceaeUCG004.id.11324.summary.txt.gz	Simple mode	12	-0.148412	0.327603	0.659338	-0.790513	0.49369	0.862076	0.453612	1.63835	0.86 (0.45- 1.64)	NA
GrimAge	genus.LachnospiraceaeUCG004.id.11324.summary.txt.gz	Weighted mode	12	-0.128319	0.339651	0.712771	-0.794035	0.537397	0.879573	0.452017	1.71155	0.88 (0.45- 1.71)	NA
GrimAge	genus.LachnospiraceaeUCG008.id.11328.summary.txt.gz	MR Egger	11	-0.0627129	0.589398	0.917598	-1.21793	1.09251	0.939213	0.295841	2.98174	0.94 (0.30- 2.98)	NA
GrimAge	genus.LachnospiraceaeUCG008.id.11328.summary.txt.gz	Weighted median	11	0.20064	0.154283	0.193442	-0.101755	0.503034	1.22218	0.903251	1.65373	1.22 (0.90- 1.65)	NA
GrimAge	genus.LachnospiraceaeUCG008.id.11328.summary.txt.gz	Inverse variance weighted	11	0.19525	0.113479	0.0853265	-0.0271688	0.417668	1.21561	0.973197	1.51842	1.22 (0.97- 1.52)	0.634616
GrimAge	genus.LachnospiraceaeUCG008.id.11328.summary.txt.gz	Simple mode	11	0.176165	0.226292	0.454309	-0.267367	0.619698	1.19264	0.765392	1.85837	1.19 (0.77- 1.86)	NA
GrimAge	genus.LachnospiraceaeUCG008.id.11328.summary.txt.gz	Weighted mode	11	0.183043	0.252923	0.485827	-0.312686	0.678773	1.20087	0.73148	1.97146	1.20 (0.73- 1.97)	NA
GrimAge	genus.LachnospiraceaeUCG010.id.11330.summary.txt.gz	MR Egger	10	0.498371	0.395261	0.242884	-0.27634	1.27308	1.64604	0.758555	3.57185	1.65 (0.76- 3.57)	NA
GrimAge	genus.LachnospiraceaeUCG010.id.11330.summary.txt.gz	Weighted median	10	0.217095	0.20112	0.280397	-0.177101	0.611291	1.24246	0.837695	1.84281	1.24 (0.84- 1.84)	NA
GrimAge	genus.LachnospiraceaeUCG010.id.11330.summary.txt.gz	Inverse variance weighted	10	0.179201	0.156584	0.252442	-0.127704	0.486107	1.19626	0.880113	1.62597	1.20 (0.88- 1.63)	0.883548
GrimAge	genus.LachnospiraceaeUCG010.id.11330.summary.txt.gz	Simple mode	10	-0.115693	0.333274	0.736465	-0.768909	0.537524	0.890749	0.463518	1.71176	0.89 (0.46- 1.71)	NA
GrimAge	genus.LachnospiraceaeUCG010.id.11330.summary.txt.gz	Weighted mode	10	0.409132	0.286477	0.187018	-0.152364	0.970628	1.50551	0.858676	2.6396	1.51 (0.86- 2.64)	NA
GrimAge	genus.Lactobacillus.id.1837.summary.txt.gz	MR Egger	10	-0.0205776	0.365436	0.956476	-0.736833	0.695678	0.979633	0.478627	2.00507	0.98 (0.48- 2.01)	NA
GrimAge	genus.Lactobacillus.id.1837.summary.txt.gz	Weighted median	10	-0.0583201	0.154492	0.705805	-0.361124	0.244484	0.943348	0.696893	1.27696	0.94 (0.70- 1.28)	NA
GrimAge	genus.Lactobacillus.id.1837.summary.txt.gz	Inverse variance weighted	10	-0.0392105	0.120297	0.744465	-0.274993	0.196572	0.961548	0.759577	1.21722	0.96 (0.76- 1.22)	0.973531
GrimAge	genus.Lactobacillus.id.1837.summary.txt.gz	Simple mode	10	-0.0615152	0.25689	0.816112	-0.565019	0.441989	0.940339	0.568349	1.5558	0.94 (0.57- 1.56)	NA
GrimAge	genus.Lactobacillus.id.1837.summary.txt.gz	Weighted mode	10	-0.0615152	0.231859	0.796745	-0.515959	0.392929	0.940339	0.596928	1.48131	0.94 (0.60- 1.48)	NA
GrimAge	genus.Lactococcus.id.1851.summary.txt.gz	MR Egger	9	0.149618	0.55261	0.794395	-0.933498	1.23273	1.16139	0.393176	3.43059	1.16 (0.39- 3.43)	NA
GrimAge	genus.Lactococcus.id.1851.summary.txt.gz	Weighted median	9	0.446665	0.14629	0.000226346	0.159937	0.733393	1.56309	1.17344	2.08213	1.56 (1.17- 2.08)	NA
GrimAge	genus.Lactococcus.id.1851.summary.txt.gz	Inverse variance weighted	9	0.367235	0.120517	0.000231019	0.131021	0.603449	1.44374	1.13999	1.82841	1.44 (1.14- 1.83)	0.0137456
GrimAge	genus.Lactococcus.id.1851.summary.txt.gz	Simple mode	9	0.546757	0.268887	0.0764515	0.0197395	1.07378	1.72764	1.01994	2.92641	1.73 (1.02- 2.93)	NA
GrimAge	genus.Lactococcus.id.1851.summary.txt.gz	Weighted mode	9	0.538047	0.274146	0.0853106	0.000720651	1.07537	1.71266	1.00072	2.93109	1.71 (1.00- 2.93)	NA
GrimAge	genus.Marvinbryantia.id.2005.summary.txt.gz	MR Egger	10	-0.857224	0.631183	0.211484	-2.09434	0.379894	0.424338	0.123151	1.46213	0.42 (0.12- 1.46)	NA
GrimAge	genus.Marvinbryantia.id.2005.summary.txt.gz	Weighted median	10	-0.145605	0.205782	0.479213	-0.548937	0.257727	0.864499	0.577564	1.29399	0.86 (0.58- 1.29)	NA
GrimAge	genus.Marvinbryantia.id.2005.summary.txt.gz	Inverse variance weighted	10	-0.163183	0.160163	0.30827	-0.477103	0.150736	0.849435	0.620579	1.16269	0.85 (0.62- 1.16)	0.85312
GrimAge	genus.Marvinbryantia.id.2005.summary.txt.gz	Simple mode	10	-0.0884991	0.332945	0.796377	-0.741072	0.564074	0.915304	0.476603	1.75782	0.92 (0.48- 1.76)	NA
GrimAge	genus.Marvinbryantia.id.2005.summary.txt.gz	Weighted mode	10	-0.0976825	0.308898	0.75904	-0.703123	0.507758	0.906937	0.495037	1.66156	0.91 (0.50- 1.66)	NA
GrimAge	genus.Methanobrevibacter.id.123.summary.txt.gz	MR Egger	6	0.0192267	0.539954	0.973301	-1.03908	1.07754	1.01941	0.353779	2.93743	1.02 (0.35- 2.94)	NA
GrimAge	genus.Methanobrevibacter.id.123.summary.txt.gz	Weighted median	6	-0.0588493	0.149726	0.694284	-0.352311	0.234613	0.942849	0.703061	1.26442	0.94 (0.70- 1.26)	NA
GrimAge	genus.Methanobrevibacter.id.123.summary.txt.gz	Inverse variance weighted	6	0.0182588	0.131647	0.889691	-0.239769	0.276287	1.01843	0.78681	1.31823	1.02 (0.79- 1.32)	0.998804
GrimAge	genus.Methanobrevibacter.id.123.summary.txt.gz	Simple mode	6	-0.227401	0.291247	0.470261	-0.798245	0.343443	0.796601	0.450118	1.40979	0.80 (0.45- 1.41)	NA
GrimAge	genus.Methanobrevibacter.id.123.summary.txt.gz	Weighted mode	6	-0.231192	0.251286	0.399768	-0.723713	0.26133	0.793587	0.484948	1.29866	0.79 (0.48- 1.30)	NA
GrimAge	genus.Odoribacter.id.952.summary.txt.gz	MR Egger	7	-0.42351	0.698639	0.570851	-1.79284	0.945822	0.654744	0.166486	2.57493	0.65 (0.17- 2.57)	NA
GrimAge	genus.Odoribacter.id.952.summary.txt.gz	Weighted median	7	0.0943424	0.271022	0.727766	-0.43686	0.625545	1.09894	0.646062	1.86926	1.10 (0.65- 1.87)	NA
GrimAge	genus.Odoribacter.id.952.summary.txt.gz	Inverse variance weighted	7	0.191998	0.214735	0.37126	-0.228883	0.61288	1.21167	0.795422	1.84574	1.21 (0.80- 1.85)	0.866272
GrimAge	genus.Odoribacter.id.952.summary.txt.gz	Simple mode	7	0.144742	0.344863	0.689311	-0.53119	0.820674	1.15574	0.587905	2.27203	1.16 (0.59- 2.27)	NA
GrimAge	genus.Odoribacter.id.952.summary.txt.gz	Weighted mode	7	0.140456	0.359648	0.709628	-0.564453	0.845365	1.1508	0.568671	2.32883	1.15 (0.57- 2.33)	NA
GrimAge	genus.Olsenella.id.822.summary.txt.gz	MR Egger	11	-0.022878	0.338233	0.947551	-0.685815	0.640059	0.977382	0.503679	1.89659	0.98 (0.50- 1.90)	NA
GrimAge	genus.Olsenella.id.822.summary.txt.gz	Weighted median	11	-0.027528	0.115321	0.811332	-0.253557	0.198501	0.972847	0.776035	1.21957	0.97 (0.78- 1.22)	NA
GrimAge	genus.Olsenella.id.822.summary.txt.gz	Inverse variance weighted	11	-0.11166	0.0873105	0.200936	-0.282789	0.0594682	0.894348	0.753679	1.06127	0.89 (0.75- 1.06)	0.885609
GrimAge	genus.Olsenella.id.822.summary.txt.gz	Simple mode	11	0.0278713	0.185936	0.883826	-0.336563	0.392305	1.02826	0.714221	1.48039	1.03 (0.71- 1.48)	NA
GrimAge	genus.Olsenella.id.822.summary.txt.gz	Weighted mode	11	0.0237648	0.189214	0.902539	-0.347094	0.394624	1.02405	0.706739	1.48383	1.02 (0.71- 1.48)	NA
GrimAge	genus.Oscillibacter.id.2063.summary.txt.gz	MR Egger	14	-0.360932	0.452596	0.440672	-1.24802	0.526155	0.697026	0.287073	1.69241	0.70 (0.29- 1.69)	NA
GrimAge	genus.Oscillibacter.id.2063.summary.txt.gz	Weighted median	14	0.227209	0.152918	0.137325	-0.0725093	0.526928	1.25509	0.930057	1.69372	1.26 (0.93- 1.69)	NA
GrimAge	genus.Oscillibacter.id.2063.summary.txt.gz	Inverse variance weighted	14	0.117566	0.11605	0.311029	-0.109892	0.345024	1.12476	0.895931	1.41202	1.12 (0.90- 1.41)	0.841193
GrimAge	genus.Oscillibacter.id.2063.summary.txt.gz	Simple mode	14	0.252953	0.288052	0.395803	-0.311629	0.817535	1.28782	0.732253	2.26491	1.29 (0.73- 2.26)	NA
GrimAge	genus.Oscillibacter.id.2063.summary.txt.gz	Weighted mode	14	0.258224	0.279685	0.372688	-0.289959	0.806407	1.29463	0.748294	2.23985	1.29 (0.75- 2.24)	NA
GrimAge	genus.Oscillospira.id.2064.summary.txt.gz	MR Egger	8	-1.09664	0.960596	0.297116	-2.97941	0.78613	0.333992	0.050823	2.19489	0.33 (0.05- 2.19)	NA
GrimAge	genus.Oscillospira.id.2064.summary.txt.gz	Weighted median	8	0.156022	0.223165	0.484468	-0.281381	0.593425	1.16885	0.754741	1.81018	1.17 (0.75- 1.81)	NA
GrimAge	genus.Oscillospira.id.2064.summary.txt.gz	Inverse variance weighted	8	0.06217	0.244672	0.799422	-0.417387	0.541727	1.06414	0.658766	1.71897	1.06 (0.66- 1.72)	0.99095
GrimAge	genus.Oscillospira.id.2064.summary.txt.gz	Simple mode	8	0.210114	0.310886	0.520828	-0.399222	0.81945	1.23382	0.670842	2.26925	1.23 (0.67- 2.27)	NA
GrimAge	genus.Oscillospira.id.2064.summary.txt.gz	Weighted mode	8	0.196679	0.300666	0.533913	-0.392627	0.785985	1.21735	0.67528	2.19457	1.22 (0.68- 2.19)	NA
GrimAge	genus.Oxalobacter.id.2978.summary.txt.gz	MR Egger	11	0.267324	0.550516	0.638862	-0.811688	1.34634	1.30646	0.444108	3.84332	1.31 (0.44- 3.84)	NA
GrimAge	genus.Oxalobacter.id.2978.summary.txt.gz	Weighted median	11	-0.0107568	0.139503	0.938538	-0.284182	0.262668	0.989301	0.75263	1.3004	0.99 (0.75- 1.30)	NA
GrimAge	genus.Oxalobacter.id.2978.summary.txt.gz	Inverse variance weighted	11	0.0793575	0.112962	0.482358	-0.142048	0.300763	1.08259	0.86758	1.35089	1.08 (0.87- 1.35)	0.940993
GrimAge	genus.Oxalobacter.id.2978.summary.txt.gz	Simple mode	11	-0.0216025	0.234456	0.928407	-0.481136	0.437931	0.978629	0.618081	1.5495	0.98 (0.62- 1.55)	NA
GrimAge	genus.Oxalobacter.id.2978.summary.txt.gz	Weighted mode	11	-0.00810577	0.237804	0.973479	-0.474202	0.45799	0.991927	0.622382	1.58089	0.99 (0.62- 1.58)	NA
GrimAge	genus.Parabacteroides.id.954.summary.txt.gz	MR Egger	6	-1.29791	0.691134	0.133599	-2.65253	0.0567161	0.273103	0.0704727	1.05836	0.27 (0.07- 1.06)	NA
GrimAge	genus.Parabacteroides.id.954.summary.txt.gz	Weighted median	6	-0.383051	0.304254	0.208035	-0.979388	0.213286	0.681778	0.375541	1.23774	0.68 (0.38- 1.24)	NA
GrimAge	genus.Parabacteroides.id.954.summary.txt.gz	Inverse variance weighted	6	-0.342403	0.223658	0.125789	-0.780773	0.0959671	0.710062	0.458052	1.10072	0.71 (0.46- 1.10)	0.598755
GrimAge	genus.Parabacteroides.id.954.summary.txt.gz	Simple mode	6	-0.562607	0.465773	0.281097	-1.47552	0.350309	0.569722	0.228659	1.41951	0.57 (0.23- 1.42)	NA
GrimAge	genus.Parabacteroides.id.954.summary.txt.gz	Weighted mode	6	-0.659343	0.454337	0.206425	-1.54984	0.231158	0.517191	0.212281	1.26006	0.52 (0.21- 1.26)	NA
GrimAge	genus.Paraprevotella.id.962.summary.txt.gz	MR Egger	13	-0.336046	0.349618	0.357114	-1.0213	0.349205	0.71459	0.360127	1.41794	0.71 (0.36- 1.42)	NA
GrimAge	genus.Paraprevotella.id.962.summary.txt.gz	Weighted median	13	0.0673207	0.132313	0.610895	-0.192014	0.326655	1.06964	0.825296	1.38632	1.07 (0.83- 1.39)	NA
GrimAge	genus.Paraprevotella.id.962.summary.txt.gz	Inverse variance weighted	13	0.131063	0.105249	0.213035	-0.0752256	0.337351	1.14004	0.927534	1.40123	1.14 (0.93- 1.40)	0.84504
GrimAge	genus.Paraprevotella.id.962.summary.txt.gz	Simple mode	13	0.0503345	0.232413	0.832179	-0.405195	0.505864	1.05162	0.666847	1.65842	1.05 (0.67- 1.66)	NA
GrimAge	genus.Paraprevotella.id.962.summary.txt.gz	Weighted mode	13	-0.0184585	0.215709	0.933218	-0.441247	0.40433	0.981711	0.643234	1.4983	0.98 (0.64- 1.50)	NA
GrimAge	genus.Parasutterella.id.2892.summary.txt.gz	MR Egger	15	0.45584	0.36461	0.233259	-0.258795	1.17047	1.5775	0.771981	3.22352	1.58 (0.77- 3.22)	NA
GrimAge	genus.Parasutterella.id.2892.summary.txt.gz	Weighted median	15	0.300509	0.156913	0.0554761	-0.00704091	0.608058	1.35055	0.992984	1.83686	1.35 (0.99- 1.84)	NA
GrimAge	genus.Parasutterella.id.2892.summary.txt.gz	Inverse variance weighted	15	0.230982	0.120589	0.0554353	-0.00537237	0.467337	1.25984	0.994642	1.59574	1.26 (0.99- 1.60)	0.732978
GrimAge	genus.Parasutterella.id.2892.summary.txt.gz	Simple mode	15	0.43579	0.275653	0.136215	-0.10449	0.976071	1.54618	0.900784	2.65401	1.55 (0.90- 2.65)	NA
GrimAge	genus.Parasutterella.id.2892.summary.txt.gz	Weighted mode	15	0.458138	0.242844	0.0801354	-0.0178367	0.934112	1.58113	0.982321	2.54495	1.58 (0.98- 2.54)	NA
GrimAge	genus.Peptococcus.id.2037.summary.txt.gz	MR Egger	12	0.578477	0.395271	0.174044	-0.196255	1.35321	1.78332	0.821803	3.86982	1.78 (0.82- 3.87)	NA
GrimAge	genus.Peptococcus.id.2037.summary.txt.gz	Weighted median	12	0.043148	0.136517	0.751954	-0.224424	0.31072	1.04409	0.798976	1.36441	1.04 (0.80- 1.36)	NA
GrimAge	genus.Peptococcus.id.2037.summary.txt.gz	Inverse variance weighted	12	0.11949	0.100784	0.235776	-0.078046	0.317027	1.12692	0.924922	1.37304	1.13 (0.92- 1.37)	0.850223
GrimAge	genus.Peptococcus.id.2037.summary.txt.gz	Simple mode	12	-0.0363117	0.247966	0.886225	-0.522324	0.449701	0.96434	0.59314	1.56784	0.96 (0.59- 1.57)	NA
GrimAge	genus.Peptococcus.id.2037.summary.txt.gz	Weighted mode	12	-0.0319915	0.250291	0.9006	-0.522561	0.458578	0.968515	0.593	1.58182	0.97 (0.59- 1.58)	NA
GrimAge	genus.Phascolarctobacterium.id.2168.summary.txt.gz	MR Egger	10	-1.00088	0.710215	0.196424	-2.3929	0.391145	0.367557	0.0913647	1.47867	0.37 (0.09- 1.48)	NA
GrimAge	genus.Phascolarctobacterium.id.2168.summary.txt.gz	Weighted median	10	-0.282594	0.2022	0.162234	-0.678907	0.113718	0.753825	0.507171	1.12044	0.75 (0.51- 1.12)	NA
GrimAge	genus.Phascolarctobacterium.id.2168.summary.txt.gz	Inverse variance weighted	10	-0.199696	0.154826	0.197116	-0.503155	0.103763	0.81898	0.60462	1.10934	0.82 (0.60- 1.11)	0.902186
GrimAge	genus.Phascolarctobacterium.id.2168.summary.txt.gz	Simple mode	10	-0.320294	0.339316	0.369848	-0.985353	0.344764	0.725935	0.373308	1.41166	0.73 (0.37- 1.41)	NA
GrimAge	genus.Phascolarctobacterium.id.2168.summary.txt.gz	Weighted mode	10	-0.307147	0.329082	0.375004	-0.952147	0.337854	0.735543	0.385911	1.40194	0.74 (0.39- 1.40)	NA
GrimAge	genus.Prevotella7.id.11182.summary.txt.gz	MR Egger	11	-0.200778	0.534708	0.715992	-1.24881	0.847249	0.818094	0.286847	2.33322	0.82 (0.29- 2.33)	NA
GrimAge	genus.Prevotella7.id.11182.summary.txt.gz	Weighted median	11	-0.219944	0.116397	0.0588103	-0.448081	0.0081933	0.802564	0.638853	1.00823	0.80 (0.64- 1.01)	NA
GrimAge	genus.Prevotella7.id.11182.summary.txt.gz	Inverse variance weighted	11	-0.173998	0.0860455	0.0431598	-0.342647	-0.00534859	0.840299	0.709889	0.994666	0.84 (0.71- 0.99)	1
GrimAge	genus.Prevotella7.id.11182.summary.txt.gz	Simple mode	11	-0.247232	0.20086	0.246538	-0.640918	0.146454	0.78096	0.526809	1.15772	0.78 (0.53- 1.16)	NA
GrimAge	genus.Prevotella7.id.11182.summary.txt.gz	Weighted mode	11	-0.228817	0.188238	0.252065	-0.597763	0.140129	0.795474	0.550041	1.15042	0.80 (0.55- 1.15)	NA
GrimAge	genus.Prevotella9.id.11183.summary.txt.gz	MR Egger	14	0.450652	0.413176	0.296821	-0.359173	1.26048	1.56933	0.698254	3.5271	1.57 (0.70- 3.53)	NA
GrimAge	genus.Prevotella9.id.11183.summary.txt.gz	Weighted median	14	0.0263424	0.165168	0.873284	-0.297386	0.350071	1.02669	0.742757	1.41917	1.03 (0.74- 1.42)	NA
GrimAge	genus.Prevotella9.id.11183.summary.txt.gz	Inverse variance weighted	14	-0.00609028	0.124617	0.961021	-0.250339	0.238159	0.993928	0.778537	1.26891	0.99 (0.78- 1.27)	1
GrimAge	genus.Prevotella9.id.11183.summary.txt.gz	Simple mode	14	0.00256137	0.260643	0.992308	-0.508299	0.513422	1.00256	0.601518	1.671	1.00 (0.60- 1.67)	NA
GrimAge	genus.Prevotella9.id.11183.summary.txt.gz	Weighted mode	14	0.00256137	0.244646	0.991806	-0.476945	0.482067	1.00256	0.620677	1.61942	1.00 (0.62- 1.62)	NA
GrimAge	genus.RikenellaceaeRC9gutgroup.id.11191.summary.txt.gz	MR Egger	11	0.129836	0.520641	0.808667	-0.89062	1.15029	1.13864	0.410401	3.15912	1.14 (0.41- 3.16)	NA
GrimAge	genus.RikenellaceaeRC9gutgroup.id.11191.summary.txt.gz	Weighted median	11	0.0243493	0.110479	0.825562	-0.19219	0.240889	1.02465	0.82515	1.27238	1.02 (0.83- 1.27)	NA
GrimAge	genus.RikenellaceaeRC9gutgroup.id.11191.summary.txt.gz	Inverse variance weighted	11	0.0340419	0.0844853	0.686998	-0.131549	0.199633	1.03463	0.876736	1.22095	1.03 (0.88- 1.22)	0.950613
GrimAge	genus.RikenellaceaeRC9gutgroup.id.11191.summary.txt.gz	Simple mode	11	-0.0860036	0.172608	0.629076	-0.424315	0.252308	0.917591	0.654218	1.28699	0.92 (0.65- 1.29)	NA
GrimAge	genus.RikenellaceaeRC9gutgroup.id.11191.summary.txt.gz	Weighted mode	11	-0.0791842	0.169844	0.65105	-0.412078	0.25371	0.92387	0.662272	1.2888	0.92 (0.66- 1.29)	NA
GrimAge	genus.Romboutsia.id.11347.summary.txt.gz	MR Egger	13	0.214209	0.36596	0.570136	-0.503072	0.93149	1.23888	0.60467	2.53829	1.24 (0.60- 2.54)	NA
GrimAge	genus.Romboutsia.id.11347.summary.txt.gz	Weighted median	13	0.18261	0.189058	0.334099	-0.187945	0.553164	1.20035	0.82866	1.73875	1.20 (0.83- 1.74)	NA
GrimAge	genus.Romboutsia.id.11347.summary.txt.gz	Inverse variance weighted	13	0.0843784	0.142143	0.552769	-0.194222	0.362979	1.08804	0.823475	1.43761	1.09 (0.82- 1.44)	0.926472
GrimAge	genus.Romboutsia.id.11347.summary.txt.gz	Simple mode	13	0.239303	0.312663	0.45884	-0.373516	0.852121	1.27036	0.68831	2.34462	1.27 (0.69- 2.34)	NA
GrimAge	genus.Romboutsia.id.11347.summary.txt.gz	Weighted mode	13	0.273363	0.287978	0.361219	-0.291073	0.8378	1.31438	0.747461	2.31128	1.31 (0.75- 2.31)	NA
GrimAge	genus.Roseburia.id.2012.summary.txt.gz	MR Egger	14	0.540508	0.487168	0.288959	-0.414342	1.49536	1.71688	0.660775	4.46093	1.72 (0.66- 4.46)	NA
GrimAge	genus.Roseburia.id.2012.summary.txt.gz	Weighted median	14	-0.146561	0.222529	0.510142	-0.582719	0.289596	0.863673	0.558378	1.33589	0.86 (0.56- 1.34)	NA
GrimAge	genus.Roseburia.id.2012.summary.txt.gz	Inverse variance weighted	14	-0.171581	0.164007	0.295479	-0.493035	0.149873	0.842332	0.61077	1.16169	0.84 (0.61- 1.16)	0.901589
GrimAge	genus.Roseburia.id.2012.summary.txt.gz	Simple mode	14	-0.313311	0.368486	0.410565	-1.03554	0.408921	0.731023	0.355034	1.50519	0.73 (0.36- 1.51)	NA
GrimAge	genus.Roseburia.id.2012.summary.txt.gz	Weighted mode	14	-0.269668	0.327026	0.424468	-0.910639	0.371304	0.763633	0.402267	1.44962	0.76 (0.40- 1.45)	NA
GrimAge	genus.Ruminiclostridium5.id.11355.summary.txt.gz	MR Egger	11	-0.208022	0.831213	0.808003	-1.8372	1.42116	0.812189	0.159263	4.14191	0.81 (0.16- 4.14)	NA
GrimAge	genus.Ruminiclostridium5.id.11355.summary.txt.gz	Weighted median	11	0.213993	0.255694	0.402642	-0.287167	0.715153	1.23861	0.750386	2.0445	1.24 (0.75- 2.04)	NA
GrimAge	genus.Ruminiclostridium5.id.11355.summary.txt.gz	Inverse variance weighted	11	0.167256	0.193278	0.38684	-0.21157	0.546081	1.18206	0.809313	1.72647	1.18 (0.81- 1.73)	0.885267
GrimAge	genus.Ruminiclostridium5.id.11355.summary.txt.gz	Simple mode	11	0.334369	0.43121	0.456037	-0.510803	1.17954	1.39706	0.600013	3.25288	1.40 (0.60- 3.25)	NA
GrimAge	genus.Ruminiclostridium5.id.11355.summary.txt.gz	Weighted mode	11	0.299883	0.385668	0.454826	-0.456026	1.05579	1.3497	0.633797	2.87425	1.35 (0.63- 2.87)	NA
GrimAge	genus.Ruminiclostridium6.id.11356.summary.txt.gz	MR Egger	16	-0.351414	0.324396	0.296986	-0.98723	0.284402	0.703692	0.372607	1.32897	0.70 (0.37- 1.33)	NA
GrimAge	genus.Ruminiclostridium6.id.11356.summary.txt.gz	Weighted median	16	0.0117926	0.188386	0.950087	-0.357444	0.381029	1.01186	0.699462	1.46379	1.01 (0.70- 1.46)	NA
GrimAge	genus.Ruminiclostridium6.id.11356.summary.txt.gz	Inverse variance weighted	16	-0.0534437	0.12838	0.677195	-0.305068	0.198181	0.947959	0.737073	1.21918	0.95 (0.74- 1.22)	0.959359
GrimAge	genus.Ruminiclostridium6.id.11356.summary.txt.gz	Simple mode	16	-0.011453	0.326714	0.972498	-0.651812	0.628906	0.988612	0.521101	1.87556	0.99 (0.52- 1.88)	NA
GrimAge	genus.Ruminiclostridium6.id.11356.summary.txt.gz	Weighted mode	16	0.0150581	0.277972	0.957514	-0.529766	0.559883	1.01517	0.588742	1.75047	1.02 (0.59- 1.75)	NA
GrimAge	genus.Ruminiclostridium9.id.11357.summary.txt.gz	MR Egger	9	0.503967	1.06272	0.649778	-1.57897	2.58691	1.65527	0.206187	13.2886	1.66 (0.21- 13.29)	NA
GrimAge	genus.Ruminiclostridium9.id.11357.summary.txt.gz	Weighted median	9	0.0910707	0.298155	0.760026	-0.493313	0.675455	1.09535	0.6106	1.96493	1.10 (0.61- 1.96)	NA
GrimAge	genus.Ruminiclostridium9.id.11357.summary.txt.gz	Inverse variance weighted	9	0.12825	0.23295	0.581943	-0.328332	0.584833	1.13684	0.720124	1.79469	1.14 (0.72- 1.79)	0.92335
GrimAge	genus.Ruminiclostridium9.id.11357.summary.txt.gz	Simple mode	9	-0.171452	0.509193	0.744996	-1.16947	0.826567	0.842441	0.310531	2.28546	0.84 (0.31- 2.29)	NA
GrimAge	genus.Ruminiclostridium9.id.11357.summary.txt.gz	Weighted mode	9	-0.0814118	0.4662	0.86571	-0.995164	0.832341	0.921814	0.369663	2.29869	0.92 (0.37- 2.30)	NA
GrimAge	genus.RuminococcaceaeNK4A214group.id.11358.summary.txt.gz	MR Egger	13	-0.114687	0.549684	0.838541	-1.19207	0.962694	0.891645	0.303593	2.61874	0.89 (0.30- 2.62)	NA
GrimAge	genus.RuminococcaceaeNK4A214group.id.11358.summary.txt.gz	Weighted median	13	-0.0250591	0.216127	0.907695	-0.448668	0.398549	0.975252	0.638478	1.48966	0.98 (0.64- 1.49)	NA
GrimAge	genus.RuminococcaceaeNK4A214group.id.11358.summary.txt.gz	Inverse variance weighted	13	-0.0599803	0.158732	0.705526	-0.371095	0.251134	0.941783	0.689979	1.28548	0.94 (0.69- 1.29)	0.965029
GrimAge	genus.RuminococcaceaeNK4A214group.id.11358.summary.txt.gz	Simple mode	13	0.250424	0.351472	0.489778	-0.438461	0.939309	1.28457	0.645028	2.55821	1.28 (0.65- 2.56)	NA
GrimAge	genus.RuminococcaceaeNK4A214group.id.11358.summary.txt.gz	Weighted mode	13	0.250424	0.353791	0.492571	-0.443007	0.943855	1.28457	0.642103	2.56987	1.28 (0.64- 2.57)	NA
GrimAge	genus.RuminococcaceaeUCG002.id.11360.summary.txt.gz	MR Egger	22	-0.896617	0.369795	0.02492	-1.62141	-0.171819	0.407947	0.197619	0.842132	0.41 (0.20- 0.84)	NA
GrimAge	genus.RuminococcaceaeUCG002.id.11360.summary.txt.gz	Weighted median	22	0.0110558	0.18092	0.951272	-0.343548	0.36566	1.01112	0.709249	1.44146	1.01 (0.71- 1.44)	NA
GrimAge	genus.RuminococcaceaeUCG002.id.11360.summary.txt.gz	Inverse variance weighted	22	0.0245898	0.149926	0.869721	-0.269265	0.318445	1.02489	0.76394	1.37499	1.02 (0.76- 1.37)	1
GrimAge	genus.RuminococcaceaeUCG002.id.11360.summary.txt.gz	Simple mode	22	0.603571	0.466234	0.209524	-0.310247	1.51739	1.82864	0.733266	4.5603	1.83 (0.73- 4.56)	NA
GrimAge	genus.RuminococcaceaeUCG002.id.11360.summary.txt.gz	Weighted mode	22	-0.545709	0.372628	0.157872	-1.27606	0.184642	0.579431	0.279135	1.20279	0.58 (0.28- 1.20)	NA
GrimAge	genus.RuminococcaceaeUCG003.id.11361.summary.txt.gz	MR Egger	12	0.351109	0.523749	0.5178	-0.67544	1.37766	1.42064	0.508932	3.9656	1.42 (0.51- 3.97)	NA
GrimAge	genus.RuminococcaceaeUCG003.id.11361.summary.txt.gz	Weighted median	12	0.0173391	0.221589	0.93763	-0.416974	0.451653	1.01749	0.659038	1.57091	1.02 (0.66- 1.57)	NA
GrimAge	genus.RuminococcaceaeUCG003.id.11361.summary.txt.gz	Inverse variance weighted	12	-0.0251306	0.155149	0.871324	-0.329223	0.278962	0.975183	0.719482	1.32176	0.98 (0.72- 1.32)	0.996996
GrimAge	genus.RuminococcaceaeUCG003.id.11361.summary.txt.gz	Simple mode	12	0.0344305	0.424482	0.93681	-0.797555	0.866416	1.03503	0.450429	2.37837	1.04 (0.45- 2.38)	NA
GrimAge	genus.RuminococcaceaeUCG003.id.11361.summary.txt.gz	Weighted mode	12	0.0589421	0.401759	0.886015	-0.728506	0.84639	1.06071	0.482629	2.33122	1.06 (0.48- 2.33)	NA
GrimAge	genus.RuminococcaceaeUCG004.id.11362.summary.txt.gz	MR Egger	10	-0.402672	0.881472	0.65995	-2.13036	1.32501	0.668532	0.118795	3.76223	0.67 (0.12- 3.76)	NA
GrimAge	genus.RuminococcaceaeUCG004.id.11362.summary.txt.gz	Weighted median	10	0.147543	0.198886	0.45818	-0.242273	0.537359	1.15898	0.784842	1.71148	1.16 (0.78- 1.71)	NA
GrimAge	genus.RuminococcaceaeUCG004.id.11362.summary.txt.gz	Inverse variance weighted	10	-0.0810341	0.14641	0.579938	-0.367997	0.205929	0.922162	0.692119	1.22867	0.92 (0.69- 1.23)	0.932604
GrimAge	genus.RuminococcaceaeUCG004.id.11362.summary.txt.gz	Simple mode	10	0.221044	0.320283	0.507503	-0.406711	0.848799	1.24738	0.665837	2.33684	1.25 (0.67- 2.34)	NA
GrimAge	genus.RuminococcaceaeUCG004.id.11362.summary.txt.gz	Weighted mode	10	0.221044	0.305423	0.487614	-0.377584	0.819673	1.24738	0.685515	2.26976	1.25 (0.69- 2.27)	NA
GrimAge	genus.RuminococcaceaeUCG005.id.11363.summary.txt.gz	MR Egger	14	0.138403	0.423307	0.749333	-0.691279	0.968086	1.14844	0.500935	2.6329	1.15 (0.50- 2.63)	NA
GrimAge	genus.RuminococcaceaeUCG005.id.11363.summary.txt.gz	Weighted median	14	-0.281843	0.194661	0.147655	-0.663379	0.0996929	0.754392	0.515108	1.10483	0.75 (0.52- 1.10)	NA
GrimAge	genus.RuminococcaceaeUCG005.id.11363.summary.txt.gz	Inverse variance weighted	14	-0.177792	0.147102	0.226805	-0.466111	0.110528	0.837117	0.627437	1.11687	0.84 (0.63- 1.12)	0.843433
GrimAge	genus.RuminococcaceaeUCG005.id.11363.summary.txt.gz	Simple mode	14	-0.398776	0.303062	0.210965	-0.992778	0.195225	0.671141	0.370546	1.21558	0.67 (0.37- 1.22)	NA
GrimAge	genus.RuminococcaceaeUCG005.id.11363.summary.txt.gz	Weighted mode	14	-0.304598	0.266615	0.273867	-0.827164	0.217968	0.73742	0.437288	1.24355	0.74 (0.44- 1.24)	NA
GrimAge	genus.RuminococcaceaeUCG009.id.11366.summary.txt.gz	MR Egger	12	-0.014466	0.520092	0.978357	-1.03385	1.00491	0.985638	0.355636	2.73167	0.99 (0.36- 2.73)	NA
GrimAge	genus.RuminococcaceaeUCG009.id.11366.summary.txt.gz	Weighted median	12	-0.0501219	0.151137	0.740166	-0.34635	0.246106	0.951113	0.707265	1.27904	0.95 (0.71- 1.28)	NA
GrimAge	genus.RuminococcaceaeUCG009.id.11366.summary.txt.gz	Inverse variance weighted	12	0.00233614	0.117487	0.984136	-0.227937	0.23261	1.00234	0.796174	1.26189	1.00 (0.80- 1.26)	1
GrimAge	genus.RuminococcaceaeUCG009.id.11366.summary.txt.gz	Simple mode	12	-0.176733	0.276853	0.536302	-0.719366	0.3659	0.838004	0.487061	1.44181	0.84 (0.49- 1.44)	NA
GrimAge	genus.RuminococcaceaeUCG009.id.11366.summary.txt.gz	Weighted mode	12	-0.168706	0.264422	0.536517	-0.686972	0.349561	0.844757	0.503097	1.41844	0.84 (0.50- 1.42)	NA
GrimAge	genus.RuminococcaceaeUCG010.id.11367.summary.txt.gz	MR Egger	6	0.542516	0.81503	0.542062	-1.05494	2.13997	1.72033	0.348213	8.49922	1.72 (0.35- 8.50)	NA
GrimAge	genus.RuminococcaceaeUCG010.id.11367.summary.txt.gz	Weighted median	6	0.52252	0.282125	0.0640138	-0.030446	1.07549	1.68627	0.970013	2.93141	1.69 (0.97- 2.93)	NA
GrimAge	genus.RuminococcaceaeUCG010.id.11367.summary.txt.gz	Inverse variance weighted	6	0.43206	0.219072	0.0485828	0.0026803	0.861441	1.54043	1.00268	2.36657	1.54 (1.00- 2.37)	0.825908
GrimAge	genus.RuminococcaceaeUCG010.id.11367.summary.txt.gz	Simple mode	6	0.745511	0.463116	0.168362	-0.162197	1.65322	2.10752	0.850274	5.22377	2.11 (0.85- 5.22)	NA
GrimAge	genus.RuminococcaceaeUCG010.id.11367.summary.txt.gz	Weighted mode	6	0.68577	0.43484	0.175607	-0.166516	1.53806	1.9853	0.846609	4.65553	1.99 (0.85- 4.66)	NA
GrimAge	genus.RuminococcaceaeUCG011.id.11368.summary.txt.gz	MR Egger	8	0.121455	0.495307	0.814465	-0.849346	1.09226	1.12914	0.427694	2.98099	1.13 (0.43- 2.98)	NA
GrimAge	genus.RuminococcaceaeUCG011.id.11368.summary.txt.gz	Weighted median	8	0.0336701	0.128482	0.793275	-0.218154	0.285494	1.03424	0.804001	1.33042	1.03 (0.80- 1.33)	NA
GrimAge	genus.RuminococcaceaeUCG011.id.11368.summary.txt.gz	Inverse variance weighted	8	-0.0607542	0.096644	0.529585	-0.250176	0.128668	0.941055	0.778663	1.13731	0.94 (0.78- 1.14)	0.954859
GrimAge	genus.RuminococcaceaeUCG011.id.11368.summary.txt.gz	Simple mode	8	0.0976103	0.203365	0.645879	-0.300984	0.496205	1.10253	0.740089	1.64248	1.10 (0.74- 1.64)	NA
GrimAge	genus.RuminococcaceaeUCG011.id.11368.summary.txt.gz	Weighted mode	8	0.103467	0.209978	0.637267	-0.308089	0.515023	1.10901	0.73485	1.67368	1.11 (0.73- 1.67)	NA
GrimAge	genus.RuminococcaceaeUCG013.id.11370.summary.txt.gz	MR Egger	12	-0.192368	0.58589	0.749431	-1.34071	0.955976	0.825003	0.261659	2.60121	0.83 (0.26- 2.60)	NA
GrimAge	genus.RuminococcaceaeUCG013.id.11370.summary.txt.gz	Weighted median	12	0.0819815	0.246528	0.739478	-0.401214	0.565177	1.08544	0.669507	1.75976	1.09 (0.67- 1.76)	NA
GrimAge	genus.RuminococcaceaeUCG013.id.11370.summary.txt.gz	Inverse variance weighted	12	0.137872	0.209383	0.510236	-0.272518	0.548262	1.14783	0.76146	1.73024	1.15 (0.76- 1.73)	0.934124
GrimAge	genus.RuminococcaceaeUCG013.id.11370.summary.txt.gz	Simple mode	12	-0.187206	0.393659	0.643696	-0.958777	0.584366	0.829273	0.383361	1.79385	0.83 (0.38- 1.79)	NA
GrimAge	genus.RuminococcaceaeUCG013.id.11370.summary.txt.gz	Weighted mode	12	-0.0155376	0.331115	0.963414	-0.664522	0.633447	0.984583	0.514519	1.88409	0.98 (0.51- 1.88)	NA
GrimAge	genus.RuminococcaceaeUCG014.id.11371.summary.txt.gz	MR Egger	11	-0.42113	0.455556	0.379381	-1.31402	0.471759	0.656305	0.268738	1.60281	0.66 (0.27- 1.60)	NA
GrimAge	genus.RuminococcaceaeUCG014.id.11371.summary.txt.gz	Weighted median	11	0.0873089	0.210966	0.678982	-0.326184	0.500802	1.09123	0.721672	1.65004	1.09 (0.72- 1.65)	NA
GrimAge	genus.RuminococcaceaeUCG014.id.11371.summary.txt.gz	Inverse variance weighted	11	0.167632	0.161491	0.299258	-0.14889	0.484153	1.1825	0.861664	1.6228	1.18 (0.86- 1.62)	0.890292
GrimAge	genus.RuminococcaceaeUCG014.id.11371.summary.txt.gz	Simple mode	11	0.463111	0.344453	0.208495	-0.212017	1.13824	1.58901	0.808951	3.12127	1.59 (0.81- 3.12)	NA
GrimAge	genus.RuminococcaceaeUCG014.id.11371.summary.txt.gz	Weighted mode	11	0.135844	0.331526	0.690627	-0.513947	0.785635	1.1455	0.59813	2.1938	1.15 (0.60- 2.19)	NA
GrimAge	genus.Ruminococcus1.id.11373.summary.txt.gz	MR Egger	10	-0.0336323	0.558944	0.953495	-1.12916	1.0619	0.966927	0.323304	2.89186	0.97 (0.32- 2.89)	NA
GrimAge	genus.Ruminococcus1.id.11373.summary.txt.gz	Weighted median	10	-0.0101664	0.249703	0.967524	-0.499584	0.479251	0.989885	0.606783	1.61486	0.99 (0.61- 1.61)	NA
GrimAge	genus.Ruminococcus1.id.11373.summary.txt.gz	Inverse variance weighted	10	-0.0398584	0.194423	0.837566	-0.420928	0.341211	0.960925	0.656437	1.40665	0.96 (0.66- 1.41)	0.996703
GrimAge	genus.Ruminococcus1.id.11373.summary.txt.gz	Simple mode	10	0.119913	0.475402	0.806525	-0.811875	1.0517	1.1274	0.444025	2.86252	1.13 (0.44- 2.86)	NA
GrimAge	genus.Ruminococcus1.id.11373.summary.txt.gz	Weighted mode	10	0.134238	0.524554	0.803775	-0.893887	1.16236	1.14366	0.409062	3.19748	1.14 (0.41- 3.20)	NA
GrimAge	genus.Ruminococcus2.id.11374.summary.txt.gz	MR Egger	15	0.183541	0.380579	0.637635	-0.562394	0.929476	1.20146	0.569843	2.53318	1.20 (0.57- 2.53)	NA
GrimAge	genus.Ruminococcus2.id.11374.summary.txt.gz	Weighted median	15	-0.0311547	0.188495	0.868723	-0.400606	0.338296	0.969326	0.669914	1.40256	0.97 (0.67- 1.40)	NA
GrimAge	genus.Ruminococcus2.id.11374.summary.txt.gz	Inverse variance weighted	15	0.0426863	0.142726	0.764881	-0.237057	0.32243	1.04361	0.788946	1.38048	1.04 (0.79- 1.38)	0.958114
GrimAge	genus.Ruminococcus2.id.11374.summary.txt.gz	Simple mode	15	-0.126366	0.322453	0.701041	-0.758374	0.505642	0.881292	0.468427	1.65805	0.88 (0.47- 1.66)	NA
GrimAge	genus.Ruminococcus2.id.11374.summary.txt.gz	Weighted mode	15	-0.112445	0.313799	0.725439	-0.727491	0.502601	0.893646	0.48312	1.65302	0.89 (0.48- 1.65)	NA
GrimAge	genus.Sellimonas.id.14369.summary.txt.gz	MR Egger	9	-0.0425104	0.513369	0.936324	-1.04871	0.963694	0.958381	0.350388	2.62136	0.96 (0.35- 2.62)	NA
GrimAge	genus.Sellimonas.id.14369.summary.txt.gz	Weighted median	9	0.088721	0.117305	0.449453	-0.141197	0.318639	1.09278	0.868318	1.37525	1.09 (0.87- 1.38)	NA
GrimAge	genus.Sellimonas.id.14369.summary.txt.gz	Inverse variance weighted	9	0.11127	0.0895573	0.214071	-0.0642619	0.286803	1.1177	0.937759	1.33216	1.12 (0.94- 1.33)	0.821756
GrimAge	genus.Sellimonas.id.14369.summary.txt.gz	Simple mode	9	0.0538759	0.192693	0.786881	-0.323802	0.431554	1.05535	0.723393	1.53965	1.06 (0.72- 1.54)	NA
GrimAge	genus.Sellimonas.id.14369.summary.txt.gz	Weighted mode	9	0.0452818	0.203297	0.829321	-0.35318	0.443744	1.04632	0.702451	1.55853	1.05 (0.70- 1.56)	NA
GrimAge	genus.Senegalimassilia.id.11160.summary.txt.gz	MR Egger	5	1.07784	0.587546	0.163935	-0.0737452	2.22943	2.93834	0.928908	9.2946	2.94 (0.93- 9.29)	NA
GrimAge	genus.Senegalimassilia.id.11160.summary.txt.gz	Weighted median	5	0.52875	0.23533	0.0246497	0.0675039	0.989996	1.69681	1.06983	2.69122	1.70 (1.07- 2.69)	NA
GrimAge	genus.Senegalimassilia.id.11160.summary.txt.gz	Inverse variance weighted	5	0.34785	0.180261	0.0536432	-0.00546063	0.701161	1.41602	0.994554	2.01609	1.42 (0.99- 2.02)	0.797942
GrimAge	genus.Senegalimassilia.id.11160.summary.txt.gz	Simple mode	5	0.562283	0.312681	0.146534	-0.050572	1.17514	1.75467	0.950686	3.23859	1.75 (0.95- 3.24)	NA
GrimAge	genus.Senegalimassilia.id.11160.summary.txt.gz	Weighted mode	5	0.565488	0.30521	0.137545	-0.0327237	1.1637	1.76031	0.967806	3.20176	1.76 (0.97- 3.20)	NA
GrimAge	genus.Slackia.id.825.summary.txt.gz	MR Egger	6	0.843332	1.05094	0.467257	-1.2165	2.90317	2.3241	0.296264	18.2318	2.32 (0.30- 18.23)	NA
GrimAge	genus.Slackia.id.825.summary.txt.gz	Weighted median	6	-0.0850645	0.206256	0.680031	-0.489327	0.319198	0.918453	0.613039	1.37602	0.92 (0.61- 1.38)	NA
GrimAge	genus.Slackia.id.825.summary.txt.gz	Inverse variance weighted	6	-0.0782543	0.174159	0.653196	-0.419606	0.263097	0.924729	0.657306	1.30095	0.92 (0.66- 1.30)	0.959634
GrimAge	genus.Slackia.id.825.summary.txt.gz	Simple mode	6	-0.151167	0.316155	0.652723	-0.770832	0.468497	0.859704	0.462628	1.59759	0.86 (0.46- 1.60)	NA
GrimAge	genus.Slackia.id.825.summary.txt.gz	Weighted mode	6	-0.16777	0.292479	0.591065	-0.741027	0.405488	0.845549	0.476624	1.50003	0.85 (0.48- 1.50)	NA
GrimAge	genus.Streptococcus.id.1853.summary.txt.gz	MR Egger	15	0.274325	0.585852	0.64736	-0.873945	1.42259	1.31564	0.417302	4.14787	1.32 (0.42- 4.15)	NA
GrimAge	genus.Streptococcus.id.1853.summary.txt.gz	Weighted median	15	0.019192	0.216542	0.929376	-0.40523	0.443614	1.01938	0.666824	1.55833	1.02 (0.67- 1.56)	NA
GrimAge	genus.Streptococcus.id.1853.summary.txt.gz	Inverse variance weighted	15	0.0695295	0.156482	0.656805	-0.237175	0.376234	1.072	0.788853	1.45679	1.07 (0.79- 1.46)	0.953168
GrimAge	genus.Streptococcus.id.1853.summary.txt.gz	Simple mode	15	0.0733462	0.375272	0.84785	-0.662187	0.808879	1.0761	0.515722	2.24539	1.08 (0.52- 2.25)	NA
GrimAge	genus.Streptococcus.id.1853.summary.txt.gz	Weighted mode	15	0.0578419	0.359925	0.874621	-0.647611	0.763295	1.05955	0.523294	2.14533	1.06 (0.52- 2.15)	NA
GrimAge	genus.Subdoligranulum.id.2070.summary.txt.gz	MR Egger	11	0.10677	0.604255	0.863659	-1.07757	1.29111	1.11268	0.340422	3.63682	1.11 (0.34- 3.64)	NA
GrimAge	genus.Subdoligranulum.id.2070.summary.txt.gz	Weighted median	11	0.0996075	0.251715	0.692315	-0.393753	0.592968	1.10474	0.67452	1.80935	1.10 (0.67- 1.81)	NA
GrimAge	genus.Subdoligranulum.id.2070.summary.txt.gz	Inverse variance weighted	11	0.0708804	0.219295	0.74653	-0.358939	0.500699	1.07345	0.698417	1.64987	1.07 (0.70- 1.65)	0.955237
GrimAge	genus.Subdoligranulum.id.2070.summary.txt.gz	Simple mode	11	-0.0939279	0.431096	0.831903	-0.938876	0.75102	0.910348	0.391067	2.11916	0.91 (0.39- 2.12)	NA
GrimAge	genus.Subdoligranulum.id.2070.summary.txt.gz	Weighted mode	11	-0.122864	0.411314	0.771275	-0.929041	0.683312	0.884384	0.394932	1.98043	0.88 (0.39- 1.98)	NA
GrimAge	genus.Sutterella.id.2896.summary.txt.gz	MR Egger	12	-0.298461	0.864299	0.737006	-1.99249	1.39556	0.741959	0.136356	4.03725	0.74 (0.14- 4.04)	NA
GrimAge	genus.Sutterella.id.2896.summary.txt.gz	Weighted median	12	0.0561642	0.214981	0.793899	-0.365199	0.477528	1.05777	0.694058	1.61208	1.06 (0.69- 1.61)	NA
GrimAge	genus.Sutterella.id.2896.summary.txt.gz	Inverse variance weighted	12	0.133794	0.17655	0.448554	-0.212243	0.479832	1.14316	0.808768	1.6158	1.14 (0.81- 1.62)	0.904711
GrimAge	genus.Sutterella.id.2896.summary.txt.gz	Simple mode	12	0.11522	0.33816	0.739728	-0.547574	0.778015	1.12212	0.578351	2.17715	1.12 (0.58- 2.18)	NA
GrimAge	genus.Sutterella.id.2896.summary.txt.gz	Weighted mode	12	0.0384188	0.334656	0.910672	-0.617508	0.694345	1.03917	0.539287	2.0024	1.04 (0.54- 2.00)	NA
GrimAge	genus.Terrisporobacter.id.11348.summary.txt.gz	MR Egger	5	0.614596	0.504567	0.310258	-0.374356	1.60355	1.84891	0.687732	4.97064	1.85 (0.69- 4.97)	NA
GrimAge	genus.Terrisporobacter.id.11348.summary.txt.gz	Weighted median	5	0.0525287	0.216135	0.807977	-0.371096	0.476153	1.05393	0.689978	1.60987	1.05 (0.69- 1.61)	NA
GrimAge	genus.Terrisporobacter.id.11348.summary.txt.gz	Inverse variance weighted	5	0.124148	0.1874	0.507667	-0.243156	0.491452	1.13218	0.784149	1.63469	1.13 (0.78- 1.63)	0.943943
GrimAge	genus.Terrisporobacter.id.11348.summary.txt.gz	Simple mode	5	-0.223949	0.343021	0.549462	-0.89627	0.448373	0.799356	0.408089	1.56576	0.80 (0.41- 1.57)	NA
GrimAge	genus.Terrisporobacter.id.11348.summary.txt.gz	Weighted mode	5	-0.214705	0.378399	0.600769	-0.956366	0.526956	0.806779	0.384287	1.69377	0.81 (0.38- 1.69)	NA
GrimAge	genus.Turicibacter.id.2162.summary.txt.gz	MR Egger	10	-0.0621314	0.603823	0.920578	-1.24562	1.12136	0.939759	0.287761	3.06903	0.94 (0.29- 3.07)	NA
GrimAge	genus.Turicibacter.id.2162.summary.txt.gz	Weighted median	10	-0.191826	0.189124	0.310446	-0.562509	0.178857	0.825451	0.569778	1.19585	0.83 (0.57- 1.20)	NA
GrimAge	genus.Turicibacter.id.2162.summary.txt.gz	Inverse variance weighted	10	-0.176008	0.140535	0.210417	-0.451456	0.0994396	0.838611	0.6367	1.10455	0.84 (0.64- 1.10)	0.863435
GrimAge	genus.Turicibacter.id.2162.summary.txt.gz	Simple mode	10	-0.322667	0.33509	0.360741	-0.979445	0.33411	0.724215	0.37552	1.3967	0.72 (0.38- 1.40)	NA
GrimAge	genus.Turicibacter.id.2162.summary.txt.gz	Weighted mode	10	-0.300819	0.322488	0.375267	-0.932896	0.331257	0.740212	0.393413	1.39272	0.74 (0.39- 1.39)	NA
GrimAge	genus.Tyzzerella3.id.11335.summary.txt.gz	MR Egger	13	-0.277427	0.535403	0.614605	-1.32682	0.771962	0.757731	0.265321	2.16401	0.76 (0.27- 2.16)	NA
GrimAge	genus.Tyzzerella3.id.11335.summary.txt.gz	Weighted median	13	0.059155	0.123187	0.631082	-0.182292	0.300602	1.06094	0.833358	1.35067	1.06 (0.83- 1.35)	NA
GrimAge	genus.Tyzzerella3.id.11335.summary.txt.gz	Inverse variance weighted	13	0.172425	0.0968766	0.0751026	-0.0174535	0.362303	1.18818	0.982698	1.43663	1.19 (0.98- 1.44)	0.687477
GrimAge	genus.Tyzzerella3.id.11335.summary.txt.gz	Simple mode	13	0.0211718	0.197558	0.916427	-0.366042	0.408386	1.0214	0.693474	1.50439	1.02 (0.69- 1.50)	NA
GrimAge	genus.Tyzzerella3.id.11335.summary.txt.gz	Weighted mode	13	0.0136757	0.206108	0.94819	-0.390297	0.417648	1.01377	0.676856	1.51839	1.01 (0.68- 1.52)	NA
GrimAge	genus.Veillonella.id.2198.summary.txt.gz	MR Egger	7	-1.75807	1.39255	0.262455	-4.48746	0.97133	0.172378	0.0112491	2.64146	0.17 (0.01- 2.64)	NA
GrimAge	genus.Veillonella.id.2198.summary.txt.gz	Weighted median	7	-0.23867	0.229696	0.298771	-0.688874	0.211533	0.787674	0.502141	1.23557	0.79 (0.50- 1.24)	NA
GrimAge	genus.Veillonella.id.2198.summary.txt.gz	Inverse variance weighted	7	-0.105329	0.171913	0.540084	-0.442279	0.231621	0.900029	0.64257	1.26064	0.90 (0.64- 1.26)	0.918144
GrimAge	genus.Veillonella.id.2198.summary.txt.gz	Simple mode	7	-0.339678	0.389113	0.416252	-1.10234	0.422984	0.712	0.332093	1.52651	0.71 (0.33- 1.53)	NA
GrimAge	genus.Veillonella.id.2198.summary.txt.gz	Weighted mode	7	0.26341	0.363246	0.495653	-0.448552	0.975372	1.30136	0.638552	2.65215	1.30 (0.64- 2.65)	NA
GrimAge	genus.Victivallis.id.2256.summary.txt.gz	MR Egger	10	0.647724	0.631734	0.335217	-0.590475	1.88592	1.91119	0.554064	6.59244	1.91 (0.55- 6.59)	NA
GrimAge	genus.Victivallis.id.2256.summary.txt.gz	Weighted median	10	0.173172	0.109138	0.112574	-0.040738	0.387081	1.18907	0.960081	1.47268	1.19 (0.96- 1.47)	NA
GrimAge	genus.Victivallis.id.2256.summary.txt.gz	Inverse variance weighted	10	0.171495	0.0857962	0.0456233	0.00333418	0.339655	1.18708	1.00334	1.40446	1.19 (1.00- 1.40)	0.904863
GrimAge	genus.Victivallis.id.2256.summary.txt.gz	Simple mode	10	0.171779	0.190731	0.391246	-0.202054	0.545611	1.18741	0.817051	1.72566	1.19 (0.82- 1.73)	NA
GrimAge	genus.Victivallis.id.2256.summary.txt.gz	Weighted mode	10	0.164095	0.19381	0.419115	-0.215771	0.543962	1.17833	0.80592	1.72282	1.18 (0.81- 1.72)	NA
MR-PRESSO results of gut microbiota and GrimAge
exposure	Outcome	Exposure	MR.Analysis	Causal.Estimate	Sd	T.stat	P.value	se	global_test_p	outliers
genus..Clostridiuminnocuumgroup.id.14397.summary.txt.gz	GrimAge	beta.exposure	Raw	-0.0215678	0.0931677	-0.231494	0.822742	0.0962764	NA	NA
		beta.exposure	Outlier-corrected	NA	NA	NA	NA	NA	NA	NA
		NA	NA	NA	NA	NA	NA	NA	0.601	NA
genus..Eubacteriumbrachygroup.id.11296.summary.txt.gz	GrimAge	beta.exposure	Raw	0.0920311	0.0932367	0.98707	0.3494	0.0983498	NA	NA
		beta.exposure	Outlier-corrected	NA	NA	NA	NA	NA	NA	NA
		NA	NA	NA	NA	NA	NA	NA	0.53	NA
genus..Eubacteriumcoprostanoligenesgroup.id.11375.summary.txt.gz	GrimAge	beta.exposure	Raw	0.08103	0.160935	0.503495	0.623731	0.165175	NA	NA
		beta.exposure	Outlier-corrected	NA	NA	NA	NA	NA	NA	NA
		NA	NA	NA	NA	NA	NA	NA	0.561	NA
genus..Eubacteriumeligensgroup.id.14372.summary.txt.gz	GrimAge	beta.exposure	Raw	-0.0797676	0.0940206	-0.848405	0.428755	0.100803	NA	NA
		beta.exposure	Outlier-corrected	NA	NA	NA	NA	NA	NA	NA
		NA	NA	NA	NA	NA	NA	NA	0.98	NA
genus..Eubacteriumfissicatenagroup.id.14373.summary.txt.gz	GrimAge	beta.exposure	Raw	-0.0333915	0.0965495	-0.345849	0.738375	0.099973	NA	NA
		beta.exposure	Outlier-corrected	NA	NA	NA	NA	NA	NA	NA
		NA	NA	NA	NA	NA	NA	NA	0.473	NA
genus..Eubacteriumhalliigroup.id.11338.summary.txt.gz	GrimAge	beta.exposure	Raw	0.272808	0.160278	1.70209	0.109367	0.170393	NA	NA
		beta.exposure	Outlier-corrected	NA	NA	NA	NA	NA	NA	NA
		NA	NA	NA	NA	NA	NA	NA	0.189	NA
genus..Eubacteriumnodatumgroup.id.11297.summary.txt.gz	GrimAge	beta.exposure	Raw	0.0835657	0.0505222	1.65404	0.129122	0.0550654	NA	NA
		beta.exposure	Outlier-corrected	NA	NA	NA	NA	NA	NA	NA
		NA	NA	NA	NA	NA	NA	NA	0.949	NA
genus..Eubacteriumoxidoreducensgroup.id.11339.summary.txt.gz	GrimAge	beta.exposure	Raw	0.0499002	0.107789	0.462943	0.66747	0.116149	NA	NA
		beta.exposure	Outlier-corrected	NA	NA	NA	NA	NA	NA	NA
		NA	NA	NA	NA	NA	NA	NA	0.75	NA
genus..Eubacteriumrectalegroup.id.14374.summary.txt.gz	GrimAge	beta.exposure	Raw	-0.114766	0.236942	-0.484364	0.642915	0.24754	NA	NA
		beta.exposure	Outlier-corrected	NA	NA	NA	NA	NA	NA	NA
		NA	NA	NA	NA	NA	NA	NA	0.307	NA
genus..Eubacteriumruminantiumgroup.id.11340.summary.txt.gz	GrimAge	beta.exposure	Raw	0.0300097	0.0785431	0.38208	0.707136	0.0798758	NA	NA
		beta.exposure	Outlier-corrected	NA	NA	NA	NA	NA	NA	NA
		NA	NA	NA	NA	NA	NA	NA	0.824	NA
genus..Eubacteriumventriosumgroup.id.11341.summary.txt.gz	GrimAge	beta.exposure	Raw	0.00216465	0.114872	0.018844	0.985231	0.11694	NA	NA
		beta.exposure	Outlier-corrected	NA	NA	NA	NA	NA	NA	NA
		NA	NA	NA	NA	NA	NA	NA	0.892	NA
genus..Eubacteriumxylanophilumgroup.id.14375.summary.txt.gz	GrimAge	beta.exposure	Raw	-0.113064	0.234157	-0.482855	0.642135	0.243296	NA	NA
		beta.exposure	Outlier-corrected	NA	NA	NA	NA	NA	NA	NA
		NA	NA	NA	NA	NA	NA	NA	0.107	NA
genus..Ruminococcusgauvreauiigroup.id.11342.summary.txt.gz	GrimAge	beta.exposure	Raw	-0.0485374	0.200635	-0.241919	0.813732	0.206003	NA	NA
		beta.exposure	Outlier-corrected	NA	NA	NA	NA	NA	NA	NA
		NA	NA	NA	NA	NA	NA	NA	0.114	NA
genus..Ruminococcusgnavusgroup.id.14376.summary.txt.gz	GrimAge	beta.exposure	Raw	-0.243228	0.0879538	-2.76541	0.0183774	0.103153	NA	NA
		beta.exposure	Outlier-corrected	NA	NA	NA	NA	NA	NA	NA
		NA	NA	NA	NA	NA	NA	NA	0.78	NA
genus..Ruminococcustorquesgroup.id.14377.summary.txt.gz	GrimAge	beta.exposure	Raw	0.133297	0.155388	0.857832	0.415944	0.16386	NA	NA
		beta.exposure	Outlier-corrected	NA	NA	NA	NA	NA	NA	NA
		NA	NA	NA	NA	NA	NA	NA	0.741	NA
genus.Actinomyces.id.423.summary.txt.gz	GrimAge	beta.exposure	Raw	-0.117838	0.136069	-0.866016	0.419758	0.146049	NA	NA
		beta.exposure	Outlier-corrected	NA	NA	NA	NA	NA	NA	NA
		NA	NA	NA	NA	NA	NA	NA	0.536	NA
genus.Adlercreutzia.id.812.summary.txt.gz	GrimAge	beta.exposure	Raw	-0.0890572	0.144732	-0.615324	0.557808	0.151948	NA	NA
		beta.exposure	Outlier-corrected	NA	NA	NA	NA	NA	NA	NA
		NA	NA	NA	NA	NA	NA	NA	0.527	NA
genus.Akkermansia.id.4037.summary.txt.gz	GrimAge	beta.exposure	Raw	0.144293	0.175148	0.823834	0.431323	0.183362	NA	NA
		beta.exposure	Outlier-corrected	NA	NA	NA	NA	NA	NA	NA
		NA	NA	NA	NA	NA	NA	NA	0.273	NA
genus.Alistipes.id.968.summary.txt.gz	GrimAge	beta.exposure	Raw	0.145618	0.154216	0.944245	0.362264	0.159834	NA	NA
		beta.exposure	Outlier-corrected	NA	NA	NA	NA	NA	NA	NA
		NA	NA	NA	NA	NA	NA	NA	0.644	NA
genus.Allisonella.id.2174.summary.txt.gz	GrimAge	beta.exposure	Raw	0.056044	0.0952533	0.588368	0.57477	0.0998929	NA	NA
		beta.exposure	Outlier-corrected	NA	NA	NA	NA	NA	NA	NA
		NA	NA	NA	NA	NA	NA	NA	0.399	NA
genus.Alloprevotella.id.961.summary.txt.gz	GrimAge	beta.exposure	Raw	-0.0903777	0.112579	-0.802792	0.458539	0.121925	NA	NA
		beta.exposure	Outlier-corrected	NA	NA	NA	NA	NA	NA	NA
		NA	NA	NA	NA	NA	NA	NA	0.366	NA
genus.Anaerofilum.id.2053.summary.txt.gz	GrimAge	beta.exposure	Raw	0.179287	0.0854217	2.09885	0.0621974	0.0961385	NA	NA
		beta.exposure	Outlier-corrected	NA	NA	NA	NA	NA	NA	NA
		NA	NA	NA	NA	NA	NA	NA	0.707	NA
genus.Anaerostipes.id.1991.summary.txt.gz	GrimAge	beta.exposure	Raw	-0.337998	0.19132	-1.76666	0.102685	0.20711	NA	NA
		beta.exposure	Outlier-corrected	NA	NA	NA	NA	NA	NA	NA
		NA	NA	NA	NA	NA	NA	NA	0.262	NA
genus.Anaerotruncus.id.2054.summary.txt.gz	GrimAge	beta.exposure	Raw	0.33997	0.187335	1.81477	0.0946188	0.203389	NA	NA
		beta.exposure	Outlier-corrected	NA	NA	NA	NA	NA	NA	NA
		NA	NA	NA	NA	NA	NA	NA	0.229	NA
genus.Bacteroides.id.918.summary.txt.gz	GrimAge	beta.exposure	Raw	0.104555	0.216672	0.48255	0.642342	0.225127	NA	NA
		beta.exposure	Outlier-corrected	NA	NA	NA	NA	NA	NA	NA
		NA	NA	NA	NA	NA	NA	NA	0.382	NA
genus.Barnesiella.id.944.summary.txt.gz	GrimAge	beta.exposure	Raw	0.160523	0.142467	1.12674	0.280223	0.148657	NA	NA
		beta.exposure	Outlier-corrected	NA	NA	NA	NA	NA	NA	NA
		NA	NA	NA	NA	NA	NA	NA	0.54	NA
genus.Bifidobacterium.id.436.summary.txt.gz	GrimAge	beta.exposure	Raw	0.0142339	0.0669018	0.212758	0.835087	0.0683725	NA	NA
		beta.exposure	Outlier-corrected	NA	NA	NA	NA	NA	NA	NA
		NA	NA	NA	NA	NA	NA	NA	0.999	NA
genus.Bilophila.id.3170.summary.txt.gz	GrimAge	beta.exposure	Raw	-0.0311404	0.132862	-0.234382	0.81864	0.135809	NA	NA
		beta.exposure	Outlier-corrected	NA	NA	NA	NA	NA	NA	NA
		NA	NA	NA	NA	NA	NA	NA	0.725	NA
genus.Blautia.id.1992.summary.txt.gz	GrimAge	beta.exposure	Raw	0.29126	0.161461	1.8039	0.0963901	0.175182	NA	NA
		beta.exposure	Outlier-corrected	NA	NA	NA	NA	NA	NA	NA
		NA	NA	NA	NA	NA	NA	NA	0.408	NA
genus.Butyricicoccus.id.2055.summary.txt.gz	GrimAge	beta.exposure	Raw	0.145891	0.179549	0.812541	0.443233	0.190273	NA	NA
		beta.exposure	Outlier-corrected	NA	NA	NA	NA	NA	NA	NA
		NA	NA	NA	NA	NA	NA	NA	0.351	NA
genus.Butyricimonas.id.945.summary.txt.gz	GrimAge	beta.exposure	Raw	0.0485223	0.13336	0.363845	0.722303	0.136536	NA	NA
		beta.exposure	Outlier-corrected	NA	NA	NA	NA	NA	NA	NA
		NA	NA	NA	NA	NA	NA	NA	0.45	NA
genus.Butyrivibrio.id.1993.summary.txt.gz	GrimAge	beta.exposure	Raw	0.00760212	0.0616281	0.123355	0.90358	0.0627545	NA	NA
		beta.exposure	Outlier-corrected	NA	NA	NA	NA	NA	NA	NA
		NA	NA	NA	NA	NA	NA	NA	0.759	NA
genus.CandidatusSoleaferrea.id.11350.summary.txt.gz	GrimAge	beta.exposure	Raw	-0.0844603	0.113748	-0.742523	0.479003	0.11931	NA	NA
		beta.exposure	Outlier-corrected	NA	NA	NA	NA	NA	NA	NA
		NA	NA	NA	NA	NA	NA	NA	0.564	NA
genus.Catenibacterium.id.2153.summary.txt.gz	GrimAge	beta.exposure	Raw	-0.0173116	0.12285	-0.140917	0.894747	0.130852	NA	NA
		beta.exposure	Outlier-corrected	NA	NA	NA	NA	NA	NA	NA
		NA	NA	NA	NA	NA	NA	NA	0.432	NA
genus.ChristensenellaceaeR.7group.id.11283.summary.txt.gz	GrimAge	beta.exposure	Raw	0.33381	0.140268	2.3798	0.0445595	0.166175	NA	NA
		beta.exposure	Outlier-corrected	NA	NA	NA	NA	NA	NA	NA
		NA	NA	NA	NA	NA	NA	NA	0.855	NA
genus.Clostridiumsensustricto1.id.1873.summary.txt.gz	GrimAge	beta.exposure	Raw	-0.163164	0.159225	-1.02474	0.345012	0.172787	NA	NA
		beta.exposure	Outlier-corrected	NA	NA	NA	NA	NA	NA	NA
		NA	NA	NA	NA	NA	NA	NA	0.603	NA
genus.Collinsella.id.815.summary.txt.gz	GrimAge	beta.exposure	Raw	-0.184041	0.179116	-1.02749	0.334251	0.190599	NA	NA
		beta.exposure	Outlier-corrected	NA	NA	NA	NA	NA	NA	NA
		NA	NA	NA	NA	NA	NA	NA	0.516	NA
genus.Coprobacter.id.949.summary.txt.gz	GrimAge	beta.exposure	Raw	-0.141807	0.0674174	-2.10342	0.0617213	0.0759021	NA	NA
		beta.exposure	Outlier-corrected	NA	NA	NA	NA	NA	NA	NA
		NA	NA	NA	NA	NA	NA	NA	0.965	NA
genus.Coprococcus1.id.11301.summary.txt.gz	GrimAge	beta.exposure	Raw	0.135323	0.190184	0.71154	0.491564	0.196741	NA	NA
		beta.exposure	Outlier-corrected	NA	NA	NA	NA	NA	NA	NA
		NA	NA	NA	NA	NA	NA	NA	0.164	NA
genus.Coprococcus2.id.11302.summary.txt.gz	GrimAge	beta.exposure	Raw	-0.00484874	0.228872	-0.0211854	0.983689	0.237169	NA	NA
		beta.exposure	Outlier-corrected	NA	NA	NA	NA	NA	NA	NA
		NA	NA	NA	NA	NA	NA	NA	0.139	NA
genus.Coprococcus3.id.11303.summary.txt.gz	GrimAge	beta.exposure	Raw	-0.0201798	0.181957	-0.110904	0.914805	0.188632	NA	NA
		beta.exposure	Outlier-corrected	NA	NA	NA	NA	NA	NA	NA
		NA	NA	NA	NA	NA	NA	NA	0.657	NA
genus.DefluviitaleaceaeUCG011.id.11287.summary.txt.gz	GrimAge	beta.exposure	Raw	0.091872	0.176963	0.51916	0.617702	0.184072	NA	NA
		beta.exposure	Outlier-corrected	NA	NA	NA	NA	NA	NA	NA
		NA	NA	NA	NA	NA	NA	NA	0.127	NA
genus.Desulfovibrio.id.3173.summary.txt.gz	GrimAge	beta.exposure	Raw	0.0956591	0.152697	0.626462	0.546571	0.158663	NA	NA
		beta.exposure	Outlier-corrected	NA	NA	NA	NA	NA	NA	NA
		NA	NA	NA	NA	NA	NA	NA	0.355	NA
genus.Dialister.id.2183.summary.txt.gz	GrimAge	beta.exposure	Raw	0.244009	0.0903785	2.69986	0.0223186	0.106792	NA	NA
		beta.exposure	Outlier-corrected	NA	NA	NA	NA	NA	NA	NA
		NA	NA	NA	NA	NA	NA	NA	0.967	NA
genus.Dorea.id.1997.summary.txt.gz	GrimAge	beta.exposure	Raw	0.472454	0.170961	2.76352	0.0219851	0.206256	NA	NA
		beta.exposure	Outlier-corrected	NA	NA	NA	NA	NA	NA	NA
		NA	NA	NA	NA	NA	NA	NA	0.614	NA
genus.Eggerthella.id.819.summary.txt.gz	GrimAge	beta.exposure	Raw	-0.00305265	0.0777094	-0.0392829	0.969438	0.0796764	NA	NA
		beta.exposure	Outlier-corrected	NA	NA	NA	NA	NA	NA	NA
		NA	NA	NA	NA	NA	NA	NA	0.856	NA
genus.Eisenbergiella.id.11304.summary.txt.gz	GrimAge	beta.exposure	Raw	0.23319	0.0947251	2.46175	0.0335756	0.10973	NA	NA
		beta.exposure	Outlier-corrected	NA	NA	NA	NA	NA	NA	NA
		NA	NA	NA	NA	NA	NA	NA	0.672	NA
genus.Enterorhabdus.id.820.summary.txt.gz	GrimAge	beta.exposure	Raw	-0.119508	0.115831	-1.03175	0.341974	0.125762	NA	NA
		beta.exposure	Outlier-corrected	NA	NA	NA	NA	NA	NA	NA
		NA	NA	NA	NA	NA	NA	NA	0.744	NA
genus.Erysipelatoclostridium.id.11381.summary.txt.gz	GrimAge	beta.exposure	Raw	0.0382255	0.15119	0.25283	0.804074	0.154086	NA	NA
		beta.exposure	Outlier-corrected	NA	NA	NA	NA	NA	NA	NA
		NA	NA	NA	NA	NA	NA	NA	0.048	NA
		NA	NA	NA	NA	NA	NA	NA	NA	NA
genus.ErysipelotrichaceaeUCG003.id.11384.summary.txt.gz	GrimAge	beta.exposure	Raw	-0.0600239	0.145987	-0.41116	0.68677	0.148853	NA	NA
		beta.exposure	Outlier-corrected	NA	NA	NA	NA	NA	NA	NA
		NA	NA	NA	NA	NA	NA	NA	0.282	NA
genus.Escherichia.Shigella.id.3504.summary.txt.gz	GrimAge	beta.exposure	Raw	0.253859	0.230933	1.09928	0.300182	0.245027	NA	NA
		beta.exposure	Outlier-corrected	0.0976018	0.214111	0.455848	0.660619	0.222298	NA	NA
		NA	NA	NA	NA	NA	NA	NA	0.025	NA
	GrimAge	NA	NA	NA	NA	NA	NA	NA	NA	rs113513883
genus.Faecalibacterium.id.2057.summary.txt.gz		beta.exposure	Raw	0.163608	0.166252	0.984098	0.350781	0.175343	NA	NA
		beta.exposure	Outlier-corrected	NA	NA	NA	NA	NA	NA	NA
		NA	NA	NA	NA	NA	NA	NA	0.44	NA
genus.FamilyXIIIAD3011group.id.11293.summary.txt.gz	GrimAge	beta.exposure	Raw	-0.035311	0.185002	-0.190868	0.85182	0.189034	NA	NA
		beta.exposure	Outlier-corrected	NA	NA	NA	NA	NA	NA	NA
		NA	NA	NA	NA	NA	NA	NA	0.145	NA
genus.FamilyXIIIUCG001.id.11294.summary.txt.gz	GrimAge	beta.exposure	Raw	-0.284582	0.148786	-1.91269	0.0973709	0.171669	NA	NA
		beta.exposure	Outlier-corrected	NA	NA	NA	NA	NA	NA	NA
		NA	NA	NA	NA	NA	NA	NA	0.694	NA
genus.Flavonifractor.id.2059.summary.txt.gz	GrimAge	beta.exposure	Raw	-0.188451	0.20765	-0.907543	0.41545	0.231416	NA	NA
		beta.exposure	Outlier-corrected	NA	NA	NA	NA	NA	NA	NA
		NA	NA	NA	NA	NA	NA	NA	0.447	NA
genus.Fusicatenibacter.id.11305.summary.txt.gz	GrimAge	beta.exposure	Raw	0.0178771	0.150585	0.118717	0.906891	0.152846	NA	NA
		beta.exposure	Outlier-corrected	NA	NA	NA	NA	NA	NA	NA
		NA	NA	NA	NA	NA	NA	NA	0.375	NA
genus.Gordonibacter.id.821.summary.txt.gz	GrimAge	beta.exposure	Raw	0.084062	0.0704228	1.19368	0.257713	0.074272	NA	NA
		beta.exposure	Outlier-corrected	NA	NA	NA	NA	NA	NA	NA
		NA	NA	NA	NA	NA	NA	NA	0.719	NA
genus.Haemophilus.id.3698.summary.txt.gz	GrimAge	beta.exposure	Raw	0.200258	0.0870486	2.30053	0.0504292	0.102365	NA	NA
		beta.exposure	Outlier-corrected	NA	NA	NA	NA	NA	NA	NA
		NA	NA	NA	NA	NA	NA	NA	0.872	NA
genus.Holdemanella.id.11393.summary.txt.gz	GrimAge	beta.exposure	Raw	0.00472772	0.0967186	0.0488812	0.961977	0.0991688	NA	NA
		beta.exposure	Outlier-corrected	NA	NA	NA	NA	NA	NA	NA
		NA	NA	NA	NA	NA	NA	NA	0.757	NA
genus.Holdemania.id.2157.summary.txt.gz	GrimAge	beta.exposure	Raw	0.124479	0.0967344	1.28681	0.219031	0.101276	NA	NA
		beta.exposure	Outlier-corrected	NA	NA	NA	NA	NA	NA	NA
		NA	NA	NA	NA	NA	NA	NA	0.724	NA
genus.Howardella.id.2000.summary.txt.gz	GrimAge	beta.exposure	Raw	0.210675	0.121365	1.73588	0.116604	0.134257	NA	NA
		beta.exposure	Outlier-corrected	NA	NA	NA	NA	NA	NA	NA
		NA	NA	NA	NA	NA	NA	NA	0.09	NA
genus.Hungatella.id.11306.summary.txt.gz	GrimAge	beta.exposure	Raw	0.140835	0.0705063	1.99748	0.116451	0.0897126	NA	NA
		beta.exposure	Outlier-corrected	NA	NA	NA	NA	NA	NA	NA
		NA	NA	NA	NA	NA	NA	NA	0.914	NA
genus.Intestinibacter.id.11345.summary.txt.gz	GrimAge	beta.exposure	Raw	0.111381	0.177846	0.626278	0.541974	0.182642	NA	NA
		beta.exposure	Outlier-corrected	NA	NA	NA	NA	NA	NA	NA
		NA	NA	NA	NA	NA	NA	NA	0.055	NA
genus.Intestinimonas.id.2062.summary.txt.gz	GrimAge	beta.exposure	Raw	-0.0131915	0.104905	-0.125747	0.901499	0.106582	NA	NA
		beta.exposure	Outlier-corrected	NA	NA	NA	NA	NA	NA	NA
		NA	NA	NA	NA	NA	NA	NA	0.698	NA
genus.Lachnoclostridium.id.11308.summary.txt.gz	GrimAge	beta.exposure	Raw	0.288341	0.164454	1.75332	0.105029	0.177884	NA	NA
		beta.exposure	Outlier-corrected	NA	NA	NA	NA	NA	NA	NA
		NA	NA	NA	NA	NA	NA	NA	0.569	NA
genus.Lachnospira.id.2004.summary.txt.gz	GrimAge	beta.exposure	Raw	-0.124769	0.290064	-0.430142	0.685001	0.307579	NA	NA
		beta.exposure	Outlier-corrected	NA	NA	NA	NA	NA	NA	NA
		NA	NA	NA	NA	NA	NA	NA	0.229	NA
genus.LachnospiraceaeFCS020group.id.11314.summary.txt.gz	GrimAge	beta.exposure	Raw	0.00160258	0.155373	0.0103144	0.991955	0.15894	NA	NA
		beta.exposure	Outlier-corrected	NA	NA	NA	NA	NA	NA	NA
		NA	NA	NA	NA	NA	NA	NA	0.325	NA
genus.LachnospiraceaeNC2004group.id.11316.summary.txt.gz	GrimAge	beta.exposure	Raw	-0.00503941	0.094689	-0.0532206	0.958861	0.0976955	NA	NA
		beta.exposure	Outlier-corrected	NA	NA	NA	NA	NA	NA	NA
		NA	NA	NA	NA	NA	NA	NA	0.785	NA
genus.LachnospiraceaeND3007group.id.11317.summary.txt.gz	GrimAge	beta.exposure	Raw	-0.00503941	0.094689	-0.0532206	0.958861	0.0976955	NA	NA
		beta.exposure	Outlier-corrected	NA	NA	NA	NA	NA	NA	NA
		NA	NA	NA	NA	NA	NA	NA	0.785	NA
genus.LachnospiraceaeNK4A136group.id.11319.summary.txt.gz	GrimAge	beta.exposure	Raw	0.0955137	0.152481	0.626396	0.541135	0.156299	NA	NA
		beta.exposure	Outlier-corrected	NA	NA	NA	NA	NA	NA	NA
		NA	NA	NA	NA	NA	NA	NA	0.283	NA
genus.LachnospiraceaeUCG001.id.11321.summary.txt.gz	GrimAge	beta.exposure	Raw	0.221404	0.107415	2.0612	0.0616404	0.118469	NA	NA
		beta.exposure	Outlier-corrected	NA	NA	NA	NA	NA	NA	NA
		NA	NA	NA	NA	NA	NA	NA	0.794	NA
genus.LachnospiraceaeUCG004.id.11324.summary.txt.gz	GrimAge	beta.exposure	Raw	-0.170062	0.108401	-1.56883	0.144987	0.116683	NA	NA
		beta.exposure	Outlier-corrected	NA	NA	NA	NA	NA	NA	NA
		NA	NA	NA	NA	NA	NA	NA	0.932	NA
genus.LachnospiraceaeUCG008.id.11328.summary.txt.gz	GrimAge	beta.exposure	Raw	0.19525	0.0850254	2.29637	0.0445286	0.0971837	NA	NA
		beta.exposure	Outlier-corrected	NA	NA	NA	NA	NA	NA	NA
		NA	NA	NA	NA	NA	NA	NA	0.848	NA
genus.LachnospiraceaeUCG010.id.11330.summary.txt.gz	GrimAge	beta.exposure	Raw	0.179201	0.103808	1.72628	0.118374	0.114752	NA	NA
		beta.exposure	Outlier-corrected	NA	NA	NA	NA	NA	NA	NA
		NA	NA	NA	NA	NA	NA	NA	0.911	NA
genus.Lactobacillus.id.1837.summary.txt.gz	GrimAge	beta.exposure	Raw	-0.0392105	0.0834063	-0.470114	0.649457	0.0862684	NA	NA
		beta.exposure	Outlier-corrected	NA	NA	NA	NA	NA	NA	NA
		NA	NA	NA	NA	NA	NA	NA	0.895	NA
genus.Lactococcus.id.1851.summary.txt.gz	GrimAge	beta.exposure	Raw	0.367235	0.120517	3.04715	0.0158896	0.152289	NA	NA
		beta.exposure	Outlier-corrected	NA	NA	NA	NA	NA	NA	NA
		NA	NA	NA	NA	NA	NA	NA	0.22	NA
genus.Marvinbryantia.id.2005.summary.txt.gz	GrimAge	beta.exposure	Raw	-0.163183	0.123247	-1.32404	0.21813	0.132506	NA	NA
		beta.exposure	Outlier-corrected	NA	NA	NA	NA	NA	NA	NA
		NA	NA	NA	NA	NA	NA	NA	0.823	NA
genus.Methanobrevibacter.id.123.summary.txt.gz	GrimAge	beta.exposure	Raw	0.0182588	0.131647	0.138696	0.895104	0.138483	NA	NA
		beta.exposure	Outlier-corrected	NA	NA	NA	NA	NA	NA	NA
		NA	NA	NA	NA	NA	NA	NA	0.262	NA
genus.Odoribacter.id.952.summary.txt.gz	GrimAge	beta.exposure	Raw	0.191998	0.186076	1.03183	0.341939	0.202031	NA	NA
		beta.exposure	Outlier-corrected	NA	NA	NA	NA	NA	NA	NA
		NA	NA	NA	NA	NA	NA	NA	0.633	NA
genus.Olsenella.id.822.summary.txt.gz	GrimAge	beta.exposure	Raw	-0.11166	0.0698798	-1.59789	0.141151	0.075881	NA	NA
		beta.exposure	Outlier-corrected	NA	NA	NA	NA	NA	NA	NA
		NA	NA	NA	NA	NA	NA	NA	0.794	NA
genus.Oscillibacter.id.2063.summary.txt.gz	GrimAge	beta.exposure	Raw	0.117566	0.113292	1.03773	0.318313	0.11781	NA	NA
		beta.exposure	Outlier-corrected	NA	NA	NA	NA	NA	NA	NA
		NA	NA	NA	NA	NA	NA	NA	0.507	NA
genus.Oscillospira.id.2064.summary.txt.gz	GrimAge	beta.exposure	Raw	0.06217	0.244672	0.254096	0.806724	0.254114	NA	NA
		beta.exposure	Outlier-corrected	0.265066	0.164654	1.60984	0.158559	0.187999	NA	NA
		NA	NA	NA	NA	NA	NA	NA	0.042	NA
		NA	NA	NA	NA	NA	NA	NA	NA	rs72866977
genus.Oxalobacter.id.2978.summary.txt.gz	GrimAge	beta.exposure	Raw	0.0793575	0.112962	0.702515	0.498384	0.117213	NA	NA
		beta.exposure	Outlier-corrected	NA	NA	NA	NA	NA	NA	NA
		NA	NA	NA	NA	NA	NA	NA	0.128	NA
genus.Parabacteroides.id.954.summary.txt.gz	GrimAge	beta.exposure	Raw	-0.342403	0.195998	-1.74697	0.141071	0.23264	NA	NA
		beta.exposure	Outlier-corrected	NA	NA	NA	NA	NA	NA	NA
		NA	NA	NA	NA	NA	NA	NA	0.547	NA
genus.Paraprevotella.id.962.summary.txt.gz	GrimAge	beta.exposure	Raw	0.131063	0.105249	1.24526	0.236804	0.110787	NA	NA
		beta.exposure	Outlier-corrected	NA	NA	NA	NA	NA	NA	NA
		NA	NA	NA	NA	NA	NA	NA	0.421	NA
genus.Parasutterella.id.2892.summary.txt.gz	GrimAge	beta.exposure	Raw	0.230982	0.0824583	2.8012	0.0141468	0.0941435	NA	NA
		beta.exposure	Outlier-corrected	NA	NA	NA	NA	NA	NA	NA
		NA	NA	NA	NA	NA	NA	NA	0.955	NA
genus.Peptococcus.id.2037.summary.txt.gz	GrimAge	beta.exposure	Raw	0.11949	0.0975175	1.22532	0.246043	0.103008	NA	NA
		beta.exposure	Outlier-corrected	NA	NA	NA	NA	NA	NA	NA
		NA	NA	NA	NA	NA	NA	NA	0.521	NA
genus.Phascolarctobacterium.id.2168.summary.txt.gz	GrimAge	beta.exposure	Raw	-0.199696	0.12694	-1.57316	0.150133	0.138768	NA	NA
		beta.exposure	Outlier-corrected	NA	NA	NA	NA	NA	NA	NA
		NA	NA	NA	NA	NA	NA	NA	0.741	NA
genus.Prevotella7.id.11182.summary.txt.gz	GrimAge	beta.exposure	Raw	-0.173998	0.0829867	-2.09669	0.0624231	0.0933825	NA	NA
		beta.exposure	Outlier-corrected	NA	NA	NA	NA	NA	NA	NA
		NA	NA	NA	NA	NA	NA	NA	0.537	NA
genus.Prevotella9.id.11183.summary.txt.gz	GrimAge	beta.exposure	Raw	-0.00609028	0.105794	-0.0575671	0.954969	0.107853	NA	NA
		beta.exposure	Outlier-corrected	NA	NA	NA	NA	NA	NA	NA
		l0AyxD	rrQCA2		GrimAge	0.0333441	0.000374058	TRUE	3.35234e-43
genus.RikenellaceaeRC9gutgroup.id.11191.summary.txt.gz	GrimAge	beta.exposure	Raw	0.0340419	0.0536708	0.634272	0.540141	0.0555695	NA	NA
		beta.exposure	Outlier-corrected	NA	NA	NA	NA	NA	NA	NA
		NA	NA	NA	NA	NA	NA	NA	0.94	NA
genus.Romboutsia.id.11347.summary.txt.gz	GrimAge	beta.exposure	Raw	0.0843784	0.115772	0.728833	0.480087	0.119489	NA	NA
		beta.exposure	Outlier-corrected	NA	NA	NA	NA	NA	NA	NA
		NA	NA	NA	NA	NA	NA	NA	0.814	NA
genus.Roseburia.id.2012.summary.txt.gz	GrimAge	beta.exposure	Raw	-0.171581	0.164007	-1.04618	0.314542	0.170602	NA	NA
		beta.exposure	Outlier-corrected	NA	NA	NA	NA	NA	NA	NA
		NA	NA	NA	NA	NA	NA	NA	0.433	NA
genus.Ruminiclostridium5.id.11355.summary.txt.gz	GrimAge	beta.exposure	Raw	0.167256	0.193278	0.865363	0.407121	0.201763	NA	NA
		beta.exposure	Outlier-corrected	NA	NA	NA	NA	NA	NA	NA
		NA	NA	NA	NA	NA	NA	NA	0.428	NA
genus.Ruminiclostridium6.id.11356.summary.txt.gz	GrimAge	beta.exposure	Raw	-0.0534437	0.12477	-0.428337	0.674493	0.12725	NA	NA
		beta.exposure	Outlier-corrected	NA	NA	NA	NA	NA	NA	NA
		NA	NA	NA	NA	NA	NA	NA	0.514	NA
genus.Ruminiclostridium9.id.11357.summary.txt.gz	GrimAge	beta.exposure	Raw	0.12825	0.23295	0.550548	0.596977	0.242552	NA	NA
		beta.exposure	Outlier-corrected	NA	NA	NA	NA	NA	NA	NA
		NA	NA	NA	NA	NA	NA	NA	0.234	NA
genus.RuminococcaceaeNK4A214group.id.11358.summary.txt.gz	GrimAge	beta.exposure	Raw	-0.0599803	0.120601	-0.497343	0.627934	0.123764	NA	NA
		beta.exposure	Outlier-corrected	NA	NA	NA	NA	NA	NA	NA
		NA	NA	NA	NA	NA	NA	NA	0.878	NA
genus.RuminococcaceaeUCG002.id.11360.summary.txt.gz	GrimAge	beta.exposure	Raw	0.0245898	0.149926	0.164013	0.871289	0.151769	NA	NA
		beta.exposure	Outlier-corrected	NA	NA	NA	NA	NA	NA	NA
		NA	NA	NA	NA	NA	NA	NA	0.057	NA
genus.RuminococcaceaeUCG003.id.11361.summary.txt.gz	GrimAge	beta.exposure	Raw	-0.0251306	0.150213	-0.1673	0.87017	0.153758	NA	NA
		beta.exposure	Outlier-corrected	NA	NA	NA	NA	NA	NA	NA
		NA	NA	NA	NA	NA	NA	NA	0.505	NA
genus.RuminococcaceaeUCG004.id.11362.summary.txt.gz	GrimAge	beta.exposure	Raw	-0.0810341	0.14641	-0.553475	0.593419	0.151781	NA	NA
		beta.exposure	Outlier-corrected	NA	NA	NA	NA	NA	NA	NA
		NA	NA	NA	NA	NA	NA	NA	0.424	NA
genus.RuminococcaceaeUCG005.id.11363.summary.txt.gz	GrimAge	beta.exposure	Raw	-0.177792	0.123881	-1.43518	0.174855	0.13104	NA	NA
		beta.exposure	Outlier-corrected	NA	NA	NA	NA	NA	NA	NA
		NA	NA	NA	NA	NA	NA	NA	0.791	NA
genus.RuminococcaceaeUCG009.id.11366.summary.txt.gz	GrimAge	beta.exposure	Raw	0.00233614	0.0901668	0.0259091	0.979794	0.0922381	NA	NA
		beta.exposure	Outlier-corrected	NA	NA	NA	NA	NA	NA	NA
		NA	NA	NA	NA	NA	NA	NA	0.845	NA
genus.RuminococcaceaeUCG010.id.11367.summary.txt.gz	GrimAge	beta.exposure	Raw	0.43206	0.219072	1.97223	0.105622	0.267002	NA	NA
		beta.exposure	Outlier-corrected	NA	NA	NA	NA	NA	NA	NA
		NA	NA	NA	NA	NA	NA	NA	0.384	NA
genus.RuminococcaceaeUCG011.id.11368.summary.txt.gz	GrimAge	beta.exposure	Raw	-0.0607542	0.0904309	-0.67183	0.523239	0.0951721	NA	NA
		beta.exposure	Outlier-corrected	NA	NA	NA	NA	NA	NA	NA
		NA	NA	NA	NA	NA	NA	NA	0.54	NA
genus.RuminococcaceaeUCG013.id.11370.summary.txt.gz	GrimAge	beta.exposure	Raw	0.137872	0.209383	0.65847	0.523779	0.216259	NA	NA
		beta.exposure	Outlier-corrected	NA	NA	NA	NA	NA	NA	NA
		NA	NA	NA	NA	NA	NA	NA	0.096	NA
genus.RuminococcaceaeUCG014.id.11371.summary.txt.gz	GrimAge	beta.exposure	Raw	0.167632	0.125346	1.33735	0.210731	0.133938	NA	NA
		beta.exposure	Outlier-corrected	NA	NA	NA	NA	NA	NA	NA
		NA	NA	NA	NA	NA	NA	NA	0.824	NA
genus.Ruminococcus1.id.11373.summary.txt.gz	GrimAge	beta.exposure	Raw	-0.0398584	0.194423	-0.205008	0.842127	0.200119	NA	NA
		beta.exposure	Outlier-corrected	NA	NA	NA	NA	NA	NA	NA
		NA	NA	NA	NA	NA	NA	NA	0.32	NA
genus.Ruminococcus2.id.11374.summary.txt.gz	GrimAge	beta.exposure	Raw	0.0426863	0.0919303	0.464333	0.649548	0.0939417	NA	NA
		beta.exposure	Outlier-corrected	NA	NA	NA	NA	NA	NA	NA
		NA	NA	NA	NA	NA	NA	NA	0.965	NA
genus.Sellimonas.id.14369.summary.txt.gz	GrimAge	beta.exposure	Raw	0.11127	0.0785808	1.416	0.19451	0.0857673	NA	NA
		beta.exposure	Outlier-corrected	NA	NA	NA	NA	NA	NA	NA
		NA	NA	NA	NA	NA	NA	NA	0.633	NA
genus.Senegalimassilia.id.11160.summary.txt.gz	GrimAge	beta.exposure	Raw	0.34785	0.180261	1.92971	0.125858	0.227258	NA	NA
		beta.exposure	Outlier-corrected	NA	NA	NA	NA	NA	NA	NA
		NA	NA	NA	NA	NA	NA	NA	0.415	NA
genus.Slackia.id.825.summary.txt.gz	GrimAge	beta.exposure	Raw	-0.0782543	0.174159	-0.449327	0.672003	0.184823	NA	NA
		beta.exposure	Outlier-corrected	NA	NA	NA	NA	NA	NA	NA
		NA	NA	NA	NA	NA	NA	NA	0.295	NA
genus.Streptococcus.id.1853.summary.txt.gz	GrimAge	beta.exposure	Raw	0.0695295	0.156482	0.444329	0.663596	0.159855	NA	NA
		beta.exposure	Outlier-corrected	NA	NA	NA	NA	NA	NA	NA
		NA	NA	NA	NA	NA	NA	NA	0.406	NA
genus.Subdoligranulum.id.2070.summary.txt.gz	GrimAge	beta.exposure	Raw	0.0708804	0.219295	0.323219	0.753187	0.225418	NA	NA
		beta.exposure	Outlier-corrected	NA	NA	NA	NA	NA	NA	NA
		NA	NA	NA	NA	NA	NA	NA	0.109	NA
genus.Sutterella.id.2896.summary.txt.gz	GrimAge	beta.exposure	Raw	0.133794	0.17655	0.757828	0.46448	0.182907	NA	NA
		beta.exposure	Outlier-corrected	NA	NA	NA	NA	NA	NA	NA
		NA	NA	NA	NA	NA	NA	NA	0.229	NA
genus.Terrisporobacter.id.11348.summary.txt.gz	GrimAge	beta.exposure	Raw	0.124148	0.1874	0.662475	0.543889	0.204547	NA	NA
		beta.exposure	Outlier-corrected	NA	NA	NA	NA	NA	NA	NA
		NA	NA	NA	NA	NA	NA	NA	0.304	NA
genus.Turicibacter.id.2162.summary.txt.gz	GrimAge	beta.exposure	Raw	-0.176008	0.135	-1.30377	0.224672	0.144958	NA	NA
		beta.exposure	Outlier-corrected	NA	NA	NA	NA	NA	NA	NA
		NA	NA	NA	NA	NA	NA	NA	0.521	NA
genus.Tyzzerella3.id.11335.summary.txt.gz	GrimAge	beta.exposure	Raw	0.172425	0.0968766	1.77984	0.100417	0.104955	NA	NA
		beta.exposure	Outlier-corrected	NA	NA	NA	NA	NA	NA	NA
		NA	NA	NA	NA	NA	NA	NA	0.374	NA
genus.Veillonella.id.2198.summary.txt.gz	GrimAge	beta.exposure	Raw	-0.105329	0.162105	-0.649755	0.539914	0.171841	NA	NA
		beta.exposure	Outlier-corrected	NA	NA	NA	NA	NA	NA	NA
		NA	NA	NA	NA	NA	NA	NA	0.518	NA
genus.Victivallis.id.2256.summary.txt.gz	GrimAge	beta.exposure	Raw	0.171495	0.0628689	2.72782	0.0233077	0.0756032	NA	NA
		beta.exposure	Outlier-corrected	NA	NA	NA	NA	NA	NA	NA
		NA	NA	NA	NA	NA	NA	NA	0.863	NA
Steiger test for Mendelian randomization analysis of gut microbiota and GrimAge
exposure	outcome	snp_r2.exposure	snp_r2.outcome	correct_causal_direction	steiger_pval
genus..Clostridiuminnocuumgroup.id.14397.summary.txt.gz	GrimAge	0.0462281	0.0002303	TRUE	1.7e-33
genus..Eubacteriumbrachygroup.id.11296.summary.txt.gz	GrimAge	0.0536983	0.000321843	TRUE	6.1e-37
genus..Eubacteriumcoprostanoligenesgroup.id.11375.summary.txt.gz	GrimAge	0.0169213	0.000370638	TRUE	9.8e-31
genus..Eubacteriumeligensgroup.id.14372.summary.txt.gz	GrimAge	0.0108036	4.57e-05	TRUE	7.59e-21
genus..Eubacteriumfissicatenagroup.id.14373.summary.txt.gz	GrimAge	0.0512984	0.000269788	TRUE	1.61e-34
genus..Eubacteriumhalliigroup.id.11338.summary.txt.gz	GrimAge	0.0337053	0.000813131	TRUE	6.06e-50
genus..Eubacteriumnodatumgroup.id.11297.summary.txt.gz	GrimAge	0.0723862	0.000171146	TRUE	7.52e-46
genus..Eubacteriumoxidoreducensgroup.id.11339.summary.txt.gz	GrimAge	0.0216483	7.11e-05	TRUE	4.09e-20
genus..Eubacteriumrectalegroup.id.14374.summary.txt.gz	GrimAge	0.0109006	0.000307357	TRUE	6.55e-19
genus..Eubacteriumruminantiumgroup.id.11340.summary.txt.gz	GrimAge	0.0542458	0.000393119	TRUE	1.6e-61
genus..Eubacteriumventriosumgroup.id.11341.summary.txt.gz	GrimAge	0.0219652	0.000279342	TRUE	3.59e-39
genus..Eubacteriumxylanophilumgroup.id.14375.summary.txt.gz	GrimAge	0.0159328	0.000488897	TRUE	1.25e-22
genus..Ruminococcusgauvreauiigroup.id.11342.summary.txt.gz	GrimAge	0.0185277	0.000551548	TRUE	2.03e-27
genus..Ruminococcusgnavusgroup.id.14376.summary.txt.gz	GrimAge	0.0421629	0.000428619	TRUE	2.49e-41
genus..Ruminococcustorquesgroup.id.14377.summary.txt.gz	GrimAge	0.0171541	0.000198839	TRUE	2.33e-31
genus.Actinomyces.id.423.summary.txt.gz	GrimAge	0.0237943	0.000197199	TRUE	4.15e-25
genus.Adlercreutzia.id.812.summary.txt.gz	GrimAge	0.0206334	0.000224904	TRUE	3.66e-25
genus.Akkermansia.id.4037.summary.txt.gz	GrimAge	0.0215216	0.000428406	TRUE	5.2e-30
genus.Alistipes.id.968.summary.txt.gz	GrimAge	0.0165905	0.000397363	TRUE	3.15e-30
genus.Allisonella.id.2174.summary.txt.gz	GrimAge	0.0561615	0.000260691	TRUE	1.09e-33
genus.Alloprevotella.id.961.summary.txt.gz	GrimAge	0.0420364	0.000216747	TRUE	6.22e-24
genus.Anaerofilum.id.2053.summary.txt.gz	GrimAge	0.0495089	0.000358625	TRUE	9.6e-42
genus.Anaerostipes.id.1991.summary.txt.gz	GrimAge	0.017903	0.000694835	TRUE	1.02e-27
genus.Anaerotruncus.id.2054.summary.txt.gz	GrimAge	0.0193034	0.000665661	TRUE	6.68e-30
genus.Bacteroides.id.918.summary.txt.gz	GrimAge	0.0114907	0.000306404	TRUE	4.03e-21
genus.Barnesiella.id.944.summary.txt.gz	GrimAge	0.0236833	0.000487054	TRUE	1.07e-36
genus.Bifidobacterium.id.436.summary.txt.gz	GrimAge	0.0276702	8.73e-05	TRUE	4.51e-52
genus.Bilophila.id.3170.summary.txt.gz	GrimAge	0.0217616	0.00033868	TRUE	8.68e-34
genus.Blautia.id.1992.summary.txt.gz	GrimAge	0.0222071	0.000631732	TRUE	1.02e-35
genus.Butyricicoccus.id.2055.summary.txt.gz	GrimAge	0.019308	0.000303491	TRUE	4.42e-32
genus.Butyricimonas.id.945.summary.txt.gz	GrimAge	0.0278407	0.000410911	TRUE	1.04e-37
genus.Butyrivibrio.id.1993.summary.txt.gz	GrimAge	0.0948844	0.000341518	TRUE	1.43e-61
genus.CandidatusSoleaferrea.id.11350.summary.txt.gz	GrimAge	0.0309516	0.000240967	TRUE	6.26e-31
genus.Catenibacterium.id.2153.summary.txt.gz	GrimAge	0.0326323	0.000142713	TRUE	3.33e-20
genus.ChristensenellaceaeR.7group.id.11283.summary.txt.gz	GrimAge	0.0125316	0.000223777	TRUE	6.78e-22
genus.Clostridiumsensustricto1.id.1873.summary.txt.gz	GrimAge	0.0169331	0.000190938	TRUE	1.66e-24
genus.Collinsella.id.815.summary.txt.gz	GrimAge	0.0135023	0.000286224	TRUE	4.16e-22
genus.Coprobacter.id.949.summary.txt.gz	GrimAge	0.0392783	0.000180112	TRUE	4.23e-41
genus.Coprococcus1.id.11301.summary.txt.gz	GrimAge	0.0210872	0.000554999	TRUE	1.57e-33
genus.Coprococcus2.id.11302.summary.txt.gz	GrimAge	0.0146096	0.000386624	TRUE	2.71e-20
genus.Coprococcus3.id.11303.summary.txt.gz	GrimAge	0.0118474	0.000193798	TRUE	7.99e-21
genus.DefluviitaleaceaeUCG011.id.11287.summary.txt.gz	GrimAge	0.0262702	0.00045906	TRUE	5.75e-29
genus.Desulfovibrio.id.3173.summary.txt.gz	GrimAge	0.0271785	0.000372043	TRUE	2.41e-32
genus.Dialister.id.2183.summary.txt.gz	GrimAge	0.0202955	0.000202729	TRUE	2.02e-31
genus.Dorea.id.1997.summary.txt.gz	GrimAge	0.0158228	0.00047622	TRUE	9.21e-26
genus.Eggerthella.id.819.summary.txt.gz	GrimAge	0.045229	0.000194493	TRUE	4.04e-40
genus.Eisenbergiella.id.11304.summary.txt.gz	GrimAge	0.0414836	0.000426288	TRUE	3.43e-37
genus.Enterorhabdus.id.820.summary.txt.gz	GrimAge	0.0248616	0.000153535	TRUE	4.84e-27
genus.Erysipelatoclostridium.id.11381.summary.txt.gz	GrimAge	0.0353212	0.000801872	TRUE	3.65e-42
genus.ErysipelotrichaceaeUCG003.id.11384.summary.txt.gz	GrimAge	0.0301354	0.00062067	TRUE	6.24e-44
genus.Escherichia.Shigella.id.3504.summary.txt.gz	GrimAge	0.020005	0.000782865	TRUE	2.21e-24
genus.Faecalibacterium.id.2057.summary.txt.gz	GrimAge	0.0223363	0.000363189	TRUE	1.95e-36
genus.FamilyXIIIAD3011group.id.11293.summary.txt.gz	GrimAge	0.0209599	0.000628005	TRUE	6.32e-31
genus.FamilyXIIIUCG001.id.11294.summary.txt.gz	GrimAge	0.0164289	0.000244361	TRUE	1.91e-24
genus.Flavonifractor.id.2059.summary.txt.gz	GrimAge	0.0110777	0.000161382	TRUE	4.27e-16
genus.Fusicatenibacter.id.11305.summary.txt.gz	GrimAge	0.0240047	0.000636831	TRUE	5.25e-41
genus.Gordonibacter.id.821.summary.txt.gz	GrimAge	0.0688199	0.000309303	TRUE	2.71e-46
genus.Haemophilus.id.3698.summary.txt.gz	GrimAge	0.0337444	0.000220791	TRUE	1.37e-38
genus.Holdemanella.id.11393.summary.txt.gz	GrimAge	0.0387166	0.000250422	TRUE	9.8e-42
genus.Holdemania.id.2157.summary.txt.gz	GrimAge	0.0414419	0.000427543	TRUE	2.48e-50
genus.Howardella.id.2000.summary.txt.gz	GrimAge	0.0594123	0.000722732	TRUE	1.63e-36
genus.Hungatella.id.11306.summary.txt.gz	GrimAge	0.0250488	6.72e-05	TRUE	1.6e-19
genus.Intestinibacter.id.11345.summary.txt.gz	GrimAge	0.026283	0.00072358	TRUE	1.83e-35
genus.Intestinimonas.id.2062.summary.txt.gz	GrimAge	0.0444446	0.000457554	TRUE	2.72e-61
genus.Lachnoclostridium.id.11308.summary.txt.gz	GrimAge	0.0160841	0.00045033	TRUE	1.78e-28
genus.Lachnospira.id.2004.summary.txt.gz	GrimAge	0.00791816	0.000245775	TRUE	4.23e-14
genus.LachnospiraceaeFCS020group.id.11314.summary.txt.gz	GrimAge	0.0254721	0.000422023	TRUE	1.65e-38
genus.LachnospiraceaeNC2004group.id.11316.summary.txt.gz	GrimAge	0.0328526	0.000162628	TRUE	5e-32
genus.LachnospiraceaeND3007group.id.11317.summary.txt.gz	GrimAge	0.00410724	0.000166374	TRUE	4.93e-07
genus.LachnospiraceaeNK4A136group.id.11319.summary.txt.gz	GrimAge	0.0280464	0.000617886	TRUE	3.64e-46
genus.LachnospiraceaeUCG001.id.11321.summary.txt.gz	GrimAge	0.0300085	0.000423132	TRUE	3.09e-39
genus.LachnospiraceaeUCG004.id.11324.summary.txt.gz	GrimAge	0.0188772	0.000216209	TRUE	6.06e-33
genus.LachnospiraceaeUCG008.id.11328.summary.txt.gz	GrimAge	0.0369945	0.000277792	TRUE	2.97e-40
genus.LachnospiraceaeUCG010.id.11330.summary.txt.gz	GrimAge	0.0201781	0.00018916	TRUE	1.75e-32
genus.Lactobacillus.id.1837.summary.txt.gz	GrimAge	0.0362817	0.000162581	TRUE	4.82e-38
genus.Lactococcus.id.1851.summary.txt.gz	GrimAge	0.0497926	0.000845912	TRUE	1.8e-31
genus.Marvinbryantia.id.2005.summary.txt.gz	GrimAge	0.0190631	0.000221509	TRUE	1.82e-29
genus.Methanobrevibacter.id.123.summary.txt.gz	GrimAge	0.0366917	0.000224839	TRUE	1.65e-23
genus.Odoribacter.id.952.summary.txt.gz	GrimAge	0.010951	0.000179277	TRUE	7.88e-19
genus.Olsenella.id.822.summary.txt.gz	GrimAge	0.0645066	0.000261273	TRUE	8.14e-44
genus.Oscillibacter.id.2063.summary.txt.gz	GrimAge	0.0372163	0.000460586	TRUE	8.47e-45
genus.Oscillospira.id.2064.summary.txt.gz	GrimAge	0.0178063	0.000534757	TRUE	5.59e-21
genus.Oxalobacter.id.2978.summary.txt.gz	GrimAge	0.0576045	0.00053512	TRUE	4.15e-43
genus.Parabacteroides.id.954.summary.txt.gz	GrimAge	0.0102327	0.000216447	TRUE	7.36e-18
genus.Paraprevotella.id.962.summary.txt.gz	GrimAge	0.0447626	0.000461968	TRUE	2.54e-46
genus.Parasutterella.id.2892.summary.txt.gz	GrimAge	0.0340932	0.000356244	TRUE	1.95e-49
genus.Peptococcus.id.2037.summary.txt.gz	GrimAge	0.0496031	0.000415444	TRUE	3.36e-44
genus.Phascolarctobacterium.id.2168.summary.txt.gz	GrimAge	0.0204189	0.000267672	TRUE	2.12e-29
genus.Prevotella7.id.11182.summary.txt.gz	GrimAge	0.0677703	0.000437535	TRUE	7.74e-42
genus.Prevotella9.id.11183.summary.txt.gz	GrimAge	0.0333441	0.000374058	TRUE	3.35e-43
genus.RikenellaceaeRC9gutgroup.id.11191.summary.txt.gz	GrimAge	0.0703567	0.00014514	TRUE	5.01e-45
genus.Romboutsia.id.11347.summary.txt.gz	GrimAge	0.0269727	0.000297505	TRUE	6.71e-43
genus.Roseburia.id.2012.summary.txt.gz	GrimAge	0.0193355	0.000494857	TRUE	1.25e-33
genus.Ruminiclostridium5.id.11355.summary.txt.gz	GrimAge	0.0136837	0.000377717	TRUE	2.32e-24
genus.Ruminiclostridium6.id.11356.summary.txt.gz	GrimAge	0.0323544	0.000507462	TRUE	6.19e-47
genus.Ruminiclostridium9.id.11357.summary.txt.gz	GrimAge	0.0114927	0.000377773	TRUE	1.1e-19
genus.RuminococcaceaeNK4A214group.id.11358.summary.txt.gz	GrimAge	0.0198039	0.000241561	TRUE	3.56e-35
genus.RuminococcaceaeUCG002.id.11360.summary.txt.gz	GrimAge	0.0351277	0.00109467	TRUE	1.41e-54
genus.RuminococcaceaeUCG003.id.11361.summary.txt.gz	GrimAge	0.0215017	0.000346858	TRUE	1.34e-35
genus.RuminococcaceaeUCG004.id.11362.summary.txt.gz	GrimAge	0.0231938	0.000333429	TRUE	5.67e-30
genus.RuminococcaceaeUCG005.id.11363.summary.txt.gz	GrimAge	0.0235097	0.000373472	TRUE	2.58e-39
genus.RuminococcaceaeUCG009.id.11366.summary.txt.gz	GrimAge	0.0349203	0.000225034	TRUE	2.83e-40
genus.RuminococcaceaeUCG010.id.11367.summary.txt.gz	GrimAge	0.0114894	0.000341072	TRUE	3.74e-16
genus.RuminococcaceaeUCG011.id.11368.summary.txt.gz	GrimAge	0.0498694	0.000215028	TRUE	1.17e-33
genus.RuminococcaceaeUCG013.id.11370.summary.txt.gz	GrimAge	0.0190817	0.000659004	TRUE	1.22e-29
genus.RuminococcaceaeUCG014.id.11371.summary.txt.gz	GrimAge	0.0201649	0.000242282	TRUE	3.49e-33
genus.Ruminococcus1.id.11373.summary.txt.gz	GrimAge	0.0154203	0.000365141	TRUE	4.52e-25
genus.Ruminococcus2.id.11374.summary.txt.gz	GrimAge	0.0289706	0.000199445	TRUE	6.05e-52
genus.Sellimonas.id.14369.summary.txt.gz	GrimAge	0.0637185	0.000263377	TRUE	1.79e-37
genus.Senegalimassilia.id.11160.summary.txt.gz	GrimAge	0.0162698	0.000290542	TRUE	4.12e-16
genus.Slackia.id.825.summary.txt.gz	GrimAge	0.0217922	0.00024448	TRUE	7.57e-21
genus.Streptococcus.id.1853.summary.txt.gz	GrimAge	0.0215369	0.000518081	TRUE	9.72e-37
genus.Subdoligranulum.id.2070.summary.txt.gz	GrimAge	0.0186667	0.00052869	TRUE	2.21e-30
genus.Sutterella.id.2896.summary.txt.gz	GrimAge	0.0198811	0.000527225	TRUE	2.8e-29
genus.Terrisporobacter.id.11348.summary.txt.gz	GrimAge	0.018152	0.000210637	TRUE	1.31e-17
genus.Turicibacter.id.2162.summary.txt.gz	GrimAge	0.0256871	0.000340904	TRUE	9.7e-32
genus.Tyzzerella3.id.11335.summary.txt.gz	GrimAge	0.0598153	0.000565563	TRUE	7.2e-49
genus.Veillonella.id.2198.summary.txt.gz	GrimAge	0.0162133	0.000198512	TRUE	2.86e-21
genus.Victivallis.id.2256.summary.txt.gz	GrimAge	0.0660568	0.000307775	TRUE	3.52e-40
