# Supplementary material for: Genetic association of the gut microbiota with epigenetic clocks mediated by inflammatory cytokines: a Mendelian randomization analysis
Source: Front Immunol. 2024 Jun 6;15:1339722. doi: 10.3389/fimmu.2024.1339722 (PMC11186987; doi:10.3389/fimmu.2024.1339722)
Supplement: Supplementary file 4 [file Table_4.xlsx]

## Sheet: Hannum-FDR
Table S4: MR Results of gut microbiota and Hannum
outcome	exposure	method	nsnp	b	se	pval	lo_ci	up_ci	or	or_lci95	or_uci95	estimate	pvalue	adjustP
HannumAge	genus..Clostridiuminnocuumgroup.id.14397.summary.txt.gz	MR Egger	9	-0.0854083	0.516367	0.873303	-1.09749	0.92667	0.918137	0.333709	2.52608	0.92 (0.33- 2.53)	0.87	1
HannumAge	genus..Clostridiuminnocuumgroup.id.14397.summary.txt.gz	Weighted median	9	0.0620058	0.139659	0.657058	-0.211727	0.335738	1.06397	0.809186	1.39897	1.06 (0.81- 1.40)	0.66	1
HannumAge	genus..Clostridiuminnocuumgroup.id.14397.summary.txt.gz	Inverse variance weighted	9	0.059723	0.101853	0.557628	-0.139908	0.259354	1.06154	0.869438	1.29609	1.06 (0.87- 1.30)	0.56	1
HannumAge	genus..Clostridiuminnocuumgroup.id.14397.summary.txt.gz	Simple mode	9	0.0679006	0.216585	0.761914	-0.356606	0.492407	1.07026	0.700049	1.63625	1.07 (0.70- 1.64)	0.76	NA
HannumAge	genus..Clostridiuminnocuumgroup.id.14397.summary.txt.gz	Weighted mode	9	0.0741414	0.21082	0.734161	-0.339066	0.487349	1.07696	0.712435	1.628	1.08 (0.71- 1.63)	0.73	NA
HannumAge	genus..Eubacteriumbrachygroup.id.11296.summary.txt.gz	MR Egger	10	-0.930863	0.390926	0.044464	-1.69708	-0.164649	0.394214	0.183218	0.848192	0.39 (0.18- 0.85)	0.044	1
HannumAge	genus..Eubacteriumbrachygroup.id.11296.summary.txt.gz	Weighted median	10	-0.121038	0.137242	0.377812	-0.390032	0.147956	0.886	0.677035	1.15946	0.89 (0.68- 1.16)	0.38	1
HannumAge	genus..Eubacteriumbrachygroup.id.11296.summary.txt.gz	Inverse variance weighted	10	-0.0989984	0.114506	0.387274	-0.323429	0.125433	0.905744	0.723663	1.13364	0.91 (0.72- 1.13)	0.39	1
HannumAge	genus..Eubacteriumbrachygroup.id.11296.summary.txt.gz	Simple mode	10	-0.325634	0.286033	0.28433	-0.88626	0.234991	0.722069	0.412195	1.2649	0.72 (0.41- 1.26)	0.28	NA
HannumAge	genus..Eubacteriumbrachygroup.id.11296.summary.txt.gz	Weighted mode	10	-0.303592	0.271383	0.292242	-0.835502	0.228318	0.738162	0.433657	1.25648	0.74 (0.43- 1.26)	0.29	NA
HannumAge	genus..Eubacteriumcoprostanoligenesgroup.id.11375.summary.txt.gz	MR Egger	13	0.0809619	0.680782	0.907479	-1.25337	1.41529	1.08433	0.285541	4.1177	1.08 (0.29- 4.12)	0.91	1
HannumAge	genus..Eubacteriumcoprostanoligenesgroup.id.11375.summary.txt.gz	Weighted median	13	0.0195321	0.21925	0.929014	-0.410198	0.449262	1.01972	0.663519	1.56716	1.02 (0.66- 1.57)	0.93	1
HannumAge	genus..Eubacteriumcoprostanoligenesgroup.id.11375.summary.txt.gz	Inverse variance weighted	13	-0.0232539	0.168073	0.889959	-0.352678	0.30617	0.977014	0.702804	1.35821	0.98 (0.70- 1.36)	0.89	0.980603
HannumAge	genus..Eubacteriumcoprostanoligenesgroup.id.11375.summary.txt.gz	Simple mode	13	-0.245017	0.394563	0.546225	-1.01836	0.528326	0.782691	0.361186	1.69609	0.78 (0.36- 1.70)	0.55	NA
HannumAge	genus..Eubacteriumcoprostanoligenesgroup.id.11375.summary.txt.gz	Weighted mode	13	0.208069	0.389463	0.602929	-0.555279	0.971417	1.2313	0.573912	2.64169	1.23 (0.57- 2.64)	0.6	NA
HannumAge	genus..Eubacteriumeligensgroup.id.14372.summary.txt.gz	MR Egger	7	0.0818387	0.884211	0.929851	-1.65122	1.81489	1.08528	0.191817	6.14042	1.09 (0.19- 6.14)	0.93	1
HannumAge	genus..Eubacteriumeligensgroup.id.14372.summary.txt.gz	Weighted median	7	0.0420832	0.267725	0.875096	-0.482657	0.566824	1.04298	0.617141	1.76266	1.04 (0.62- 1.76)	0.88	1
HannumAge	genus..Eubacteriumeligensgroup.id.14372.summary.txt.gz	Inverse variance weighted	7	0.101769	0.210341	0.628508	-0.310499	0.514037	1.10713	0.733081	1.67203	1.11 (0.73- 1.67)	0.63	1
HannumAge	genus..Eubacteriumeligensgroup.id.14372.summary.txt.gz	Simple mode	7	-0.0328327	0.438195	0.942708	-0.891695	0.826029	0.9677	0.40996	2.28423	0.97 (0.41- 2.28)	0.94	NA
HannumAge	genus..Eubacteriumeligensgroup.id.14372.summary.txt.gz	Weighted mode	7	-0.0394284	0.473026	0.936282	-0.96656	0.887703	0.961339	0.380389	2.42954	0.96 (0.38- 2.43)	0.94	NA
HannumAge	genus..Eubacteriumfissicatenagroup.id.14373.summary.txt.gz	MR Egger	9	0.00735003	0.818512	0.993086	-1.59693	1.61163	1.00738	0.202517	5.01099	1.01 (0.20- 5.01)	0.99	1
HannumAge	genus..Eubacteriumfissicatenagroup.id.14373.summary.txt.gz	Weighted median	9	-0.193373	0.149354	0.195412	-0.486107	0.0993602	0.824174	0.615016	1.10446	0.82 (0.62- 1.10)	0.2	1
HannumAge	genus..Eubacteriumfissicatenagroup.id.14373.summary.txt.gz	Inverse variance weighted	9	0.0170903	0.140507	0.90319	-0.258303	0.292483	1.01724	0.772361	1.33975	1.02 (0.77- 1.34)	0.9	0.977087
HannumAge	genus..Eubacteriumfissicatenagroup.id.14373.summary.txt.gz	Simple mode	9	-0.225255	0.25912	0.410001	-0.733131	0.28262	0.798312	0.480403	1.3266	0.80 (0.48- 1.33)	0.41	NA
HannumAge	genus..Eubacteriumfissicatenagroup.id.14373.summary.txt.gz	Weighted mode	9	-0.23044	0.219662	0.324803	-0.660977	0.200097	0.794184	0.516347	1.22152	0.79 (0.52- 1.22)	0.32	NA
HannumAge	genus..Eubacteriumhalliigroup.id.11338.summary.txt.gz	MR Egger	16	-0.163764	0.295429	0.588102	-0.742804	0.415277	0.848943	0.475778	1.51479	0.85 (0.48- 1.51)	0.59	1
HannumAge	genus..Eubacteriumhalliigroup.id.11338.summary.txt.gz	Weighted median	16	-0.129555	0.18362	0.480462	-0.489449	0.23034	0.878487	0.612964	1.25903	0.88 (0.61- 1.26)	0.48	1
HannumAge	genus..Eubacteriumhalliigroup.id.11338.summary.txt.gz	Inverse variance weighted	16	-0.0391769	0.136418	0.773973	-0.306557	0.228203	0.961581	0.735977	1.25634	0.96 (0.74- 1.26)	0.77	0.969503
HannumAge	genus..Eubacteriumhalliigroup.id.11338.summary.txt.gz	Simple mode	16	-0.165402	0.31458	0.606723	-0.781978	0.451175	0.847553	0.4575	1.57016	0.85 (0.46- 1.57)	0.61	NA
HannumAge	genus..Eubacteriumhalliigroup.id.11338.summary.txt.gz	Weighted mode	16	-0.170281	0.278486	0.550055	-0.716114	0.375551	0.843428	0.488648	1.45579	0.84 (0.49- 1.46)	0.55	NA
HannumAge	genus..Eubacteriumnodatumgroup.id.11297.summary.txt.gz	MR Egger	11	0.191691	0.352185	0.599465	-0.498592	0.881973	1.2113	0.607385	2.41566	1.21 (0.61- 2.42)	0.6	1
HannumAge	genus..Eubacteriumnodatumgroup.id.11297.summary.txt.gz	Weighted median	11	-0.0310955	0.100045	0.755942	-0.227184	0.164993	0.969383	0.796774	1.17938	0.97 (0.80- 1.18)	0.76	1
HannumAge	genus..Eubacteriumnodatumgroup.id.11297.summary.txt.gz	Inverse variance weighted	11	0.0163006	0.0796887	0.837921	-0.139889	0.17249	1.01643	0.869455	1.18826	1.02 (0.87- 1.19)	0.84	0.968083
HannumAge	genus..Eubacteriumnodatumgroup.id.11297.summary.txt.gz	Simple mode	11	-0.0434606	0.155765	0.78592	-0.348761	0.26184	0.95747	0.705562	1.29932	0.96 (0.71- 1.30)	0.79	NA
HannumAge	genus..Eubacteriumnodatumgroup.id.11297.summary.txt.gz	Weighted mode	11	-0.0434606	0.139715	0.762138	-0.317302	0.23038	0.95747	0.728111	1.25908	0.96 (0.73- 1.26)	0.76	NA
HannumAge	genus..Eubacteriumoxidoreducensgroup.id.11339.summary.txt.gz	MR Egger	5	-0.257431	0.691934	0.734585	-1.61362	1.09876	0.773035	0.199165	3.00044	0.77 (0.20- 3.00)	0.73	1
HannumAge	genus..Eubacteriumoxidoreducensgroup.id.11339.summary.txt.gz	Weighted median	5	0.140252	0.206675	0.497385	-0.264831	0.545335	1.15056	0.767336	1.72519	1.15 (0.77- 1.73)	0.5	1
HannumAge	genus..Eubacteriumoxidoreducensgroup.id.11339.summary.txt.gz	Inverse variance weighted	5	0.0810352	0.184949	0.661278	-0.281464	0.443535	1.08441	0.754678	1.55821	1.08 (0.75- 1.56)	0.66	1
HannumAge	genus..Eubacteriumoxidoreducensgroup.id.11339.summary.txt.gz	Simple mode	5	0.368271	0.357769	0.361483	-0.332957	1.0695	1.44523	0.716801	2.91392	1.45 (0.72- 2.91)	0.36	NA
HannumAge	genus..Eubacteriumoxidoreducensgroup.id.11339.summary.txt.gz	Weighted mode	5	0.34827	0.330454	0.351373	-0.299419	0.995959	1.41661	0.741249	2.70732	1.42 (0.74- 2.71)	0.35	NA
HannumAge	genus..Eubacteriumrectalegroup.id.14374.summary.txt.gz	MR Egger	8	0.456176	0.902707	0.631341	-1.31313	2.22548	1.57803	0.268977	9.25794	1.58 (0.27- 9.26)	0.63	1
HannumAge	genus..Eubacteriumrectalegroup.id.14374.summary.txt.gz	Weighted median	8	0.111606	0.291471	0.701789	-0.459677	0.68289	1.11807	0.631487	1.97959	1.12 (0.63- 1.98)	0.7	1
HannumAge	genus..Eubacteriumrectalegroup.id.14374.summary.txt.gz	Inverse variance weighted	8	-0.0941768	0.241083	0.696063	-0.5667	0.378346	0.910122	0.567395	1.45987	0.91 (0.57- 1.46)	0.7	1
HannumAge	genus..Eubacteriumrectalegroup.id.14374.summary.txt.gz	Simple mode	8	0.312696	0.512522	0.561063	-0.691847	1.31724	1.36711	0.500651	3.7331	1.37 (0.50- 3.73)	0.56	NA
HannumAge	genus..Eubacteriumrectalegroup.id.14374.summary.txt.gz	Weighted mode	8	0.304728	0.452731	0.522484	-0.582625	1.19208	1.35626	0.558431	3.29393	1.36 (0.56- 3.29)	0.52	NA
HannumAge	genus..Eubacteriumruminantiumgroup.id.11340.summary.txt.gz	MR Egger	18	-0.0274835	0.354723	0.939203	-0.722741	0.667775	0.972891	0.48542	1.94989	0.97 (0.49- 1.95)	0.94	0.997904
HannumAge	genus..Eubacteriumruminantiumgroup.id.11340.summary.txt.gz	Weighted median	18	-0.111332	0.129702	0.390687	-0.365548	0.142883	0.894641	0.693816	1.15359	0.89 (0.69- 1.15)	0.39	1
HannumAge	genus..Eubacteriumruminantiumgroup.id.11340.summary.txt.gz	Inverse variance weighted	18	-0.0593233	0.0944809	0.530078	-0.244506	0.125859	0.942402	0.783091	1.13412	0.94 (0.78- 1.13)	0.53	1
HannumAge	genus..Eubacteriumruminantiumgroup.id.11340.summary.txt.gz	Simple mode	18	-0.130527	0.268894	0.633575	-0.657558	0.396505	0.877633	0.518115	1.48662	0.88 (0.52- 1.49)	0.63	NA
HannumAge	genus..Eubacteriumruminantiumgroup.id.11340.summary.txt.gz	Weighted mode	18	-0.120525	0.25297	0.639827	-0.616346	0.375296	0.886455	0.539914	1.45542	0.89 (0.54- 1.46)	0.64	NA
HannumAge	genus..Eubacteriumventriosumgroup.id.11341.summary.txt.gz	MR Egger	15	0.52004	0.905657	0.575625	-1.25505	2.29513	1.68209	0.285062	9.92569	1.68 (0.29- 9.93)	0.58	1
HannumAge	genus..Eubacteriumventriosumgroup.id.11341.summary.txt.gz	Weighted median	15	0.257499	0.235522	0.274257	-0.204124	0.719123	1.29369	0.815361	2.05263	1.29 (0.82- 2.05)	0.27	1
HannumAge	genus..Eubacteriumventriosumgroup.id.11341.summary.txt.gz	Inverse variance weighted	15	-0.0511598	0.193296	0.791263	-0.43002	0.3277	0.950127	0.650496	1.38777	0.95 (0.65- 1.39)	0.79	0.941603
HannumAge	genus..Eubacteriumventriosumgroup.id.11341.summary.txt.gz	Simple mode	15	0.36189	0.427628	0.411632	-0.47626	1.20004	1.43604	0.621102	3.32025	1.44 (0.62- 3.32)	0.41	NA
HannumAge	genus..Eubacteriumventriosumgroup.id.11341.summary.txt.gz	Weighted mode	15	0.352175	0.432472	0.42909	-0.49547	1.19982	1.42216	0.609285	3.31952	1.42 (0.61- 3.32)	0.43	NA
HannumAge	genus..Eubacteriumxylanophilumgroup.id.14375.summary.txt.gz	MR Egger	9	0.336457	0.627968	0.608701	-0.894362	1.56727	1.39998	0.408869	4.79357	1.40 (0.41- 4.79)	0.61	1
HannumAge	genus..Eubacteriumxylanophilumgroup.id.14375.summary.txt.gz	Weighted median	9	-0.20294	0.237938	0.393708	-0.669298	0.263418	0.816327	0.512068	1.30137	0.82 (0.51- 1.30)	0.39	1
HannumAge	genus..Eubacteriumxylanophilumgroup.id.14375.summary.txt.gz	Inverse variance weighted	9	-0.0556937	0.192103	0.77188	-0.432215	0.320828	0.945829	0.64907	1.37827	0.95 (0.65- 1.38)	0.77	0.977168
HannumAge	genus..Eubacteriumxylanophilumgroup.id.14375.summary.txt.gz	Simple mode	9	-0.403647	0.385697	0.325899	-1.15961	0.352319	0.66788	0.313607	1.42236	0.67 (0.31- 1.42)	0.33	NA
HannumAge	genus..Eubacteriumxylanophilumgroup.id.14375.summary.txt.gz	Weighted mode	9	-0.37137	0.380457	0.357596	-1.11707	0.374325	0.689789	0.327239	1.45401	0.69 (0.33- 1.45)	0.36	NA
HannumAge	genus..Ruminococcusgauvreauiigroup.id.11342.summary.txt.gz	MR Egger	11	0.216633	0.983167	0.830522	-1.71037	2.14364	1.24189	0.180798	8.53043	1.24 (0.18- 8.53)	0.83	1
HannumAge	genus..Ruminococcusgauvreauiigroup.id.11342.summary.txt.gz	Weighted median	11	-0.0921636	0.240627	0.701709	-0.563793	0.379466	0.911956	0.569047	1.4615	0.91 (0.57- 1.46)	0.7	1
HannumAge	genus..Ruminococcusgauvreauiigroup.id.11342.summary.txt.gz	Inverse variance weighted	11	-0.0349703	0.192199	0.855623	-0.411681	0.341741	0.965634	0.662535	1.4074	0.97 (0.66- 1.41)	0.86	0.979031
HannumAge	genus..Ruminococcusgauvreauiigroup.id.11342.summary.txt.gz	Simple mode	11	-0.262165	0.468036	0.587712	-1.17951	0.655185	0.769384	0.307428	1.9255	0.77 (0.31- 1.93)	0.59	NA
HannumAge	genus..Ruminococcusgauvreauiigroup.id.11342.summary.txt.gz	Weighted mode	11	-0.254382	0.436456	0.572912	-1.10984	0.601072	0.775396	0.329613	1.82407	0.78 (0.33- 1.82)	0.57	NA
HannumAge	genus..Ruminococcusgnavusgroup.id.14376.summary.txt.gz	MR Egger	12	0.148494	0.619542	0.815417	-1.06581	1.3628	1.16009	0.344449	3.9071	1.16 (0.34- 3.91)	0.82	1
HannumAge	genus..Ruminococcusgnavusgroup.id.14376.summary.txt.gz	Weighted median	12	-0.23143	0.150114	0.123148	-0.525653	0.0627934	0.793398	0.591169	1.06481	0.79 (0.59- 1.06)	0.12	1
HannumAge	genus..Ruminococcusgnavusgroup.id.14376.summary.txt.gz	Inverse variance weighted	12	-0.191997	0.131256	0.143531	-0.449259	0.0652647	0.825309	0.638101	1.06744	0.83 (0.64- 1.07)	0.14	0.948898
HannumAge	genus..Ruminococcusgnavusgroup.id.14376.summary.txt.gz	Simple mode	12	-0.245522	0.235572	0.319668	-0.707243	0.2162	0.782296	0.493001	1.24135	0.78 (0.49- 1.24)	0.32	NA
HannumAge	genus..Ruminococcusgnavusgroup.id.14376.summary.txt.gz	Weighted mode	12	-0.250342	0.223461	0.286451	-0.688326	0.187641	0.778534	0.502417	1.2064	0.78 (0.50- 1.21)	0.29	NA
HannumAge	genus..Ruminococcustorquesgroup.id.14377.summary.txt.gz	MR Egger	9	-0.75845	0.502876	0.175233	-1.74409	0.227187	0.468392	0.174805	1.25506	0.47 (0.17- 1.26)	0.18	1
HannumAge	genus..Ruminococcustorquesgroup.id.14377.summary.txt.gz	Weighted median	9	-0.142096	0.266244	0.593545	-0.663934	0.379742	0.867538	0.514822	1.46191	0.87 (0.51- 1.46)	0.59	1
HannumAge	genus..Ruminococcustorquesgroup.id.14377.summary.txt.gz	Inverse variance weighted	9	-0.109867	0.19441	0.571985	-0.490909	0.271176	0.895954	0.612069	1.31151	0.90 (0.61- 1.31)	0.57	1
HannumAge	genus..Ruminococcustorquesgroup.id.14377.summary.txt.gz	Simple mode	9	0.455492	0.474565	0.365257	-0.474655	1.38564	1.57695	0.622099	3.99738	1.58 (0.62- 4.00)	0.37	NA
HannumAge	genus..Ruminococcustorquesgroup.id.14377.summary.txt.gz	Weighted mode	9	-0.547162	0.458585	0.266992	-1.44599	0.351665	0.57859	0.235513	1.42143	0.58 (0.24- 1.42)	0.27	NA
HannumAge	genus.Actinomyces.id.423.summary.txt.gz	MR Egger	7	0.854439	0.382606	0.0758587	0.104531	1.60435	2.35006	1.11019	4.97461	2.35 (1.11- 4.97)	0.08	1
HannumAge	genus.Actinomyces.id.423.summary.txt.gz	Weighted median	7	-0.0469108	0.203627	0.8178	-0.44602	0.352198	0.954173	0.640171	1.42219	0.95 (0.64- 1.42)	0.82	1
HannumAge	genus.Actinomyces.id.423.summary.txt.gz	Inverse variance weighted	7	-0.0198036	0.181694	0.913207	-0.375924	0.336317	0.980391	0.686654	1.39978	0.98 (0.69- 1.40)	0.91	0.979024
HannumAge	genus.Actinomyces.id.423.summary.txt.gz	Simple mode	7	-0.0953946	0.337683	0.787054	-0.757253	0.566464	0.909014	0.468953	1.76203	0.91 (0.47- 1.76)	0.79	NA
HannumAge	genus.Actinomyces.id.423.summary.txt.gz	Weighted mode	7	-0.0198165	0.316903	0.95217	-0.640947	0.601313	0.980379	0.526794	1.82451	0.98 (0.53- 1.82)	0.95	NA
HannumAge	genus.Adlercreutzia.id.812.summary.txt.gz	MR Egger	8	-0.22405	0.686552	0.755249	-1.56969	1.12159	0.799275	0.208109	3.06974	0.80 (0.21- 3.07)	0.76	1
HannumAge	genus.Adlercreutzia.id.812.summary.txt.gz	Weighted median	8	-0.116171	0.190605	0.542203	-0.489758	0.257416	0.890323	0.612775	1.29358	0.89 (0.61- 1.29)	0.54	1
HannumAge	genus.Adlercreutzia.id.812.summary.txt.gz	Inverse variance weighted	8	-0.0597455	0.151282	0.692896	-0.356259	0.236768	0.942004	0.700291	1.26715	0.94 (0.70- 1.27)	0.69	1
HannumAge	genus.Adlercreutzia.id.812.summary.txt.gz	Simple mode	8	-0.146279	0.32834	0.669402	-0.789826	0.497267	0.863916	0.453924	1.64422	0.86 (0.45- 1.64)	0.67	NA
HannumAge	genus.Adlercreutzia.id.812.summary.txt.gz	Weighted mode	8	-0.1422	0.300826	0.650811	-0.731819	0.447419	0.867447	0.481033	1.56427	0.87 (0.48- 1.56)	0.65	NA
HannumAge	genus.Akkermansia.id.4037.summary.txt.gz	MR Egger	10	-0.0447772	0.540636	0.936027	-1.10442	1.01487	0.95621	0.331402	2.759	0.96 (0.33- 2.76)	0.94	1
HannumAge	genus.Akkermansia.id.4037.summary.txt.gz	Weighted median	10	0.0941162	0.189859	0.620094	-0.278007	0.466239	1.09869	0.757292	1.59399	1.10 (0.76- 1.59)	0.62	1
HannumAge	genus.Akkermansia.id.4037.summary.txt.gz	Inverse variance weighted	10	0.0706328	0.151563	0.641195	-0.226431	0.367696	1.07319	0.797375	1.4444	1.07 (0.80- 1.44)	0.64	1
HannumAge	genus.Akkermansia.id.4037.summary.txt.gz	Simple mode	10	0.0701981	0.317724	0.83007	-0.552542	0.692938	1.07272	0.575485	1.99958	1.07 (0.58- 2.00)	0.83	NA
HannumAge	genus.Akkermansia.id.4037.summary.txt.gz	Weighted mode	10	0.0701981	0.276238	0.805112	-0.471229	0.611625	1.07272	0.624235	1.84342	1.07 (0.62- 1.84)	0.81	NA
HannumAge	genus.Alistipes.id.968.summary.txt.gz	MR Egger	14	0.167335	0.813845	0.840542	-1.4278	1.76247	1.18215	0.239836	5.82682	1.18 (0.24- 5.83)	0.84	1
HannumAge	genus.Alistipes.id.968.summary.txt.gz	Weighted median	14	0.0102411	0.224322	0.963586	-0.429429	0.449912	1.01029	0.65088	1.56817	1.01 (0.65- 1.57)	0.96	0.988507
HannumAge	genus.Alistipes.id.968.summary.txt.gz	Inverse variance weighted	14	-0.0473876	0.167546	0.777305	-0.375778	0.281003	0.953718	0.686755	1.32446	0.95 (0.69- 1.32)	0.78	0.963534
HannumAge	genus.Alistipes.id.968.summary.txt.gz	Simple mode	14	0.0697391	0.383847	0.858633	-0.682601	0.82208	1.07223	0.505301	2.27523	1.07 (0.51- 2.28)	0.86	NA
HannumAge	genus.Alistipes.id.968.summary.txt.gz	Weighted mode	14	0.0697391	0.39279	0.861815	-0.70013	0.839608	1.07223	0.496521	2.31546	1.07 (0.50- 2.32)	0.86	NA
HannumAge	genus.Allisonella.id.2174.summary.txt.gz	MR Egger	8	-0.285693	0.97059	0.778409	-2.18805	1.61666	0.751493	0.112135	5.03626	0.75 (0.11- 5.04)	0.78	1
HannumAge	genus.Allisonella.id.2174.summary.txt.gz	Weighted median	8	-0.095715	0.132746	0.470887	-0.355898	0.164468	0.908723	0.700544	1.17877	0.91 (0.70- 1.18)	0.47	1
HannumAge	genus.Allisonella.id.2174.summary.txt.gz	Inverse variance weighted	8	-0.0721501	0.133745	0.58957	-0.334291	0.18999	0.930391	0.715846	1.20924	0.93 (0.72- 1.21)	0.59	1
HannumAge	genus.Allisonella.id.2174.summary.txt.gz	Simple mode	8	-0.161733	0.214366	0.475176	-0.581891	0.258424	0.850668	0.558841	1.29489	0.85 (0.56- 1.29)	0.48	NA
HannumAge	genus.Allisonella.id.2174.summary.txt.gz	Weighted mode	8	-0.195207	0.198167	0.35741	-0.583615	0.193201	0.822664	0.557878	1.21313	0.82 (0.56- 1.21)	0.36	NA
HannumAge	genus.Alloprevotella.id.961.summary.txt.gz	MR Egger	6	-0.115257	1.02052	0.91552	-2.11548	1.88496	0.891137	0.120576	6.58612	0.89 (0.12- 6.59)	0.92	1
HannumAge	genus.Alloprevotella.id.961.summary.txt.gz	Weighted median	6	0.0070576	0.134681	0.958208	-0.256917	0.271032	1.00708	0.773433	1.31132	1.01 (0.77- 1.31)	0.96	1
HannumAge	genus.Alloprevotella.id.961.summary.txt.gz	Inverse variance weighted	6	0.0288465	0.105277	0.78408	-0.177497	0.23519	1.02927	0.837364	1.26515	1.03 (0.84- 1.27)	0.78	0.94248
HannumAge	genus.Alloprevotella.id.961.summary.txt.gz	Simple mode	6	-0.147964	0.225435	0.540601	-0.589817	0.293889	0.862462	0.554429	1.34164	0.86 (0.55- 1.34)	0.54	NA
HannumAge	genus.Alloprevotella.id.961.summary.txt.gz	Weighted mode	6	-0.12714	0.212999	0.576571	-0.544619	0.290339	0.88061	0.580063	1.33688	0.88 (0.58- 1.34)	0.58	NA
HannumAge	genus.Anaerofilum.id.2053.summary.txt.gz	MR Egger	11	0.136305	0.50024	0.791401	-0.844165	1.11678	1.14603	0.429916	3.05499	1.15 (0.43- 3.05)	0.79	1
HannumAge	genus.Anaerofilum.id.2053.summary.txt.gz	Weighted median	11	0.0767189	0.132181	0.561639	-0.182355	0.335793	1.07974	0.833305	1.39905	1.08 (0.83- 1.40)	0.56	1
HannumAge	genus.Anaerofilum.id.2053.summary.txt.gz	Inverse variance weighted	11	0.0620297	0.0972213	0.523457	-0.128524	0.252583	1.06399	0.879392	1.28735	1.06 (0.88- 1.29)	0.52	1
HannumAge	genus.Anaerofilum.id.2053.summary.txt.gz	Simple mode	11	-0.0517544	0.220932	0.819514	-0.484782	0.381273	0.949562	0.615832	1.46415	0.95 (0.62- 1.46)	0.82	NA
HannumAge	genus.Anaerofilum.id.2053.summary.txt.gz	Weighted mode	11	-0.0517544	0.212557	0.812552	-0.468367	0.364858	0.949562	0.626024	1.44031	0.95 (0.63- 1.44)	0.81	NA
HannumAge	genus.Anaerostipes.id.1991.summary.txt.gz	MR Egger	13	0.153906	0.63204	0.812094	-1.08489	1.3927	1.16638	0.337938	4.02572	1.17 (0.34- 4.03)	0.81	1
HannumAge	genus.Anaerostipes.id.1991.summary.txt.gz	Weighted median	13	0.0107852	0.22641	0.962007	-0.432979	0.45455	1.01084	0.648574	1.57546	1.01 (0.65- 1.58)	0.96	0.995468
HannumAge	genus.Anaerostipes.id.1991.summary.txt.gz	Inverse variance weighted	13	0.0536998	0.170881	0.753329	-0.281227	0.388627	1.05517	0.754857	1.47495	1.06 (0.75- 1.47)	0.75	1
HannumAge	genus.Anaerostipes.id.1991.summary.txt.gz	Simple mode	13	0.000701829	0.35004	0.998433	-0.685377	0.68678	1.0007	0.5039	1.98731	1.00 (0.50- 1.99)	1	NA
HannumAge	genus.Anaerostipes.id.1991.summary.txt.gz	Weighted mode	13	-0.0477142	0.357303	0.89598	-0.748028	0.6526	0.953406	0.473299	1.92053	0.95 (0.47- 1.92)	0.9	NA
HannumAge	genus.Anaerotruncus.id.2054.summary.txt.gz	MR Egger	13	0.868598	0.517887	0.121658	-0.146461	1.88366	2.38357	0.86376	6.57751	2.38 (0.86- 6.58)	0.12	1
HannumAge	genus.Anaerotruncus.id.2054.summary.txt.gz	Weighted median	13	0.0526655	0.211333	0.803201	-0.361546	0.466877	1.05408	0.696598	1.59501	1.05 (0.70- 1.60)	0.8	1
HannumAge	genus.Anaerotruncus.id.2054.summary.txt.gz	Inverse variance weighted	13	0.0658199	0.165386	0.690647	-0.258336	0.389976	1.06803	0.772335	1.47695	1.07 (0.77- 1.48)	0.69	1
HannumAge	genus.Anaerotruncus.id.2054.summary.txt.gz	Simple mode	13	-0.21012	0.377925	0.58844	-0.950852	0.530613	0.810487	0.386412	1.69997	0.81 (0.39- 1.70)	0.59	NA
HannumAge	genus.Anaerotruncus.id.2054.summary.txt.gz	Weighted mode	13	-0.0500302	0.383614	0.898396	-0.801914	0.701854	0.951201	0.44847	2.01749	0.95 (0.45- 2.02)	0.9	NA
HannumAge	genus.Bacteroides.id.918.summary.txt.gz	MR Egger	9	1.01164	1.0578	0.370741	-1.06164	3.08493	2.75012	0.345888	21.866	2.75 (0.35- 21.87)	0.37	1
HannumAge	genus.Bacteroides.id.918.summary.txt.gz	Weighted median	9	0.164833	0.260759	0.527302	-0.346254	0.67592	1.1792	0.707333	1.96584	1.18 (0.71- 1.97)	0.53	1
HannumAge	genus.Bacteroides.id.918.summary.txt.gz	Inverse variance weighted	9	0.0814826	0.203906	0.689446	-0.318174	0.481139	1.08489	0.727476	1.61792	1.08 (0.73- 1.62)	0.69	1
HannumAge	genus.Bacteroides.id.918.summary.txt.gz	Simple mode	9	0.117135	0.401611	0.777964	-0.670022	0.904291	1.12427	0.511697	2.47018	1.12 (0.51- 2.47)	0.78	NA
HannumAge	genus.Bacteroides.id.918.summary.txt.gz	Weighted mode	9	0.122404	0.377087	0.753807	-0.616686	0.861493	1.13021	0.53973	2.36669	1.13 (0.54- 2.37)	0.75	NA
HannumAge	genus.Barnesiella.id.944.summary.txt.gz	MR Egger	14	0.367843	0.509958	0.484529	-0.631674	1.36736	1.44462	0.531701	3.92498	1.44 (0.53- 3.92)	0.48	1
HannumAge	genus.Barnesiella.id.944.summary.txt.gz	Weighted median	14	0.144933	0.199785	0.468181	-0.246646	0.536511	1.15596	0.781417	1.71003	1.16 (0.78- 1.71)	0.47	1
HannumAge	genus.Barnesiella.id.944.summary.txt.gz	Inverse variance weighted	14	0.0531547	0.147553	0.718667	-0.23605	0.342359	1.05459	0.789741	1.40827	1.05 (0.79- 1.41)	0.72	1
HannumAge	genus.Barnesiella.id.944.summary.txt.gz	Simple mode	14	-0.407173	0.379692	0.303055	-1.15137	0.337023	0.665529	0.316203	1.40077	0.67 (0.32- 1.40)	0.3	NA
HannumAge	genus.Barnesiella.id.944.summary.txt.gz	Weighted mode	14	-0.400321	0.378866	0.309922	-1.1429	0.342256	0.670105	0.318894	1.40812	0.67 (0.32- 1.41)	0.31	NA
HannumAge	genus.Bifidobacterium.id.436.summary.txt.gz	MR Egger	13	-0.196984	0.436378	0.660465	-1.05228	0.658316	0.821203	0.349139	1.93154	0.82 (0.35- 1.93)	0.66	1
HannumAge	genus.Bifidobacterium.id.436.summary.txt.gz	Weighted median	13	-0.146562	0.200357	0.46447	-0.539262	0.246138	0.863672	0.583178	1.27908	0.86 (0.58- 1.28)	0.46	1
HannumAge	genus.Bifidobacterium.id.436.summary.txt.gz	Inverse variance weighted	13	-0.102921	0.151469	0.49683	-0.399799	0.193958	0.902198	0.670454	1.21404	0.90 (0.67- 1.21)	0.5	1
HannumAge	genus.Bifidobacterium.id.436.summary.txt.gz	Simple mode	13	-0.258355	0.337316	0.458529	-0.919494	0.402784	0.772321	0.398721	1.49598	0.77 (0.40- 1.50)	0.46	NA
HannumAge	genus.Bifidobacterium.id.436.summary.txt.gz	Weighted mode	13	-0.206805	0.280562	0.475222	-0.756706	0.343097	0.813178	0.469209	1.40931	0.81 (0.47- 1.41)	0.48	NA
HannumAge	genus.Bilophila.id.3170.summary.txt.gz	MR Egger	13	0.590306	0.915664	0.532351	-1.20439	2.38501	1.80454	0.299873	10.8591	1.80 (0.30- 10.86)	0.53	1
HannumAge	genus.Bilophila.id.3170.summary.txt.gz	Weighted median	13	-0.0821939	0.213772	0.700613	-0.501188	0.3368	0.921093	0.605811	1.40046	0.92 (0.61- 1.40)	0.7	1
HannumAge	genus.Bilophila.id.3170.summary.txt.gz	Inverse variance weighted	13	-0.116827	0.195981	0.551099	-0.500951	0.267296	0.889739	0.605954	1.30643	0.89 (0.61- 1.31)	0.55	1
HannumAge	genus.Bilophila.id.3170.summary.txt.gz	Simple mode	13	-0.144065	0.349432	0.687402	-0.828952	0.540822	0.865832	0.436507	1.71742	0.87 (0.44- 1.72)	0.69	NA
HannumAge	genus.Bilophila.id.3170.summary.txt.gz	Weighted mode	13	-0.0924994	0.326485	0.78176	-0.732409	0.54741	0.91165	0.480749	1.72877	0.91 (0.48- 1.73)	0.78	NA
HannumAge	genus.Blautia.id.1992.summary.txt.gz	MR Egger	13	-0.145426	0.338196	0.675495	-0.808289	0.517437	0.864654	0.44562	1.67772	0.86 (0.45- 1.68)	0.68	1
HannumAge	genus.Blautia.id.1992.summary.txt.gz	Weighted median	13	0.0982563	0.222688	0.659047	-0.338211	0.534724	1.10325	0.713045	1.70698	1.10 (0.71- 1.71)	0.66	1
HannumAge	genus.Blautia.id.1992.summary.txt.gz	Inverse variance weighted	13	0.133811	0.154854	0.387527	-0.169703	0.437326	1.14318	0.843915	1.54856	1.14 (0.84- 1.55)	0.39	1
HannumAge	genus.Blautia.id.1992.summary.txt.gz	Simple mode	13	-0.208205	0.418918	0.628164	-1.02928	0.612873	0.81204	0.357263	1.84573	0.81 (0.36- 1.85)	0.63	NA
HannumAge	genus.Blautia.id.1992.summary.txt.gz	Weighted mode	13	-0.282808	0.36525	0.453747	-0.998699	0.433083	0.753664	0.368358	1.542	0.75 (0.37- 1.54)	0.45	NA
HannumAge	genus.Butyricicoccus.id.2055.summary.txt.gz	MR Egger	8	0.0279775	0.33437	0.936039	-0.627388	0.683343	1.02837	0.533985	1.98049	1.03 (0.53- 1.98)	0.94	1
HannumAge	genus.Butyricicoccus.id.2055.summary.txt.gz	Weighted median	8	-0.0691601	0.235154	0.768677	-0.530062	0.391742	0.933177	0.588569	1.47956	0.93 (0.59- 1.48)	0.77	0.994267
HannumAge	genus.Butyricicoccus.id.2055.summary.txt.gz	Inverse variance weighted	8	0.0101673	0.167993	0.95174	-0.319099	0.339433	1.01022	0.726804	1.40415	1.01 (0.73- 1.40)	0.95	0.993483
HannumAge	genus.Butyricicoccus.id.2055.summary.txt.gz	Simple mode	8	-0.323904	0.428043	0.473918	-1.16287	0.515061	0.72332	0.312588	1.67374	0.72 (0.31- 1.67)	0.47	NA
HannumAge	genus.Butyricicoccus.id.2055.summary.txt.gz	Weighted mode	8	-0.280702	0.378671	0.482643	-1.0229	0.461492	0.755253	0.359552	1.58644	0.76 (0.36- 1.59)	0.48	NA
HannumAge	genus.Butyricimonas.id.945.summary.txt.gz	MR Egger	13	0.105839	0.448272	0.81769	-0.772774	0.984452	1.11164	0.461731	2.67635	1.11 (0.46- 2.68)	0.82	1
HannumAge	genus.Butyricimonas.id.945.summary.txt.gz	Weighted median	13	0.0640648	0.183202	0.726567	-0.295011	0.42314	1.06616	0.744524	1.52675	1.07 (0.74- 1.53)	0.73	1
HannumAge	genus.Butyricimonas.id.945.summary.txt.gz	Inverse variance weighted	13	0.0348322	0.131776	0.791526	-0.223449	0.293113	1.03545	0.799756	1.34059	1.04 (0.80- 1.34)	0.79	0.932591
HannumAge	genus.Butyricimonas.id.945.summary.txt.gz	Simple mode	13	0.274159	0.324788	0.415115	-0.362426	0.910745	1.31542	0.695986	2.48617	1.32 (0.70- 2.49)	0.42	NA
HannumAge	genus.Butyricimonas.id.945.summary.txt.gz	Weighted mode	13	0.200272	0.318865	0.541722	-0.424704	0.825248	1.22174	0.653964	2.28245	1.22 (0.65- 2.28)	0.54	NA
HannumAge	genus.Butyrivibrio.id.1993.summary.txt.gz	MR Egger	15	-0.674638	0.335407	0.0654886	-1.33204	-0.01724	0.509341	0.263939	0.982908	0.51 (0.26- 0.98)	0.07	1
HannumAge	genus.Butyrivibrio.id.1993.summary.txt.gz	Weighted median	15	-0.0573825	0.0993948	0.563724	-0.252196	0.137431	0.944233	0.777092	1.14732	0.94 (0.78- 1.15)	0.56	1
HannumAge	genus.Butyrivibrio.id.1993.summary.txt.gz	Inverse variance weighted	15	-0.094086	0.0714884	0.18814	-0.234203	0.0460313	0.910204	0.791201	1.04711	0.91 (0.79- 1.05)	0.19	0.895546
HannumAge	genus.Butyrivibrio.id.1993.summary.txt.gz	Simple mode	15	-0.00744362	0.168917	0.965473	-0.33852	0.323633	0.992584	0.712824	1.38214	0.99 (0.71- 1.38)	0.97	NA
HannumAge	genus.Butyrivibrio.id.1993.summary.txt.gz	Weighted mode	15	-0.00744362	0.171364	0.965966	-0.343317	0.32843	0.992584	0.709413	1.38879	0.99 (0.71- 1.39)	0.97	NA
HannumAge	genus.CandidatusSoleaferrea.id.11350.summary.txt.gz	MR Egger	9	-1.36356	1.31715	0.334993	-3.94518	1.21806	0.255748	0.0193478	3.38061	0.26 (0.02- 3.38)	0.33	1
HannumAge	genus.CandidatusSoleaferrea.id.11350.summary.txt.gz	Weighted median	9	-0.0211478	0.173257	0.902851	-0.360731	0.318436	0.979074	0.697166	1.37498	0.98 (0.70- 1.37)	0.9	1
HannumAge	genus.CandidatusSoleaferrea.id.11350.summary.txt.gz	Inverse variance weighted	9	-0.0437219	0.121129	0.718135	-0.281135	0.193692	0.95722	0.754926	1.21372	0.96 (0.75- 1.21)	0.72	1
HannumAge	genus.CandidatusSoleaferrea.id.11350.summary.txt.gz	Simple mode	9	0.255191	0.291503	0.406853	-0.316154	0.826537	1.29071	0.728947	2.28539	1.29 (0.73- 2.29)	0.41	NA
HannumAge	genus.CandidatusSoleaferrea.id.11350.summary.txt.gz	Weighted mode	9	0.247168	0.287756	0.415362	-0.316834	0.81117	1.28039	0.728452	2.25054	1.28 (0.73- 2.25)	0.42	NA
HannumAge	genus.Catenibacterium.id.2153.summary.txt.gz	MR Egger	5	-1.48313	1.33318	0.347059	-4.09616	1.12991	0.226927	0.0166364	3.09539	0.23 (0.02- 3.10)	0.35	1
HannumAge	genus.Catenibacterium.id.2153.summary.txt.gz	Weighted median	5	0.147776	0.16502	0.370519	-0.175664	0.471216	1.15925	0.8389	1.60194	1.16 (0.84- 1.60)	0.37	1
HannumAge	genus.Catenibacterium.id.2153.summary.txt.gz	Inverse variance weighted	5	0.131017	0.155858	0.40056	-0.174464	0.436498	1.13999	0.839907	1.54728	1.14 (0.84- 1.55)	0.4	1
HannumAge	genus.Catenibacterium.id.2153.summary.txt.gz	Simple mode	5	0.376596	0.285848	0.258076	-0.183666	0.936858	1.45732	0.832214	2.55195	1.46 (0.83- 2.55)	0.26	NA
HannumAge	genus.Catenibacterium.id.2153.summary.txt.gz	Weighted mode	5	0.355928	0.291065	0.288506	-0.214559	0.926415	1.42751	0.806897	2.52544	1.43 (0.81- 2.53)	0.29	NA
HannumAge	genus.ChristensenellaceaeR.7group.id.11283.summary.txt.gz	MR Egger	9	-0.133205	0.569574	0.82178	-1.24957	0.983161	0.875286	0.286628	2.67289	0.88 (0.29- 2.67)	0.82	1
HannumAge	genus.ChristensenellaceaeR.7group.id.11283.summary.txt.gz	Weighted median	9	0.150001	0.265341	0.571859	-0.370067	0.670069	1.16184	0.690688	1.95437	1.16 (0.69- 1.95)	0.57	1
HannumAge	genus.ChristensenellaceaeR.7group.id.11283.summary.txt.gz	Inverse variance weighted	9	0.240257	0.198936	0.227158	-0.149657	0.630172	1.27158	0.861003	1.87793	1.27 (0.86- 1.88)	0.23	0.965422
HannumAge	genus.ChristensenellaceaeR.7group.id.11283.summary.txt.gz	Simple mode	9	0.121676	0.416059	0.777385	-0.693799	0.937151	1.12939	0.499674	2.5527	1.13 (0.50- 2.55)	0.78	NA
HannumAge	genus.ChristensenellaceaeR.7group.id.11283.summary.txt.gz	Weighted mode	9	0.0964103	0.378323	0.805278	-0.645103	0.837923	1.10121	0.524609	2.31156	1.10 (0.52- 2.31)	0.81	NA
HannumAge	genus.Clostridiumsensustricto1.id.1873.summary.txt.gz	MR Egger	7	-0.313099	0.390809	0.459403	-1.07909	0.452888	0.731178	0.339906	1.57285	0.73 (0.34- 1.57)	0.46	1
HannumAge	genus.Clostridiumsensustricto1.id.1873.summary.txt.gz	Weighted median	7	-0.0980726	0.22976	0.669491	-0.548403	0.352258	0.906583	0.577872	1.42228	0.91 (0.58- 1.42)	0.67	1
HannumAge	genus.Clostridiumsensustricto1.id.1873.summary.txt.gz	Inverse variance weighted	7	-0.152402	0.176137	0.386902	-0.49763	0.192826	0.858643	0.60797	1.21267	0.86 (0.61- 1.21)	0.39	1
HannumAge	genus.Clostridiumsensustricto1.id.1873.summary.txt.gz	Simple mode	7	-0.138217	0.356816	0.711856	-0.837576	0.561143	0.87091	0.432758	1.75267	0.87 (0.43- 1.75)	0.71	NA
HannumAge	genus.Clostridiumsensustricto1.id.1873.summary.txt.gz	Weighted mode	7	-0.0698132	0.338083	0.843232	-0.732457	0.59283	0.932568	0.480727	1.8091	0.93 (0.48- 1.81)	0.84	NA
HannumAge	genus.Collinsella.id.815.summary.txt.gz	MR Egger	9	-0.725188	0.682082	0.322989	-2.06207	0.611693	0.484234	0.127191	1.84355	0.48 (0.13- 1.84)	0.32	1
HannumAge	genus.Collinsella.id.815.summary.txt.gz	Weighted median	9	-0.430131	0.257739	0.0951442	-0.935299	0.0750369	0.650424	0.392468	1.07792	0.65 (0.39- 1.08)	0.1	1
HannumAge	genus.Collinsella.id.815.summary.txt.gz	Inverse variance weighted	9	-0.142245	0.18517	0.442378	-0.505179	0.220689	0.867409	0.603398	1.24694	0.87 (0.60- 1.25)	0.44	1
HannumAge	genus.Collinsella.id.815.summary.txt.gz	Simple mode	9	-0.512411	0.39491	0.230608	-1.28644	0.261613	0.599049	0.276254	1.29902	0.60 (0.28- 1.30)	0.23	NA
HannumAge	genus.Collinsella.id.815.summary.txt.gz	Weighted mode	9	-0.512411	0.415593	0.252589	-1.32697	0.302152	0.599049	0.265279	1.35277	0.60 (0.27- 1.35)	0.25	NA
HannumAge	genus.Coprobacter.id.949.summary.txt.gz	MR Egger	11	0.665636	0.385814	0.118561	-0.0905599	1.42183	1.94573	0.91342	4.1447	1.95 (0.91- 4.14)	0.12	1
HannumAge	genus.Coprobacter.id.949.summary.txt.gz	Weighted median	11	0.0630692	0.155216	0.6845	-0.241155	0.367293	1.0651	0.78572	1.44382	1.07 (0.79- 1.44)	0.68	1
HannumAge	genus.Coprobacter.id.949.summary.txt.gz	Inverse variance weighted	11	0.0584986	0.121674	0.630671	-0.179982	0.296979	1.06024	0.835285	1.34579	1.06 (0.84- 1.35)	0.63	1
HannumAge	genus.Coprobacter.id.949.summary.txt.gz	Simple mode	11	0.0432651	0.221822	0.849264	-0.391506	0.478036	1.04421	0.676038	1.6129	1.04 (0.68- 1.61)	0.85	NA
HannumAge	genus.Coprobacter.id.949.summary.txt.gz	Weighted mode	11	0.0767138	0.199011	0.707958	-0.313347	0.466775	1.07973	0.730996	1.59484	1.08 (0.73- 1.59)	0.71	NA
HannumAge	genus.Coprococcus1.id.11301.summary.txt.gz	MR Egger	12	0.5415	0.399937	0.205554	-0.242376	1.32538	1.71858	0.784761	3.7636	1.72 (0.78- 3.76)	0.21	1
HannumAge	genus.Coprococcus1.id.11301.summary.txt.gz	Weighted median	12	0.236751	0.208747	0.256729	-0.172392	0.645895	1.26713	0.841649	1.90769	1.27 (0.84- 1.91)	0.26	1
HannumAge	genus.Coprococcus1.id.11301.summary.txt.gz	Inverse variance weighted	12	0.248635	0.157993	0.115555	-0.0610315	0.558301	1.28227	0.940794	1.7477	1.28 (0.94- 1.75)	0.12	1
HannumAge	genus.Coprococcus1.id.11301.summary.txt.gz	Simple mode	12	0.132091	0.316348	0.684311	-0.487952	0.752134	1.14121	0.613882	2.12152	1.14 (0.61- 2.12)	0.68	NA
HannumAge	genus.Coprococcus1.id.11301.summary.txt.gz	Weighted mode	12	0.202337	0.314043	0.532588	-0.413187	0.817861	1.22426	0.661539	2.26565	1.22 (0.66- 2.27)	0.53	NA
HannumAge	genus.Coprococcus2.id.11302.summary.txt.gz	MR Egger	8	1.62733	1.84303	0.411233	-1.98501	5.23967	5.09025	0.137379	188.607	5.09 (0.14- 188.61)	0.41	1
HannumAge	genus.Coprococcus2.id.11302.summary.txt.gz	Weighted median	8	-0.191466	0.245534	0.43551	-0.672712	0.289779	0.825747	0.510323	1.33613	0.83 (0.51- 1.34)	0.44	1
HannumAge	genus.Coprococcus2.id.11302.summary.txt.gz	Inverse variance weighted	8	-0.140726	0.229764	0.54022	-0.591064	0.309612	0.868727	0.553738	1.3629	0.87 (0.55- 1.36)	0.54	1
HannumAge	genus.Coprococcus2.id.11302.summary.txt.gz	Simple mode	8	-0.315548	0.383528	0.437775	-1.06726	0.436167	0.729389	0.343949	1.54677	0.73 (0.34- 1.55)	0.44	NA
HannumAge	genus.Coprococcus2.id.11302.summary.txt.gz	Weighted mode	8	-0.307713	0.348003	0.405918	-0.989799	0.374372	0.735126	0.371651	1.45408	0.74 (0.37- 1.45)	0.41	NA
HannumAge	genus.Coprococcus3.id.11303.summary.txt.gz	MR Egger	9	-0.0333541	0.797948	0.967826	-1.59733	1.53062	0.967196	0.202436	4.62106	0.97 (0.20- 4.62)	0.97	0.98437
HannumAge	genus.Coprococcus3.id.11303.summary.txt.gz	Weighted median	9	-0.0340656	0.259782	0.895671	-0.543238	0.475106	0.966508	0.580865	1.60819	0.97 (0.58- 1.61)	0.9	1
HannumAge	genus.Coprococcus3.id.11303.summary.txt.gz	Inverse variance weighted	9	0.10037	0.199762	0.61535	-0.291162	0.491903	1.10558	0.747394	1.63543	1.11 (0.75- 1.64)	0.62	1
HannumAge	genus.Coprococcus3.id.11303.summary.txt.gz	Simple mode	9	-0.0843912	0.385124	0.832038	-0.839234	0.670452	0.919072	0.432041	1.95512	0.92 (0.43- 1.96)	0.83	NA
HannumAge	genus.Coprococcus3.id.11303.summary.txt.gz	Weighted mode	9	-0.0843912	0.341638	0.811115	-0.754003	0.58522	0.919072	0.47048	1.79539	0.92 (0.47- 1.80)	0.81	NA
HannumAge	genus.DefluviitaleaceaeUCG011.id.11287.summary.txt.gz	MR Egger	9	0.714088	0.475193	0.17661	-0.21729	1.64547	2.04232	0.804696	5.18343	2.04 (0.80- 5.18)	0.18	1
HannumAge	genus.DefluviitaleaceaeUCG011.id.11287.summary.txt.gz	Weighted median	9	-0.199157	0.19453	0.305936	-0.580435	0.182121	0.819421	0.559655	1.19976	0.82 (0.56- 1.20)	0.31	1
HannumAge	genus.DefluviitaleaceaeUCG011.id.11287.summary.txt.gz	Inverse variance weighted	9	-0.071373	0.14033	0.611026	-0.346419	0.203673	0.931115	0.707216	1.2259	0.93 (0.71- 1.23)	0.61	1
HannumAge	genus.DefluviitaleaceaeUCG011.id.11287.summary.txt.gz	Simple mode	9	-0.319993	0.329568	0.360011	-0.965948	0.325961	0.726154	0.380622	1.38536	0.73 (0.38- 1.39)	0.36	NA
HannumAge	genus.DefluviitaleaceaeUCG011.id.11287.summary.txt.gz	Weighted mode	9	-0.310872	0.310734	0.346392	-0.919912	0.298167	0.732808	0.398554	1.34739	0.73 (0.40- 1.35)	0.35	NA
HannumAge	genus.Desulfovibrio.id.3173.summary.txt.gz	MR Egger	10	-0.227162	0.651795	0.736446	-1.50468	1.05036	0.796792	0.222088	2.85867	0.80 (0.22- 2.86)	0.74	1
HannumAge	genus.Desulfovibrio.id.3173.summary.txt.gz	Weighted median	10	-0.12088	0.20865	0.562356	-0.529834	0.288073	0.88614	0.588702	1.33386	0.89 (0.59- 1.33)	0.56	1
HannumAge	genus.Desulfovibrio.id.3173.summary.txt.gz	Inverse variance weighted	10	0.00658723	0.208635	0.974813	-0.402338	0.415512	1.00661	0.668755	1.51515	1.01 (0.67- 1.52)	0.97	1
HannumAge	genus.Desulfovibrio.id.3173.summary.txt.gz	Simple mode	10	-0.417116	0.389192	0.311729	-1.17993	0.3457	0.658944	0.307299	1.41298	0.66 (0.31- 1.41)	0.31	NA
HannumAge	genus.Desulfovibrio.id.3173.summary.txt.gz	Weighted mode	10	-0.376086	0.371653	0.338003	-1.10453	0.352354	0.686543	0.331367	1.42241	0.69 (0.33- 1.42)	0.34	NA
HannumAge	genus.Dialister.id.2183.summary.txt.gz	MR Egger	11	0.614631	0.603997	0.335439	-0.569202	1.79846	1.84897	0.565977	6.04037	1.85 (0.57- 6.04)	0.34	1
HannumAge	genus.Dialister.id.2183.summary.txt.gz	Weighted median	11	0.0735815	0.20143	0.714891	-0.321222	0.468385	1.07636	0.725262	1.59741	1.08 (0.73- 1.60)	0.71	1
HannumAge	genus.Dialister.id.2183.summary.txt.gz	Inverse variance weighted	11	0.0228093	0.151998	0.880715	-0.275106	0.320725	1.02307	0.759492	1.37813	1.02 (0.76- 1.38)	0.88	0.988727
HannumAge	genus.Dialister.id.2183.summary.txt.gz	Simple mode	11	-0.227741	0.330577	0.506543	-0.875671	0.42019	0.796331	0.416582	1.52225	0.80 (0.42- 1.52)	0.51	NA
HannumAge	genus.Dialister.id.2183.summary.txt.gz	Weighted mode	11	-0.232156	0.353418	0.526082	-0.924856	0.460544	0.792823	0.396589	1.58494	0.79 (0.40- 1.58)	0.53	NA
HannumAge	genus.Dorea.id.1997.summary.txt.gz	MR Egger	10	0.367846	0.579391	0.54323	-0.76776	1.50345	1.44462	0.464051	4.49719	1.44 (0.46- 4.50)	0.54	1
HannumAge	genus.Dorea.id.1997.summary.txt.gz	Weighted median	10	0.355678	0.257823	0.167729	-0.149656	0.861011	1.42715	0.861004	2.36555	1.43 (0.86- 2.37)	0.17	1
HannumAge	genus.Dorea.id.1997.summary.txt.gz	Inverse variance weighted	10	0.347694	0.19674	0.0771824	-0.037917	0.733304	1.4158	0.962793	2.08195	1.42 (0.96- 2.08)	0.08	1
HannumAge	genus.Dorea.id.1997.summary.txt.gz	Simple mode	10	0.422763	0.434298	0.355771	-0.428462	1.27399	1.52617	0.65151	3.57508	1.53 (0.65- 3.58)	0.36	NA
HannumAge	genus.Dorea.id.1997.summary.txt.gz	Weighted mode	10	0.330189	0.403915	0.434765	-0.461484	1.12186	1.39123	0.630348	3.07057	1.39 (0.63- 3.07)	0.43	NA
HannumAge	genus.Eggerthella.id.819.summary.txt.gz	MR Egger	11	0.491913	0.489496	0.34118	-0.4675	1.45133	1.63544	0.626567	4.26877	1.64 (0.63- 4.27)	0.34	1
HannumAge	genus.Eggerthella.id.819.summary.txt.gz	Weighted median	11	0.0296761	0.132386	0.822631	-0.229801	0.289153	1.03012	0.794692	1.3353	1.03 (0.79- 1.34)	0.82	0.988819
HannumAge	genus.Eggerthella.id.819.summary.txt.gz	Inverse variance weighted	11	0.0372617	0.103555	0.718979	-0.165707	0.24023	1.03796	0.847294	1.27154	1.04 (0.85- 1.27)	0.72	1
HannumAge	genus.Eggerthella.id.819.summary.txt.gz	Simple mode	11	0.0352137	0.206994	0.868308	-0.370494	0.440921	1.03584	0.690393	1.55414	1.04 (0.69- 1.55)	0.87	NA
HannumAge	genus.Eggerthella.id.819.summary.txt.gz	Weighted mode	11	0.040899	0.197351	0.839982	-0.34591	0.427708	1.04175	0.707576	1.53374	1.04 (0.71- 1.53)	0.84	NA
HannumAge	genus.Eisenbergiella.id.11304.summary.txt.gz	MR Egger	11	-0.238732	0.822031	0.778078	-1.84991	1.37245	0.787626	0.157251	3.945	0.79 (0.16- 3.94)	0.78	1
HannumAge	genus.Eisenbergiella.id.11304.summary.txt.gz	Weighted median	11	-0.0746645	0.138152	0.588887	-0.345443	0.196114	0.928055	0.707907	1.21667	0.93 (0.71- 1.22)	0.59	1
HannumAge	genus.Eisenbergiella.id.11304.summary.txt.gz	Inverse variance weighted	11	-0.0358001	0.105552	0.734481	-0.242682	0.171082	0.964833	0.784521	1.18659	0.96 (0.78- 1.19)	0.73	1
HannumAge	genus.Eisenbergiella.id.11304.summary.txt.gz	Simple mode	11	-0.0535497	0.23839	0.82679	-0.520793	0.413694	0.947859	0.594049	1.51239	0.95 (0.59- 1.51)	0.83	NA
HannumAge	genus.Eisenbergiella.id.11304.summary.txt.gz	Weighted mode	11	-0.0476786	0.22964	0.83969	-0.497773	0.402416	0.95344	0.607883	1.49543	0.95 (0.61- 1.50)	0.84	NA
HannumAge	genus.Enterorhabdus.id.820.summary.txt.gz	MR Egger	7	0.339419	0.384392	0.417661	-0.413989	1.09283	1.40413	0.661008	2.98269	1.40 (0.66- 2.98)	0.42	1
HannumAge	genus.Enterorhabdus.id.820.summary.txt.gz	Weighted median	7	-0.188417	0.193598	0.330434	-0.567869	0.191035	0.828269	0.566732	1.2105	0.83 (0.57- 1.21)	0.33	1
HannumAge	genus.Enterorhabdus.id.820.summary.txt.gz	Inverse variance weighted	7	-0.128469	0.146016	0.378951	-0.414661	0.157722	0.87944	0.660564	1.17084	0.88 (0.66- 1.17)	0.38	1
HannumAge	genus.Enterorhabdus.id.820.summary.txt.gz	Simple mode	7	-0.185097	0.319147	0.58304	-0.810624	0.44043	0.831024	0.444581	1.55338	0.83 (0.44- 1.55)	0.58	NA
HannumAge	genus.Enterorhabdus.id.820.summary.txt.gz	Weighted mode	7	-0.180036	0.308458	0.580707	-0.784614	0.424541	0.83524	0.456296	1.52889	0.84 (0.46- 1.53)	0.58	NA
HannumAge	genus.Erysipelatoclostridium.id.11381.summary.txt.gz	MR Egger	15	0.281772	0.477531	0.565266	-0.654188	1.21773	1.32548	0.519864	3.37952	1.33 (0.52- 3.38)	0.57	1
HannumAge	genus.Erysipelatoclostridium.id.11381.summary.txt.gz	Weighted median	15	-0.172475	0.165982	0.298749	-0.497801	0.15285	0.841579	0.607866	1.16515	0.84 (0.61- 1.17)	0.3	1
HannumAge	genus.Erysipelatoclostridium.id.11381.summary.txt.gz	Inverse variance weighted	15	-0.200176	0.124136	0.106842	-0.443483	0.0431312	0.818587	0.641797	1.04407	0.82 (0.64- 1.04)	0.11	1
HannumAge	genus.Erysipelatoclostridium.id.11381.summary.txt.gz	Simple mode	15	-0.105595	0.290367	0.721545	-0.674714	0.463525	0.899789	0.509302	1.58967	0.90 (0.51- 1.59)	0.72	NA
HannumAge	genus.Erysipelatoclostridium.id.11381.summary.txt.gz	Weighted mode	15	-0.157775	0.270598	0.569126	-0.688146	0.372597	0.854042	0.502507	1.4515	0.85 (0.50- 1.45)	0.57	NA
HannumAge	genus.ErysipelotrichaceaeUCG003.id.11384.summary.txt.gz	MR Egger	16	0.394717	0.469185	0.414329	-0.524885	1.31432	1.48396	0.591623	3.72221	1.48 (0.59- 3.72)	0.41	1
HannumAge	genus.ErysipelotrichaceaeUCG003.id.11384.summary.txt.gz	Weighted median	16	0.0621773	0.199719	0.755554	-0.329272	0.453627	1.06415	0.719447	1.57401	1.06 (0.72- 1.57)	0.76	1
HannumAge	genus.ErysipelotrichaceaeUCG003.id.11384.summary.txt.gz	Inverse variance weighted	16	-0.000732754	0.171692	0.996595	-0.33725	0.335784	0.999268	0.713731	1.39904	1.00 (0.71- 1.40)	1	0.996595
HannumAge	genus.ErysipelotrichaceaeUCG003.id.11384.summary.txt.gz	Simple mode	16	0.122697	0.387635	0.755965	-0.637067	0.882461	1.13054	0.528841	2.41684	1.13 (0.53- 2.42)	0.76	NA
HannumAge	genus.ErysipelotrichaceaeUCG003.id.11384.summary.txt.gz	Weighted mode	16	0.0955306	0.329025	0.775528	-0.549358	0.740419	1.10024	0.57732	2.09681	1.10 (0.58- 2.10)	0.78	NA
HannumAge	genus.Escherichia.Shigella.id.3504.summary.txt.gz	MR Egger	10	1.25301	0.456718	0.0253111	0.357848	2.14818	3.50088	1.43025	8.56926	3.50 (1.43- 8.57)	0.025	1
HannumAge	genus.Escherichia.Shigella.id.3504.summary.txt.gz	Weighted median	10	-0.104911	0.215301	0.626064	-0.526901	0.31708	0.900405	0.590432	1.37311	0.90 (0.59- 1.37)	0.63	1
HannumAge	genus.Escherichia.Shigella.id.3504.summary.txt.gz	Inverse variance weighted	10	0.0513142	0.170439	0.76336	-0.282746	0.385374	1.05265	0.753711	1.47016	1.05 (0.75- 1.47)	0.76	0.976773
HannumAge	genus.Escherichia.Shigella.id.3504.summary.txt.gz	Simple mode	10	-0.282857	0.347196	0.436275	-0.963361	0.397646	0.753627	0.381608	1.48832	0.75 (0.38- 1.49)	0.44	NA
HannumAge	genus.Escherichia.Shigella.id.3504.summary.txt.gz	Weighted mode	10	-0.258266	0.359045	0.490203	-0.961994	0.445462	0.77239	0.38213	1.56121	0.77 (0.38- 1.56)	0.49	NA
HannumAge	genus.Faecalibacterium.id.2057.summary.txt.gz	MR Egger	10	0.109815	0.310629	0.73283	-0.499017	0.718647	1.11607	0.607127	2.05166	1.12 (0.61- 2.05)	0.73	1
HannumAge	genus.Faecalibacterium.id.2057.summary.txt.gz	Weighted median	10	0.162961	0.20031	0.415906	-0.229647	0.555569	1.17699	0.794814	1.74293	1.18 (0.79- 1.74)	0.42	1
HannumAge	genus.Faecalibacterium.id.2057.summary.txt.gz	Inverse variance weighted	10	0.200425	0.156877	0.201394	-0.107055	0.507904	1.22192	0.898477	1.66181	1.22 (0.90- 1.66)	0.2	0.921765
HannumAge	genus.Faecalibacterium.id.2057.summary.txt.gz	Simple mode	10	0.210522	0.280267	0.471746	-0.3388	0.759845	1.23432	0.712625	2.13794	1.23 (0.71- 2.14)	0.47	NA
HannumAge	genus.Faecalibacterium.id.2057.summary.txt.gz	Weighted mode	10	0.161083	0.268988	0.564042	-0.366135	0.6883	1.17478	0.69341	1.99033	1.17 (0.69- 1.99)	0.56	NA
HannumAge	genus.FamilyXIIIAD3011group.id.11293.summary.txt.gz	MR Egger	13	-0.101544	0.849136	0.906968	-1.76585	1.56276	0.903441	0.171041	4.77199	0.90 (0.17- 4.77)	0.91	1
HannumAge	genus.FamilyXIIIAD3011group.id.11293.summary.txt.gz	Weighted median	13	0.152468	0.214129	0.476443	-0.267226	0.572161	1.1647	0.7655	1.77209	1.16 (0.77- 1.77)	0.48	1
HannumAge	genus.FamilyXIIIAD3011group.id.11293.summary.txt.gz	Inverse variance weighted	13	0.0226321	0.167123	0.892278	-0.304928	0.350193	1.02289	0.737176	1.41934	1.02 (0.74- 1.42)	0.89	0.974139
HannumAge	genus.FamilyXIIIAD3011group.id.11293.summary.txt.gz	Simple mode	13	0.239022	0.377846	0.538868	-0.501556	0.9796	1.27001	0.605588	2.66339	1.27 (0.61- 2.66)	0.54	NA
HannumAge	genus.FamilyXIIIAD3011group.id.11293.summary.txt.gz	Weighted mode	13	0.239022	0.365738	0.525737	-0.477824	0.955867	1.27001	0.620131	2.60093	1.27 (0.62- 2.60)	0.53	NA
HannumAge	genus.FamilyXIIIUCG001.id.11294.summary.txt.gz	MR Egger	8	-0.565706	0.471365	0.275315	-1.48958	0.358169	0.567959	0.225467	1.43071	0.57 (0.23- 1.43)	0.28	1
HannumAge	genus.FamilyXIIIUCG001.id.11294.summary.txt.gz	Weighted median	8	0.164826	0.233118	0.479536	-0.292085	0.621737	1.17919	0.746705	1.86216	1.18 (0.75- 1.86)	0.48	1
HannumAge	genus.FamilyXIIIUCG001.id.11294.summary.txt.gz	Inverse variance weighted	8	-0.0794328	0.172918	0.645971	-0.418353	0.259487	0.92364	0.65813	1.29627	0.92 (0.66- 1.30)	0.65	1
HannumAge	genus.FamilyXIIIUCG001.id.11294.summary.txt.gz	Simple mode	8	0.271126	0.405038	0.524706	-0.522748	1.065	1.31144	0.592889	2.90084	1.31 (0.59- 2.90)	0.52	NA
HannumAge	genus.FamilyXIIIUCG001.id.11294.summary.txt.gz	Weighted mode	8	0.279085	0.400264	0.508133	-0.505433	1.0636	1.32192	0.603244	2.89679	1.32 (0.60- 2.90)	0.51	NA
HannumAge	genus.Flavonifractor.id.2059.summary.txt.gz	MR Egger	5	0.507861	1.15695	0.690379	-1.75976	2.77549	1.66173	0.172085	16.0464	1.66 (0.17- 16.05)	0.69	1
HannumAge	genus.Flavonifractor.id.2059.summary.txt.gz	Weighted median	5	-0.357897	0.293583	0.222818	-0.933319	0.217524	0.699145	0.393246	1.243	0.70 (0.39- 1.24)	0.22	1
HannumAge	genus.Flavonifractor.id.2059.summary.txt.gz	Inverse variance weighted	5	-0.351198	0.262781	0.181397	-0.866249	0.163853	0.703844	0.420526	1.17804	0.70 (0.42- 1.18)	0.18	0.938531
HannumAge	genus.Flavonifractor.id.2059.summary.txt.gz	Simple mode	5	-0.592867	0.456492	0.263842	-1.48759	0.301857	0.55274	0.225916	1.35237	0.55 (0.23- 1.35)	0.26	NA
HannumAge	genus.Flavonifractor.id.2059.summary.txt.gz	Weighted mode	5	-0.464325	0.417286	0.328186	-1.2822	0.353554	0.628559	0.277425	1.42412	0.63 (0.28- 1.42)	0.33	NA
HannumAge	genus.Fusicatenibacter.id.11305.summary.txt.gz	MR Egger	18	0.384773	0.572016	0.510761	-0.736378	1.50592	1.46928	0.478845	4.50832	1.47 (0.48- 4.51)	0.51	1
HannumAge	genus.Fusicatenibacter.id.11305.summary.txt.gz	Weighted median	18	0.0899874	0.186135	0.628775	-0.274838	0.454813	1.09416	0.759695	1.57588	1.09 (0.76- 1.58)	0.63	1
HannumAge	genus.Fusicatenibacter.id.11305.summary.txt.gz	Inverse variance weighted	18	0.139479	0.14257	0.327916	-0.139958	0.418916	1.14967	0.869395	1.52031	1.15 (0.87- 1.52)	0.33	1
HannumAge	genus.Fusicatenibacter.id.11305.summary.txt.gz	Simple mode	18	0.0512637	0.335526	0.880366	-0.606367	0.708895	1.0526	0.545328	2.03174	1.05 (0.55- 2.03)	0.88	NA
HannumAge	genus.Fusicatenibacter.id.11305.summary.txt.gz	Weighted mode	18	0.0409795	0.328885	0.902301	-0.603634	0.685593	1.04183	0.546821	1.98495	1.04 (0.55- 1.98)	0.9	NA
HannumAge	genus.Gordonibacter.id.821.summary.txt.gz	MR Egger	12	-0.298048	0.383023	0.454501	-1.04877	0.452677	0.742266	0.350368	1.57252	0.74 (0.35- 1.57)	0.45	1
HannumAge	genus.Gordonibacter.id.821.summary.txt.gz	Weighted median	12	0.0477873	0.11191	0.669368	-0.171556	0.267131	1.04895	0.842353	1.30621	1.05 (0.84- 1.31)	0.67	1
HannumAge	genus.Gordonibacter.id.821.summary.txt.gz	Inverse variance weighted	12	-0.036458	0.0883928	0.680007	-0.209708	0.136792	0.964199	0.810821	1.14659	0.96 (0.81- 1.15)	0.68	1
HannumAge	genus.Gordonibacter.id.821.summary.txt.gz	Simple mode	12	0.0604971	0.191002	0.757374	-0.313866	0.43486	1.06236	0.730617	1.54475	1.06 (0.73- 1.54)	0.76	NA
HannumAge	genus.Gordonibacter.id.821.summary.txt.gz	Weighted mode	12	0.0642415	0.190742	0.742608	-0.309613	0.438096	1.06635	0.733731	1.54975	1.07 (0.73- 1.55)	0.74	NA
HannumAge	genus.Haemophilus.id.3698.summary.txt.gz	MR Egger	9	0.604751	0.290131	0.0755915	0.0360949	1.17341	1.8308	1.03675	3.23299	1.83 (1.04- 3.23)	0.08	1
HannumAge	genus.Haemophilus.id.3698.summary.txt.gz	Weighted median	9	0.463141	0.165736	0.00519883	0.138298	0.787984	1.58906	1.14832	2.19896	1.59 (1.15- 2.20)	0.0052	0.618661
HannumAge	genus.Haemophilus.id.3698.summary.txt.gz	Inverse variance weighted	9	0.358807	0.12426	0.000388259	0.115257	0.602357	1.43162	1.12216	1.82642	1.43 (1.12- 1.83)	0.0039	0.0462028
HannumAge	genus.Haemophilus.id.3698.summary.txt.gz	Simple mode	9	0.49732	0.24495	0.0768226	0.0172177	0.977422	1.64431	1.01737	2.6576	1.64 (1.02- 2.66)	0.08	NA
HannumAge	genus.Haemophilus.id.3698.summary.txt.gz	Weighted mode	9	0.494402	0.228812	0.0627171	0.0459315	0.942873	1.63952	1.047	2.56735	1.64 (1.05- 2.57)	0.06	NA
HannumAge	genus.Holdemanella.id.11393.summary.txt.gz	MR Egger	11	0.110073	0.354251	0.763089	-0.584259	0.804405	1.11636	0.557519	2.23537	1.12 (0.56- 2.24)	0.76	1
HannumAge	genus.Holdemanella.id.11393.summary.txt.gz	Weighted median	11	0.035872	0.151441	0.812756	-0.260952	0.332696	1.03652	0.770318	1.39472	1.04 (0.77- 1.39)	0.81	1
HannumAge	genus.Holdemanella.id.11393.summary.txt.gz	Inverse variance weighted	11	-0.0543413	0.116446	0.640741	-0.282576	0.173894	0.947109	0.753839	1.18993	0.95 (0.75- 1.19)	0.64	1
HannumAge	genus.Holdemanella.id.11393.summary.txt.gz	Simple mode	11	0.0922928	0.253243	0.723116	-0.404064	0.588649	1.09669	0.667601	1.80155	1.10 (0.67- 1.80)	0.72	NA
HannumAge	genus.Holdemanella.id.11393.summary.txt.gz	Weighted mode	11	0.0889912	0.218668	0.692605	-0.339598	0.51758	1.09307	0.712057	1.67796	1.09 (0.71- 1.68)	0.69	NA
HannumAge	genus.Holdemania.id.2157.summary.txt.gz	MR Egger	15	-0.0228647	0.388326	0.953943	-0.783984	0.738255	0.977395	0.456583	2.09228	0.98 (0.46- 2.09)	0.95	0.987124
HannumAge	genus.Holdemania.id.2157.summary.txt.gz	Weighted median	15	0.0544111	0.160109	0.733979	-0.259403	0.368225	1.05592	0.771512	1.44517	1.06 (0.77- 1.45)	0.73	1
HannumAge	genus.Holdemania.id.2157.summary.txt.gz	Inverse variance weighted	15	0.00131752	0.129348	0.991873	-0.252204	0.254839	1.00132	0.777086	1.29025	1.00 (0.78- 1.29)	0.99	1
HannumAge	genus.Holdemania.id.2157.summary.txt.gz	Simple mode	15	0.0432473	0.288068	0.882804	-0.521365	0.60786	1.0442	0.59371	1.8365	1.04 (0.59- 1.84)	0.88	NA
HannumAge	genus.Holdemania.id.2157.summary.txt.gz	Weighted mode	15	0.0366896	0.251295	0.886001	-0.455849	0.529228	1.03737	0.633909	1.69762	1.04 (0.63- 1.70)	0.89	NA
HannumAge	genus.Howardella.id.2000.summary.txt.gz	MR Egger	10	0.412158	0.621941	0.526154	-0.806847	1.63116	1.51007	0.446263	5.10981	1.51 (0.45- 5.11)	0.53	1
HannumAge	genus.Howardella.id.2000.summary.txt.gz	Weighted median	10	-0.00412805	0.13186	0.975025	-0.262573	0.254317	0.99588	0.76907	1.28958	1.00 (0.77- 1.29)	0.98	0.983288
HannumAge	genus.Howardella.id.2000.summary.txt.gz	Inverse variance weighted	10	0.0456409	0.134008	0.733417	-0.217015	0.308296	1.0467	0.804918	1.3611	1.05 (0.80- 1.36)	0.73	1
HannumAge	genus.Howardella.id.2000.summary.txt.gz	Simple mode	10	-0.140942	0.244541	0.578503	-0.620244	0.338359	0.868539	0.537813	1.40264	0.87 (0.54- 1.40)	0.58	NA
HannumAge	genus.Howardella.id.2000.summary.txt.gz	Weighted mode	10	-0.0975818	0.21921	0.666723	-0.527233	0.332069	0.907028	0.590236	1.39385	0.91 (0.59- 1.39)	0.67	NA
HannumAge	genus.Hungatella.id.11306.summary.txt.gz	MR Egger	5	0.173957	0.845817	0.850216	-1.48384	1.83176	1.19	0.226764	6.24485	1.19 (0.23- 6.24)	0.85	1
HannumAge	genus.Hungatella.id.11306.summary.txt.gz	Weighted median	5	0.204056	0.18104	0.259686	-0.150782	0.558894	1.22637	0.860035	1.74874	1.23 (0.86- 1.75)	0.26	1
HannumAge	genus.Hungatella.id.11306.summary.txt.gz	Inverse variance weighted	5	0.184358	0.136369	0.176406	-0.0829254	0.451642	1.20245	0.92042	1.57089	1.20 (0.92- 1.57)	0.18	0.954195
HannumAge	genus.Hungatella.id.11306.summary.txt.gz	Simple mode	5	0.276334	0.249481	0.330139	-0.21265	0.765317	1.31829	0.808439	2.14968	1.32 (0.81- 2.15)	0.33	NA
HannumAge	genus.Hungatella.id.11306.summary.txt.gz	Weighted mode	5	0.281358	0.250554	0.324304	-0.209728	0.772444	1.32493	0.810805	2.16505	1.32 (0.81- 2.17)	0.32	NA
HannumAge	genus.Intestinibacter.id.11345.summary.txt.gz	MR Egger	14	-0.238843	0.429553	0.588411	-1.08077	0.603081	0.787539	0.339335	1.82774	0.79 (0.34- 1.83)	0.59	1
HannumAge	genus.Intestinibacter.id.11345.summary.txt.gz	Weighted median	14	-0.162609	0.182918	0.374017	-0.521129	0.19591	0.849923	0.59385	1.21642	0.85 (0.59- 1.22)	0.37	1
HannumAge	genus.Intestinibacter.id.11345.summary.txt.gz	Inverse variance weighted	14	0.0751012	0.135111	0.578314	-0.189716	0.339918	1.07799	0.827194	1.40483	1.08 (0.83- 1.40)	0.58	1
HannumAge	genus.Intestinibacter.id.11345.summary.txt.gz	Simple mode	14	-0.263374	0.303803	0.401703	-0.858828	0.332081	0.768455	0.423658	1.39387	0.77 (0.42- 1.39)	0.4	NA
HannumAge	genus.Intestinibacter.id.11345.summary.txt.gz	Weighted mode	14	-0.253634	0.270069	0.364778	-0.78297	0.275701	0.775975	0.457047	1.31745	0.78 (0.46- 1.32)	0.36	NA
HannumAge	genus.Intestinimonas.id.2062.summary.txt.gz	MR Egger	17	-0.21012	0.291899	0.482691	-0.782242	0.362002	0.810487	0.457379	1.4362	0.81 (0.46- 1.44)	0.48	1
HannumAge	genus.Intestinimonas.id.2062.summary.txt.gz	Weighted median	17	-0.0473113	0.153809	0.758389	-0.348777	0.254154	0.95379	0.70555	1.28937	0.95 (0.71- 1.29)	0.76	1
HannumAge	genus.Intestinimonas.id.2062.summary.txt.gz	Inverse variance weighted	17	-0.121785	0.11471	0.288385	-0.346617	0.103048	0.885339	0.707076	1.10854	0.89 (0.71- 1.11)	0.29	1
HannumAge	genus.Intestinimonas.id.2062.summary.txt.gz	Simple mode	17	-0.0544645	0.260667	0.83713	-0.565372	0.456443	0.946992	0.568149	1.57845	0.95 (0.57- 1.58)	0.84	NA
HannumAge	genus.Intestinimonas.id.2062.summary.txt.gz	Weighted mode	17	-0.0299391	0.24261	0.903324	-0.505455	0.445577	0.970505	0.603231	1.56139	0.97 (0.60- 1.56)	0.9	NA
HannumAge	genus.Lachnoclostridium.id.11308.summary.txt.gz	MR Egger	13	-0.257617	0.760642	0.741225	-1.74848	1.23324	0.772891	0.174039	3.43234	0.77 (0.17- 3.43)	0.74	1
HannumAge	genus.Lachnoclostridium.id.11308.summary.txt.gz	Weighted median	13	-0.164685	0.248008	0.506672	-0.650781	0.321412	0.848161	0.521638	1.37907	0.85 (0.52- 1.38)	0.51	1
HannumAge	genus.Lachnoclostridium.id.11308.summary.txt.gz	Inverse variance weighted	13	0.0567956	0.204221	0.780929	-0.343477	0.457068	1.05844	0.7093	1.57944	1.06 (0.71- 1.58)	0.78	0.958047
HannumAge	genus.Lachnoclostridium.id.11308.summary.txt.gz	Simple mode	13	-0.314293	0.423532	0.472316	-1.14441	0.515829	0.730305	0.31841	1.67503	0.73 (0.32- 1.68)	0.47	NA
HannumAge	genus.Lachnoclostridium.id.11308.summary.txt.gz	Weighted mode	13	-0.252878	0.423432	0.561467	-1.0828	0.577048	0.776563	0.338645	1.78077	0.78 (0.34- 1.78)	0.56	NA
HannumAge	genus.Lachnospira.id.2004.summary.txt.gz	MR Egger	6	-2.61593	1.45679	0.146976	-5.47124	0.239385	0.0730998	0.004206	1.27047	0.07 (0.00- 1.27)	0.15	1
HannumAge	genus.Lachnospira.id.2004.summary.txt.gz	Weighted median	6	0.195269	0.304957	0.521966	-0.402447	0.792986	1.21564	0.668682	2.20999	1.22 (0.67- 2.21)	0.52	1
HannumAge	genus.Lachnospira.id.2004.summary.txt.gz	Inverse variance weighted	6	0.0732653	0.240675	0.760811	-0.398458	0.544988	1.07602	0.671355	1.72459	1.08 (0.67- 1.72)	0.76	0.984093
HannumAge	genus.Lachnospira.id.2004.summary.txt.gz	Simple mode	6	0.448279	0.49417	0.40593	-0.520294	1.41685	1.56562	0.594346	4.12412	1.57 (0.59- 4.12)	0.41	NA
HannumAge	genus.Lachnospira.id.2004.summary.txt.gz	Weighted mode	6	0.425837	0.474035	0.410183	-0.503271	1.35495	1.53087	0.60455	3.87655	1.53 (0.60- 3.88)	0.41	NA
HannumAge	genus.LachnospiraceaeFCS020group.id.11314.summary.txt.gz	MR Egger	12	-0.714636	0.356572	0.0728778	-1.41352	-0.0157554	0.48937	0.243286	0.984368	0.49 (0.24- 0.98)	0.07	1
HannumAge	genus.LachnospiraceaeFCS020group.id.11314.summary.txt.gz	Weighted median	12	-0.251394	0.193671	0.194271	-0.63099	0.128201	0.777716	0.532065	1.13678	0.78 (0.53- 1.14)	0.19	1
HannumAge	genus.LachnospiraceaeFCS020group.id.11314.summary.txt.gz	Inverse variance weighted	12	-0.214188	0.142513	0.132856	-0.493513	0.0651377	0.807197	0.610478	1.06731	0.81 (0.61- 1.07)	0.13	0.929991
HannumAge	genus.LachnospiraceaeFCS020group.id.11314.summary.txt.gz	Simple mode	12	0.217279	0.361697	0.5602	-0.491648	0.926206	1.24269	0.611618	2.52491	1.24 (0.61- 2.52)	0.56	NA
HannumAge	genus.LachnospiraceaeFCS020group.id.11314.summary.txt.gz	Weighted mode	12	-0.457451	0.32431	0.186029	-1.0931	0.178197	0.632895	0.335176	1.19506	0.63 (0.34- 1.20)	0.19	NA
HannumAge	genus.LachnospiraceaeNC2004group.id.11316.summary.txt.gz	MR Egger	9	-0.098097	0.505711	0.851702	-1.08929	0.893097	0.906561	0.336455	2.44268	0.91 (0.34- 2.44)	0.85	1
HannumAge	genus.LachnospiraceaeNC2004group.id.11316.summary.txt.gz	Weighted median	9	0.00647542	0.159142	0.967543	-0.305444	0.318394	1.0065	0.736797	1.37492	1.01 (0.74- 1.37)	0.97	0.984083
HannumAge	genus.LachnospiraceaeNC2004group.id.11316.summary.txt.gz	Inverse variance weighted	9	-0.0669448	0.121529	0.581733	-0.305141	0.171252	0.935247	0.737019	1.18679	0.94 (0.74- 1.19)	0.58	1
HannumAge	genus.LachnospiraceaeNC2004group.id.11316.summary.txt.gz	Simple mode	9	0.142175	0.251758	0.587739	-0.351271	0.635622	1.15278	0.703793	1.8882	1.15 (0.70- 1.89)	0.59	NA
HannumAge	genus.LachnospiraceaeNC2004group.id.11316.summary.txt.gz	Weighted mode	9	0.112935	0.266282	0.682654	-0.408978	0.634848	1.11956	0.664329	1.88674	1.12 (0.66- 1.89)	0.68	NA
HannumAge	genus.LachnospiraceaeND3007group.id.11317.summary.txt.gz	MR Egger	3	-3.10224	5.7777	0.686302	-14.4265	8.22206	0.0449485	5.43e-07	3722.15	0.04 (0.00-3722.15)	0.69	1
HannumAge	genus.LachnospiraceaeND3007group.id.11317.summary.txt.gz	Weighted median	3	-0.295393	0.428461	0.490554	-1.13518	0.54439	0.744239	0.321366	1.72356	0.74 (0.32- 1.72)	0.49	1
HannumAge	genus.LachnospiraceaeND3007group.id.11317.summary.txt.gz	Inverse variance weighted	3	-0.311212	0.348296	0.371575	-0.993872	0.371448	0.732559	0.370141	1.44983	0.73 (0.37- 1.45)	0.37	1
HannumAge	genus.LachnospiraceaeND3007group.id.11317.summary.txt.gz	Simple mode	3	-0.284613	0.462423	0.600943	-1.19096	0.621736	0.752305	0.303929	1.86216	0.75 (0.30- 1.86)	0.6	NA
HannumAge	genus.LachnospiraceaeND3007group.id.11317.summary.txt.gz	Weighted mode	3	-0.254442	0.49462	0.658163	-1.2239	0.715012	0.775349	0.294082	2.04421	0.78 (0.29- 2.04)	0.66	NA
HannumAge	genus.LachnospiraceaeNK4A136group.id.11319.summary.txt.gz	MR Egger	15	0.670548	0.282065	0.0334778	0.1177	1.2234	1.95531	1.12491	3.39871	1.96 (1.12- 3.40)	0.033	1
HannumAge	genus.LachnospiraceaeNK4A136group.id.11319.summary.txt.gz	Weighted median	15	0.43902	0.192484	0.0225595	0.0617514	0.81629	1.55119	1.0637	2.26209	1.55 (1.06- 2.26)	0.023	1
HannumAge	genus.LachnospiraceaeNK4A136group.id.11319.summary.txt.gz	Inverse variance weighted	15	0.198853	0.142985	0.164308	-0.0813972	0.479103	1.22	0.921827	1.61463	1.22 (0.92- 1.61)	0.16	0.931078
HannumAge	genus.LachnospiraceaeNK4A136group.id.11319.summary.txt.gz	Simple mode	15	0.27034	0.363535	0.469391	-0.44219	0.982869	1.31041	0.642628	2.67211	1.31 (0.64- 2.67)	0.47	NA
HannumAge	genus.LachnospiraceaeNK4A136group.id.11319.summary.txt.gz	Weighted mode	15	0.454438	0.257202	0.0990367	-0.0496792	0.958555	1.57529	0.951535	2.60792	1.58 (0.95- 2.61)	0.1	NA
HannumAge	genus.LachnospiraceaeUCG001.id.11321.summary.txt.gz	MR Egger	13	0.348782	0.568354	0.551912	-0.765191	1.46276	1.41734	0.465245	4.31784	1.42 (0.47- 4.32)	0.55	1
HannumAge	genus.LachnospiraceaeUCG001.id.11321.summary.txt.gz	Weighted median	13	0.114463	0.163658	0.4843	-0.206306	0.435232	1.12127	0.813584	1.54532	1.12 (0.81- 1.55)	0.48	1
HannumAge	genus.LachnospiraceaeUCG001.id.11321.summary.txt.gz	Inverse variance weighted	13	0.128694	0.126556	0.309207	-0.119357	0.376744	1.13734	0.887491	1.45753	1.14 (0.89- 1.46)	0.31	1
HannumAge	genus.LachnospiraceaeUCG001.id.11321.summary.txt.gz	Simple mode	13	0.107954	0.254963	0.679486	-0.391774	0.607682	1.114	0.675857	1.83617	1.11 (0.68- 1.84)	0.68	NA
HannumAge	genus.LachnospiraceaeUCG001.id.11321.summary.txt.gz	Weighted mode	13	0.111689	0.286743	0.703723	-0.450327	0.673706	1.11817	0.63742	1.96149	1.12 (0.64- 1.96)	0.7	NA
HannumAge	genus.LachnospiraceaeUCG004.id.11324.summary.txt.gz	MR Egger	12	-0.42123	0.676353	0.547358	-1.74688	0.904423	0.656239	0.174317	2.4705	0.66 (0.17- 2.47)	0.55	1
HannumAge	genus.LachnospiraceaeUCG004.id.11324.summary.txt.gz	Weighted median	12	0.0261871	0.220635	0.905521	-0.406257	0.458631	1.02653	0.666139	1.58191	1.03 (0.67- 1.58)	0.91	1
HannumAge	genus.LachnospiraceaeUCG004.id.11324.summary.txt.gz	Inverse variance weighted	12	0.0902417	0.173084	0.602106	-0.249003	0.429487	1.09444	0.779577	1.53647	1.09 (0.78- 1.54)	0.6	1
HannumAge	genus.LachnospiraceaeUCG004.id.11324.summary.txt.gz	Simple mode	12	-0.103137	0.378141	0.7901	-0.844293	0.638019	0.902003	0.429861	1.89273	0.90 (0.43- 1.89)	0.79	NA
HannumAge	genus.LachnospiraceaeUCG004.id.11324.summary.txt.gz	Weighted mode	12	-0.110748	0.387184	0.780166	-0.869629	0.648132	0.895164	0.419107	1.91197	0.90 (0.42- 1.91)	0.78	NA
HannumAge	genus.LachnospiraceaeUCG008.id.11328.summary.txt.gz	MR Egger	11	0.260143	0.731795	0.730415	-1.17418	1.69446	1.29711	0.309074	5.44371	1.30 (0.31- 5.44)	0.73	1
HannumAge	genus.LachnospiraceaeUCG008.id.11328.summary.txt.gz	Weighted median	11	0.0568734	0.171508	0.740185	-0.279282	0.393029	1.05852	0.756327	1.48146	1.06 (0.76- 1.48)	0.74	1
HannumAge	genus.LachnospiraceaeUCG008.id.11328.summary.txt.gz	Inverse variance weighted	11	0.22457	0.133994	0.0937438	-0.0380581	0.487198	1.25178	0.962657	1.62775	1.25 (0.96- 1.63)	0.09	1
HannumAge	genus.LachnospiraceaeUCG008.id.11328.summary.txt.gz	Simple mode	11	0.0176475	0.285169	0.951874	-0.541285	0.57658	1.0178	0.582	1.77994	1.02 (0.58- 1.78)	0.95	NA
HannumAge	genus.LachnospiraceaeUCG008.id.11328.summary.txt.gz	Weighted mode	11	0.0236196	0.271445	0.932378	-0.508413	0.555653	1.0239	0.601449	1.74308	1.02 (0.60- 1.74)	0.93	NA
HannumAge	genus.LachnospiraceaeUCG010.id.11330.summary.txt.gz	MR Egger	10	0.0209312	0.429848	0.962357	-0.821571	0.863433	1.02115	0.43974	2.37129	1.02 (0.44- 2.37)	0.96	0.987245
HannumAge	genus.LachnospiraceaeUCG010.id.11330.summary.txt.gz	Weighted median	10	-0.168041	0.209977	0.423547	-0.579596	0.243514	0.845319	0.560124	1.27572	0.85 (0.56- 1.28)	0.42	1
HannumAge	genus.LachnospiraceaeUCG010.id.11330.summary.txt.gz	Inverse variance weighted	10	0.01518	0.161037	0.924899	-0.300453	0.330813	1.0153	0.740483	1.3921	1.02 (0.74- 1.39)	0.92	0.982706
HannumAge	genus.LachnospiraceaeUCG010.id.11330.summary.txt.gz	Simple mode	10	-0.314749	0.317527	0.347464	-0.937103	0.307605	0.729972	0.391761	1.36016	0.73 (0.39- 1.36)	0.35	NA
HannumAge	genus.LachnospiraceaeUCG010.id.11330.summary.txt.gz	Weighted mode	10	-0.246159	0.26214	0.372228	-0.759954	0.267636	0.781798	0.467688	1.30687	0.78 (0.47- 1.31)	0.37	NA
HannumAge	genus.Lactobacillus.id.1837.summary.txt.gz	MR Egger	10	-0.509884	0.499754	0.33746	-1.4894	0.469634	0.600565	0.225508	1.59941	0.60 (0.23- 1.60)	0.34	1
HannumAge	genus.Lactobacillus.id.1837.summary.txt.gz	Weighted median	10	-0.342219	0.16559	0.0387652	-0.666775	-0.0176635	0.710193	0.513362	0.982492	0.71 (0.51- 0.98)	0.039	1
HannumAge	genus.Lactobacillus.id.1837.summary.txt.gz	Inverse variance weighted	10	-0.188095	0.159508	0.23831	-0.500731	0.12454	0.828536	0.606087	1.13263	0.83 (0.61- 1.13)	0.24	0.977891
HannumAge	genus.Lactobacillus.id.1837.summary.txt.gz	Simple mode	10	-0.474471	0.271743	0.114759	-1.00709	0.0581455	0.622214	0.365281	1.05987	0.62 (0.37- 1.06)	0.11	NA
HannumAge	genus.Lactobacillus.id.1837.summary.txt.gz	Weighted mode	10	-0.490346	0.248476	0.0799017	-0.977359	-0.00333374	0.612414	0.376304	0.996672	0.61 (0.38- 1.00)	0.08	NA
HannumAge	genus.Lactococcus.id.1851.summary.txt.gz	MR Egger	9	0.416596	0.638043	0.534651	-0.833969	1.66716	1.51679	0.434322	5.29711	1.52 (0.43- 5.30)	0.53	1
HannumAge	genus.Lactococcus.id.1851.summary.txt.gz	Weighted median	9	0.0705159	0.138548	0.610778	-0.201039	0.342071	1.07306	0.817881	1.40786	1.07 (0.82- 1.41)	0.61	1
HannumAge	genus.Lactococcus.id.1851.summary.txt.gz	Inverse variance weighted	9	0.184926	0.13837	0.1814	-0.0862797	0.456131	1.20313	0.917338	1.57796	1.20 (0.92- 1.58)	0.18	0.899441
HannumAge	genus.Lactococcus.id.1851.summary.txt.gz	Simple mode	9	-0.00589936	0.195735	0.976694	-0.38954	0.377741	0.994118	0.677368	1.45899	0.99 (0.68- 1.46)	0.98	NA
HannumAge	genus.Lactococcus.id.1851.summary.txt.gz	Weighted mode	9	0.00371487	0.194627	0.985239	-0.377753	0.385183	1.00372	0.6854	1.46988	1.00 (0.69- 1.47)	0.99	NA
HannumAge	genus.Marvinbryantia.id.2005.summary.txt.gz	MR Egger	10	0.127399	0.695053	0.859128	-1.23491	1.4897	1.13587	0.290862	4.43578	1.14 (0.29- 4.44)	0.86	1
HannumAge	genus.Marvinbryantia.id.2005.summary.txt.gz	Weighted median	10	0.107689	0.205701	0.60061	-0.295485	0.510863	1.1137	0.744171	1.66673	1.11 (0.74- 1.67)	0.6	1
HannumAge	genus.Marvinbryantia.id.2005.summary.txt.gz	Inverse variance weighted	10	0.0631671	0.167067	0.705361	-0.264285	0.390619	1.0652	0.767755	1.4779	1.07 (0.77- 1.48)	0.71	1
HannumAge	genus.Marvinbryantia.id.2005.summary.txt.gz	Simple mode	10	0.0873505	0.346016	0.806367	-0.590841	0.765542	1.09128	0.553861	2.15016	1.09 (0.55- 2.15)	0.81	NA
HannumAge	genus.Marvinbryantia.id.2005.summary.txt.gz	Weighted mode	10	0.0809287	0.301753	0.794595	-0.510507	0.672365	1.08429	0.600191	1.95886	1.08 (0.60- 1.96)	0.79	NA
HannumAge	genus.Methanobrevibacter.id.123.summary.txt.gz	MR Egger	6	0.395691	0.590474	0.53948	-0.761638	1.55302	1.48541	0.466901	4.72572	1.49 (0.47- 4.73)	0.54	1
HannumAge	genus.Methanobrevibacter.id.123.summary.txt.gz	Weighted median	6	0.132155	0.148133	0.372318	-0.158185	0.422496	1.14129	0.853691	1.52577	1.14 (0.85- 1.53)	0.37	1
HannumAge	genus.Methanobrevibacter.id.123.summary.txt.gz	Inverse variance weighted	6	0.0771427	0.149819	0.606618	-0.216502	0.370787	1.0802	0.805331	1.44887	1.08 (0.81- 1.45)	0.61	1
HannumAge	genus.Methanobrevibacter.id.123.summary.txt.gz	Simple mode	6	0.343481	0.290017	0.289502	-0.224953	0.911914	1.40985	0.798554	2.48908	1.41 (0.80- 2.49)	0.29	NA
HannumAge	genus.Methanobrevibacter.id.123.summary.txt.gz	Weighted mode	6	0.329596	0.277923	0.288931	-0.215132	0.874324	1.39041	0.806435	2.39725	1.39 (0.81- 2.40)	0.29	NA
HannumAge	genus.Odoribacter.id.952.summary.txt.gz	MR Egger	7	-0.908742	0.693492	0.247029	-2.26799	0.450503	0.403031	0.10352	1.5691	0.40 (0.10- 1.57)	0.25	1
HannumAge	genus.Odoribacter.id.952.summary.txt.gz	Weighted median	7	0.444326	0.285968	0.120241	-0.11617	1.00482	1.55944	0.890324	2.73142	1.56 (0.89- 2.73)	0.12	1
HannumAge	genus.Odoribacter.id.952.summary.txt.gz	Inverse variance weighted	7	0.310198	0.212416	0.144199	-0.106138	0.726533	1.36369	0.8993	2.0679	1.36 (0.90- 2.07)	0.14	0.903144
HannumAge	genus.Odoribacter.id.952.summary.txt.gz	Simple mode	7	0.580057	0.428649	0.224744	-0.260095	1.42021	1.78614	0.770979	4.13798	1.79 (0.77- 4.14)	0.22	NA
HannumAge	genus.Odoribacter.id.952.summary.txt.gz	Weighted mode	7	0.580057	0.428205	0.224321	-0.259224	1.41934	1.78614	0.77165	4.13438	1.79 (0.77- 4.13)	0.22	NA
HannumAge	genus.Olsenella.id.822.summary.txt.gz	MR Egger	11	0.0287495	0.332642	0.933019	-0.623228	0.680727	1.02917	0.536211	1.97531	1.03 (0.54- 1.98)	0.93	1
HannumAge	genus.Olsenella.id.822.summary.txt.gz	Weighted median	11	0.00801457	0.110261	0.942055	-0.208098	0.224127	1.00805	0.812128	1.25123	1.01 (0.81- 1.25)	0.94	1
HannumAge	genus.Olsenella.id.822.summary.txt.gz	Inverse variance weighted	11	0.00596045	0.0862152	0.944882	-0.163021	0.174942	1.00598	0.849573	1.19118	1.01 (0.85- 1.19)	0.94	0.995053
HannumAge	genus.Olsenella.id.822.summary.txt.gz	Simple mode	11	0.0405759	0.173548	0.819855	-0.299578	0.38073	1.04141	0.741131	1.46335	1.04 (0.74- 1.46)	0.82	NA
HannumAge	genus.Olsenella.id.822.summary.txt.gz	Weighted mode	11	0.0358298	0.164954	0.832412	-0.287481	0.359141	1.03648	0.750151	1.4321	1.04 (0.75- 1.43)	0.83	NA
HannumAge	genus.Oscillibacter.id.2063.summary.txt.gz	MR Egger	14	-0.00294638	0.444525	0.99482	-0.874216	0.868323	0.997058	0.417189	2.38291	1.00 (0.42- 2.38)	0.99	0.99482
HannumAge	genus.Oscillibacter.id.2063.summary.txt.gz	Weighted median	14	0.0749971	0.161466	0.642307	-0.241477	0.391471	1.07788	0.785467	1.47915	1.08 (0.79- 1.48)	0.64	1
HannumAge	genus.Oscillibacter.id.2063.summary.txt.gz	Inverse variance weighted	14	0.082091	0.113782	0.470616	-0.140921	0.305103	1.08555	0.868558	1.35677	1.09 (0.87- 1.36)	0.47	1
HannumAge	genus.Oscillibacter.id.2063.summary.txt.gz	Simple mode	14	0.120949	0.260542	0.650167	-0.389714	0.631612	1.12857	0.677251	1.88064	1.13 (0.68- 1.88)	0.65	NA
HannumAge	genus.Oscillibacter.id.2063.summary.txt.gz	Weighted mode	14	0.126176	0.267303	0.644728	-0.397738	0.65009	1.13448	0.671838	1.91571	1.13 (0.67- 1.92)	0.64	NA
HannumAge	genus.Oscillospira.id.2064.summary.txt.gz	MR Egger	8	0.723358	0.68384	0.330868	-0.616968	2.06369	2.06134	0.539578	7.87494	2.06 (0.54- 7.87)	0.33	1
HannumAge	genus.Oscillospira.id.2064.summary.txt.gz	Weighted median	8	0.197742	0.21795	0.364256	-0.229439	0.624924	1.21865	0.79498	1.8681	1.22 (0.79- 1.87)	0.36	1
HannumAge	genus.Oscillospira.id.2064.summary.txt.gz	Inverse variance weighted	8	-0.023734	0.171307	0.889808	-0.359496	0.312028	0.976545	0.698028	1.36619	0.98 (0.70- 1.37)	0.89	0.9896
HannumAge	genus.Oscillospira.id.2064.summary.txt.gz	Simple mode	8	0.213388	0.33274	0.541744	-0.438783	0.865559	1.23786	0.644821	2.37633	1.24 (0.64- 2.38)	0.54	NA
HannumAge	genus.Oscillospira.id.2064.summary.txt.gz	Weighted mode	8	0.213388	0.340201	0.550405	-0.453406	0.880183	1.23786	0.63546	2.41134	1.24 (0.64- 2.41)	0.55	NA
HannumAge	genus.Oxalobacter.id.2978.summary.txt.gz	MR Egger	11	0.240503	0.424937	0.585246	-0.592374	1.07338	1.27189	0.553013	2.92525	1.27 (0.55- 2.93)	0.59	1
HannumAge	genus.Oxalobacter.id.2978.summary.txt.gz	Weighted median	11	0.0165893	0.114989	0.885289	-0.208789	0.241968	1.01673	0.811566	1.27375	1.02 (0.81- 1.27)	0.89	1
HannumAge	genus.Oxalobacter.id.2978.summary.txt.gz	Inverse variance weighted	11	-0.00319649	0.0913856	0.972097	-0.182312	0.175919	0.996809	0.833341	1.19234	1.00 (0.83- 1.19)	0.97	1
HannumAge	genus.Oxalobacter.id.2978.summary.txt.gz	Simple mode	11	0.0184323	0.178315	0.919713	-0.331065	0.36793	1.0186	0.718158	1.44474	1.02 (0.72- 1.44)	0.92	NA
HannumAge	genus.Oxalobacter.id.2978.summary.txt.gz	Weighted mode	11	0.020189	0.171273	0.9085	-0.315506	0.355884	1.02039	0.729419	1.42744	1.02 (0.73- 1.43)	0.91	NA
HannumAge	genus.Parabacteroides.id.954.summary.txt.gz	MR Egger	6	-0.481655	0.677604	0.516446	-1.80976	0.846449	0.61776	0.163693	2.33135	0.62 (0.16- 2.33)	0.52	1
HannumAge	genus.Parabacteroides.id.954.summary.txt.gz	Weighted median	6	-0.387733	0.288069	0.178311	-0.952349	0.176883	0.678593	0.385833	1.19349	0.68 (0.39- 1.19)	0.18	1
HannumAge	genus.Parabacteroides.id.954.summary.txt.gz	Inverse variance weighted	6	-0.233374	0.219717	0.288163	-0.664019	0.19727	0.791857	0.514778	1.21807	0.79 (0.51- 1.22)	0.29	1
HannumAge	genus.Parabacteroides.id.954.summary.txt.gz	Simple mode	6	-0.443845	0.385588	0.301752	-1.1996	0.311908	0.641565	0.301315	1.36603	0.64 (0.30- 1.37)	0.3	NA
HannumAge	genus.Parabacteroides.id.954.summary.txt.gz	Weighted mode	6	-0.36656	0.373914	0.371943	-1.09943	0.366311	0.693115	0.333061	1.4424	0.69 (0.33- 1.44)	0.37	NA
HannumAge	genus.Paraprevotella.id.962.summary.txt.gz	MR Egger	13	-0.270394	0.514795	0.609836	-1.27939	0.738603	0.763079	0.278207	2.09301	0.76 (0.28- 2.09)	0.61	1
HannumAge	genus.Paraprevotella.id.962.summary.txt.gz	Weighted median	13	0.0878134	0.160635	0.584609	-0.22703	0.402657	1.09178	0.796897	1.49579	1.09 (0.80- 1.50)	0.58	1
HannumAge	genus.Paraprevotella.id.962.summary.txt.gz	Inverse variance weighted	13	0.0570266	0.150575	0.704893	-0.238101	0.352154	1.05868	0.788123	1.42213	1.06 (0.79- 1.42)	0.7	1
HannumAge	genus.Paraprevotella.id.962.summary.txt.gz	Simple mode	13	0.309942	0.299862	0.321697	-0.277786	0.897671	1.36335	0.757459	2.45388	1.36 (0.76- 2.45)	0.32	NA
HannumAge	genus.Paraprevotella.id.962.summary.txt.gz	Weighted mode	13	0.122231	0.257673	0.643754	-0.382807	0.627269	1.13002	0.681944	1.87249	1.13 (0.68- 1.87)	0.64	NA
HannumAge	genus.Parasutterella.id.2892.summary.txt.gz	MR Egger	15	0.242044	0.364549	0.518323	-0.472473	0.956561	1.27385	0.623458	2.60273	1.27 (0.62- 2.60)	0.52	1
HannumAge	genus.Parasutterella.id.2892.summary.txt.gz	Weighted median	15	-0.00354929	0.17238	0.983573	-0.341413	0.334315	0.996457	0.710765	1.39698	1.00 (0.71- 1.40)	0.98	0.983573
HannumAge	genus.Parasutterella.id.2892.summary.txt.gz	Inverse variance weighted	15	-0.0635516	0.119854	0.595943	-0.298465	0.171362	0.938426	0.741956	1.18692	0.94 (0.74- 1.19)	0.6	1
HannumAge	genus.Parasutterella.id.2892.summary.txt.gz	Simple mode	15	0.0149686	0.305634	0.961631	-0.584075	0.614012	1.01508	0.557621	1.84783	1.02 (0.56- 1.85)	0.96	NA
HannumAge	genus.Parasutterella.id.2892.summary.txt.gz	Weighted mode	15	0.11797	0.269172	0.667879	-0.409608	0.645547	1.12521	0.66391	1.90703	1.13 (0.66- 1.91)	0.67	NA
HannumAge	genus.Peptococcus.id.2037.summary.txt.gz	MR Egger	12	0.500222	0.388118	0.226471	-0.260489	1.26093	1.64909	0.770674	3.52871	1.65 (0.77- 3.53)	0.23	1
HannumAge	genus.Peptococcus.id.2037.summary.txt.gz	Weighted median	12	0.161965	0.137953	0.240371	-0.108423	0.432353	1.17582	0.897248	1.54088	1.18 (0.90- 1.54)	0.24	1
HannumAge	genus.Peptococcus.id.2037.summary.txt.gz	Inverse variance weighted	12	0.152539	0.099028	0.123471	-0.0415555	0.346634	1.16479	0.959296	1.4143	1.16 (0.96- 1.41)	0.12	1
HannumAge	genus.Peptococcus.id.2037.summary.txt.gz	Simple mode	12	0.384516	0.258746	0.165347	-0.122626	0.891658	1.4689	0.884595	2.43917	1.47 (0.88- 2.44)	0.17	NA
HannumAge	genus.Peptococcus.id.2037.summary.txt.gz	Weighted mode	12	0.392312	0.245393	0.138191	-0.0886585	0.873282	1.4804	0.915158	2.39476	1.48 (0.92- 2.39)	0.14	NA
HannumAge	genus.Phascolarctobacterium.id.2168.summary.txt.gz	MR Egger	10	-0.0457025	0.6988	0.949459	-1.41535	1.32395	0.955326	0.242841	3.75822	0.96 (0.24- 3.76)	0.95	0.991102
HannumAge	genus.Phascolarctobacterium.id.2168.summary.txt.gz	Weighted median	10	-0.146683	0.196525	0.455437	-0.531872	0.238506	0.863568	0.587504	1.26935	0.86 (0.59- 1.27)	0.46	1
HannumAge	genus.Phascolarctobacterium.id.2168.summary.txt.gz	Inverse variance weighted	10	-0.165303	0.152282	0.277699	-0.463776	0.13317	0.847637	0.628904	1.14244	0.85 (0.63- 1.14)	0.28	1
HannumAge	genus.Phascolarctobacterium.id.2168.summary.txt.gz	Simple mode	10	-0.11201	0.279054	0.697494	-0.658956	0.434935	0.894035	0.517391	1.54486	0.89 (0.52- 1.54)	0.7	NA
HannumAge	genus.Phascolarctobacterium.id.2168.summary.txt.gz	Weighted mode	10	-0.117635	0.287155	0.691636	-0.68046	0.445189	0.88902	0.506384	1.56079	0.89 (0.51- 1.56)	0.69	NA
HannumAge	genus.Prevotella7.id.11182.summary.txt.gz	MR Egger	11	-0.795653	0.516401	0.157762	-1.8078	0.216493	0.451286	0.164015	1.24171	0.45 (0.16- 1.24)	0.16	1
HannumAge	genus.Prevotella7.id.11182.summary.txt.gz	Weighted median	11	-0.0666704	0.120974	0.581555	-0.303779	0.170438	0.935503	0.738024	1.18582	0.94 (0.74- 1.19)	0.58	1
HannumAge	genus.Prevotella7.id.11182.summary.txt.gz	Inverse variance weighted	11	-0.0924172	0.0861285	0.283264	-0.261229	0.0763947	0.911725	0.770104	1.07939	0.91 (0.77- 1.08)	0.28	1
HannumAge	genus.Prevotella7.id.11182.summary.txt.gz	Simple mode	11	-0.0231866	0.17312	0.896112	-0.362502	0.316129	0.97708	0.695933	1.37181	0.98 (0.70- 1.37)	0.9	NA
HannumAge	genus.Prevotella7.id.11182.summary.txt.gz	Weighted mode	11	-0.0193163	0.176359	0.91495	-0.36498	0.326347	0.980869	0.694211	1.3859	0.98 (0.69- 1.39)	0.91	NA
HannumAge	genus.Prevotella9.id.11183.summary.txt.gz	MR Egger	14	0.15639	0.426254	0.720087	-0.679069	0.991849	1.16928	0.507089	2.69621	1.17 (0.51- 2.70)	0.72	1
HannumAge	genus.Prevotella9.id.11183.summary.txt.gz	Weighted median	14	-0.0139819	0.175822	0.936616	-0.358592	0.330628	0.986115	0.698659	1.39184	0.99 (0.70- 1.39)	0.94	1
HannumAge	genus.Prevotella9.id.11183.summary.txt.gz	Inverse variance weighted	14	0.0902843	0.123948	0.466366	-0.152654	0.333222	1.09449	0.858427	1.39546	1.09 (0.86- 1.40)	0.47	1
HannumAge	genus.Prevotella9.id.11183.summary.txt.gz	Simple mode	14	-0.206204	0.285777	0.483345	-0.766327	0.353919	0.813667	0.464717	1.42464	0.81 (0.46- 1.42)	0.48	NA
HannumAge	genus.Prevotella9.id.11183.summary.txt.gz	Weighted mode	14	-0.206204	0.285155	0.482408	-0.765107	0.352699	0.813667	0.465284	1.4229	0.81 (0.47- 1.42)	0.48	NA
HannumAge	genus.RikenellaceaeRC9gutgroup.id.11191.summary.txt.gz	MR Egger	11	0.928007	0.513338	0.104099	-0.0781354	1.93415	2.52946	0.924839	6.91815	2.53 (0.92- 6.92)	0.1	1
HannumAge	genus.RikenellaceaeRC9gutgroup.id.11191.summary.txt.gz	Weighted median	11	-0.12437	0.111687	0.265465	-0.343276	0.0945354	0.883053	0.709442	1.09915	0.88 (0.71- 1.10)	0.27	1
HannumAge	genus.RikenellaceaeRC9gutgroup.id.11191.summary.txt.gz	Inverse variance weighted	11	-0.138354	0.0832146	0.096388	-0.301455	0.0247461	0.87079	0.739741	1.02505	0.87 (0.74- 1.03)	0.1	1
HannumAge	genus.RikenellaceaeRC9gutgroup.id.11191.summary.txt.gz	Simple mode	11	-0.192384	0.206909	0.374377	-0.597926	0.213159	0.82499	0.549951	1.23758	0.82 (0.55- 1.24)	0.37	NA
HannumAge	genus.RikenellaceaeRC9gutgroup.id.11191.summary.txt.gz	Weighted mode	11	-0.0915074	0.189824	0.640138	-0.463563	0.280548	0.912555	0.629038	1.32386	0.91 (0.63- 1.32)	0.64	NA
HannumAge	genus.Romboutsia.id.11347.summary.txt.gz	MR Egger	13	0.167328	0.356287	0.647783	-0.530996	0.865651	1.18214	0.588019	2.37655	1.18 (0.59- 2.38)	0.65	1
HannumAge	genus.Romboutsia.id.11347.summary.txt.gz	Weighted median	13	0.123953	0.177099	0.483987	-0.223162	0.471067	1.13196	0.799985	1.6017	1.13 (0.80- 1.60)	0.48	1
HannumAge	genus.Romboutsia.id.11347.summary.txt.gz	Inverse variance weighted	13	0.0381521	0.139113	0.783891	-0.23451	0.310814	1.03889	0.790959	1.36454	1.04 (0.79- 1.36)	0.78	0.951867
HannumAge	genus.Romboutsia.id.11347.summary.txt.gz	Simple mode	13	0.134333	0.2748	0.633766	-0.404274	0.67294	1.14377	0.667461	1.95999	1.14 (0.67- 1.96)	0.63	NA
HannumAge	genus.Romboutsia.id.11347.summary.txt.gz	Weighted mode	13	0.166235	0.2578	0.531177	-0.339052	0.671522	1.18085	0.712445	1.95721	1.18 (0.71- 1.96)	0.53	NA
HannumAge	genus.Roseburia.id.2012.summary.txt.gz	MR Egger	14	-0.324457	0.478577	0.510658	-1.26247	0.613554	0.72292	0.282955	1.84698	0.72 (0.28- 1.85)	0.51	1
HannumAge	genus.Roseburia.id.2012.summary.txt.gz	Weighted median	14	-0.390448	0.229255	0.0885467	-0.839788	0.0588924	0.676754	0.431802	1.06066	0.68 (0.43- 1.06)	0.09	1
HannumAge	genus.Roseburia.id.2012.summary.txt.gz	Inverse variance weighted	14	-0.252892	0.158827	0.111328	-0.564192	0.0584081	0.776552	0.56882	1.06015	0.78 (0.57- 1.06)	0.11	1
HannumAge	genus.Roseburia.id.2012.summary.txt.gz	Simple mode	14	-0.558763	0.415876	0.202067	-1.37388	0.256354	0.571916	0.253123	1.29221	0.57 (0.25- 1.29)	0.2	NA
HannumAge	genus.Roseburia.id.2012.summary.txt.gz	Weighted mode	14	-0.530172	0.394519	0.201984	-1.30343	0.243085	0.588504	0.271599	1.27518	0.59 (0.27- 1.28)	0.2	NA
HannumAge	genus.Ruminiclostridium5.id.11355.summary.txt.gz	MR Egger	11	0.340914	0.771611	0.669044	-1.17144	1.85327	1.40623	0.309919	6.38066	1.41 (0.31- 6.38)	0.67	1
HannumAge	genus.Ruminiclostridium5.id.11355.summary.txt.gz	Weighted median	11	0.29435	0.252144	0.243053	-0.199852	0.788553	1.34225	0.818852	2.20021	1.34 (0.82- 2.20)	0.24	1
HannumAge	genus.Ruminiclostridium5.id.11355.summary.txt.gz	Inverse variance weighted	11	0.28554	0.18697	0.126712	-0.0809208	0.652002	1.33048	0.922267	1.91938	1.33 (0.92- 1.92)	0.13	1
HannumAge	genus.Ruminiclostridium5.id.11355.summary.txt.gz	Simple mode	11	0.290517	0.404865	0.489448	-0.503018	1.08405	1.33712	0.604703	2.95663	1.34 (0.60- 2.96)	0.49	NA
HannumAge	genus.Ruminiclostridium5.id.11355.summary.txt.gz	Weighted mode	11	0.238915	0.377356	0.540857	-0.500703	0.978533	1.26987	0.606105	2.66055	1.27 (0.61- 2.66)	0.54	NA
HannumAge	genus.Ruminiclostridium6.id.11356.summary.txt.gz	MR Egger	16	-0.101322	0.319973	0.756174	-0.728469	0.525824	0.903642	0.482648	1.69185	0.90 (0.48- 1.69)	0.76	1
HannumAge	genus.Ruminiclostridium6.id.11356.summary.txt.gz	Weighted median	16	-0.0111172	0.181763	0.95123	-0.367373	0.345139	0.988944	0.692551	1.41219	0.99 (0.69- 1.41)	0.95	1
HannumAge	genus.Ruminiclostridium6.id.11356.summary.txt.gz	Inverse variance weighted	16	0.0261136	0.126222	0.836098	-0.221281	0.273508	1.02646	0.801492	1.31457	1.03 (0.80- 1.31)	0.84	0.975448
HannumAge	genus.Ruminiclostridium6.id.11356.summary.txt.gz	Simple mode	16	-0.376559	0.33054	0.272476	-1.02442	0.271299	0.686218	0.359006	1.31167	0.69 (0.36- 1.31)	0.27	NA
HannumAge	genus.Ruminiclostridium6.id.11356.summary.txt.gz	Weighted mode	16	-0.376559	0.309375	0.242347	-0.982935	0.229816	0.686218	0.374211	1.25837	0.69 (0.37- 1.26)	0.24	NA
HannumAge	genus.Ruminiclostridium9.id.11357.summary.txt.gz	MR Egger	9	0.514357	0.849232	0.563845	-1.15014	2.17885	1.67256	0.316594	8.83615	1.67 (0.32- 8.84)	0.56	1
HannumAge	genus.Ruminiclostridium9.id.11357.summary.txt.gz	Weighted median	9	0.0679131	0.257773	0.792196	-0.437322	0.573148	1.07027	0.645763	1.77384	1.07 (0.65- 1.77)	0.79	1
HannumAge	genus.Ruminiclostridium9.id.11357.summary.txt.gz	Inverse variance weighted	9	0.167361	0.198347	0.398792	-0.221399	0.556121	1.18218	0.801397	1.74389	1.18 (0.80- 1.74)	0.4	1
HannumAge	genus.Ruminiclostridium9.id.11357.summary.txt.gz	Simple mode	9	0.00215426	0.442404	0.996234	-0.864958	0.869267	1.00216	0.421069	2.38516	1.00 (0.42- 2.39)	1	NA
HannumAge	genus.Ruminiclostridium9.id.11357.summary.txt.gz	Weighted mode	9	-0.0186088	0.432196	0.966712	-0.865714	0.828496	0.981563	0.420751	2.28987	0.98 (0.42- 2.29)	0.97	NA
HannumAge	genus.RuminococcaceaeNK4A214group.id.11358.summary.txt.gz	MR Egger	13	0.640081	0.560912	0.278045	-0.459307	1.73947	1.89663	0.631721	5.69431	1.90 (0.63- 5.69)	0.28	1
HannumAge	genus.RuminococcaceaeNK4A214group.id.11358.summary.txt.gz	Weighted median	13	-0.339556	0.216766	0.117239	-0.764417	0.0853045	0.712086	0.465605	1.08905	0.71 (0.47- 1.09)	0.12	1
HannumAge	genus.RuminococcaceaeNK4A214group.id.11358.summary.txt.gz	Inverse variance weighted	13	-0.0892219	0.167694	0.59469	-0.417902	0.239458	0.914643	0.658427	1.27056	0.91 (0.66- 1.27)	0.59	1
HannumAge	genus.RuminococcaceaeNK4A214group.id.11358.summary.txt.gz	Simple mode	13	-0.387735	0.37716	0.324209	-1.12697	0.351499	0.678592	0.324014	1.4212	0.68 (0.32- 1.42)	0.32	NA
HannumAge	genus.RuminococcaceaeNK4A214group.id.11358.summary.txt.gz	Weighted mode	13	-0.402624	0.36761	0.294904	-1.12314	0.317892	0.668563	0.325257	1.37423	0.67 (0.33- 1.37)	0.29	NA
HannumAge	genus.RuminococcaceaeUCG002.id.11360.summary.txt.gz	MR Egger	22	-0.0265834	0.335613	0.937654	-0.684385	0.631219	0.973767	0.5044	1.8799	0.97 (0.50- 1.88)	0.94	1
HannumAge	genus.RuminococcaceaeUCG002.id.11360.summary.txt.gz	Weighted median	22	-0.0509181	0.170708	0.765492	-0.385505	0.283669	0.950357	0.680107	1.32799	0.95 (0.68- 1.33)	0.77	1
HannumAge	genus.RuminococcaceaeUCG002.id.11360.summary.txt.gz	Inverse variance weighted	22	-0.090646	0.120308	0.45118	-0.32645	0.145158	0.913341	0.721481	1.15622	0.91 (0.72- 1.16)	0.45	1
HannumAge	genus.RuminococcaceaeUCG002.id.11360.summary.txt.gz	Simple mode	22	-0.394047	0.344818	0.265997	-1.06989	0.281797	0.674323	0.343046	1.32551	0.67 (0.34- 1.33)	0.27	NA
HannumAge	genus.RuminococcaceaeUCG002.id.11360.summary.txt.gz	Weighted mode	22	-0.373412	0.308247	0.239196	-0.977576	0.230751	0.688381	0.376222	1.25955	0.69 (0.38- 1.26)	0.24	NA
HannumAge	genus.RuminococcaceaeUCG003.id.11361.summary.txt.gz	MR Egger	12	-0.320977	0.514025	0.546322	-1.32847	0.686513	0.72544	0.264883	1.98677	0.73 (0.26- 1.99)	0.55	1
HannumAge	genus.RuminococcaceaeUCG003.id.11361.summary.txt.gz	Weighted median	12	-0.261917	0.203896	0.198947	-0.661554	0.13772	0.769575	0.516049	1.14765	0.77 (0.52- 1.15)	0.2	1
HannumAge	genus.RuminococcaceaeUCG003.id.11361.summary.txt.gz	Inverse variance weighted	12	-0.105176	0.153287	0.492625	-0.405619	0.195266	0.900166	0.666564	1.21563	0.90 (0.67- 1.22)	0.49	1
HannumAge	genus.RuminococcaceaeUCG003.id.11361.summary.txt.gz	Simple mode	12	-0.323845	0.318205	0.330672	-0.947528	0.299838	0.723362	0.387698	1.34964	0.72 (0.39- 1.35)	0.33	NA
HannumAge	genus.RuminococcaceaeUCG003.id.11361.summary.txt.gz	Weighted mode	12	-0.323845	0.312708	0.322613	-0.936753	0.289063	0.723362	0.391898	1.33518	0.72 (0.39- 1.34)	0.32	NA
HannumAge	genus.RuminococcaceaeUCG004.id.11362.summary.txt.gz	MR Egger	10	-0.506723	0.825697	0.556463	-2.12509	1.11164	0.602467	0.119422	3.03935	0.60 (0.12- 3.04)	0.56	1
HannumAge	genus.RuminococcaceaeUCG004.id.11362.summary.txt.gz	Weighted median	10	-0.276761	0.19017	0.145576	-0.649493	0.0959719	0.758236	0.52231	1.10073	0.76 (0.52- 1.10)	0.15	1
HannumAge	genus.RuminococcaceaeUCG004.id.11362.summary.txt.gz	Inverse variance weighted	10	-0.280432	0.140265	0.0455764	-0.555352	-0.00551183	0.755457	0.57387	0.994503	0.76 (0.57- 0.99)	0.046	1
HannumAge	genus.RuminococcaceaeUCG004.id.11362.summary.txt.gz	Simple mode	10	0.0424547	0.346953	0.905299	-0.637573	0.722483	1.04337	0.528574	2.05954	1.04 (0.53- 2.06)	0.91	NA
HannumAge	genus.RuminococcaceaeUCG004.id.11362.summary.txt.gz	Weighted mode	10	0.062463	0.327556	0.852998	-0.579547	0.704473	1.06446	0.560152	2.02278	1.06 (0.56- 2.02)	0.85	NA
HannumAge	genus.RuminococcaceaeUCG005.id.11363.summary.txt.gz	MR Egger	14	0.192177	0.417601	0.653604	-0.626321	1.01068	1.21189	0.534555	2.74746	1.21 (0.53- 2.75)	0.65	1
HannumAge	genus.RuminococcaceaeUCG005.id.11363.summary.txt.gz	Weighted median	14	-0.0465888	0.203286	0.81873	-0.445029	0.351851	0.95448	0.640806	1.4217	0.95 (0.64- 1.42)	0.82	0.994172
HannumAge	genus.RuminococcaceaeUCG005.id.11363.summary.txt.gz	Inverse variance weighted	14	-0.0444007	0.14517	0.759716	-0.328934	0.240132	0.956571	0.719691	1.27142	0.96 (0.72- 1.27)	0.76	0.993475
HannumAge	genus.RuminococcaceaeUCG005.id.11363.summary.txt.gz	Simple mode	14	-0.301805	0.334493	0.383323	-0.957412	0.353801	0.739482	0.383885	1.42447	0.74 (0.38- 1.42)	0.38	NA
HannumAge	genus.RuminococcaceaeUCG005.id.11363.summary.txt.gz	Weighted mode	14	-0.031991	0.305814	0.918283	-0.631387	0.567405	0.968515	0.531853	1.76368	0.97 (0.53- 1.76)	0.92	NA
HannumAge	genus.RuminococcaceaeUCG009.id.11366.summary.txt.gz	MR Egger	12	-0.46488	0.507497	0.381214	-1.45957	0.529815	0.628211	0.232335	1.69862	0.63 (0.23- 1.70)	0.38	1
HannumAge	genus.RuminococcaceaeUCG009.id.11366.summary.txt.gz	Weighted median	12	-0.0307379	0.160846	0.848447	-0.345997	0.284521	0.96973	0.707515	1.32913	0.97 (0.71- 1.33)	0.85	1
HannumAge	genus.RuminococcaceaeUCG009.id.11366.summary.txt.gz	Inverse variance weighted	12	-0.052431	0.115775	0.650642	-0.27935	0.174488	0.94892	0.756275	1.19064	0.95 (0.76- 1.19)	0.65	1
HannumAge	genus.RuminococcaceaeUCG009.id.11366.summary.txt.gz	Simple mode	12	0.0288497	0.274021	0.918047	-0.508231	0.56593	1.02927	0.601559	1.76109	1.03 (0.60- 1.76)	0.92	NA
HannumAge	genus.RuminococcaceaeUCG009.id.11366.summary.txt.gz	Weighted mode	12	0.0288497	0.27232	0.917537	-0.504897	0.562597	1.02927	0.603568	1.75522	1.03 (0.60- 1.76)	0.92	NA
HannumAge	genus.RuminococcaceaeUCG010.id.11367.summary.txt.gz	MR Egger	6	-0.06784	0.890788	0.942951	-1.81378	1.6781	0.93441	0.163036	5.35539	0.93 (0.16- 5.36)	0.94	0.993019
HannumAge	genus.RuminococcaceaeUCG010.id.11367.summary.txt.gz	Weighted median	6	0.073467	0.262141	0.77928	-0.44033	0.587264	1.07623	0.643824	1.79906	1.08 (0.64- 1.80)	0.78	0.997143
HannumAge	genus.RuminococcaceaeUCG010.id.11367.summary.txt.gz	Inverse variance weighted	6	0.244774	0.240779	0.309348	-0.227153	0.7167	1.27733	0.796799	2.04766	1.28 (0.80- 2.05)	0.31	1
HannumAge	genus.RuminococcaceaeUCG010.id.11367.summary.txt.gz	Simple mode	6	0.0799286	0.355418	0.83097	-0.616691	0.776548	1.08321	0.539727	2.17395	1.08 (0.54- 2.17)	0.83	NA
HannumAge	genus.RuminococcaceaeUCG010.id.11367.summary.txt.gz	Weighted mode	6	0.0853288	0.330138	0.806351	-0.561741	0.732399	1.08908	0.570215	2.08006	1.09 (0.57- 2.08)	0.81	NA
HannumAge	genus.RuminococcaceaeUCG011.id.11368.summary.txt.gz	MR Egger	8	-0.63963	0.610999	0.335493	-1.83719	0.557929	0.527488	0.159264	1.74705	0.53 (0.16- 1.75)	0.34	1
HannumAge	genus.RuminococcaceaeUCG011.id.11368.summary.txt.gz	Weighted median	8	-0.0996959	0.130345	0.444354	-0.355173	0.155781	0.905113	0.701052	1.16857	0.91 (0.70- 1.17)	0.44	1
HannumAge	genus.RuminococcaceaeUCG011.id.11368.summary.txt.gz	Inverse variance weighted	8	-0.175753	0.115262	0.127305	-0.401667	0.0501604	0.838825	0.669204	1.05144	0.84 (0.67- 1.05)	0.13	0.946834
HannumAge	genus.RuminococcaceaeUCG011.id.11368.summary.txt.gz	Simple mode	8	-0.0703329	0.169206	0.690101	-0.401976	0.26131	0.932083	0.668997	1.29863	0.93 (0.67- 1.30)	0.69	NA
HannumAge	genus.RuminococcaceaeUCG011.id.11368.summary.txt.gz	Weighted mode	8	-0.0899627	0.174185	0.621431	-0.431365	0.25144	0.913965	0.649622	1.28588	0.91 (0.65- 1.29)	0.62	NA
HannumAge	genus.RuminococcaceaeUCG013.id.11370.summary.txt.gz	MR Egger	12	0.405298	0.431081	0.369276	-0.439622	1.25022	1.49975	0.64428	3.4911	1.50 (0.64- 3.49)	0.37	1
HannumAge	genus.RuminococcaceaeUCG013.id.11370.summary.txt.gz	Weighted median	12	0.392899	0.225827	0.0818906	-0.0497226	0.83552	1.48127	0.951493	2.30601	1.48 (0.95- 2.31)	0.08	1
HannumAge	genus.RuminococcaceaeUCG013.id.11370.summary.txt.gz	Inverse variance weighted	12	0.259709	0.159224	0.102871	-0.0523703	0.571789	1.29655	0.948977	1.77143	1.30 (0.95- 1.77)	0.1	1
HannumAge	genus.RuminococcaceaeUCG013.id.11370.summary.txt.gz	Simple mode	12	0.420167	0.378594	0.290754	-0.321877	1.16221	1.52222	0.724787	3.197	1.52 (0.72- 3.20)	0.29	NA
HannumAge	genus.RuminococcaceaeUCG013.id.11370.summary.txt.gz	Weighted mode	12	0.462229	0.33131	0.190498	-0.187139	1.1116	1.58761	0.829328	3.03921	1.59 (0.83- 3.04)	0.19	NA
HannumAge	genus.RuminococcaceaeUCG014.id.11371.summary.txt.gz	MR Egger	11	-0.171202	0.449406	0.712076	-1.05204	0.709635	0.842651	0.349225	2.03325	0.84 (0.35- 2.03)	0.71	1
HannumAge	genus.RuminococcaceaeUCG014.id.11371.summary.txt.gz	Weighted median	11	-0.167247	0.226205	0.459687	-0.610609	0.276114	0.84599	0.54302	1.318	0.85 (0.54- 1.32)	0.46	1
HannumAge	genus.RuminococcaceaeUCG014.id.11371.summary.txt.gz	Inverse variance weighted	11	-0.165544	0.159598	0.299616	-0.478356	0.147268	0.847432	0.619801	1.15866	0.85 (0.62- 1.16)	0.3	1
HannumAge	genus.RuminococcaceaeUCG014.id.11371.summary.txt.gz	Simple mode	11	-0.131322	0.369424	0.729616	-0.855392	0.592749	0.876936	0.425116	1.80895	0.88 (0.43- 1.81)	0.73	NA
HannumAge	genus.RuminococcaceaeUCG014.id.11371.summary.txt.gz	Weighted mode	11	-0.125879	0.370392	0.740997	-0.851847	0.600089	0.881722	0.426626	1.82228	0.88 (0.43- 1.82)	0.74	NA
HannumAge	genus.Ruminococcus1.id.11373.summary.txt.gz	MR Egger	10	-0.445258	0.482748	0.383324	-1.39144	0.500928	0.640659	0.248716	1.65025	0.64 (0.25- 1.65)	0.38	1
HannumAge	genus.Ruminococcus1.id.11373.summary.txt.gz	Weighted median	10	-0.327845	0.242713	0.176774	-0.803562	0.147871	0.720474	0.447731	1.15936	0.72 (0.45- 1.16)	0.18	1
HannumAge	genus.Ruminococcus1.id.11373.summary.txt.gz	Inverse variance weighted	10	-0.294262	0.178217	0.0987085	-0.643566	0.0550426	0.745081	0.525415	1.05659	0.75 (0.53- 1.06)	0.1	1
HannumAge	genus.Ruminococcus1.id.11373.summary.txt.gz	Simple mode	10	-0.314881	0.352742	0.395276	-1.00626	0.376493	0.729875	0.365585	1.45717	0.73 (0.37- 1.46)	0.4	NA
HannumAge	genus.Ruminococcus1.id.11373.summary.txt.gz	Weighted mode	10	-0.32632	0.333949	0.354024	-0.98086	0.328219	0.721574	0.374989	1.38849	0.72 (0.37- 1.39)	0.35	NA
HannumAge	genus.Ruminococcus2.id.11374.summary.txt.gz	MR Egger	15	0.253083	0.400855	0.538749	-0.532592	1.03876	1.28799	0.587081	2.82571	1.29 (0.59- 2.83)	0.54	1
HannumAge	genus.Ruminococcus2.id.11374.summary.txt.gz	Weighted median	15	-0.102855	0.203431	0.613139	-0.50158	0.295871	0.902258	0.605573	1.3443	0.90 (0.61- 1.34)	0.61	1
HannumAge	genus.Ruminococcus2.id.11374.summary.txt.gz	Inverse variance weighted	15	-0.23998	0.15318	0.117195	-0.540213	0.0602523	0.786643	0.582624	1.0621	0.79 (0.58- 1.06)	0.12	1
HannumAge	genus.Ruminococcus2.id.11374.summary.txt.gz	Simple mode	15	-0.762823	0.441086	0.10571	-1.62735	0.101706	0.466348	0.196449	1.10706	0.47 (0.20- 1.11)	0.11	NA
HannumAge	genus.Ruminococcus2.id.11374.summary.txt.gz	Weighted mode	15	-0.776441	0.479834	0.127933	-1.71692	0.164034	0.460041	0.179619	1.17825	0.46 (0.18- 1.18)	0.13	NA
HannumAge	genus.Sellimonas.id.14369.summary.txt.gz	MR Egger	9	0.268635	0.502897	0.609759	-0.717044	1.25431	1.30818	0.488193	3.50543	1.31 (0.49- 3.51)	0.61	1
HannumAge	genus.Sellimonas.id.14369.summary.txt.gz	Weighted median	9	0.164381	0.121173	0.174911	-0.0731167	0.40188	1.17866	0.929492	1.49463	1.18 (0.93- 1.49)	0.17	1
HannumAge	genus.Sellimonas.id.14369.summary.txt.gz	Inverse variance weighted	9	0.174417	0.0881091	0.0477535	0.00172306	0.347111	1.19055	1.00172	1.41497	1.19 (1.00- 1.41)	0.048	1
HannumAge	genus.Sellimonas.id.14369.summary.txt.gz	Simple mode	9	0.143421	0.203366	0.500679	-0.255176	0.542018	1.15422	0.77478	1.71947	1.15 (0.77- 1.72)	0.5	NA
HannumAge	genus.Sellimonas.id.14369.summary.txt.gz	Weighted mode	9	0.108912	0.195622	0.592928	-0.274506	0.49233	1.11506	0.759947	1.63612	1.12 (0.76- 1.64)	0.59	NA
HannumAge	genus.Senegalimassilia.id.11160.summary.txt.gz	MR Egger	5	0.826111	0.574887	0.246263	-0.300666	1.95289	2.28442	0.740325	7.04902	2.28 (0.74- 7.05)	0.25	1
HannumAge	genus.Senegalimassilia.id.11160.summary.txt.gz	Weighted median	5	0.309563	0.21162	0.143516	-0.105212	0.724337	1.36283	0.900133	2.06336	1.36 (0.90- 2.06)	0.14	1
HannumAge	genus.Senegalimassilia.id.11160.summary.txt.gz	Inverse variance weighted	5	0.388523	0.168522	0.02114	0.0582202	0.718826	1.4748	1.05995	2.05202	1.47 (1.06- 2.05)	0.021	1
HannumAge	genus.Senegalimassilia.id.11160.summary.txt.gz	Simple mode	5	0.243065	0.278078	0.431409	-0.301967	0.788097	1.27515	0.739362	2.19921	1.28 (0.74- 2.20)	0.43	NA
HannumAge	genus.Senegalimassilia.id.11160.summary.txt.gz	Weighted mode	5	0.240947	0.285964	0.446897	-0.319542	0.801436	1.27245	0.726482	2.22874	1.27 (0.73- 2.23)	0.45	NA
HannumAge	genus.Slackia.id.825.summary.txt.gz	MR Egger	6	-0.240429	1.69124	0.893826	-3.55527	3.07441	0.786291	0.0285737	21.6371	0.79 (0.03- 21.64)	0.89	1
HannumAge	genus.Slackia.id.825.summary.txt.gz	Weighted median	6	0.337356	0.213226	0.113615	-0.0805675	0.75528	1.40124	0.922593	2.12821	1.40 (0.92- 2.13)	0.11	1
HannumAge	genus.Slackia.id.825.summary.txt.gz	Inverse variance weighted	6	0.0838749	0.257031	0.744181	-0.419906	0.587656	1.08749	0.657109	1.79976	1.09 (0.66- 1.80)	0.74	1
HannumAge	genus.Slackia.id.825.summary.txt.gz	Simple mode	6	0.520793	0.287269	0.129586	-0.0422548	1.08384	1.68336	0.958626	2.95601	1.68 (0.96- 2.96)	0.13	NA
HannumAge	genus.Slackia.id.825.summary.txt.gz	Weighted mode	6	0.526216	0.317612	0.158464	-0.0963047	1.14874	1.69252	0.908187	3.1542	1.69 (0.91- 3.15)	0.16	NA
HannumAge	genus.Streptococcus.id.1853.summary.txt.gz	MR Egger	15	1.18511	0.542819	0.0479487	0.121185	2.24903	3.27105	1.12883	9.47858	3.27 (1.13- 9.48)	0.048	1
HannumAge	genus.Streptococcus.id.1853.summary.txt.gz	Weighted median	15	0.0373776	0.200903	0.852407	-0.356392	0.431147	1.03808	0.700198	1.53902	1.04 (0.70- 1.54)	0.85	1
HannumAge	genus.Streptococcus.id.1853.summary.txt.gz	Inverse variance weighted	15	0.04606	0.149371	0.757809	-0.246707	0.338827	1.04714	0.781369	1.4033	1.05 (0.78- 1.40)	0.76	1
HannumAge	genus.Streptococcus.id.1853.summary.txt.gz	Simple mode	15	0.0928189	0.351816	0.795756	-0.596741	0.782379	1.09726	0.550603	2.18667	1.10 (0.55- 2.19)	0.8	NA
HannumAge	genus.Streptococcus.id.1853.summary.txt.gz	Weighted mode	15	0.188274	0.372271	0.620904	-0.541376	0.917925	1.20716	0.581947	2.50409	1.21 (0.58- 2.50)	0.62	NA
HannumAge	genus.Subdoligranulum.id.2070.summary.txt.gz	MR Egger	11	-0.103673	0.454065	0.824499	-0.993641	0.786295	0.90152	0.370226	2.19525	0.90 (0.37- 2.20)	0.82	1
HannumAge	genus.Subdoligranulum.id.2070.summary.txt.gz	Weighted median	11	0.0178255	0.219173	0.935179	-0.411755	0.447406	1.01799	0.662487	1.56425	1.02 (0.66- 1.56)	0.94	1
HannumAge	genus.Subdoligranulum.id.2070.summary.txt.gz	Inverse variance weighted	11	0.123232	0.173956	0.478692	-0.217722	0.464185	1.13115	0.804349	1.59072	1.13 (0.80- 1.59)	0.48	1
HannumAge	genus.Subdoligranulum.id.2070.summary.txt.gz	Simple mode	11	-0.124838	0.366121	0.740178	-0.842435	0.592758	0.88264	0.430661	1.80897	0.88 (0.43- 1.81)	0.74	NA
HannumAge	genus.Subdoligranulum.id.2070.summary.txt.gz	Weighted mode	11	-0.139548	0.359618	0.706115	-0.8444	0.565304	0.869751	0.429815	1.75998	0.87 (0.43- 1.76)	0.71	NA
HannumAge	genus.Sutterella.id.2896.summary.txt.gz	MR Egger	12	1.12259	0.841454	0.211754	-0.526662	2.77184	3.07279	0.590573	15.988	3.07 (0.59- 15.99)	0.21	1
HannumAge	genus.Sutterella.id.2896.summary.txt.gz	Weighted median	12	0.0840119	0.217349	0.699105	-0.341993	0.510017	1.08764	0.710353	1.66532	1.09 (0.71- 1.67)	0.7	1
HannumAge	genus.Sutterella.id.2896.summary.txt.gz	Inverse variance weighted	12	0.0672904	0.18475	0.715691	-0.29482	0.4294	1.06961	0.744666	1.53634	1.07 (0.74- 1.54)	0.72	1
HannumAge	genus.Sutterella.id.2896.summary.txt.gz	Simple mode	12	0.172369	0.433621	0.698595	-0.677527	1.02227	1.18812	0.507871	2.77949	1.19 (0.51- 2.78)	0.7	NA
HannumAge	genus.Sutterella.id.2896.summary.txt.gz	Weighted mode	12	0.240091	0.423685	0.582314	-0.590332	1.07051	1.27136	0.554143	2.91688	1.27 (0.55- 2.92)	0.58	NA
HannumAge	genus.Terrisporobacter.id.11348.summary.txt.gz	MR Egger	5	0.405187	0.574368	0.531374	-0.720574	1.53095	1.49958	0.486473	4.62255	1.50 (0.49- 4.62)	0.53	1
HannumAge	genus.Terrisporobacter.id.11348.summary.txt.gz	Weighted median	5	-0.0291862	0.205401	0.887006	-0.431772	0.373399	0.971236	0.649358	1.45266	0.97 (0.65- 1.45)	0.89	1
HannumAge	genus.Terrisporobacter.id.11348.summary.txt.gz	Inverse variance weighted	5	-0.222072	0.221538	0.316144	-0.656287	0.212142	0.800857	0.518774	1.23632	0.80 (0.52- 1.24)	0.32	1
HannumAge	genus.Terrisporobacter.id.11348.summary.txt.gz	Simple mode	5	-0.0191868	0.27312	0.947366	-0.554502	0.516129	0.980996	0.574358	1.67553	0.98 (0.57- 1.68)	0.95	NA
HannumAge	genus.Terrisporobacter.id.11348.summary.txt.gz	Weighted mode	5	0.0166124	0.235118	0.947063	-0.44422	0.477445	1.01675	0.641324	1.61195	1.02 (0.64- 1.61)	0.95	NA
HannumAge	genus.Turicibacter.id.2162.summary.txt.gz	MR Egger	10	0.276292	0.585027	0.649346	-0.87036	1.42294	1.31823	0.418801	4.14932	1.32 (0.42- 4.15)	0.65	1
HannumAge	genus.Turicibacter.id.2162.summary.txt.gz	Weighted median	10	0.0719673	0.181911	0.692386	-0.284578	0.428513	1.07462	0.752332	1.53497	1.07 (0.75- 1.53)	0.69	1
HannumAge	genus.Turicibacter.id.2162.summary.txt.gz	Inverse variance weighted	10	-0.00206058	0.138096	0.988095	-0.272729	0.268608	0.997942	0.761299	1.30814	1.00 (0.76- 1.31)	0.99	1
HannumAge	genus.Turicibacter.id.2162.summary.txt.gz	Simple mode	10	0.165702	0.27405	0.560348	-0.371435	0.70284	1.18022	0.689744	2.01948	1.18 (0.69- 2.02)	0.56	NA
HannumAge	genus.Turicibacter.id.2162.summary.txt.gz	Weighted mode	10	0.150202	0.2908	0.617948	-0.419766	0.720169	1.16207	0.657201	2.05478	1.16 (0.66- 2.05)	0.62	NA
HannumAge	genus.Tyzzerella3.id.11335.summary.txt.gz	MR Egger	13	-0.0904643	0.562881	0.87523	-1.19371	1.01278	0.913507	0.303095	2.75325	0.91 (0.30- 2.75)	0.88	1
HannumAge	genus.Tyzzerella3.id.11335.summary.txt.gz	Weighted median	13	0.172757	0.13495	0.200491	-0.0917449	0.437258	1.18858	0.912338	1.54846	1.19 (0.91- 1.55)	0.2	1
HannumAge	genus.Tyzzerella3.id.11335.summary.txt.gz	Inverse variance weighted	13	0.12422	0.0991794	0.210395	-0.0701713	0.318612	1.13227	0.932234	1.37522	1.13 (0.93- 1.38)	0.21	0.927295
HannumAge	genus.Tyzzerella3.id.11335.summary.txt.gz	Simple mode	13	0.191212	0.263223	0.481508	-0.324705	0.707129	1.21072	0.722741	2.02816	1.21 (0.72- 2.03)	0.48	NA
HannumAge	genus.Tyzzerella3.id.11335.summary.txt.gz	Weighted mode	13	0.177697	0.230677	0.456004	-0.27443	0.629824	1.19446	0.760005	1.87728	1.19 (0.76- 1.88)	0.46	NA
HannumAge	genus.Veillonella.id.2198.summary.txt.gz	MR Egger	7	0.129596	1.35026	0.927266	-2.51692	2.77612	1.13837	0.0807076	16.0565	1.14 (0.08- 16.06)	0.93	1
HannumAge	genus.Veillonella.id.2198.summary.txt.gz	Weighted median	7	0.0137251	0.216486	0.949448	-0.410588	0.438038	1.01382	0.66326	1.54966	1.01 (0.66- 1.55)	0.95	1
HannumAge	genus.Veillonella.id.2198.summary.txt.gz	Inverse variance weighted	7	-0.0256004	0.168572	0.879292	-0.356002	0.304801	0.974724	0.700471	1.35635	0.97 (0.70- 1.36)	0.88	0.996531
HannumAge	genus.Veillonella.id.2198.summary.txt.gz	Simple mode	7	0.149987	0.312911	0.648677	-0.46332	0.763293	1.16182	0.629192	2.14533	1.16 (0.63- 2.15)	0.65	NA
HannumAge	genus.Veillonella.id.2198.summary.txt.gz	Weighted mode	7	0.136082	0.290011	0.655469	-0.432338	0.704503	1.14578	0.64899	2.02284	1.15 (0.65- 2.02)	0.66	NA
HannumAge	genus.Victivallis.id.2256.summary.txt.gz	MR Egger	10	-1.1573	0.618314	0.0981489	-2.3692	0.0545917	0.314332	0.0935555	1.05611	0.31 (0.09- 1.06)	0.1	1
HannumAge	genus.Victivallis.id.2256.summary.txt.gz	Weighted median	10	-0.0626194	0.114942	0.585899	-0.287907	0.162668	0.939301	0.749832	1.17665	0.94 (0.75- 1.18)	0.59	1
HannumAge	genus.Victivallis.id.2256.summary.txt.gz	Inverse variance weighted	10	-0.119849	0.0849577	0.158336	-0.286366	0.0466682	0.887054	0.750988	1.04777	0.89 (0.75- 1.05)	0.16	0.942101
HannumAge	genus.Victivallis.id.2256.summary.txt.gz	Simple mode	10	-0.0324892	0.168651	0.851517	-0.363045	0.298067	0.968033	0.695555	1.34725	0.97 (0.70- 1.35)	0.85	NA
HannumAge	genus.Victivallis.id.2256.summary.txt.gz	Weighted mode	10	-0.0384234	0.166097	0.822231	-0.363974	0.287127	0.962305	0.694909	1.33259	0.96 (0.69- 1.33)	0.82	NA
MR-PRESSO results of gut microbiota and Hannum
exposure	Outcome	Exposure	MR.Analysis	Causal.Estimate	Sd	T.stat	P.value	se	global_test_p	outliers
genus..Clostridiuminnocuumgroup.id.14397.summary.txt.gz	HannumAge	beta.exposure	Raw	0.059723	0.082822	0.721101	0.49138	0.0867922	NA	NA
		beta.exposure	Outlier-corrected	NA	NA	NA	NA	NA	NA	NA
		NA	NA	NA	NA	NA	NA	NA	0.732	NA
genus..Eubacteriumbrachygroup.id.11296.summary.txt.gz	HannumAge	beta.exposure	Raw	-0.0989984	0.114506	-0.864572	0.409725	0.120089	NA	NA
		beta.exposure	Outlier-corrected	NA	NA	NA	NA	NA	NA	NA
		NA	NA	NA	NA	NA	NA	NA	0.188	NA
genus..Eubacteriumcoprostanoligenesgroup.id.11375.summary.txt.gz	HannumAge	beta.exposure	Raw	-0.0232539	0.149536	-0.155507	0.879007	0.152757	NA	NA
		beta.exposure	Outlier-corrected	NA	NA	NA	NA	NA	NA	NA
		NA	NA	NA	NA	NA	NA	NA	0.665	NA
genus..Eubacteriumeligensgroup.id.14372.summary.txt.gz	HannumAge	beta.exposure	Raw	0.101769	0.202847	0.501703	0.633751	0.213596	NA	NA
		beta.exposure	Outlier-corrected	NA	NA	NA	NA	NA	NA	NA
		NA	NA	NA	NA	NA	NA	NA	0.466	NA
genus..Eubacteriumfissicatenagroup.id.14373.summary.txt.gz	HannumAge	beta.exposure	Raw	0.0170903	0.140507	0.121633	0.906189	0.145021	NA	NA
		beta.exposure	Outlier-corrected	-0.10331	0.109031	-0.947533	0.374921	0.116433	NA	NA
		NA	NA	NA	NA	NA	NA	NA	0.028	NA
		NA	NA	NA	NA	NA	NA	NA	NA	rs3771393
genus..Eubacteriumhalliigroup.id.11338.summary.txt.gz	HannumAge	beta.exposure	Raw	-0.0391769	0.0938682	-0.417361	0.682327	0.0957191	NA	NA
		beta.exposure	Outlier-corrected	NA	NA	NA	NA	NA	NA	NA
		NA	NA	NA	NA	NA	NA	NA	0.962	NA
genus..Eubacteriumnodatumgroup.id.11297.summary.txt.gz	HannumAge	beta.exposure	Raw	0.0163006	0.0412562	0.395107	0.70106	0.0424618	NA	NA
		beta.exposure	Outlier-corrected	NA	NA	NA	NA	NA	NA	NA
		NA	NA	NA	NA	NA	NA	NA	0.987	NA
genus..Eubacteriumoxidoreducensgroup.id.11339.summary.txt.gz	HannumAge	beta.exposure	Raw	0.0810352	0.184949	0.43815	0.683901	0.199032	NA	NA
		beta.exposure	Outlier-corrected	NA	NA	NA	NA	NA	NA	NA
		NA	NA	NA	NA	NA	NA	NA	0.246	NA
genus..Eubacteriumrectalegroup.id.14374.summary.txt.gz	HannumAge	beta.exposure	Raw	-0.0941768	0.241083	-0.390641	0.707679	0.251155	NA	NA
		beta.exposure	Outlier-corrected	NA	NA	NA	NA	NA	NA	NA
		NA	NA	NA	NA	NA	NA	NA	0.251	NA
genus..Eubacteriumruminantiumgroup.id.11340.summary.txt.gz	HannumAge	beta.exposure	Raw	-0.0593233	0.0930507	-0.637537	0.532269	0.0949861	NA	NA
		beta.exposure	Outlier-corrected	NA	NA	NA	NA	NA	NA	NA
		NA	NA	NA	NA	NA	NA	NA	0.502	NA
genus..Eubacteriumventriosumgroup.id.11341.summary.txt.gz	HannumAge	beta.exposure	Raw	-0.0511598	0.193296	-0.264671	0.79512	0.19702	NA	NA
		beta.exposure	Outlier-corrected	NA	NA	NA	NA	NA	NA	NA
		NA	NA	NA	NA	NA	NA	NA	0.047	NA
		NA	NA	NA	NA	NA	NA	NA	NA	NA
genus..Eubacteriumxylanophilumgroup.id.14375.summary.txt.gz	HannumAge	beta.exposure	Raw	-0.0556937	0.192103	-0.289916	0.779253	0.198698	NA	NA
		beta.exposure	Outlier-corrected	NA	NA	NA	NA	NA	NA	NA
		NA	NA	NA	NA	NA	NA	NA	0.33	NA
genus..Ruminococcusgauvreauiigroup.id.11342.summary.txt.gz	HannumAge	beta.exposure	Raw	-0.0349703	0.192199	-0.181948	0.859259	0.197218	NA	NA
		beta.exposure	Outlier-corrected	NA	NA	NA	NA	NA	NA	NA
		NA	NA	NA	NA	NA	NA	NA	0.139	NA
genus..Ruminococcusgnavusgroup.id.14376.summary.txt.gz	HannumAge	beta.exposure	Raw	-0.191997	0.131256	-1.46277	0.171508	0.140413	NA	NA
		beta.exposure	Outlier-corrected	NA	NA	NA	NA	NA	NA	NA
		NA	NA	NA	NA	NA	NA	NA	0.126	NA
genus..Ruminococcustorquesgroup.id.14377.summary.txt.gz	HannumAge	beta.exposure	Raw	-0.109867	0.19441	-0.56513	0.587479	0.202522	NA	NA
		beta.exposure	Outlier-corrected	NA	NA	NA	NA	NA	NA	NA
		NA	NA	NA	NA	NA	NA	NA	0.396	NA
genus.Actinomyces.id.423.summary.txt.gz	HannumAge	beta.exposure	Raw	-0.0198036	0.181694	-0.108994	0.916761	0.189482	NA	NA
		beta.exposure	Outlier-corrected	NA	NA	NA	NA	NA	NA	NA
		NA	NA	NA	NA	NA	NA	NA	0.163	NA
genus.Adlercreutzia.id.812.summary.txt.gz	HannumAge	beta.exposure	Raw	-0.0597455	0.127863	-0.467261	0.654509	0.133508	NA	NA
		beta.exposure	Outlier-corrected	NA	NA	NA	NA	NA	NA	NA
		NA	NA	NA	NA	NA	NA	NA	0.679	NA
genus.Akkermansia.id.4037.summary.txt.gz	HannumAge	beta.exposure	Raw	0.0706328	0.08876	0.795773	0.446644	0.0928131	NA	NA
		beta.exposure	Outlier-corrected	NA	NA	NA	NA	NA	NA	NA
		NA	NA	NA	NA	NA	NA	NA	0.968	NA
genus.Alistipes.id.968.summary.txt.gz	HannumAge	beta.exposure	Raw	-0.0473876	0.129865	-0.3649	0.721054	0.13272	NA	NA
		beta.exposure	Outlier-corrected	NA	NA	NA	NA	NA	NA	NA
		NA	NA	NA	NA	NA	NA	NA	0.855	NA
genus.Allisonella.id.2174.summary.txt.gz	HannumAge	beta.exposure	Raw	-0.0721501	0.133745	-0.539459	0.606295	0.139997	NA	NA
		beta.exposure	Outlier-corrected	-0.17738	0.103206	-1.7187	0.136469	0.119122	NA	NA
		NA	NA	NA	NA	NA	NA	NA	0.033	NA
		NA	NA	NA	NA	NA	NA	NA	NA	rs6742198
genus.Alloprevotella.id.961.summary.txt.gz	HannumAge	beta.exposure	Raw	0.0288465	0.0985109	0.292826	0.781419	0.103962	NA	NA
		beta.exposure	Outlier-corrected	NA	NA	NA	NA	NA	0.484	NA
		NA	NA	NA	NA	NA	NA	NA	NA	NA
genus.Anaerofilum.id.2053.summary.txt.gz	HannumAge	beta.exposure	Raw	0.0620297	0.0776917	0.798409	0.443181	0.0808909	NA	NA
		beta.exposure	Outlier-corrected	NA	NA	NA	NA	NA	0.792	NA
		NA	NA	NA	NA	NA	NA	NA	NA	NA
genus.Anaerostipes.id.1991.summary.txt.gz	HannumAge	beta.exposure	Raw	0.0536998	0.170881	0.314252	0.758726	0.17483	NA	NA
		beta.exposure	Outlier-corrected	NA	NA	NA	NA	NA	NA	NA
		NA	NA	NA	NA	NA	NA	NA	0.432	NA
genus.Anaerotruncus.id.2054.summary.txt.gz	HannumAge	beta.exposure	Raw	0.0658199	0.165386	0.397978	0.697636	0.169415	NA	NA
		beta.exposure	Outlier-corrected	NA	NA	NA	NA	NA	NA	NA
		NA	NA	NA	NA	NA	NA	NA	0.387	NA
genus.Bacteroides.id.918.summary.txt.gz	HannumAge	beta.exposure	Raw	0.0814826	0.184434	0.441797	0.670335	0.191413	NA	NA
		beta.exposure	Outlier-corrected	NA	NA	NA	NA	NA	NA	NA
		NA	NA	NA	NA	NA	NA	NA	0.593	NA
genus.Barnesiella.id.944.summary.txt.gz	HannumAge	beta.exposure	Raw	0.0531547	0.147553	0.360241	0.724452	0.150787	NA	NA
		beta.exposure	Outlier-corrected	NA	NA	NA	NA	NA	NA	NA
		NA	NA	NA	NA	NA	NA	NA	0.396	NA
genus.Bifidobacterium.id.436.summary.txt.gz	HannumAge	beta.exposure	Raw	-0.102921	0.151469	-0.679487	0.509725	0.156114	NA	NA
		beta.exposure	Outlier-corrected	NA	NA	NA	NA	NA	NA	NA
		NA	NA	NA	NA	NA	NA	NA	0.383	NA
genus.Bilophila.id.3170.summary.txt.gz	HannumAge	beta.exposure	Raw	-0.116827	0.195981	-0.596114	0.562175	0.201561	NA	NA
		beta.exposure	Outlier-corrected	NA	NA	NA	NA	NA	NA	NA
		NA	NA	NA	NA	NA	NA	NA	0.055	NA
genus.Blautia.id.1992.summary.txt.gz	HannumAge	beta.exposure	Raw	0.133811	0.141458	0.945946	0.362835	0.147049	NA	NA
		beta.exposure	Outlier-corrected	NA	NA	NA	NA	NA	NA	NA
		NA	NA	NA	NA	NA	NA	NA	0.598	NA
genus.Butyricicoccus.id.2055.summary.txt.gz	HannumAge	beta.exposure	Raw	0.0101673	0.167993	0.0605223	0.953431	0.174103	NA	NA
		beta.exposure	Outlier-corrected	NA	NA	NA	NA	NA	NA	NA
		NA	NA	NA	NA	NA	NA	NA	0.386	NA
genus.Butyricimonas.id.945.summary.txt.gz	HannumAge	beta.exposure	Raw	0.0348322	0.12928	0.269432	0.792174	0.132196	NA	NA
		beta.exposure	Outlier-corrected	NA	NA	NA	NA	NA	NA	NA
		NA	NA	NA	NA	NA	NA	NA	0.482	NA
genus.Butyrivibrio.id.1993.summary.txt.gz	HannumAge	beta.exposure	Raw	-0.094086	0.0562484	-1.67269	0.116578	0.0599541	NA	NA
		beta.exposure	Outlier-corrected	NA	NA	NA	NA	NA	NA	NA
		NA	NA	NA	NA	NA	NA	NA	0.866	NA
genus.CandidatusSoleaferrea.id.11350.summary.txt.gz	HannumAge	beta.exposure	Raw	-0.0437219	0.114891	-0.380551	0.713442	0.119056	NA	NA
		beta.exposure	Outlier-corrected	NA	NA	NA	NA	NA	NA	NA
		NA	NA	NA	NA	NA	NA	NA	0.524	NA
genus.Catenibacterium.id.2153.summary.txt.gz	HannumAge	beta.exposure	Raw	0.131017	0.155858	0.840622	0.447873	0.172626	NA	NA
		beta.exposure	Outlier-corrected	NA	NA	NA	NA	NA	NA	NA
		NA	NA	NA	NA	NA	NA	NA	0.192	NA
genus.ChristensenellaceaeR.7group.id.11283.summary.txt.gz	HannumAge	beta.exposure	Raw	0.240257	0.140135	1.71447	0.124787	0.156521	NA	NA
		beta.exposure	Outlier-corrected	NA	NA	NA	NA	NA	NA	NA
		NA	NA	NA	NA	NA	NA	NA	0.848	NA
genus.Clostridiumsensustricto1.id.1873.summary.txt.gz	HannumAge	beta.exposure	Raw	-0.152402	0.155101	-0.982596	0.363752	0.167799	NA	NA
		beta.exposure	Outlier-corrected	NA	NA	NA	NA	NA	NA	NA
		NA	NA	NA	NA	NA	NA	NA	0.593	NA
genus.Collinsella.id.815.summary.txt.gz	HannumAge	beta.exposure	Raw	-0.142245	0.182432	-0.779715	0.458003	0.191669	NA	NA
		beta.exposure	Outlier-corrected	NA	NA	NA	NA	NA	NA	NA
		NA	NA	NA	NA	NA	NA	NA	0.471	NA
genus.Coprobacter.id.949.summary.txt.gz	HannumAge	beta.exposure	Raw	0.0584986	0.121674	0.480783	0.641016	0.125459	NA	NA
		beta.exposure	Outlier-corrected	NA	NA	NA	NA	NA	NA	NA
		NA	NA	NA	NA	NA	NA	NA	0.296	NA
genus.Coprococcus1.id.11301.summary.txt.gz	HannumAge	beta.exposure	Raw	0.248635	0.125638	1.97897	0.0733979	0.138875	NA	NA
		beta.exposure	Outlier-corrected	NA	NA	NA	NA	NA	NA	NA
		NA	NA	NA	NA	NA	NA	NA	0.807	NA
genus.Coprococcus2.id.11302.summary.txt.gz	HannumAge	beta.exposure	Raw	-0.140726	0.229764	-0.612481	0.559582	0.241192	NA	NA
		beta.exposure	Outlier-corrected	NA	NA	NA	NA	NA	NA	NA
		NA	NA	NA	NA	NA	NA	NA	0.133	NA
genus.Coprococcus3.id.11303.summary.txt.gz	HannumAge	beta.exposure	Raw	0.10037	0.127223	0.788933	0.452895	0.133721	NA	NA
		beta.exposure	Outlier-corrected	NA	NA	NA	NA	NA	NA	NA
		NA	NA	NA	NA	NA	NA	NA	0.911	NA
genus.DefluviitaleaceaeUCG011.id.11287.summary.txt.gz	HannumAge	beta.exposure	Raw	-0.071373	0.14033	-0.50861	0.624752	0.145919	NA	NA
		beta.exposure	Outlier-corrected	NA	NA	NA	NA	NA	NA	NA
		NA	NA	NA	NA	NA	NA	NA	0.402	NA
genus.Desulfovibrio.id.3173.summary.txt.gz	HannumAge	beta.exposure	Raw	0.00658723	0.208635	0.0315729	0.975502	0.214506	NA	NA
		beta.exposure	Outlier-corrected	NA	NA	NA	NA	NA	NA	NA
		NA	NA	NA	NA	NA	NA	NA	0.017	NA
		NA	NA	NA	NA	NA	NA	NA	NA	NA
genus.Dialister.id.2183.summary.txt.gz	HannumAge	beta.exposure	Raw	0.0228093	0.109636	0.208046	0.839369	0.112527	NA	NA
		beta.exposure	Outlier-corrected	NA	NA	NA	NA	NA	NA	NA
		NA	NA	NA	NA	NA	NA	NA	0.871	NA
genus.Dorea.id.1997.summary.txt.gz	HannumAge	beta.exposure	Raw	0.347694	0.19674	1.76727	0.110983	0.218155	NA	NA
		beta.exposure	Outlier-corrected	NA	NA	NA	NA	NA	NA	NA
		NA	NA	NA	NA	NA	NA	NA	0.38	NA
genus.Eggerthella.id.819.summary.txt.gz	HannumAge	beta.exposure	Raw	0.0372617	0.0724144	0.514562	0.618039	0.074728	NA	NA
		beta.exposure	Outlier-corrected	NA	NA	NA	NA	NA	NA	NA
		NA	NA	NA	NA	NA	NA	NA	0.899	NA
genus.Eisenbergiella.id.11304.summary.txt.gz	HannumAge	beta.exposure	Raw	-0.0358001	0.068912	-0.519505	0.614712	0.0711225	NA	NA
		beta.exposure	Outlier-corrected	NA	NA	NA	NA	NA	NA	NA
		NA	NA	NA	NA	NA	NA	NA	0.933	NA
genus.Enterorhabdus.id.820.summary.txt.gz	HannumAge	beta.exposure	Raw	-0.128469	0.113146	-1.13544	0.299504	0.123826	NA	NA
		beta.exposure	Outlier-corrected	NA	NA	NA	NA	NA	NA	NA
		NA	NA	NA	NA	NA	NA	NA	0.643	NA
genus.Erysipelatoclostridium.id.11381.summary.txt.gz	HannumAge	beta.exposure	Raw	-0.200176	0.124136	-1.61255	0.12915	0.131915	NA	NA
		beta.exposure	Outlier-corrected	NA	NA	NA	NA	NA	NA	NA
		NA	NA	NA	NA	NA	NA	NA	0.302	NA
genus.ErysipelotrichaceaeUCG003.id.11384.summary.txt.gz	HannumAge	beta.exposure	Raw	-0.000733	0.171692	-0.00426783	0.996651	0.174576	NA	NA
		beta.exposure	Outlier-corrected	NA	NA	NA	NA	NA	NA	NA
		NA	NA	NA	NA	NA	NA	NA	0.047	NA
		NA	NA	NA	NA	NA	NA	NA	NA	NA
genus.Escherichia.Shigella.id.3504.summary.txt.gz	HannumAge	beta.exposure	Raw	0.0513142	0.170439	0.301071	0.7702	0.175665	NA	NA
		beta.exposure	Outlier-corrected	NA	NA	NA	NA	NA	NA	NA
		NA	NA	NA	NA	NA	NA	NA	0.321	NA
genus.Faecalibacterium.id.2057.summary.txt.gz	HannumAge	beta.exposure	Raw	0.200425	0.114359	1.75259	0.11358	0.126666	NA	NA
		beta.exposure	Outlier-corrected	NA	NA	NA	NA	NA	NA	NA
		NA	NA	NA	NA	NA	NA	NA	0.888	NA
genus.FamilyXIIIAD3011group.id.11293.summary.txt.gz	HannumAge	beta.exposure	Raw	0.0226321	0.167123	0.135422	0.894523	0.170702	NA	NA
		beta.exposure	Outlier-corrected	NA	NA	NA	NA	NA	NA	NA
		NA	NA	NA	NA	NA	NA	NA	0.286	NA
genus.FamilyXIIIUCG001.id.11294.summary.txt.gz	HannumAge	beta.exposure	Raw	-0.0794328	0.16086	-0.493802	0.636561	0.168107	NA	NA
		beta.exposure	Outlier-corrected	NA	NA	NA	NA	NA	NA	NA
		NA	NA	NA	NA	NA	NA	NA	0.545	NA
genus.Flavonifractor.id.2059.summary.txt.gz	HannumAge	beta.exposure	Raw	-0.351198	0.262781	-1.33647	0.252353	0.306816	NA	NA
		beta.exposure	Outlier-corrected	NA	NA	NA	NA	NA	NA	NA
		NA	NA	NA	NA	NA	NA	NA	0.245	NA
genus.Fusicatenibacter.id.11305.summary.txt.gz	HannumAge	beta.exposure	Raw	0.139479	0.101493	1.37427	0.187205	0.105755	NA	NA
		beta.exposure	Outlier-corrected	NA	NA	NA	NA	NA	NA	NA
		NA	NA	NA	NA	NA	NA	NA	0.947	NA
genus.Gordonibacter.id.821.summary.txt.gz	HannumAge	beta.exposure	Raw	-0.036458	0.0883928	-0.412454	0.687931	0.0907672	NA	NA
		beta.exposure	Outlier-corrected	NA	NA	NA	NA	NA	NA	NA
		NA	NA	NA	NA	NA	NA	NA	0.346	NA
genus.Haemophilus.id.3698.summary.txt.gz	HannumAge	beta.exposure	Raw	0.358807	0.0932417	3.84814	0.00489043	0.1275	NA	NA
		beta.exposure	Outlier-corrected	NA	NA	NA	NA	NA	NA	NA
		NA	NA	NA	NA	NA	NA	NA	0.822	NA
genus.Holdemanella.id.11393.summary.txt.gz	HannumAge	beta.exposure	Raw	-0.0543413	0.0774966	-0.701209	0.499165	0.0804098	NA	NA
		beta.exposure	Outlier-corrected	NA	NA	NA	NA	NA	NA	NA
		NA	NA	NA	NA	NA	NA	NA	0.924	NA
genus.Holdemania.id.2157.summary.txt.gz	HannumAge	beta.exposure	Raw	0.00131752	0.129348	0.0101859	0.992017	0.131676	NA	NA
		beta.exposure	Outlier-corrected	NA	NA	NA	NA	NA	NA	NA
		NA	NA	NA	NA	NA	NA	NA	0.139	NA
genus.Howardella.id.2000.summary.txt.gz	HannumAge	beta.exposure	Raw	0.0456409	0.134008	0.340583	0.741232	0.138213	NA	NA
		beta.exposure	Outlier-corrected	-0.0464398	0.115711	-0.401343	0.698675	0.119965	NA	NA
		NA	NA	NA	NA	NA	NA	NA	0.018	NA
		NA	NA	NA	NA	NA	NA	NA	NA	rs901099
genus.Hungatella.id.11306.summary.txt.gz	HannumAge	beta.exposure	Raw	0.184358	0.0925887	1.99115	0.117296	0.117709	NA	NA
		beta.exposure	Outlier-corrected	NA	NA	NA	NA	NA	NA	NA
		NA	NA	NA	NA	NA	NA	NA	0.771	NA
genus.Intestinibacter.id.11345.summary.txt.gz	HannumAge	beta.exposure	Raw	0.0751012	0.13067	0.574738	0.57528	0.134039	NA	NA
		beta.exposure	Outlier-corrected	NA	NA	NA	NA	NA	NA	NA
		NA	NA	NA	NA	NA	NA	NA	0.523	NA
genus.Intestinimonas.id.2062.summary.txt.gz	HannumAge	beta.exposure	Raw	-0.121785	0.0883387	-1.37861	0.186986	0.0922928	NA	NA
		beta.exposure	Outlier-corrected	NA	NA	NA	NA	NA	NA	NA
		NA	NA	NA	NA	NA	NA	NA	0.895	NA
genus.Lachnoclostridium.id.11308.summary.txt.gz	HannumAge	beta.exposure	Raw	0.0567956	0.204221	0.278109	0.785663	0.208848	NA	NA
		beta.exposure	Outlier-corrected	NA	NA	NA	NA	NA	NA	NA
		NA	NA	NA	NA	NA	NA	NA	0.153	NA
genus.Lachnospira.id.2004.summary.txt.gz	HannumAge	beta.exposure	Raw	0.0732653	0.23687	0.309306	0.769563	0.250098	NA	NA
		beta.exposure	Outlier-corrected	NA	NA	NA	NA	NA	NA	NA
		NA	NA	NA	NA	NA	NA	NA	0.441	NA
genus.LachnospiraceaeFCS020group.id.11314.summary.txt.gz	HannumAge	beta.exposure	Raw	-0.214188	0.139999	-1.52992	0.154271	0.150349	NA	NA
		beta.exposure	Outlier-corrected	NA	NA	NA	NA	NA	NA	NA
		NA	NA	NA	NA	NA	NA	NA	0.501	NA
genus.LachnospiraceaeNC2004group.id.11316.summary.txt.gz	HannumAge	beta.exposure	Raw	-0.0669448	0.0999702	-0.669648	0.521937	0.104542	NA	NA
		beta.exposure	Outlier-corrected	NA	NA	NA	NA	NA	NA	NA
		NA	NA	NA	NA	NA	NA	NA	0.733	NA
genus.LachnospiraceaeND3007group.id.11317.summary.txt.gz	HannumAge	beta.exposure	Raw	-0.0669448	0.0999702	-0.669648	0.521937	0.104542	NA	NA
		beta.exposure	Outlier-corrected	NA	NA	NA	NA	NA	NA	NA
		NA	NA	NA	NA	NA	NA	NA	0.733	NA
genus.LachnospiraceaeNK4A136group.id.11319.summary.txt.gz	HannumAge	beta.exposure	Raw	0.198853	0.142985	1.39073	0.186019	0.150367	NA	NA
		beta.exposure	Outlier-corrected	NA	NA	NA	NA	NA	NA	NA
		NA	NA	NA	NA	NA	NA	NA	0.342	NA
genus.LachnospiraceaeUCG001.id.11321.summary.txt.gz	HannumAge	beta.exposure	Raw	0.128694	0.0793147	1.62257	0.130642	0.0851388	NA	NA
		beta.exposure	Outlier-corrected	NA	NA	NA	NA	NA	NA	NA
		NA	NA	NA	NA	NA	NA	NA	0.977	NA
genus.LachnospiraceaeUCG004.id.11324.summary.txt.gz	HannumAge	beta.exposure	Raw	0.0902417	0.173084	0.521375	0.612441	0.178135	NA	NA
		beta.exposure	Outlier-corrected	NA	NA	NA	NA	NA	NA	NA
		NA	NA	NA	NA	NA	NA	NA	0.295	NA
genus.LachnospiraceaeUCG008.id.11328.summary.txt.gz	HannumAge	beta.exposure	Raw	0.22457	0.133994	1.67597	0.124679	0.146259	NA	NA
		beta.exposure	Outlier-corrected	NA	NA	NA	NA	NA	NA	NA
		NA	NA	NA	NA	NA	NA	NA	0.188	NA
genus.LachnospiraceaeUCG010.id.11330.summary.txt.gz	HannumAge	beta.exposure	Raw	0.01518	0.161037	0.094264	0.926965	0.165604	NA	NA
		beta.exposure	Outlier-corrected	NA	NA	NA	NA	NA	NA	NA
		NA	NA	NA	NA	NA	NA	NA	0.414	NA
genus.Lactobacillus.id.1837.summary.txt.gz	HannumAge	beta.exposure	Raw	-0.188095	0.159508	-1.17922	0.268542	0.170003	NA	NA
		beta.exposure	Outlier-corrected	NA	NA	NA	NA	NA	NA	NA
		NA	NA	NA	NA	NA	NA	NA	0.065	NA
genus.Lactococcus.id.1851.summary.txt.gz	HannumAge	beta.exposure	Raw	0.184926	0.13837	1.33646	0.218161	0.150171	NA	NA
		beta.exposure	Outlier-corrected	NA	NA	NA	NA	NA	NA	NA
		NA	NA	NA	NA	NA	NA	NA	0.052	NA
genus.Marvinbryantia.id.2005.summary.txt.gz	HannumAge	beta.exposure	Raw	0.0631671	0.167067	0.378094	0.714124	0.172436	NA	NA
		beta.exposure	Outlier-corrected	NA	NA	NA	NA	NA	NA	NA
		NA	NA	NA	NA	NA	NA	NA	0.368	NA
genus.Methanobrevibacter.id.123.summary.txt.gz	HannumAge	beta.exposure	Raw	0.0771427	0.149819	0.514907	0.628564	0.159468	NA	NA
		beta.exposure	Outlier-corrected	NA	NA	NA	NA	NA	NA	NA
		NA	NA	NA	NA	NA	NA	NA	0.16	NA
genus.Odoribacter.id.952.summary.txt.gz	HannumAge	beta.exposure	Raw	0.310198	0.184142	1.68456	0.143056	0.21181	NA	NA
		beta.exposure	Outlier-corrected	NA	NA	NA	NA	NA	NA	NA
		NA	NA	NA	NA	NA	NA	NA	0.594	NA
genus.Olsenella.id.822.summary.txt.gz	HannumAge	beta.exposure	Raw	0.00596045	0.057297	0.104027	0.919205	0.0587608	NA	NA
		beta.exposure	Outlier-corrected	NA	NA	NA	NA	NA	NA	NA
		NA	NA	NA	NA	NA	NA	NA	0.919	NA
genus.Oscillibacter.id.2063.summary.txt.gz	HannumAge	beta.exposure	Raw	0.082091	0.110275	0.74442	0.469866	0.11359	NA	NA
		beta.exposure	Outlier-corrected	NA	NA	NA	NA	NA	NA	NA
		NA	NA	NA	NA	NA	NA	NA	0.529	NA
genus.Oscillospira.id.2064.summary.txt.gz	HannumAge	beta.exposure	Raw	-0.023734	0.171307	-0.138547	0.89371	0.177635	NA	NA
		beta.exposure	Outlier-corrected	NA	NA	NA	NA	NA	NA	NA
		NA	NA	NA	NA	NA	NA	NA	0.367	NA
genus.Oxalobacter.id.2978.summary.txt.gz	HannumAge	beta.exposure	Raw	-0.00319649	0.0516981	-0.06183	0.951917	0.0530096	NA	NA
		beta.exposure	Outlier-corrected	NA	NA	NA	NA	NA	NA	NA
		NA	NA	NA	NA	NA	NA	NA	0.975	NA
genus.Parabacteroides.id.954.summary.txt.gz	HannumAge	beta.exposure	Raw	-0.233374	0.201732	-1.15685	0.299595	0.224982	NA	NA
		beta.exposure	Outlier-corrected	NA	NA	NA	NA	NA	NA	NA
		NA	NA	NA	NA	NA	NA	NA	0.548	NA
genus.Paraprevotella.id.962.summary.txt.gz	HannumAge	beta.exposure	Raw	0.0570266	0.150575	0.378724	0.711508	0.154196	NA	NA
		beta.exposure	Outlier-corrected	NA	NA	NA	NA	NA	NA	NA
		NA	NA	NA	NA	NA	NA	NA	0.014	NA
		NA	NA	NA	NA	NA	NA	NA	NA	NA
genus.Parasutterella.id.2892.summary.txt.gz	HannumAge	beta.exposure	Raw	-0.0635516	0.119854	-0.530243	0.604252	0.122617	NA	NA
		beta.exposure	Outlier-corrected	NA	NA	NA	NA	NA	NA	NA
		NA	NA	NA	NA	NA	NA	NA	0.438	NA
genus.Peptococcus.id.2037.summary.txt.gz	HannumAge	beta.exposure	Raw	0.152539	0.0942415	1.6186	0.133823	0.101748	NA	NA
		beta.exposure	Outlier-corrected	NA	NA	NA	NA	NA	NA	NA
		NA	NA	NA	NA	NA	NA	NA	0.561	NA
genus.Phascolarctobacterium.id.2168.summary.txt.gz	HannumAge	beta.exposure	Raw	-0.165303	0.052442	-3.15211	0.0116978	0.0655669	NA	NA
		beta.exposure	Outlier-corrected	NA	NA	NA	NA	NA	NA	NA
		NA	NA	NA	NA	NA	NA	NA	1	NA
genus.Prevotella7.id.11182.summary.txt.gz	HannumAge	beta.exposure	Raw	-0.0924172	0.0861285	-1.07302	0.308475	0.090745	NA	NA
		beta.exposure	Outlier-corrected	NA	NA	NA	NA	NA	NA	NA
		NA	NA	NA	NA	NA	NA	NA	0.461	NA
genus.Prevotella9.id.11183.summary.txt.gz	HannumAge	beta.exposure	Raw	0.0902843	0.123948	0.728405	0.479282	0.127618	NA	NA
		beta.exposure	Outlier-corrected	NA	NA	NA	NA	NA	NA	NA
		NA	NA	NA	NA	NA	NA	NA	0.436	NA
genus.RikenellaceaeRC9gutgroup.id.11191.summary.txt.gz	HannumAge	beta.exposure	Raw	-0.138354	0.0780536	-1.77256	0.106709	0.0857659	NA	NA
		beta.exposure	Outlier-corrected	NA	NA	NA	NA	NA	NA	NA
		NA	NA	NA	NA	NA	NA	NA	0.568	NA
genus.Romboutsia.id.11347.summary.txt.gz	HannumAge	beta.exposure	Raw	0.0381521	0.0968218	0.394044	0.700461	0.099174	NA	NA
		beta.exposure	Outlier-corrected	NA	NA	NA	NA	NA	NA	NA
		NA	NA	NA	NA	NA	NA	NA	0.955	NA
genus.Roseburia.id.2012.summary.txt.gz	HannumAge	beta.exposure	Raw	-0.252892	0.149256	-1.69435	0.114005	0.160013	NA	NA
		beta.exposure	Outlier-corrected	NA	NA	NA	NA	NA	NA	NA
		NA	NA	NA	NA	NA	NA	NA	0.596	NA
genus.Ruminiclostridium5.id.11355.summary.txt.gz	HannumAge	beta.exposure	Raw	0.28554	0.131023	2.17931	0.0543089	0.148382	NA	NA
		beta.exposure	Outlier-corrected	NA	NA	NA	NA	NA	NA	NA
		NA	NA	NA	NA	NA	NA	NA	0.89	NA
genus.Ruminiclostridium6.id.11356.summary.txt.gz	HannumAge	beta.exposure	Raw	0.0261136	0.115614	0.22587	0.824351	0.117654	NA	NA
		beta.exposure	Outlier-corrected	NA	NA	NA	NA	NA	NA	NA
		NA	NA	NA	NA	NA	NA	NA	0.632	NA
genus.Ruminiclostridium9.id.11357.summary.txt.gz	HannumAge	beta.exposure	Raw	0.167361	0.176526	0.948081	0.370843	0.187018	NA	NA
		beta.exposure	Outlier-corrected	NA	NA	NA	NA	NA	NA	NA
		NA	NA	NA	NA	NA	NA	NA	0.618	NA
genus.RuminococcaceaeNK4A214group.id.11358.summary.txt.gz	HannumAge	beta.exposure	Raw	-0.0892219	0.167694	-0.532052	0.604401	0.172216	NA	NA
		beta.exposure	Outlier-corrected	NA	NA	NA	NA	NA	NA	NA
		NA	NA	NA	NA	NA	NA	NA	0.312	NA
genus.RuminococcaceaeUCG002.id.11360.summary.txt.gz	HannumAge	beta.exposure	Raw	-0.090646	0.105274	-0.86105	0.398935	0.107461	NA	NA
		beta.exposure	Outlier-corrected	NA	NA	NA	NA	NA	NA	NA
		NA	NA	NA	NA	NA	NA	NA	0.781	NA
genus.RuminococcaceaeUCG003.id.11361.summary.txt.gz	HannumAge	beta.exposure	Raw	-0.105176	0.101895	-1.03221	0.324137	0.106671	NA	NA
		beta.exposure	Outlier-corrected	NA	NA	NA	NA	NA	NA	NA
		NA	NA	NA	NA	NA	NA	NA	0.937	NA
genus.RuminococcaceaeUCG004.id.11362.summary.txt.gz	HannumAge	beta.exposure	Raw	-0.280432	0.136926	-2.04806	0.0708357	0.155232	NA	NA
		beta.exposure	Outlier-corrected	NA	NA	NA	NA	NA	NA	NA
		NA	NA	NA	NA	NA	NA	NA	0.503	NA
genus.RuminococcaceaeUCG005.id.11363.summary.txt.gz	HannumAge	beta.exposure	Raw	-0.0444007	0.127532	-0.348155	0.733297	0.130306	NA	NA
		beta.exposure	Outlier-corrected	NA	NA	NA	NA	NA	NA	NA
		NA	NA	NA	NA	NA	NA	NA	0.702	NA
genus.RuminococcaceaeUCG009.id.11366.summary.txt.gz	HannumAge	beta.exposure	Raw	-0.052431	0.106028	-0.4945	0.630681	0.109057	NA	NA
		beta.exposure	Outlier-corrected	NA	NA	NA	NA	NA	NA	NA
		NA	NA	NA	NA	NA	NA	NA	0.604	NA
genus.RuminococcaceaeUCG010.id.11367.summary.txt.gz	HannumAge	beta.exposure	Raw	0.244774	0.240779	1.01659	0.355988	0.265183	NA	NA
		beta.exposure	Outlier-corrected	NA	NA	NA	NA	NA	NA	NA
		NA	NA	NA	NA	NA	NA	NA	0.267	NA
genus.RuminococcaceaeUCG011.id.11368.summary.txt.gz	HannumAge	beta.exposure	Raw	-0.175753	0.115262	-1.52481	0.171132	0.128421	NA	NA
		beta.exposure	Outlier-corrected	NA	NA	NA	NA	NA	NA	NA
		NA	NA	NA	NA	NA	NA	NA	0.229	NA
genus.RuminococcaceaeUCG013.id.11370.summary.txt.gz	HannumAge	beta.exposure	Raw	0.259709	0.14769	1.75848	0.106418	0.16086	NA	NA
		beta.exposure	Outlier-corrected	NA	NA	NA	NA	NA	NA	NA
		NA	NA	NA	NA	NA	NA	NA	0.589	NA
genus.RuminococcaceaeUCG014.id.11371.summary.txt.gz	HannumAge	beta.exposure	Raw	-0.165544	0.13879	-1.19276	0.260494	0.147121	NA	NA
		beta.exposure	Outlier-corrected	NA	NA	NA	NA	NA	NA	NA
		NA	NA	NA	NA	NA	NA	NA	0.683	NA
genus.Ruminococcus1.id.11373.summary.txt.gz	HannumAge	beta.exposure	Raw	-0.294262	0.137622	-2.13819	0.0612009	0.157188	NA	NA
		beta.exposure	Outlier-corrected	NA	NA	NA	NA	NA	NA	NA
		NA	NA	NA	NA	NA	NA	NA	0.831	NA
genus.Ruminococcus2.id.11374.summary.txt.gz	HannumAge	beta.exposure	Raw	-0.23998	0.15318	-1.56666	0.139514	0.162412	NA	NA
		beta.exposure	Outlier-corrected	NA	NA	NA	NA	NA	NA	NA
		NA	NA	NA	NA	NA	NA	NA	0.252	NA
genus.Sellimonas.id.14369.summary.txt.gz	HannumAge	beta.exposure	Raw	0.174417	0.0709596	2.45798	0.0394431	0.0846876	NA	NA
		beta.exposure	Outlier-corrected	NA	NA	NA	NA	NA	NA	NA
		NA	NA	NA	NA	NA	NA	NA	0.741	NA
genus.Senegalimassilia.id.11160.summary.txt.gz	HannumAge	beta.exposure	Raw	0.388523	0.0894226	4.3448	0.0122068	0.155031	NA	NA
		beta.exposure	Outlier-corrected	NA	NA	NA	NA	NA	NA	NA
		NA	NA	NA	NA	NA	NA	NA	0.899	NA
genus.Slackia.id.825.summary.txt.gz	HannumAge	beta.exposure	Raw	0.0838749	0.257031	0.326322	0.757397	0.271527	NA	NA
		beta.exposure	Outlier-corrected	0.343955	0.146002	2.35583	0.0780171	0.195173	NA	NA
		NA	NA	NA	NA	NA	NA	NA	0.025	NA
		NA	NA	NA	NA	NA	NA	NA	NA	rs8901
genus.Streptococcus.id.1853.summary.txt.gz	HannumAge	beta.exposure	Raw	0.04606	0.137142	0.335856	0.74196	0.13989	NA	NA
		beta.exposure	Outlier-corrected	NA	NA	NA	NA	NA	NA	NA
		NA	NA	NA	NA	NA	NA	NA	0.644	NA
genus.Subdoligranulum.id.2070.summary.txt.gz	HannumAge	beta.exposure	Raw	0.123232	0.120496	1.02271	0.330551	0.126651	NA	NA
		beta.exposure	Outlier-corrected	NA	NA	NA	NA	NA	NA	NA
		NA	NA	NA	NA	NA	NA	NA	0.899	NA
genus.Sutterella.id.2896.summary.txt.gz	HannumAge	beta.exposure	Raw	0.0672904	0.18475	0.364224	0.722595	0.189554	NA	NA
		beta.exposure	Outlier-corrected	NA	NA	NA	NA	NA	NA	NA
		NA	NA	NA	NA	NA	NA	NA	0.142	NA
genus.Terrisporobacter.id.11348.summary.txt.gz	HannumAge	beta.exposure	Raw	-0.222072	0.221538	-1.00241	0.372866	0.249207	NA	NA
		beta.exposure	Outlier-corrected	NA	NA	NA	NA	NA	NA	NA
		NA	NA	NA	NA	NA	NA	NA	0.168	NA
genus.Turicibacter.id.2162.summary.txt.gz	HannumAge	beta.exposure	Raw	-0.00206058	0.12799	-0.0160996	0.987506	0.131588	NA	NA
		beta.exposure	Outlier-corrected	NA	NA	NA	NA	NA	NA	NA
		NA	NA	NA	NA	NA	NA	NA	0.569	NA
genus.Tyzzerella3.id.11335.summary.txt.gz	HannumAge	beta.exposure	Raw	0.12422	0.0991794	1.25248	0.234254	0.104433	NA	NA
		beta.exposure	Outlier-corrected	NA	NA	NA	NA	NA	NA	NA
		NA	NA	NA	NA	NA	NA	NA	0.293	NA
genus.Veillonella.id.2198.summary.txt.gz	HannumAge	beta.exposure	Raw	-0.0256004	0.106628	-0.240091	0.818252	0.111406	NA	NA
		beta.exposure	Outlier-corrected	NA	NA	NA	NA	NA	NA	NA
		NA	NA	NA	NA	NA	NA	NA	0.887	NA
genus.Victivallis.id.2256.summary.txt.gz	HannumAge	beta.exposure	Raw	-0.119849	0.0849577	-1.41069	0.191952	0.0918505	NA	NA
		beta.exposure	Outlier-corrected	NA	NA	NA	NA	NA	NA	NA
		NA	NA	NA	NA	NA	NA	NA	0.452	NA
Steiger test for Mendelian randomization analysis of gut microbiota and Hannum
exposure	outcome	snp_r2.exposure	snp_r2.outcome	correct_causal_direction	steiger_pval
genus..Clostridiuminnocuumgroup.id.14397.summary.txt.gz	HannumAge	0.0462281	0.0002	TRUE	8.99e-34
genus..Eubacteriumbrachygroup.id.11296.summary.txt.gz	HannumAge	0.0536983	0.000534	TRUE	2.96e-35
genus..Eubacteriumcoprostanoligenesgroup.id.11375.summary.txt.gz	HannumAge	0.0169213	0.000333	TRUE	3.55e-31
genus..Eubacteriumeligensgroup.id.14372.summary.txt.gz	HannumAge	0.0108036	0.000197	TRUE	5.4e-18
genus..Eubacteriumfissicatenagroup.id.14373.summary.txt.gz	HannumAge	0.0512984	0.000563	TRUE	2.84e-32
genus..Eubacteriumhalliigroup.id.11338.summary.txt.gz	HannumAge	0.0337053	0.00025	TRUE	6.89e-58
genus..Eubacteriumnodatumgroup.id.11297.summary.txt.gz	HannumAge	0.0723862	9.47e-05	TRUE	6.24e-47
genus..Eubacteriumoxidoreducensgroup.id.11339.summary.txt.gz	HannumAge	0.0216483	0.000226	TRUE	2.22e-18
genus..Eubacteriumrectalegroup.id.14374.summary.txt.gz	HannumAge	0.0109006	0.00032	TRUE	1.05e-18
genus..Eubacteriumruminantiumgroup.id.11340.summary.txt.gz	HannumAge	0.0542458	0.000589	TRUE	5.66e-59
genus..Eubacteriumventriosumgroup.id.11341.summary.txt.gz	HannumAge	0.0219652	0.00081	TRUE	1e-32
genus..Eubacteriumxylanophilumgroup.id.14375.summary.txt.gz	HannumAge	0.0159328	0.000341	TRUE	4.64e-24
genus..Ruminococcusgauvreauiigroup.id.11342.summary.txt.gz	HannumAge	0.0185277	0.000487	TRUE	5.57e-28
genus..Ruminococcusgnavusgroup.id.14376.summary.txt.gz	HannumAge	0.0421629	0.000673	TRUE	4.24e-39
genus..Ruminococcustorquesgroup.id.14377.summary.txt.gz	HannumAge	0.0171541	0.000313	TRUE	1.89e-29
genus.Actinomyces.id.423.summary.txt.gz	HannumAge	0.0237943	0.000353	TRUE	1.62e-23
genus.Adlercreutzia.id.812.summary.txt.gz	HannumAge	0.0206334	0.000179	TRUE	1.09e-25
genus.Akkermansia.id.4037.summary.txt.gz	HannumAge	0.0215216	0.000115	TRUE	1.62e-34
genus.Alistipes.id.968.summary.txt.gz	HannumAge	0.0165905	0.000271	TRUE	6.46e-32
genus.Allisonella.id.2174.summary.txt.gz	HannumAge	0.0561615	0.000557	TRUE	1.43e-31
genus.Alloprevotella.id.961.summary.txt.gz	HannumAge	0.0420364	0.000151	TRUE	1.76e-24
genus.Anaerofilum.id.2053.summary.txt.gz	HannumAge	0.0495089	0.000228	TRUE	3.43e-43
genus.Anaerostipes.id.1991.summary.txt.gz	HannumAge	0.017903	0.000556	TRUE	5.76e-29
genus.Anaerotruncus.id.2054.summary.txt.gz	HannumAge	0.0193034	0.000432	TRUE	2.44e-32
genus.Bacteroides.id.918.summary.txt.gz	HannumAge	0.0114907	0.000237	TRUE	5.45e-22
genus.Barnesiella.id.944.summary.txt.gz	HannumAge	0.0236833	0.000489	TRUE	1.51e-36
genus.Bifidobacterium.id.436.summary.txt.gz	HannumAge	0.0276702	0.000485	TRUE	3.26e-44
genus.Bilophila.id.3170.summary.txt.gz	HannumAge	0.0217616	0.000759	TRUE	2.49e-29
genus.Blautia.id.1992.summary.txt.gz	HannumAge	0.0222071	0.000415	TRUE	3.25e-38
genus.Butyricicoccus.id.2055.summary.txt.gz	HannumAge	0.019308	0.00025	TRUE	9.38e-33
genus.Butyricimonas.id.945.summary.txt.gz	HannumAge	0.0278407	0.000423	TRUE	1.87e-37
genus.Butyrivibrio.id.1993.summary.txt.gz	HannumAge	0.0948844	0.000372	TRUE	3.58e-61
genus.CandidatusSoleaferrea.id.11350.summary.txt.gz	HannumAge	0.0309516	0.000246	TRUE	7.97e-31
genus.Catenibacterium.id.2153.summary.txt.gz	HannumAge	0.0326323	0.000281	TRUE	3.78e-19
genus.ChristensenellaceaeR.7group.id.11283.summary.txt.gz	HannumAge	0.0125316	0.000188	TRUE	2.52e-22
genus.Clostridiumsensustricto1.id.1873.summary.txt.gz	HannumAge	0.0169331	0.00019	TRUE	1.89e-24
genus.Collinsella.id.815.summary.txt.gz	HannumAge	0.0135023	0.000294	TRUE	6.51e-22
genus.Coprobacter.id.949.summary.txt.gz	HannumAge	0.0392783	0.000437	TRUE	5.85e-38
genus.Coprococcus1.id.11301.summary.txt.gz	HannumAge	0.0210872	0.000332	TRUE	3.04e-36
genus.Coprococcus2.id.11302.summary.txt.gz	HannumAge	0.0146096	0.000415	TRUE	5.44e-20
genus.Coprococcus3.id.11303.summary.txt.gz	HannumAge	0.0130691	0.000138	TRUE	1.18e-23
genus.DefluviitaleaceaeUCG011.id.11287.summary.txt.gz	HannumAge	0.0262702	0.000299	TRUE	1.59e-30
genus.Desulfovibrio.id.3173.summary.txt.gz	HannumAge	0.0271785	0.000706	TRUE	2.48e-29
genus.Dialister.id.2183.summary.txt.gz	HannumAge	0.0202955	0.000179	TRUE	9.64e-32
genus.Dorea.id.1997.summary.txt.gz	HannumAge	0.0158228	0.000476	TRUE	1.18e-25
genus.Eggerthella.id.819.summary.txt.gz	HannumAge	0.045229	0.000173	TRUE	2.28e-40
genus.Eisenbergiella.id.11304.summary.txt.gz	HannumAge	0.0414836	0.000139	TRUE	1.39e-40
genus.Enterorhabdus.id.820.summary.txt.gz	HannumAge	0.0248616	0.000152	TRUE	5.22e-27
genus.Erysipelatoclostridium.id.11381.summary.txt.gz	HannumAge	0.0353212	0.000672	TRUE	2.94e-43
genus.ErysipelotrichaceaeUCG003.id.11384.summary.txt.gz	HannumAge	0.0301354	0.000891	TRUE	4.94e-41
genus.Escherichia.Shigella.id.3504.summary.txt.gz	HannumAge	0.020005	0.000395	TRUE	1.26e-27
genus.Faecalibacterium.id.2057.summary.txt.gz	HannumAge	0.0223363	0.000213	TRUE	9.78e-39
genus.FamilyXIIIAD3011group.id.11293.summary.txt.gz	HannumAge	0.0209599	0.000508	TRUE	4.59e-32
genus.FamilyXIIIUCG001.id.11294.summary.txt.gz	HannumAge	0.0164289	0.000212	TRUE	7.19e-25
genus.Flavonifractor.id.2059.summary.txt.gz	HannumAge	0.0110777	0.000331	TRUE	2.12e-14
genus.Fusicatenibacter.id.11305.summary.txt.gz	HannumAge	0.0240047	0.000331	TRUE	3.56e-45
genus.Gordonibacter.id.821.summary.txt.gz	HannumAge	0.0688199	0.000449	TRUE	5.62e-45
genus.Haemophilus.id.3698.summary.txt.gz	HannumAge	0.0337444	0.000458	TRUE	9.94e-36
genus.Holdemanella.id.11393.summary.txt.gz	HannumAge	0.0387166	0.000167	TRUE	6.6e-43
genus.Holdemania.id.2157.summary.txt.gz	HannumAge	0.0414419	0.000709	TRUE	3.9e-47
genus.Howardella.id.2000.summary.txt.gz	HannumAge	0.0594123	0.000698	TRUE	1.3e-36
genus.Hungatella.id.11306.summary.txt.gz	HannumAge	0.0250488	0.000132	TRUE	1.02e-18
genus.Intestinibacter.id.11345.summary.txt.gz	HannumAge	0.026283	0.000423	TRUE	1.49e-38
genus.Intestinimonas.id.2062.summary.txt.gz	HannumAge	0.0444446	0.000381	TRUE	2.87e-62
genus.Lachnoclostridium.id.11308.summary.txt.gz	HannumAge	0.0160841	0.000548	TRUE	2.53e-27
genus.Lachnospira.id.2004.summary.txt.gz	HannumAge	0.00791816	0.000169	TRUE	5.55e-15
genus.LachnospiraceaeFCS020group.id.11314.summary.txt.gz	HannumAge	0.0254721	0.00044	TRUE	3.76e-38
genus.LachnospiraceaeNC2004group.id.11316.summary.txt.gz	HannumAge	0.0328526	0.0002	TRUE	1.8e-31
genus.LachnospiraceaeND3007group.id.11317.summary.txt.gz	HannumAge	0.00410724	3.86e-05	TRUE	1.4e-08
genus.LachnospiraceaeNK4A136group.id.11319.summary.txt.gz	HannumAge	0.0280464	0.000626	TRUE	6.32e-46
genus.LachnospiraceaeUCG001.id.11321.summary.txt.gz	HannumAge	0.0300085	0.000199	TRUE	2.29e-42
genus.LachnospiraceaeUCG004.id.11324.summary.txt.gz	HannumAge	0.0188772	0.000459	TRUE	1.42e-29
genus.LachnospiraceaeUCG008.id.11328.summary.txt.gz	HannumAge	0.0369945	0.000613	TRUE	9.68e-37
genus.LachnospiraceaeUCG010.id.11330.summary.txt.gz	HannumAge	0.0201781	0.000361	TRUE	6.5e-30
genus.Lactobacillus.id.1837.summary.txt.gz	HannumAge	0.0362817	0.000666	TRUE	6.45e-33
genus.Lactococcus.id.1851.summary.txt.gz	HannumAge	0.0497926	0.000673	TRUE	2.18e-32
genus.Marvinbryantia.id.2005.summary.txt.gz	HannumAge	0.0190631	0.000356	TRUE	1.19e-27
genus.Methanobrevibacter.id.123.summary.txt.gz	HannumAge	0.0366917	0.000311	TRUE	7.68e-23
genus.Odoribacter.id.952.summary.txt.gz	HannumAge	0.010951	0.00023	TRUE	4.31e-18
genus.Olsenella.id.822.summary.txt.gz	HannumAge	0.0645066	0.000152	TRUE	4.18e-45
genus.Oscillibacter.id.2063.summary.txt.gz	HannumAge	0.0372163	0.000451	TRUE	8.37e-45
genus.Oscillospira.id.2064.summary.txt.gz	HannumAge	0.0178063	0.000273	TRUE	2.73e-23
genus.Oxalobacter.id.2978.summary.txt.gz	HannumAge	0.0576045	0.000114	TRUE	8.46e-48
genus.Parabacteroides.id.954.summary.txt.gz	HannumAge	0.0102327	0.000185	TRUE	3.05e-18
genus.Paraprevotella.id.962.summary.txt.gz	HannumAge	0.0447626	0.00091	TRUE	2.58e-42
genus.Parasutterella.id.2892.summary.txt.gz	HannumAge	0.0340932	0.000521	TRUE	4.4e-47
genus.Peptococcus.id.2037.summary.txt.gz	HannumAge	0.0496031	0.000437	TRUE	6.46e-44
genus.Phascolarctobacterium.id.2168.summary.txt.gz	HannumAge	0.0204189	7.74e-05	TRUE	1.1e-32
genus.Prevotella7.id.11182.summary.txt.gz	HannumAge	0.0677703	0.000445	TRUE	9.66e-42
genus.Prevotella9.id.11183.summary.txt.gz	HannumAge	0.0333441	0.000507	TRUE	1.63e-41
genus.RikenellaceaeRC9gutgroup.id.11191.summary.txt.gz	HannumAge	0.0703567	0.000419	TRUE	3.29e-42
genus.Romboutsia.id.11347.summary.txt.gz	HannumAge	0.0269727	0.000215	TRUE	3.13e-44
genus.Roseburia.id.2012.summary.txt.gz	HannumAge	0.0193355	0.000475	TRUE	9.56e-34
genus.Ruminiclostridium5.id.11355.summary.txt.gz	HannumAge	0.0136837	0.000247	TRUE	5.48e-26
genus.Ruminiclostridium6.id.11356.summary.txt.gz	HannumAge	0.0323544	0.000434	TRUE	9.59e-48
genus.Ruminiclostridium9.id.11357.summary.txt.gz	HannumAge	0.0114927	0.000235	TRUE	2.48e-21
genus.RuminococcaceaeNK4A214group.id.11358.summary.txt.gz	HannumAge	0.0198039	0.000499	TRUE	1.43e-31
genus.RuminococcaceaeUCG002.id.11360.summary.txt.gz	HannumAge	0.0351277	0.000595	TRUE	2.25e-60
genus.RuminococcaceaeUCG003.id.11361.summary.txt.gz	HannumAge	0.0215017	0.000184	TRUE	3.51e-38
genus.RuminococcaceaeUCG004.id.11362.summary.txt.gz	HannumAge	0.0231938	0.000428	TRUE	6.48e-29
genus.RuminococcaceaeUCG005.id.11363.summary.txt.gz	HannumAge	0.0235097	0.000332	TRUE	8.84e-40
genus.RuminococcaceaeUCG009.id.11366.summary.txt.gz	HannumAge	0.0349203	0.000337	TRUE	9.89e-39
genus.RuminococcaceaeUCG010.id.11367.summary.txt.gz	HannumAge	0.0114894	0.000294	TRUE	1.58e-16
genus.RuminococcaceaeUCG011.id.11368.summary.txt.gz	HannumAge	0.0498694	0.000475	TRUE	1.55e-31
genus.RuminococcaceaeUCG013.id.11370.summary.txt.gz	HannumAge	0.0190817	0.000425	TRUE	4.38e-32
genus.RuminococcaceaeUCG014.id.11371.summary.txt.gz	HannumAge	0.0201649	0.000307	TRUE	3.76e-32
genus.Ruminococcus1.id.11373.summary.txt.gz	HannumAge	0.0154203	0.000291	TRUE	6.72e-26
genus.Ruminococcus2.id.11374.summary.txt.gz	HannumAge	0.0289706	0.000664	TRUE	1.16e-44
genus.Sellimonas.id.14369.summary.txt.gz	HannumAge	0.0637185	0.000311	TRUE	5.17e-37
genus.Senegalimassilia.id.11160.summary.txt.gz	HannumAge	0.0162698	0.000226	TRUE	1.29e-16
genus.Slackia.id.825.summary.txt.gz	HannumAge	0.0217922	0.000526	TRUE	9.14e-19
genus.Streptococcus.id.1853.summary.txt.gz	HannumAge	0.0215369	0.000422	TRUE	7.62e-38
genus.Subdoligranulum.id.2070.summary.txt.gz	HannumAge	0.0186667	0.000181	TRUE	3.39e-35
genus.Sutterella.id.2896.summary.txt.gz	HannumAge	0.0198811	0.00057	TRUE	9.16e-29
genus.Terrisporobacter.id.11348.summary.txt.gz	HannumAge	0.018152	0.000344	TRUE	1.56e-16
genus.Turicibacter.id.2162.summary.txt.gz	HannumAge	0.0256871	0.00027	TRUE	1.66e-32
genus.Tyzzerella3.id.11335.summary.txt.gz	HannumAge	0.0598153	0.00063	TRUE	3.15e-48
genus.Veillonella.id.2198.summary.txt.gz	HannumAge	0.0162133	8.62e-05	TRUE	6.76e-23
genus.Victivallis.id.2256.summary.txt.gz	HannumAge	0.0660568	0.000398	TRUE	2.18e-39
