# Supplementary material for: Genetic association of the gut microbiota with epigenetic clocks mediated by inflammatory cytokines: a Mendelian randomization analysis
Source: Front Immunol. 2024 Jun 6;15:1339722. doi: 10.3389/fimmu.2024.1339722 (PMC11186987; doi:10.3389/fimmu.2024.1339722)
Supplement: Supplementary file 5 [file Table_5.xlsx]

## Sheet: IEAA-FDR
Table S5：MR Results of gut microbiota and IEAA
outcome	exposure	method	nsnp	b	se	pval	lo_ci	up_ci	or	or_lci95	or_uci95	estimate	adjustP
IEEA	genus..Clostridiuminnocuumgroup.id.14397.summary.txt.gz	MR Egger	9	-0.221601	0.529317	0.688015	-1.25906	0.815861	0.801235	0.28392	2.26112	0.80 (0.28- 2.26)	1
IEEA	genus..Clostridiuminnocuumgroup.id.14397.summary.txt.gz	Weighted median	9	0.118026	0.146475	0.420372	-0.169065	0.405117	1.12527	0.844454	1.49948	1.13 (0.84- 1.50)	1
IEEA	genus..Clostridiuminnocuumgroup.id.14397.summary.txt.gz	Inverse variance weighted	9	0.0941358	0.104587	0.368084	-0.110855	0.299127	1.09871	0.895068	1.34868	1.10 (0.90- 1.35)	0.931957
IEEA	genus..Clostridiuminnocuumgroup.id.14397.summary.txt.gz	Simple mode	9	0.278301	0.23386	0.268148	-0.180064	0.736666	1.32088	0.835217	2.08896	1.32 (0.84- 2.09)	NA
IEEA	genus..Clostridiuminnocuumgroup.id.14397.summary.txt.gz	Weighted mode	9	0.285128	0.253159	0.292697	-0.211065	0.78132	1.32993	0.809722	2.18435	1.33 (0.81- 2.18)	NA
IEEA	genus..Eubacteriumbrachygroup.id.11296.summary.txt.gz	MR Egger	10	-0.616471	0.435013	0.194191	-1.4691	0.236156	0.539846	0.230133	1.26637	0.54 (0.23- 1.27)	1
IEEA	genus..Eubacteriumbrachygroup.id.11296.summary.txt.gz	Weighted median	10	-0.230781	0.134076	0.0852023	-0.493569	0.0320083	0.793914	0.610444	1.03253	0.79 (0.61- 1.03)	1
IEEA	genus..Eubacteriumbrachygroup.id.11296.summary.txt.gz	Inverse variance weighted	10	-0.069862	0.109939	0.525128	-0.285343	0.145619	0.932522	0.751756	1.15676	0.93 (0.75- 1.16)	0.93269
IEEA	genus..Eubacteriumbrachygroup.id.11296.summary.txt.gz	Simple mode	10	-0.316746	0.247939	0.233389	-0.802706	0.169215	0.728516	0.448115	1.18437	0.73 (0.45- 1.18)	NA
IEEA	genus..Eubacteriumbrachygroup.id.11296.summary.txt.gz	Weighted mode	10	-0.309147	0.251279	0.249772	-0.801653	0.183359	0.734073	0.448587	1.20125	0.73 (0.45- 1.20)	NA
IEEA	genus..Eubacteriumcoprostanoligenesgroup.id.11375.summary.txt.gz	MR Egger	13	-0.21608	0.717043	0.768769	-1.62148	1.18932	0.805671	0.197605	3.28486	0.81 (0.20- 3.28)	0.983693
IEEA	genus..Eubacteriumcoprostanoligenesgroup.id.11375.summary.txt.gz	Weighted median	13	-0.008353	0.250782	0.973429	-0.499886	0.48318	0.991682	0.6066	1.62122	0.99 (0.61- 1.62)	1
IEEA	genus..Eubacteriumcoprostanoligenesgroup.id.11375.summary.txt.gz	Inverse variance weighted	13	-0.025837	0.173008	0.881285	-0.364932	0.313258	0.974494	0.694244	1.36787	0.97 (0.69- 1.37)	1
IEEA	genus..Eubacteriumcoprostanoligenesgroup.id.11375.summary.txt.gz	Simple mode	13	0.399254	0.46541	0.407779	-0.512948	1.31146	1.49071	0.598728	3.71158	1.49 (0.60- 3.71)	NA
IEEA	genus..Eubacteriumcoprostanoligenesgroup.id.11375.summary.txt.gz	Weighted mode	13	0.4067	0.486432	0.419442	-0.546705	1.36011	1.50185	0.578854	3.89661	1.50 (0.58- 3.90)	NA
IEEA	genus..Eubacteriumeligensgroup.id.14372.summary.txt.gz	MR Egger	7	1.20236	0.85939	0.220662	-0.482046	2.88676	3.32796	0.617519	17.9352	3.33 (0.62- 17.94)	1
IEEA	genus..Eubacteriumeligensgroup.id.14372.summary.txt.gz	Weighted median	7	-0.00288124	0.305934	0.992486	-0.602513	0.59675	0.997123	0.547434	1.81621	1.00 (0.55- 1.82)	1
IEEA	genus..Eubacteriumeligensgroup.id.14372.summary.txt.gz	Inverse variance weighted	7	0.0888617	0.222451	0.68955	-0.347143	0.524867	1.09293	0.706704	1.69023	1.09 (0.71- 1.69)	0.954145
IEEA	genus..Eubacteriumeligensgroup.id.14372.summary.txt.gz	Simple mode	7	-0.0492708	0.431202	0.912756	-0.894426	0.795885	0.951923	0.408842	2.2164	0.95 (0.41- 2.22)	NA
IEEA	genus..Eubacteriumeligensgroup.id.14372.summary.txt.gz	Weighted mode	7	-0.023753	0.429134	0.957656	-0.864856	0.81735	0.976527	0.421112	2.26449	0.98 (0.42- 2.26)	NA
IEEA	genus..Eubacteriumfissicatenagroup.id.14373.summary.txt.gz	MR Egger	9	0.577271	0.590912	0.361157	-0.580917	1.73546	1.78117	0.559385	5.67153	1.78 (0.56- 5.67)	0.955058
IEEA	genus..Eubacteriumfissicatenagroup.id.14373.summary.txt.gz	Weighted median	9	-0.0375359	0.144616	0.795207	-0.320984	0.245912	0.96316	0.725435	1.27879	0.96 (0.73- 1.28)	1
IEEA	genus..Eubacteriumfissicatenagroup.id.14373.summary.txt.gz	Inverse variance weighted	9	0.0575643	0.107095	0.590918	-0.152342	0.267471	1.05925	0.858695	1.30666	1.06 (0.86- 1.31)	0.925253
IEEA	genus..Eubacteriumfissicatenagroup.id.14373.summary.txt.gz	Simple mode	9	-0.101895	0.248695	0.692765	-0.589337	0.385548	0.903125	0.554695	1.47042	0.90 (0.55- 1.47)	NA
IEEA	genus..Eubacteriumfissicatenagroup.id.14373.summary.txt.gz	Weighted mode	9	-0.105592	0.235646	0.665971	-0.567457	0.356274	0.899792	0.566965	1.428	0.90 (0.57- 1.43)	NA
IEEA	genus..Eubacteriumhalliigroup.id.11338.summary.txt.gz	MR Egger	16	-0.457481	0.305246	0.156151	-1.05576	0.140801	0.632876	0.347927	1.1512	0.63 (0.35- 1.15)	1
IEEA	genus..Eubacteriumhalliigroup.id.11338.summary.txt.gz	Weighted median	16	-0.244037	0.183636	0.183874	-0.603963	0.115889	0.783459	0.546641	1.12287	0.78 (0.55- 1.12)	1
IEEA	genus..Eubacteriumhalliigroup.id.11338.summary.txt.gz	Inverse variance weighted	16	-0.237834	0.140566	0.0906499	-0.513343	0.0376744	0.788333	0.598492	1.03839	0.79 (0.60- 1.04)	0.980667
IEEA	genus..Eubacteriumhalliigroup.id.11338.summary.txt.gz	Simple mode	16	-0.22514	0.307744	0.475698	-0.828318	0.378038	0.798404	0.436783	1.45942	0.80 (0.44- 1.46)	NA
IEEA	genus..Eubacteriumhalliigroup.id.11338.summary.txt.gz	Weighted mode	16	-0.235791	0.316	0.467097	-0.855151	0.383569	0.789946	0.425219	1.46751	0.79 (0.43- 1.47)	NA
IEEA	genus..Eubacteriumnodatumgroup.id.11297.summary.txt.gz	MR Egger	11	0.620705	0.361985	0.120538	-0.0887858	1.3302	1.86024	0.915042	3.78178	1.86 (0.92- 3.78)	1
IEEA	genus..Eubacteriumnodatumgroup.id.11297.summary.txt.gz	Weighted median	11	0.00743483	0.10959	0.945911	-0.207361	0.222231	1.00746	0.812726	1.24886	1.01 (0.81- 1.25)	1
IEEA	genus..Eubacteriumnodatumgroup.id.11297.summary.txt.gz	Inverse variance weighted	11	0.108904	0.0819298	0.183771	-0.0516787	0.269486	1.11506	0.949634	1.30929	1.12 (0.95- 1.31)	0.874752
IEEA	genus..Eubacteriumnodatumgroup.id.11297.summary.txt.gz	Simple mode	11	-0.0354946	0.168034	0.836947	-0.364842	0.293853	0.965128	0.694307	1.34159	0.97 (0.69- 1.34)	NA
IEEA	genus..Eubacteriumnodatumgroup.id.11297.summary.txt.gz	Weighted mode	11	-0.0354946	0.153384	0.821663	-0.336128	0.265139	0.965128	0.714532	1.30361	0.97 (0.71- 1.30)	NA
IEEA	genus..Eubacteriumoxidoreducensgroup.id.11339.summary.txt.gz	MR Egger	5	-0.216519	0.635171	0.755668	-1.46145	1.02842	0.805317	0.231899	2.79663	0.81 (0.23- 2.80)	1
IEEA	genus..Eubacteriumoxidoreducensgroup.id.11339.summary.txt.gz	Weighted median	5	-0.0252035	0.208641	0.903851	-0.43414	0.383733	0.975111	0.647822	1.46775	0.98 (0.65- 1.47)	1
IEEA	genus..Eubacteriumoxidoreducensgroup.id.11339.summary.txt.gz	Inverse variance weighted	5	-0.000697948	0.165976	0.996645	-0.326011	0.324615	0.999302	0.721797	1.3835	1.00 (0.72- 1.38)	1
IEEA	genus..Eubacteriumoxidoreducensgroup.id.11339.summary.txt.gz	Simple mode	5	-0.091707	0.337688	0.79939	-0.753576	0.570162	0.912372	0.47068	1.76855	0.91 (0.47- 1.77)	NA
IEEA	genus..Eubacteriumoxidoreducensgroup.id.11339.summary.txt.gz	Weighted mode	5	-0.0509098	0.295546	0.8716	-0.63018	0.52836	0.950364	0.532496	1.69615	0.95 (0.53- 1.70)	NA
IEEA	genus..Eubacteriumrectalegroup.id.14374.summary.txt.gz	MR Egger	8	0.290585	0.768159	0.718239	-1.21501	1.79618	1.33721	0.296708	6.02656	1.34 (0.30- 6.03)	1
IEEA	genus..Eubacteriumrectalegroup.id.14374.summary.txt.gz	Weighted median	8	0.174587	0.260686	0.503035	-0.336357	0.685531	1.19075	0.714368	1.98483	1.19 (0.71- 1.98)	1
IEEA	genus..Eubacteriumrectalegroup.id.14374.summary.txt.gz	Inverse variance weighted	8	0.000198843	0.214978	0.999262	-0.421158	0.421556	1.0002	0.656286	1.52433	1.00 (0.66- 1.52)	0.999262
IEEA	genus..Eubacteriumrectalegroup.id.14374.summary.txt.gz	Simple mode	8	0.280027	0.44386	0.54815	-0.589939	1.14999	1.32317	0.554361	3.15817	1.32 (0.55- 3.16)	NA
IEEA	genus..Eubacteriumrectalegroup.id.14374.summary.txt.gz	Weighted mode	8	0.280027	0.430983	0.536591	-0.5647	1.12475	1.32317	0.56853	3.07946	1.32 (0.57- 3.08)	NA
IEEA	genus..Eubacteriumruminantiumgroup.id.11340.summary.txt.gz	MR Egger	18	-0.212044	0.376358	0.580966	-0.949707	0.525618	0.808929	0.386854	1.6915	0.81 (0.39- 1.69)	0.987643
IEEA	genus..Eubacteriumruminantiumgroup.id.11340.summary.txt.gz	Weighted median	18	0.000802019	0.135246	0.995269	-0.26428	0.265884	1.0008	0.767758	1.30458	1.00 (0.77- 1.30)	1
IEEA	genus..Eubacteriumruminantiumgroup.id.11340.summary.txt.gz	Inverse variance weighted	18	-0.0118211	0.0997708	0.905685	-0.207372	0.18373	0.988248	0.812717	1.20169	0.99 (0.81- 1.20)	0.997931
IEEA	genus..Eubacteriumruminantiumgroup.id.11340.summary.txt.gz	Simple mode	18	0.0476477	0.228709	0.837444	-0.400622	0.495917	1.0488	0.669904	1.642	1.05 (0.67- 1.64)	NA
IEEA	genus..Eubacteriumruminantiumgroup.id.11340.summary.txt.gz	Weighted mode	18	0.0418827	0.232287	0.859044	-0.4134	0.497166	1.04277	0.661397	1.64406	1.04 (0.66- 1.64)	NA
IEEA	genus..Eubacteriumventriosumgroup.id.11341.summary.txt.gz	MR Egger	15	1.05724	0.91967	0.271027	-0.745318	2.85979	2.8784	0.474583	17.4578	2.88 (0.47- 17.46)	1
IEEA	genus..Eubacteriumventriosumgroup.id.11341.summary.txt.gz	Weighted median	15	0.0595527	0.225404	0.791622	-0.382238	0.501344	1.06136	0.682332	1.65094	1.06 (0.68- 1.65)	1
IEEA	genus..Eubacteriumventriosumgroup.id.11341.summary.txt.gz	Inverse variance weighted	15	0.262521	0.199718	0.188693	-0.128927	0.653968	1.3002	0.879039	1.92316	1.30 (0.88- 1.92)	0.863631
IEEA	genus..Eubacteriumventriosumgroup.id.11341.summary.txt.gz	Simple mode	15	-0.244142	0.401798	0.553167	-1.03167	0.543383	0.783377	0.356413	1.72182	0.78 (0.36- 1.72)	NA
IEEA	genus..Eubacteriumventriosumgroup.id.11341.summary.txt.gz	Weighted mode	15	-0.234412	0.347986	0.511518	-0.916466	0.447641	0.791035	0.39993	1.56462	0.79 (0.40- 1.56)	NA
IEEA	genus..Eubacteriumxylanophilumgroup.id.14375.summary.txt.gz	MR Egger	9	-0.859715	0.575194	0.178654	-1.98709	0.267665	0.423283	0.137093	1.30691	0.42 (0.14- 1.31)	1
IEEA	genus..Eubacteriumxylanophilumgroup.id.14375.summary.txt.gz	Weighted median	9	-0.0368253	0.249474	0.882649	-0.525794	0.452143	0.963845	0.591086	1.57168	0.96 (0.59- 1.57)	1
IEEA	genus..Eubacteriumxylanophilumgroup.id.14375.summary.txt.gz	Inverse variance weighted	9	-0.134761	0.182444	0.460124	-0.49235	0.222829	0.873925	0.611188	1.24961	0.87 (0.61- 1.25)	0.897619
IEEA	genus..Eubacteriumxylanophilumgroup.id.14375.summary.txt.gz	Simple mode	9	-0.0219608	0.375254	0.954768	-0.757458	0.713537	0.978279	0.468857	2.0412	0.98 (0.47- 2.04)	NA
IEEA	genus..Eubacteriumxylanophilumgroup.id.14375.summary.txt.gz	Weighted mode	9	-0.00559876	0.392866	0.988979	-0.775615	0.764418	0.994417	0.46042	2.14774	0.99 (0.46- 2.15)	NA
IEEA	genus..Ruminococcusgauvreauiigroup.id.11342.summary.txt.gz	MR Egger	11	0.996193	1.00251	0.346333	-0.968726	2.96111	2.70795	0.379566	19.3195	2.71 (0.38- 19.32)	0.958456
IEEA	genus..Ruminococcusgauvreauiigroup.id.11342.summary.txt.gz	Weighted median	11	0.0568234	0.245714	0.817115	-0.424777	0.538424	1.05847	0.653916	1.7133	1.06 (0.65- 1.71)	1
IEEA	genus..Ruminococcusgauvreauiigroup.id.11342.summary.txt.gz	Inverse variance weighted	11	0.140503	0.202108	0.486938	-0.255629	0.536635	1.15085	0.774429	1.71024	1.15 (0.77- 1.71)	0.9054
IEEA	genus..Ruminococcusgauvreauiigroup.id.11342.summary.txt.gz	Simple mode	11	-0.249471	0.436825	0.580538	-1.10565	0.606706	0.779213	0.330996	1.83438	0.78 (0.33- 1.83)	NA
IEEA	genus..Ruminococcusgauvreauiigroup.id.11342.summary.txt.gz	Weighted mode	11	-0.208213	0.363088	0.579007	-0.919866	0.50344	0.812034	0.398572	1.6544	0.81 (0.40- 1.65)	NA
IEEA	genus..Ruminococcusgnavusgroup.id.14376.summary.txt.gz	MR Egger	12	0.665174	0.620482	0.308897	-0.550971	1.88132	1.94483	0.57639	6.56215	1.94 (0.58- 6.56)	0.942532
IEEA	genus..Ruminococcusgnavusgroup.id.14376.summary.txt.gz	Weighted median	12	0.0406106	0.155535	0.794013	-0.264237	0.345458	1.04145	0.767791	1.41264	1.04 (0.77- 1.41)	1
IEEA	genus..Ruminococcusgnavusgroup.id.14376.summary.txt.gz	Inverse variance weighted	12	0.0315846	0.136325	0.816783	-0.235613	0.298782	1.03209	0.790086	1.34822	1.03 (0.79- 1.35)	1
IEEA	genus..Ruminococcusgnavusgroup.id.14376.summary.txt.gz	Simple mode	12	0.00575122	0.287665	0.984407	-0.558072	0.569575	1.00577	0.572311	1.76752	1.01 (0.57- 1.77)	NA
IEEA	genus..Ruminococcusgnavusgroup.id.14376.summary.txt.gz	Weighted mode	12	-0.0442628	0.286468	0.880004	-0.605741	0.517215	0.956702	0.54567	1.67735	0.96 (0.55- 1.68)	NA
IEEA	genus..Ruminococcustorquesgroup.id.14377.summary.txt.gz	MR Egger	9	-0.21336	0.516612	0.691964	-1.22592	0.799198	0.807865	0.293488	2.22376	0.81 (0.29- 2.22)	1
IEEA	genus..Ruminococcustorquesgroup.id.14377.summary.txt.gz	Weighted median	9	-0.086228	0.251178	0.731376	-0.578536	0.40608	0.917385	0.560719	1.50092	0.92 (0.56- 1.50)	1
IEEA	genus..Ruminococcustorquesgroup.id.14377.summary.txt.gz	Inverse variance weighted	9	-0.0243805	0.195373	0.90069	-0.407311	0.35855	0.975914	0.665437	1.43125	0.98 (0.67- 1.43)	1
IEEA	genus..Ruminococcustorquesgroup.id.14377.summary.txt.gz	Simple mode	9	-0.105505	0.378697	0.787618	-0.84775	0.636741	0.89987	0.428377	1.89031	0.90 (0.43- 1.89)	NA
IEEA	genus..Ruminococcustorquesgroup.id.14377.summary.txt.gz	Weighted mode	9	-0.125797	0.355519	0.732604	-0.822615	0.571021	0.881794	0.439282	1.77007	0.88 (0.44- 1.77)	NA
IEEA	genus.Actinomyces.id.423.summary.txt.gz	MR Egger	7	0.066444	0.5418	0.907172	-0.995483	1.12837	1.0687	0.369545	3.09062	1.07 (0.37- 3.09)	0.981395
IEEA	genus.Actinomyces.id.423.summary.txt.gz	Weighted median	7	0.0573181	0.206743	0.781593	-0.347897	0.462533	1.05899	0.706171	1.58809	1.06 (0.71- 1.59)	1
IEEA	genus.Actinomyces.id.423.summary.txt.gz	Inverse variance weighted	7	0.080621	0.185647	0.664093	-0.283248	0.44449	1.08396	0.753333	1.55969	1.08 (0.75- 1.56)	0.952133
IEEA	genus.Actinomyces.id.423.summary.txt.gz	Simple mode	7	0.420117	0.414632	0.350052	-0.39256	1.2328	1.52214	0.675326	3.43081	1.52 (0.68- 3.43)	NA
IEEA	genus.Actinomyces.id.423.summary.txt.gz	Weighted mode	7	-0.328613	0.393289	0.43541	-1.09946	0.442232	0.719921	0.333051	1.55618	0.72 (0.33- 1.56)	NA
IEEA	genus.Adlercreutzia.id.812.summary.txt.gz	MR Egger	8	-0.25391	0.704856	0.731017	-1.63543	1.12761	0.775762	0.194869	3.08826	0.78 (0.19- 3.09)	1
IEEA	genus.Adlercreutzia.id.812.summary.txt.gz	Weighted median	8	-0.262116	0.20687	0.205134	-0.667581	0.143348	0.769422	0.512948	1.15413	0.77 (0.51- 1.15)	1
IEEA	genus.Adlercreutzia.id.812.summary.txt.gz	Inverse variance weighted	8	-0.246197	0.155497	0.113355	-0.550971	0.058577	0.781768	0.57639	1.06033	0.78 (0.58- 1.06)	0.843078
IEEA	genus.Adlercreutzia.id.812.summary.txt.gz	Simple mode	8	-0.44978	0.337886	0.224853	-1.11204	0.212476	0.637768	0.328889	1.23674	0.64 (0.33- 1.24)	NA
IEEA	genus.Adlercreutzia.id.812.summary.txt.gz	Weighted mode	8	-0.378936	0.334388	0.294437	-1.03434	0.276465	0.684589	0.355462	1.31846	0.68 (0.36- 1.32)	NA
IEEA	genus.Akkermansia.id.4037.summary.txt.gz	MR Egger	10	-0.473561	0.557265	0.420142	-1.5658	0.618679	0.622781	0.208921	1.85647	0.62 (0.21- 1.86)	0.961479
IEEA	genus.Akkermansia.id.4037.summary.txt.gz	Weighted median	10	-0.0984648	0.216331	0.648995	-0.522474	0.325544	0.906228	0.593052	1.38478	0.91 (0.59- 1.38)	1
IEEA	genus.Akkermansia.id.4037.summary.txt.gz	Inverse variance weighted	10	-0.065382	0.156349	0.675815	-0.371825	0.241061	0.93671	0.689475	1.2726	0.94 (0.69- 1.27)	0.946141
IEEA	genus.Akkermansia.id.4037.summary.txt.gz	Simple mode	10	-0.0834851	0.343361	0.813347	-0.756473	0.589502	0.919905	0.469319	1.80309	0.92 (0.47- 1.80)	NA
IEEA	genus.Akkermansia.id.4037.summary.txt.gz	Weighted mode	10	-0.134354	0.312286	0.677149	-0.746435	0.477727	0.874281	0.474054	1.61241	0.87 (0.47- 1.61)	NA
IEEA	genus.Alistipes.id.968.summary.txt.gz	MR Egger	14	-0.29654	0.836532	0.729125	-1.93614	1.34306	0.743386	0.144259	3.83076	0.74 (0.14- 3.83)	1
IEEA	genus.Alistipes.id.968.summary.txt.gz	Weighted median	14	-0.213764	0.23878	0.370662	-0.681773	0.254245	0.807539	0.50572	1.28949	0.81 (0.51- 1.29)	1
IEEA	genus.Alistipes.id.968.summary.txt.gz	Inverse variance weighted	14	-0.285454	0.172161	0.0973047	-0.622889	0.0519818	0.751673	0.536392	1.05336	0.75 (0.54- 1.05)	0.964939
IEEA	genus.Alistipes.id.968.summary.txt.gz	Simple mode	14	-0.206836	0.411823	0.623895	-1.01401	0.600338	0.813153	0.362762	1.82273	0.81 (0.36- 1.82)	NA
IEEA	genus.Alistipes.id.968.summary.txt.gz	Weighted mode	14	-0.188244	0.419051	0.660674	-1.00958	0.633096	0.828412	0.36437	1.88343	0.83 (0.36- 1.88)	NA
IEEA	genus.Allisonella.id.2174.summary.txt.gz	MR Egger	8	-0.596374	0.915063	0.538723	-2.3899	1.19715	0.550805	0.0916391	3.31067	0.55 (0.09- 3.31)	0.956836
IEEA	genus.Allisonella.id.2174.summary.txt.gz	Weighted median	8	-0.177069	0.12352	0.151708	-0.419167	0.06503	0.837722	0.657594	1.06719	0.84 (0.66- 1.07)	1
IEEA	genus.Allisonella.id.2174.summary.txt.gz	Inverse variance weighted	8	-0.128326	0.128444	0.317755	-0.380077	0.123424	0.879566	0.683809	1.13136	0.88 (0.68- 1.13)	0.922264
IEEA	genus.Allisonella.id.2174.summary.txt.gz	Simple mode	8	-0.195984	0.200963	0.361937	-0.589871	0.197903	0.822025	0.554399	1.21884	0.82 (0.55- 1.22)	NA
IEEA	genus.Allisonella.id.2174.summary.txt.gz	Weighted mode	8	-0.211917	0.174722	0.264512	-0.554372	0.130537	0.809032	0.574433	1.13944	0.81 (0.57- 1.14)	NA
IEEA	genus.Alloprevotella.id.961.summary.txt.gz	MR Egger	6	-0.0699458	1.00275	0.947737	-2.03533	1.89544	0.932444	0.130637	6.65549	0.93 (0.13- 6.66)	0.989305
IEEA	genus.Alloprevotella.id.961.summary.txt.gz	Weighted median	6	0.0935556	0.133085	0.482069	-0.16729	0.354402	1.09807	0.845954	1.42533	1.10 (0.85- 1.43)	1
IEEA	genus.Alloprevotella.id.961.summary.txt.gz	Inverse variance weighted	6	0.0879842	0.108025	0.415368	-0.123744	0.299712	1.09197	0.883606	1.34947	1.09 (0.88- 1.35)	0.932619
IEEA	genus.Alloprevotella.id.961.summary.txt.gz	Simple mode	6	0.106792	0.200132	0.616473	-0.285467	0.49905	1.1127	0.751663	1.64716	1.11 (0.75- 1.65)	NA
IEEA	genus.Alloprevotella.id.961.summary.txt.gz	Weighted mode	6	0.126417	0.221557	0.592966	-0.307834	0.560668	1.13476	0.735037	1.75184	1.13 (0.74- 1.75)	NA
IEEA	genus.Anaerofilum.id.2053.summary.txt.gz	MR Egger	11	-0.445871	0.515202	0.409279	-1.45567	0.563925	0.640266	0.233245	1.75756	0.64 (0.23- 1.76)	0.974083
IEEA	genus.Anaerofilum.id.2053.summary.txt.gz	Weighted median	11	0.186084	0.133256	0.162583	-0.0750982	0.447267	1.20452	0.927652	1.56403	1.20 (0.93- 1.56)	1
IEEA	genus.Anaerofilum.id.2053.summary.txt.gz	Inverse variance weighted	11	0.170037	0.100117	0.0894352	-0.0261922	0.366267	1.18535	0.974148	1.44234	1.19 (0.97- 1.44)	1
IEEA	genus.Anaerofilum.id.2053.summary.txt.gz	Simple mode	11	0.195789	0.226683	0.407986	-0.248511	0.640088	1.21627	0.779961	1.89665	1.22 (0.78- 1.90)	NA
IEEA	genus.Anaerofilum.id.2053.summary.txt.gz	Weighted mode	11	0.171812	0.233061	0.477941	-0.284987	0.628611	1.18745	0.752024	1.875	1.19 (0.75- 1.88)	NA
IEEA	genus.Anaerostipes.id.1991.summary.txt.gz	MR Egger	13	0.479399	0.611565	0.449656	-0.719269	1.67807	1.6151	0.487108	5.35519	1.62 (0.49- 5.36)	0.972893
IEEA	genus.Anaerostipes.id.1991.summary.txt.gz	Weighted median	13	-0.112858	0.226972	0.619026	-0.557722	0.332007	0.893278	0.572512	1.39376	0.89 (0.57- 1.39)	1
IEEA	genus.Anaerostipes.id.1991.summary.txt.gz	Inverse variance weighted	13	-0.0302396	0.17219	0.860594	-0.367732	0.307253	0.970213	0.692303	1.35968	0.97 (0.69- 1.36)	1
IEEA	genus.Anaerostipes.id.1991.summary.txt.gz	Simple mode	13	-0.212297	0.3707	0.577426	-0.93887	0.514275	0.808724	0.39107	1.67243	0.81 (0.39- 1.67)	NA
IEEA	genus.Anaerostipes.id.1991.summary.txt.gz	Weighted mode	13	-0.216741	0.345243	0.541903	-0.893418	0.459936	0.805139	0.409255	1.58397	0.81 (0.41- 1.58)	NA
IEEA	genus.Anaerotruncus.id.2054.summary.txt.gz	MR Egger	13	0.585214	0.532778	0.295482	-0.459031	1.62946	1.79537	0.631895	5.10111	1.80 (0.63- 5.10)	0.976733
IEEA	genus.Anaerotruncus.id.2054.summary.txt.gz	Weighted median	13	-0.111438	0.217103	0.607745	-0.536959	0.314084	0.894547	0.584523	1.369	0.89 (0.58- 1.37)	1
IEEA	genus.Anaerotruncus.id.2054.summary.txt.gz	Inverse variance weighted	13	-0.00837735	0.166765	0.959936	-0.335238	0.318483	0.991658	0.715168	1.37504	0.99 (0.72- 1.38)	1
IEEA	genus.Anaerotruncus.id.2054.summary.txt.gz	Simple mode	13	-0.294259	0.422257	0.499161	-1.12188	0.533365	0.745083	0.325666	1.70466	0.75 (0.33- 1.70)	NA
IEEA	genus.Anaerotruncus.id.2054.summary.txt.gz	Weighted mode	13	-0.276078	0.393407	0.496214	-1.04716	0.495	0.758754	0.350934	1.6405	0.76 (0.35- 1.64)	NA
IEEA	genus.Bacteroides.id.918.summary.txt.gz	MR Egger	9	1.1677	1.09099	0.319991	-0.970645	3.30604	3.21458	0.378839	27.2768	3.21 (0.38- 27.28)	0.906642
IEEA	genus.Bacteroides.id.918.summary.txt.gz	Weighted median	9	0.16474	0.289132	0.568832	-0.401959	0.731438	1.17909	0.669008	2.07807	1.18 (0.67- 2.08)	1
IEEA	genus.Bacteroides.id.918.summary.txt.gz	Inverse variance weighted	9	0.0588766	0.211361	0.780583	-0.355392	0.473145	1.06064	0.700899	1.60503	1.06 (0.70- 1.61)	0.988185
IEEA	genus.Bacteroides.id.918.summary.txt.gz	Simple mode	9	0.422658	0.488267	0.411899	-0.534345	1.37966	1.52601	0.586053	3.97356	1.53 (0.59- 3.97)	NA
IEEA	genus.Bacteroides.id.918.summary.txt.gz	Weighted mode	9	0.40652	0.476117	0.418033	-0.526668	1.33971	1.50158	0.590569	3.81793	1.50 (0.59- 3.82)	NA
IEEA	genus.Barnesiella.id.944.summary.txt.gz	MR Egger	14	0.362576	0.561182	0.530381	-0.737341	1.46249	1.43703	0.478384	4.31671	1.44 (0.48- 4.32)	0.971005
IEEA	genus.Barnesiella.id.944.summary.txt.gz	Weighted median	14	0.0862354	0.212145	0.68438	-0.329568	0.502039	1.09006	0.719234	1.65209	1.09 (0.72- 1.65)	1
IEEA	genus.Barnesiella.id.944.summary.txt.gz	Inverse variance weighted	14	0.140985	0.160946	0.381043	-0.174469	0.456438	1.15141	0.839903	1.57844	1.15 (0.84- 1.58)	0.925389
IEEA	genus.Barnesiella.id.944.summary.txt.gz	Simple mode	14	0.601775	0.37716	0.134603	-0.137458	1.34101	1.82536	0.871571	3.8229	1.83 (0.87- 3.82)	NA
IEEA	genus.Barnesiella.id.944.summary.txt.gz	Weighted mode	14	0.0614612	0.381099	0.874357	-0.685492	0.808415	1.06339	0.503842	2.24435	1.06 (0.50- 2.24)	NA
IEEA	genus.Bifidobacterium.id.436.summary.txt.gz	MR Egger	13	-0.815401	0.432375	0.085981	-1.66286	0.0320538	0.442462	0.189597	1.03257	0.44 (0.19- 1.03)	1
IEEA	genus.Bifidobacterium.id.436.summary.txt.gz	Weighted median	13	-0.0939225	0.213837	0.660498	-0.513043	0.325198	0.910353	0.598671	1.3843	0.91 (0.60- 1.38)	1
IEEA	genus.Bifidobacterium.id.436.summary.txt.gz	Inverse variance weighted	13	0.018865	0.176225	0.914748	-0.326535	0.364265	1.01904	0.721419	1.43946	1.02 (0.72- 1.44)	0.989592
IEEA	genus.Bifidobacterium.id.436.summary.txt.gz	Simple mode	13	-0.209882	0.388865	0.599257	-0.972058	0.552295	0.81068	0.378304	1.73723	0.81 (0.38- 1.74)	NA
IEEA	genus.Bifidobacterium.id.436.summary.txt.gz	Weighted mode	13	-0.226812	0.326119	0.499997	-0.866006	0.412382	0.79707	0.420628	1.51041	0.80 (0.42- 1.51)	NA
IEEA	genus.Bilophila.id.3170.summary.txt.gz	MR Egger	13	0.963246	0.713853	0.204338	-0.435906	2.3624	2.62019	0.646679	10.6164	2.62 (0.65- 10.62)	1
IEEA	genus.Bilophila.id.3170.summary.txt.gz	Weighted median	13	0.0328281	0.204914	0.87272	-0.368804	0.43446	1.03337	0.691561	1.54413	1.03 (0.69- 1.54)	1
IEEA	genus.Bilophila.id.3170.summary.txt.gz	Inverse variance weighted	13	0.0669907	0.154925	0.665446	-0.236663	0.370645	1.06929	0.789257	1.44867	1.07 (0.79- 1.45)	0.942715
IEEA	genus.Bilophila.id.3170.summary.txt.gz	Simple mode	13	0.0357212	0.299785	0.907123	-0.551858	0.623301	1.03637	0.575879	1.86507	1.04 (0.58- 1.87)	NA
IEEA	genus.Bilophila.id.3170.summary.txt.gz	Weighted mode	13	0.0397525	0.316861	0.902239	-0.581294	0.660799	1.04055	0.559174	1.93634	1.04 (0.56- 1.94)	NA
IEEA	genus.Blautia.id.1992.summary.txt.gz	MR Egger	13	-0.455806	0.350764	0.220358	-1.1433	0.231691	0.633937	0.318764	1.26073	0.63 (0.32- 1.26)	1
IEEA	genus.Blautia.id.1992.summary.txt.gz	Weighted median	13	-0.0227469	0.213798	0.915269	-0.441791	0.396297	0.97751	0.642884	1.48631	0.98 (0.64- 1.49)	1
IEEA	genus.Blautia.id.1992.summary.txt.gz	Inverse variance weighted	13	-0.0783939	0.15983	0.623793	-0.391662	0.234874	0.9246	0.675933	1.26475	0.92 (0.68- 1.26)	0.964044
IEEA	genus.Blautia.id.1992.summary.txt.gz	Simple mode	13	0.0156328	0.339262	0.964005	-0.649321	0.680586	1.01576	0.522401	1.97504	1.02 (0.52- 1.98)	NA
IEEA	genus.Blautia.id.1992.summary.txt.gz	Weighted mode	13	0.0196298	0.314685	0.951288	-0.597153	0.636413	1.01982	0.550376	1.88969	1.02 (0.55- 1.89)	NA
IEEA	genus.Butyricicoccus.id.2055.summary.txt.gz	MR Egger	8	0.292969	0.426403	0.517699	-0.542781	1.12872	1.3404	0.58113	3.0917	1.34 (0.58- 3.09)	0.962596
IEEA	genus.Butyricicoccus.id.2055.summary.txt.gz	Weighted median	8	0.119942	0.236046	0.611362	-0.342708	0.582592	1.12743	0.709846	1.79067	1.13 (0.71- 1.79)	1
IEEA	genus.Butyricicoccus.id.2055.summary.txt.gz	Inverse variance weighted	8	0.171768	0.216025	0.426537	-0.251641	0.595177	1.1874	0.777524	1.81335	1.19 (0.78- 1.81)	0.906392
IEEA	genus.Butyricicoccus.id.2055.summary.txt.gz	Simple mode	8	0.0837466	0.448796	0.857265	-0.795893	0.963387	1.08735	0.451178	2.62056	1.09 (0.45- 2.62)	NA
IEEA	genus.Butyricicoccus.id.2055.summary.txt.gz	Weighted mode	8	0.227982	0.338446	0.52217	-0.435373	0.891337	1.25606	0.647023	2.43839	1.26 (0.65- 2.44)	NA
IEEA	genus.Butyricimonas.id.945.summary.txt.gz	MR Egger	13	0.409698	0.450471	0.382587	-0.473224	1.29262	1.50636	0.622991	3.64232	1.51 (0.62- 3.64)	0.92914
IEEA	genus.Butyricimonas.id.945.summary.txt.gz	Weighted median	13	0.125696	0.181994	0.489779	-0.231012	0.482405	1.13394	0.79373	1.61997	1.13 (0.79- 1.62)	1
IEEA	genus.Butyricimonas.id.945.summary.txt.gz	Inverse variance weighted	13	0.180645	0.135429	0.182245	-0.0847954	0.446085	1.19799	0.9187	1.56218	1.20 (0.92- 1.56)	0.942922
IEEA	genus.Butyricimonas.id.945.summary.txt.gz	Simple mode	13	0.120791	0.281683	0.675652	-0.431308	0.672891	1.12839	0.649659	1.95989	1.13 (0.65- 1.96)	NA
IEEA	genus.Butyricimonas.id.945.summary.txt.gz	Weighted mode	13	0.120791	0.278334	0.672004	-0.424744	0.666327	1.12839	0.653937	1.94707	1.13 (0.65- 1.95)	NA
IEEA	genus.Butyrivibrio.id.1993.summary.txt.gz	MR Egger	15	-0.453906	0.345458	0.211586	-1.131	0.223192	0.635143	0.322709	1.25006	0.64 (0.32- 1.25)	1
IEEA	genus.Butyrivibrio.id.1993.summary.txt.gz	Weighted median	15	-0.0289553	0.103603	0.779874	-0.232017	0.174107	0.97146	0.792932	1.19018	0.97 (0.79- 1.19)	1
IEEA	genus.Butyrivibrio.id.1993.summary.txt.gz	Inverse variance weighted	15	-0.0585756	0.0734995	0.425479	-0.202635	0.0854835	0.943107	0.816576	1.08924	0.94 (0.82- 1.09)	0.920582
IEEA	genus.Butyrivibrio.id.1993.summary.txt.gz	Simple mode	15	-0.0177454	0.184007	0.924539	-0.3784	0.342909	0.982411	0.684957	1.40904	0.98 (0.68- 1.41)	NA
IEEA	genus.Butyrivibrio.id.1993.summary.txt.gz	Weighted mode	15	-0.0145967	0.161888	0.929433	-0.331897	0.302704	0.985509	0.717561	1.35351	0.99 (0.72- 1.35)	NA
IEEA	genus.CandidatusSoleaferrea.id.11350.summary.txt.gz	MR Egger	9	-0.256406	2.02183	0.90265	-4.2192	3.70639	0.773828	0.0147104	40.7064	0.77 (0.01- 40.71)	0.985462
IEEA	genus.CandidatusSoleaferrea.id.11350.summary.txt.gz	Weighted median	9	0.0428611	0.184979	0.816765	-0.319697	0.40542	1.04379	0.726369	1.49993	1.04 (0.73- 1.50)	1
IEEA	genus.CandidatusSoleaferrea.id.11350.summary.txt.gz	Inverse variance weighted	9	0.0159773	0.17385	0.926775	-0.324768	0.356723	1.01611	0.722695	1.42864	1.02 (0.72- 1.43)	0.99357
IEEA	genus.CandidatusSoleaferrea.id.11350.summary.txt.gz	Simple mode	9	0.0264798	0.291903	0.92995	-0.545651	0.59861	1.02683	0.579465	1.81959	1.03 (0.58- 1.82)	NA
IEEA	genus.CandidatusSoleaferrea.id.11350.summary.txt.gz	Weighted mode	9	0.0195437	0.280924	0.946244	-0.531066	0.570154	1.01974	0.587978	1.76854	1.02 (0.59- 1.77)	NA
IEEA	genus.Catenibacterium.id.2153.summary.txt.gz	MR Egger	5	-1.39227	2.05973	0.547517	-5.42934	2.6448	0.24851	0.00438597	14.0807	0.25 (0.00- 14.08)	0.958155
IEEA	genus.Catenibacterium.id.2153.summary.txt.gz	Weighted median	5	0.124646	0.171763	0.468032	-0.21201	0.461302	1.13275	0.808956	1.58614	1.13 (0.81- 1.59)	1
IEEA	genus.Catenibacterium.id.2153.summary.txt.gz	Inverse variance weighted	5	0.222491	0.216074	0.303151	-0.201014	0.645997	1.24919	0.817901	1.90789	1.25 (0.82- 1.91)	0.901874
IEEA	genus.Catenibacterium.id.2153.summary.txt.gz	Simple mode	5	0.133623	0.225318	0.585056	-0.307999	0.575246	1.14296	0.734916	1.77757	1.14 (0.73- 1.78)	NA
IEEA	genus.Catenibacterium.id.2153.summary.txt.gz	Weighted mode	5	0.137056	0.199312	0.529475	-0.253595	0.527706	1.14689	0.776006	1.69504	1.15 (0.78- 1.70)	NA
IEEA	genus.ChristensenellaceaeR.7group.id.11283.summary.txt.gz	MR Egger	9	-0.984807	0.584691	0.135992	-2.1308	0.161188	0.373511	0.118742	1.17491	0.37 (0.12- 1.17)	1
IEEA	genus.ChristensenellaceaeR.7group.id.11283.summary.txt.gz	Weighted median	9	-0.330257	0.276003	0.231474	-0.871223	0.210709	0.718739	0.41844	1.23455	0.72 (0.42- 1.23)	1
IEEA	genus.ChristensenellaceaeR.7group.id.11283.summary.txt.gz	Inverse variance weighted	9	-0.328244	0.204865	0.109102	-0.729779	0.0732922	0.720188	0.482015	1.07604	0.72 (0.48- 1.08)	0.927368
IEEA	genus.ChristensenellaceaeR.7group.id.11283.summary.txt.gz	Simple mode	9	-0.393866	0.429877	0.386333	-1.23643	0.448693	0.674444	0.290421	1.56626	0.67 (0.29- 1.57)	NA
IEEA	genus.ChristensenellaceaeR.7group.id.11283.summary.txt.gz	Weighted mode	9	-0.373576	0.413062	0.392201	-1.18318	0.436026	0.688268	0.306304	1.54655	0.69 (0.31- 1.55)	NA
IEEA	genus.Clostridiumsensustricto1.id.1873.summary.txt.gz	MR Egger	7	-0.132231	0.404151	0.756783	-0.924368	0.659905	0.876138	0.396782	1.93461	0.88 (0.40- 1.93)	1
IEEA	genus.Clostridiumsensustricto1.id.1873.summary.txt.gz	Weighted median	7	-0.27632	0.234432	0.238526	-0.735806	0.183166	0.75857	0.479119	1.20101	0.76 (0.48- 1.20)	1
IEEA	genus.Clostridiumsensustricto1.id.1873.summary.txt.gz	Inverse variance weighted	7	-0.139021	0.181508	0.443725	-0.494777	0.216736	0.87021	0.609707	1.24202	0.87 (0.61- 1.24)	0.89497
IEEA	genus.Clostridiumsensustricto1.id.1873.summary.txt.gz	Simple mode	7	-0.352745	0.306966	0.294239	-0.954399	0.248909	0.702756	0.385044	1.28263	0.70 (0.39- 1.28)	NA
IEEA	genus.Clostridiumsensustricto1.id.1873.summary.txt.gz	Weighted mode	7	-0.346563	0.290353	0.277685	-0.915655	0.222528	0.707114	0.400254	1.24923	0.71 (0.40- 1.25)	NA
IEEA	genus.Collinsella.id.815.summary.txt.gz	MR Egger	9	-0.959327	0.700721	0.21329	-2.33274	0.414087	0.383151	0.0970294	1.51299	0.38 (0.10- 1.51)	1
IEEA	genus.Collinsella.id.815.summary.txt.gz	Weighted median	9	0.0188751	0.26655	0.943547	-0.503562	0.541312	1.01905	0.604374	1.71826	1.02 (0.60- 1.72)	1
IEEA	genus.Collinsella.id.815.summary.txt.gz	Inverse variance weighted	9	0.0910638	0.190098	0.631913	-0.281529	0.463656	1.09534	0.754629	1.58988	1.10 (0.75- 1.59)	0.95187
IEEA	genus.Collinsella.id.815.summary.txt.gz	Simple mode	9	0.047803	0.421244	0.912446	-0.777835	0.873441	1.04896	0.4594	2.39514	1.05 (0.46- 2.40)	NA
IEEA	genus.Collinsella.id.815.summary.txt.gz	Weighted mode	9	0.047803	0.394963	0.906651	-0.726325	0.821931	1.04896	0.483683	2.27489	1.05 (0.48- 2.27)	NA
IEEA	genus.Coprobacter.id.949.summary.txt.gz	MR Egger	11	-0.275666	0.387686	0.495064	-1.03553	0.484198	0.759067	0.355038	1.62287	0.76 (0.36- 1.62)	0.965781
IEEA	genus.Coprobacter.id.949.summary.txt.gz	Weighted median	11	-0.094636	0.150956	0.530717	-0.390509	0.201237	0.909704	0.676712	1.22291	0.91 (0.68- 1.22)	1
IEEA	genus.Coprobacter.id.949.summary.txt.gz	Inverse variance weighted	11	-0.0381184	0.113079	0.736045	-0.259753	0.183516	0.962599	0.771242	1.20143	0.96 (0.77- 1.20)	0.973215
IEEA	genus.Coprobacter.id.949.summary.txt.gz	Simple mode	11	-0.27737	0.277992	0.341925	-0.822233	0.267494	0.757774	0.439449	1.30669	0.76 (0.44- 1.31)	NA
IEEA	genus.Coprobacter.id.949.summary.txt.gz	Weighted mode	11	-0.27737	0.248447	0.290353	-0.764326	0.209587	0.757774	0.465648	1.23317	0.76 (0.47- 1.23)	NA
IEEA	genus.Coprococcus1.id.11301.summary.txt.gz	MR Egger	12	0.489311	0.425672	0.277098	-0.345005	1.32363	1.63119	0.708217	3.75702	1.63 (0.71- 3.76)	0.999233
IEEA	genus.Coprococcus1.id.11301.summary.txt.gz	Weighted median	12	0.467931	0.221466	0.034611	0.0338579	0.902004	1.59669	1.03444	2.46454	1.60 (1.03- 2.46)	1
IEEA	genus.Coprococcus1.id.11301.summary.txt.gz	Inverse variance weighted	12	0.348823	0.162701	0.0320368	0.029929	0.667717	1.4174	1.03038	1.94978	1.42 (1.03- 1.95)	0.762476
IEEA	genus.Coprococcus1.id.11301.summary.txt.gz	Simple mode	12	0.539188	0.364475	0.167104	-0.175183	1.25356	1.71461	0.839304	3.50279	1.71 (0.84- 3.50)	NA
IEEA	genus.Coprococcus1.id.11301.summary.txt.gz	Weighted mode	12	0.454429	0.336746	0.204304	-0.205593	1.11445	1.57527	0.814164	3.0479	1.58 (0.81- 3.05)	NA
IEEA	genus.Coprococcus2.id.11302.summary.txt.gz	MR Egger	8	-1.1459	1.44797	0.458852	-3.98392	1.69212	0.317937	0.0186124	5.43099	0.32 (0.02- 5.43)	0.975061
IEEA	genus.Coprococcus2.id.11302.summary.txt.gz	Weighted median	8	-0.30524	0.231044	0.186456	-0.758086	0.147605	0.736946	0.468562	1.15906	0.74 (0.47- 1.16)	1
IEEA	genus.Coprococcus2.id.11302.summary.txt.gz	Inverse variance weighted	8	-0.232373	0.180916	0.198992	-0.586968	0.122222	0.79265	0.55601	1.13	0.79 (0.56- 1.13)	0.845717
IEEA	genus.Coprococcus2.id.11302.summary.txt.gz	Simple mode	8	-0.458054	0.403319	0.293461	-1.24856	0.33245	0.632513	0.286918	1.39438	0.63 (0.29- 1.39)	NA
IEEA	genus.Coprococcus2.id.11302.summary.txt.gz	Weighted mode	8	-0.469205	0.396106	0.274852	-1.24557	0.307162	0.625499	0.287776	1.35956	0.63 (0.29- 1.36)	NA
IEEA	genus.Coprococcus3.id.11303.summary.txt.gz	MR Egger	9	0.191143	0.866059	0.831622	-1.50633	1.88862	1.21063	0.221722	6.61023	1.21 (0.22- 6.61)	0.999626
IEEA	genus.Coprococcus3.id.11303.summary.txt.gz	Weighted median	9	0.222579	0.269595	0.409028	-0.305826	0.750984	1.24929	0.736514	2.11909	1.25 (0.74- 2.12)	1
IEEA	genus.Coprococcus3.id.11303.summary.txt.gz	Inverse variance weighted	9	0.129564	0.205883	0.529146	-0.273966	0.533094	1.13833	0.760358	1.7042	1.14 (0.76- 1.70)	0.926006
IEEA	genus.Coprococcus3.id.11303.summary.txt.gz	Simple mode	9	0.270984	0.411115	0.528317	-0.534802	1.07677	1.31125	0.585785	2.93518	1.31 (0.59- 2.94)	NA
IEEA	genus.Coprococcus3.id.11303.summary.txt.gz	Weighted mode	9	0.270984	0.413893	0.531018	-0.540248	1.08221	1.31125	0.582604	2.95121	1.31 (0.58- 2.95)	NA
IEEA	genus.DefluviitaleaceaeUCG011.id.11287.summary.txt.gz	MR Egger	9	0.408149	0.727577	0.592313	-1.0179	1.8342	1.50403	0.361352	6.26013	1.50 (0.36- 6.26)	0.965551
IEEA	genus.DefluviitaleaceaeUCG011.id.11287.summary.txt.gz	Weighted median	9	-0.0297235	0.196518	0.879778	-0.414899	0.355452	0.970714	0.660407	1.42682	0.97 (0.66- 1.43)	1
IEEA	genus.DefluviitaleaceaeUCG011.id.11287.summary.txt.gz	Inverse variance weighted	9	-0.0453332	0.201386	0.821897	-0.440049	0.349383	0.955679	0.644005	1.41819	0.96 (0.64- 1.42)	1
IEEA	genus.DefluviitaleaceaeUCG011.id.11287.summary.txt.gz	Simple mode	9	-0.12481	0.294539	0.682913	-0.702107	0.452487	0.882664	0.49554	1.57222	0.88 (0.50- 1.57)	NA
IEEA	genus.DefluviitaleaceaeUCG011.id.11287.summary.txt.gz	Weighted mode	9	-0.0966135	0.303857	0.758658	-0.692173	0.498946	0.907907	0.500487	1.64698	0.91 (0.50- 1.65)	NA
IEEA	genus.Desulfovibrio.id.3173.summary.txt.gz	MR Egger	10	0.00661358	0.426699	0.988013	-0.829716	0.842943	1.00664	0.436173	2.32319	1.01 (0.44- 2.32)	0.996386
IEEA	genus.Desulfovibrio.id.3173.summary.txt.gz	Weighted median	10	0.11532	0.184546	0.532046	-0.24639	0.477031	1.12223	0.781617	1.61128	1.12 (0.78- 1.61)	1
IEEA	genus.Desulfovibrio.id.3173.summary.txt.gz	Inverse variance weighted	10	0.0231709	0.142774	0.871076	-0.256665	0.303007	1.02344	0.773627	1.35392	1.02 (0.77- 1.35)	1
IEEA	genus.Desulfovibrio.id.3173.summary.txt.gz	Simple mode	10	0.180727	0.278692	0.532867	-0.365509	0.726963	1.19809	0.693843	2.06879	1.20 (0.69- 2.07)	NA
IEEA	genus.Desulfovibrio.id.3173.summary.txt.gz	Weighted mode	10	0.195001	0.270551	0.489358	-0.33528	0.725281	1.21531	0.715138	2.06531	1.22 (0.72- 2.07)	NA
IEEA	genus.Dialister.id.2183.summary.txt.gz	MR Egger	11	-0.0911234	0.621027	0.886579	-1.30834	1.12609	0.912905	0.27027	3.08357	0.91 (0.27- 3.08)	0.99531
IEEA	genus.Dialister.id.2183.summary.txt.gz	Weighted median	11	0.349869	0.211175	0.0975648	-0.0640333	0.763772	1.41888	0.937974	2.14636	1.42 (0.94- 2.15)	1
IEEA	genus.Dialister.id.2183.summary.txt.gz	Inverse variance weighted	11	0.321098	0.156248	0.0398741	0.0148516	0.627345	1.37864	1.01496	1.87263	1.38 (1.01- 1.87)	0.677859
IEEA	genus.Dialister.id.2183.summary.txt.gz	Simple mode	11	0.433212	0.387877	0.290162	-0.327027	1.19345	1.5422	0.721064	3.29845	1.54 (0.72- 3.30)	NA
IEEA	genus.Dialister.id.2183.summary.txt.gz	Weighted mode	11	0.367585	0.349284	0.317383	-0.317011	1.05218	1.44424	0.728323	2.86389	1.44 (0.73- 2.86)	NA
IEEA	genus.Dorea.id.1997.summary.txt.gz	MR Egger	10	-0.589882	0.545929	0.311409	-1.6599	0.480139	0.554393	0.190157	1.6163	0.55 (0.19- 1.62)	0.903846
IEEA	genus.Dorea.id.1997.summary.txt.gz	Weighted median	10	-0.282816	0.269634	0.29423	-0.811299	0.245667	0.753659	0.444281	1.27847	0.75 (0.44- 1.28)	1
IEEA	genus.Dorea.id.1997.summary.txt.gz	Inverse variance weighted	10	-0.21084	0.192102	0.272405	-0.587361	0.165681	0.809904	0.555792	1.1802	0.81 (0.56- 1.18)	0.876115
IEEA	genus.Dorea.id.1997.summary.txt.gz	Simple mode	10	-0.551069	0.439261	0.241247	-1.41202	0.309882	0.576333	0.243651	1.36326	0.58 (0.24- 1.36)	NA
IEEA	genus.Dorea.id.1997.summary.txt.gz	Weighted mode	10	-0.510548	0.428482	0.263919	-1.35037	0.329276	0.600166	0.259144	1.38996	0.60 (0.26- 1.39)	NA
IEEA	genus.Eggerthella.id.819.summary.txt.gz	MR Egger	11	0.161515	0.568992	0.782939	-0.953711	1.27674	1.17529	0.385309	3.58493	1.18 (0.39- 3.58)	0.991168
IEEA	genus.Eggerthella.id.819.summary.txt.gz	Weighted median	11	-9.24e-05	0.147106	0.999499	-0.28842	0.288235	0.999908	0.749447	1.33407	1.00 (0.75- 1.33)	0.999499
IEEA	genus.Eggerthella.id.819.summary.txt.gz	Inverse variance weighted	11	0.090172	0.113797	0.428131	-0.13287	0.313214	1.09436	0.875579	1.36781	1.09 (0.88- 1.37)	0.893817
IEEA	genus.Eggerthella.id.819.summary.txt.gz	Simple mode	11	0.00816467	0.229641	0.972338	-0.441931	0.45826	1.0082	0.642794	1.58132	1.01 (0.64- 1.58)	NA
IEEA	genus.Eggerthella.id.819.summary.txt.gz	Weighted mode	11	0.00413291	0.225354	0.985729	-0.437562	0.445827	1.00414	0.645609	1.56178	1.00 (0.65- 1.56)	NA
IEEA	genus.Eisenbergiella.id.11304.summary.txt.gz	MR Egger	11	0.0236422	0.842981	0.978238	-1.6286	1.67588	1.02392	0.196204	5.34352	1.02 (0.20- 5.34)	1
IEEA	genus.Eisenbergiella.id.11304.summary.txt.gz	Weighted median	11	-0.126549	0.146225	0.386798	-0.41315	0.160052	0.881131	0.661563	1.17357	0.88 (0.66- 1.17)	1
IEEA	genus.Eisenbergiella.id.11304.summary.txt.gz	Inverse variance weighted	11	-0.0970723	0.108278	0.36998	-0.309297	0.115152	0.90749	0.733963	1.12204	0.91 (0.73- 1.12)	0.917242
IEEA	genus.Eisenbergiella.id.11304.summary.txt.gz	Simple mode	11	-0.154193	0.235991	0.528244	-0.616734	0.308349	0.857107	0.539704	1.36118	0.86 (0.54- 1.36)	NA
IEEA	genus.Eisenbergiella.id.11304.summary.txt.gz	Weighted mode	11	-0.142923	0.240516	0.565555	-0.614334	0.328488	0.866821	0.541001	1.38887	0.87 (0.54- 1.39)	NA
IEEA	genus.Enterorhabdus.id.820.summary.txt.gz	MR Egger	7	0.487729	0.395441	0.27225	-0.287335	1.26279	1.62861	0.75026	3.53528	1.63 (0.75- 3.54)	1
IEEA	genus.Enterorhabdus.id.820.summary.txt.gz	Weighted median	7	0.0133818	0.210815	0.949387	-0.399816	0.426579	1.01347	0.670444	1.53201	1.01 (0.67- 1.53)	0.999797
IEEA	genus.Enterorhabdus.id.820.summary.txt.gz	Inverse variance weighted	7	-0.0909854	0.165367	0.58218	-0.415105	0.233134	0.913031	0.660271	1.26255	0.91 (0.66- 1.26)	0.936209
IEEA	genus.Enterorhabdus.id.820.summary.txt.gz	Simple mode	7	-0.333707	0.346821	0.373113	-1.01348	0.346063	0.716264	0.362955	1.41349	0.72 (0.36- 1.41)	NA
IEEA	genus.Enterorhabdus.id.820.summary.txt.gz	Weighted mode	7	0.200757	0.301292	0.529978	-0.389775	0.791288	1.22233	0.677209	2.20624	1.22 (0.68- 2.21)	NA
IEEA	genus.Erysipelatoclostridium.id.11381.summary.txt.gz	MR Egger	15	1.24988	0.458271	0.0172677	0.351671	2.14809	3.48993	1.42144	8.56852	3.49 (1.42- 8.57)	1
IEEA	genus.Erysipelatoclostridium.id.11381.summary.txt.gz	Weighted median	15	0.2668	0.166366	0.108782	-0.0592776	0.592877	1.30578	0.942445	1.80919	1.31 (0.94- 1.81)	1
IEEA	genus.Erysipelatoclostridium.id.11381.summary.txt.gz	Inverse variance weighted	15	0.0524712	0.138994	0.705796	-0.219957	0.324899	1.05387	0.802554	1.38389	1.05 (0.80- 1.38)	0.954429
IEEA	genus.Erysipelatoclostridium.id.11381.summary.txt.gz	Simple mode	15	0.432338	0.289816	0.157947	-0.135701	1.00038	1.54086	0.873104	2.71931	1.54 (0.87- 2.72)	NA
IEEA	genus.Erysipelatoclostridium.id.11381.summary.txt.gz	Weighted mode	15	0.432338	0.302869	0.175367	-0.161285	1.02596	1.54086	0.851049	2.78978	1.54 (0.85- 2.79)	NA
IEEA	genus.ErysipelotrichaceaeUCG003.id.11384.summary.txt.gz	MR Egger	16	-0.388679	0.369141	0.310208	-1.1122	0.334837	0.677952	0.328836	1.39771	0.68 (0.33- 1.40)	0.922869
IEEA	genus.ErysipelotrichaceaeUCG003.id.11384.summary.txt.gz	Weighted median	16	-0.0145688	0.189368	0.938676	-0.38573	0.356592	0.985537	0.679954	1.42845	0.99 (0.68- 1.43)	1
IEEA	genus.ErysipelotrichaceaeUCG003.id.11384.summary.txt.gz	Inverse variance weighted	16	-0.13013	0.135964	0.338519	-0.396619	0.136359	0.877981	0.67259	1.14609	0.88 (0.67- 1.15)	0.936833
IEEA	genus.ErysipelotrichaceaeUCG003.id.11384.summary.txt.gz	Simple mode	16	0.0723116	0.346431	0.837464	-0.606692	0.751316	1.07499	0.545151	2.11979	1.07 (0.55- 2.12)	NA
IEEA	genus.ErysipelotrichaceaeUCG003.id.11384.summary.txt.gz	Weighted mode	16	0.066358	0.348657	0.851606	-0.617009	0.749725	1.06861	0.539556	2.11642	1.07 (0.54- 2.12)	NA
IEEA	genus.Escherichia.Shigella.id.3504.summary.txt.gz	MR Egger	10	0.303565	0.471978	0.538104	-0.621511	1.22864	1.35468	0.537132	3.41659	1.35 (0.54- 3.42)	0.970218
IEEA	genus.Escherichia.Shigella.id.3504.summary.txt.gz	Weighted median	10	0.203809	0.205349	0.320953	-0.198674	0.606292	1.22606	0.819817	1.83362	1.23 (0.82- 1.83)	1
IEEA	genus.Escherichia.Shigella.id.3504.summary.txt.gz	Inverse variance weighted	10	0.197142	0.161441	0.222034	-0.119283	0.513567	1.21792	0.887557	1.67124	1.22 (0.89- 1.67)	0.825687
IEEA	genus.Escherichia.Shigella.id.3504.summary.txt.gz	Simple mode	10	0.230965	0.35667	0.533437	-0.468108	0.930039	1.25982	0.626186	2.53461	1.26 (0.63- 2.53)	NA
IEEA	genus.Escherichia.Shigella.id.3504.summary.txt.gz	Weighted mode	10	0.21169	0.31593	0.519643	-0.407532	0.830913	1.23577	0.66529	2.29541	1.24 (0.67- 2.30)	NA
IEEA	genus.Faecalibacterium.id.2057.summary.txt.gz	MR Egger	10	0.298898	0.31863	0.37566	-0.325617	0.923412	1.34837	0.722082	2.51787	1.35 (0.72- 2.52)	0.931325
IEEA	genus.Faecalibacterium.id.2057.summary.txt.gz	Weighted median	10	-0.0215664	0.215445	0.920264	-0.443839	0.400707	0.978665	0.641568	1.49288	0.98 (0.64- 1.49)	1
IEEA	genus.Faecalibacterium.id.2057.summary.txt.gz	Inverse variance weighted	10	-0.149933	0.16104	0.351838	-0.465571	0.165705	0.860766	0.627777	1.18022	0.86 (0.63- 1.18)	0.930415
IEEA	genus.Faecalibacterium.id.2057.summary.txt.gz	Simple mode	10	0.122683	0.338099	0.725084	-0.53999	0.785356	1.13053	0.582754	2.19319	1.13 (0.58- 2.19)	NA
IEEA	genus.Faecalibacterium.id.2057.summary.txt.gz	Weighted mode	10	0.105232	0.2779	0.713713	-0.439452	0.649916	1.11097	0.644389	1.91538	1.11 (0.64- 1.92)	NA
IEEA	genus.FamilyXIIIAD3011group.id.11293.summary.txt.gz	MR Egger	13	0.916297	0.972354	0.36625	-0.989517	2.82211	2.50002	0.371756	16.8123	2.50 (0.37- 16.81)	0.947473
IEEA	genus.FamilyXIIIAD3011group.id.11293.summary.txt.gz	Weighted median	13	-0.0177617	0.233514	0.939369	-0.475449	0.439926	0.982395	0.621606	1.55259	0.98 (0.62- 1.55)	1
IEEA	genus.FamilyXIIIAD3011group.id.11293.summary.txt.gz	Inverse variance weighted	13	-0.0580444	0.199613	0.771216	-0.449286	0.333197	0.943608	0.638084	1.39542	0.94 (0.64- 1.40)	0.997551
IEEA	genus.FamilyXIIIAD3011group.id.11293.summary.txt.gz	Simple mode	13	0.32175	0.513635	0.542774	-0.684975	1.32848	1.37954	0.504103	3.77528	1.38 (0.50- 3.78)	NA
IEEA	genus.FamilyXIIIAD3011group.id.11293.summary.txt.gz	Weighted mode	13	0.375543	0.480626	0.449731	-0.566484	1.31757	1.45578	0.567518	3.73433	1.46 (0.57- 3.73)	NA
IEEA	genus.FamilyXIIIUCG001.id.11294.summary.txt.gz	MR Egger	8	-0.086574	0.486527	0.864624	-1.04017	0.867019	0.917068	0.353396	2.37981	0.92 (0.35- 2.38)	0.998934
IEEA	genus.FamilyXIIIUCG001.id.11294.summary.txt.gz	Weighted median	8	-0.0406291	0.224426	0.85634	-0.480504	0.399246	0.960185	0.618472	1.4907	0.96 (0.62- 1.49)	1
IEEA	genus.FamilyXIIIUCG001.id.11294.summary.txt.gz	Inverse variance weighted	8	-0.0778419	0.178197	0.662234	-0.427107	0.271424	0.925111	0.652393	1.31183	0.93 (0.65- 1.31)	0.961047
IEEA	genus.FamilyXIIIUCG001.id.11294.summary.txt.gz	Simple mode	8	-0.271422	0.341762	0.453167	-0.941276	0.398432	0.762295	0.39013	1.48949	0.76 (0.39- 1.49)	NA
IEEA	genus.FamilyXIIIUCG001.id.11294.summary.txt.gz	Weighted mode	8	-0.218473	0.315647	0.511147	-0.837141	0.400195	0.803745	0.432946	1.49212	0.80 (0.43- 1.49)	NA
IEEA	genus.Flavonifractor.id.2059.summary.txt.gz	MR Egger	5	-0.201235	0.938	0.843885	-2.03972	1.63725	0.817721	0.130066	5.14099	0.82 (0.13- 5.14)	1
IEEA	genus.Flavonifractor.id.2059.summary.txt.gz	Weighted median	5	-0.0945182	0.283906	0.739194	-0.650974	0.461937	0.909811	0.521538	1.58715	0.91 (0.52- 1.59)	1
IEEA	genus.Flavonifractor.id.2059.summary.txt.gz	Inverse variance weighted	5	-0.0824239	0.210718	0.695681	-0.495432	0.330584	0.920882	0.609308	1.39178	0.92 (0.61- 1.39)	0.951564
IEEA	genus.Flavonifractor.id.2059.summary.txt.gz	Simple mode	5	-0.125506	0.394831	0.766485	-0.899375	0.648364	0.882051	0.406824	1.91241	0.88 (0.41- 1.91)	NA
IEEA	genus.Flavonifractor.id.2059.summary.txt.gz	Weighted mode	5	-0.125506	0.365307	0.748474	-0.841507	0.590496	0.882051	0.43106	1.80488	0.88 (0.43- 1.80)	NA
IEEA	genus.Fusicatenibacter.id.11305.summary.txt.gz	MR Egger	18	-0.421092	0.588245	0.484405	-1.57405	0.731869	0.65633	0.207204	2.07896	0.66 (0.21- 2.08)	0.97702
IEEA	genus.Fusicatenibacter.id.11305.summary.txt.gz	Weighted median	18	0.0185747	0.194801	0.924035	-0.363235	0.400384	1.01875	0.695423	1.4924	1.02 (0.70- 1.49)	1
IEEA	genus.Fusicatenibacter.id.11305.summary.txt.gz	Inverse variance weighted	18	-0.0426464	0.146661	0.771218	-0.330101	0.244809	0.95825	0.718851	1.27738	0.96 (0.72- 1.28)	0.986827
IEEA	genus.Fusicatenibacter.id.11305.summary.txt.gz	Simple mode	18	0.0059421	0.339888	0.986255	-0.660238	0.672122	1.00596	0.516728	1.95839	1.01 (0.52- 1.96)	NA
IEEA	genus.Fusicatenibacter.id.11305.summary.txt.gz	Weighted mode	18	0.0284191	0.337203	0.933819	-0.632498	0.689337	1.02883	0.531263	1.99239	1.03 (0.53- 1.99)	NA
IEEA	genus.Gordonibacter.id.821.summary.txt.gz	MR Egger	12	0.613142	0.375434	0.133485	-0.122708	1.34899	1.84622	0.884522	3.85354	1.85 (0.88- 3.85)	1
IEEA	genus.Gordonibacter.id.821.summary.txt.gz	Weighted median	12	0.0214986	0.116499	0.853591	-0.20684	0.249837	1.02173	0.81315	1.28382	1.02 (0.81- 1.28)	1
IEEA	genus.Gordonibacter.id.821.summary.txt.gz	Inverse variance weighted	12	0.0566914	0.0937996	0.545586	-0.127156	0.240539	1.05833	0.880596	1.27193	1.06 (0.88- 1.27)	0.940938
IEEA	genus.Gordonibacter.id.821.summary.txt.gz	Simple mode	12	-0.065844	0.209967	0.759697	-0.477378	0.34569	0.936277	0.620408	1.41297	0.94 (0.62- 1.41)	NA
IEEA	genus.Gordonibacter.id.821.summary.txt.gz	Weighted mode	12	-0.065844	0.196114	0.74338	-0.450227	0.318539	0.936277	0.637484	1.37512	0.94 (0.64- 1.38)	NA
IEEA	genus.Haemophilus.id.3698.summary.txt.gz	MR Egger	9	-0.0289032	0.298853	0.925664	-0.614655	0.556849	0.97151	0.540827	1.74516	0.97 (0.54- 1.75)	0.983518
IEEA	genus.Haemophilus.id.3698.summary.txt.gz	Weighted median	9	0.205288	0.163024	0.207942	-0.11424	0.524816	1.22788	0.892044	1.69015	1.23 (0.89- 1.69)	1
IEEA	genus.Haemophilus.id.3698.summary.txt.gz	Inverse variance weighted	9	0.203854	0.12795	0.111107	-0.0469275	0.454636	1.22612	0.954157	1.5756	1.23 (0.95- 1.58)	0.881452
IEEA	genus.Haemophilus.id.3698.summary.txt.gz	Simple mode	9	0.292891	0.263413	0.298473	-0.223399	0.809181	1.3403	0.799796	2.24607	1.34 (0.80- 2.25)	NA
IEEA	genus.Haemophilus.id.3698.summary.txt.gz	Weighted mode	9	0.187801	0.231932	0.441515	-0.266786	0.642388	1.20659	0.765837	1.90102	1.21 (0.77- 1.90)	NA
IEEA	genus.Holdemanella.id.11393.summary.txt.gz	MR Egger	11	-0.0321714	0.40018	0.937685	-0.816525	0.752182	0.968341	0.441965	2.12162	0.97 (0.44- 2.12)	0.987473
IEEA	genus.Holdemanella.id.11393.summary.txt.gz	Weighted median	11	0.00600265	0.173265	0.972363	-0.333596	0.345602	1.00602	0.716343	1.41284	1.01 (0.72- 1.41)	1
IEEA	genus.Holdemanella.id.11393.summary.txt.gz	Inverse variance weighted	11	-0.0827374	0.12469	0.506981	-0.32713	0.161655	0.920593	0.72099	1.17545	0.92 (0.72- 1.18)	0.914103
IEEA	genus.Holdemanella.id.11393.summary.txt.gz	Simple mode	11	0.249507	0.30447	0.431611	-0.347254	0.846268	1.28339	0.706626	2.33093	1.28 (0.71- 2.33)	NA
IEEA	genus.Holdemanella.id.11393.summary.txt.gz	Weighted mode	11	0.179249	0.257197	0.501725	-0.324858	0.683355	1.19632	0.72263	1.98051	1.20 (0.72- 1.98)	NA
IEEA	genus.Holdemania.id.2157.summary.txt.gz	MR Egger	15	-0.934222	0.328737	0.013872	-1.57855	-0.289897	0.392891	0.206275	0.748341	0.39 (0.21- 0.75)	1
IEEA	genus.Holdemania.id.2157.summary.txt.gz	Weighted median	15	-0.181424	0.16995	0.28574	-0.514527	0.151678	0.834081	0.597783	1.16379	0.83 (0.60- 1.16)	1
IEEA	genus.Holdemania.id.2157.summary.txt.gz	Inverse variance weighted	15	-0.176864	0.132857	0.18311	-0.437263	0.083535	0.837894	0.645801	1.08712	0.84 (0.65- 1.09)	0.90792
IEEA	genus.Holdemania.id.2157.summary.txt.gz	Simple mode	15	-0.105857	0.359923	0.77299	-0.811306	0.599592	0.899553	0.444278	1.82138	0.90 (0.44- 1.82)	NA
IEEA	genus.Holdemania.id.2157.summary.txt.gz	Weighted mode	15	-0.567975	0.365626	0.142629	-1.2846	0.148652	0.566672	0.276761	1.16027	0.57 (0.28- 1.16)	NA
IEEA	genus.Howardella.id.2000.summary.txt.gz	MR Egger	10	0.493958	0.427633	0.281384	-0.344204	1.33212	1.63879	0.708785	3.78906	1.64 (0.71- 3.79)	0.984844
IEEA	genus.Howardella.id.2000.summary.txt.gz	Weighted median	10	0.28672	0.133177	0.0313253	0.025692	0.547747	1.33205	1.02602	1.72935	1.33 (1.03- 1.73)	1
IEEA	genus.Howardella.id.2000.summary.txt.gz	Inverse variance weighted	10	0.210059	0.0930756	0.0240163	0.0276312	0.392487	1.23375	1.02802	1.48066	1.23 (1.03- 1.48)	0.952647
IEEA	genus.Howardella.id.2000.summary.txt.gz	Simple mode	10	0.301899	0.207864	0.180349	-0.105515	0.709312	1.35242	0.899861	2.03259	1.35 (0.90- 2.03)	NA
IEEA	genus.Howardella.id.2000.summary.txt.gz	Weighted mode	10	0.301899	0.220637	0.2044	-0.130549	0.734347	1.35242	0.877613	2.08412	1.35 (0.88- 2.08)	NA
IEEA	genus.Hungatella.id.11306.summary.txt.gz	MR Egger	5	0.891221	0.996534	0.437047	-1.06199	2.84443	2.4381	0.345768	17.1917	2.44 (0.35- 17.19)	0.981293
IEEA	genus.Hungatella.id.11306.summary.txt.gz	Weighted median	5	0.0307199	0.192061	0.872921	-0.345719	0.407159	1.0312	0.707711	1.50254	1.03 (0.71- 1.50)	1
IEEA	genus.Hungatella.id.11306.summary.txt.gz	Inverse variance weighted	5	0.119881	0.152891	0.432985	-0.179785	0.419547	1.12736	0.83545	1.52127	1.13 (0.84- 1.52)	0.888366
IEEA	genus.Hungatella.id.11306.summary.txt.gz	Simple mode	5	-0.0210618	0.293143	0.946172	-0.595622	0.553498	0.979158	0.55122	1.73933	0.98 (0.55- 1.74)	NA
IEEA	genus.Hungatella.id.11306.summary.txt.gz	Weighted mode	5	-0.00316779	0.250047	0.990499	-0.49326	0.486924	0.996837	0.610632	1.6273	1.00 (0.61- 1.63)	NA
IEEA	genus.Intestinibacter.id.11345.summary.txt.gz	MR Egger	14	-0.103725	0.441049	0.818036	-0.96818	0.76073	0.901473	0.379774	2.13984	0.90 (0.38- 2.14)	1
IEEA	genus.Intestinibacter.id.11345.summary.txt.gz	Weighted median	14	-0.184265	0.181002	0.308665	-0.539028	0.170499	0.831716	0.583315	1.1859	0.83 (0.58- 1.19)	1
IEEA	genus.Intestinibacter.id.11345.summary.txt.gz	Inverse variance weighted	14	-0.0381006	0.138773	0.78366	-0.310097	0.233895	0.962616	0.733376	1.26351	0.96 (0.73- 1.26)	0.981638
IEEA	genus.Intestinibacter.id.11345.summary.txt.gz	Simple mode	14	-0.194656	0.295723	0.521872	-0.774274	0.384961	0.823117	0.461038	1.46956	0.82 (0.46- 1.47)	NA
IEEA	genus.Intestinibacter.id.11345.summary.txt.gz	Weighted mode	14	-0.180015	0.301496	0.560715	-0.770947	0.410917	0.835258	0.462575	1.5082	0.84 (0.46- 1.51)	NA
IEEA	genus.Intestinimonas.id.2062.summary.txt.gz	MR Egger	17	0.070232	0.404156	0.864366	-0.721914	0.862378	1.07276	0.485821	2.36879	1.07 (0.49- 2.37)	1
IEEA	genus.Intestinimonas.id.2062.summary.txt.gz	Weighted median	17	0.120206	0.173108	0.487433	-0.219086	0.459498	1.12773	0.803252	1.58328	1.13 (0.80- 1.58)	1
IEEA	genus.Intestinimonas.id.2062.summary.txt.gz	Inverse variance weighted	17	0.09097	0.1539	0.554455	-0.210674	0.392614	1.09524	0.810038	1.48085	1.10 (0.81- 1.48)	0.929297
IEEA	genus.Intestinimonas.id.2062.summary.txt.gz	Simple mode	17	0.141712	0.283045	0.623422	-0.413057	0.69648	1.15224	0.661625	2.00668	1.15 (0.66- 2.01)	NA
IEEA	genus.Intestinimonas.id.2062.summary.txt.gz	Weighted mode	17	0.150274	0.269133	0.584326	-0.377226	0.677775	1.16215	0.685761	1.96949	1.16 (0.69- 1.97)	NA
IEEA	genus.Lachnoclostridium.id.11308.summary.txt.gz	MR Egger	13	-0.699841	0.63864	0.296566	-1.95158	0.551894	0.496664	0.14205	1.73654	0.50 (0.14- 1.74)	0.953819
IEEA	genus.Lachnoclostridium.id.11308.summary.txt.gz	Weighted median	13	-0.0610826	0.250036	0.807002	-0.551152	0.428987	0.940745	0.576285	1.5357	0.94 (0.58- 1.54)	1
IEEA	genus.Lachnoclostridium.id.11308.summary.txt.gz	Inverse variance weighted	13	-0.0964199	0.177835	0.587689	-0.444976	0.252136	0.908083	0.64084	1.28677	0.91 (0.64- 1.29)	0.932466
IEEA	genus.Lachnoclostridium.id.11308.summary.txt.gz	Simple mode	13	0.0886336	0.422113	0.837209	-0.738708	0.915975	1.09268	0.477731	2.49921	1.09 (0.48- 2.50)	NA
IEEA	genus.Lachnoclostridium.id.11308.summary.txt.gz	Weighted mode	13	0.0886336	0.410123	0.832528	-0.715208	0.892475	1.09268	0.48909	2.44116	1.09 (0.49- 2.44)	NA
IEEA	genus.Lachnospira.id.2004.summary.txt.gz	MR Egger	6	-2.54045	1.49663	0.164847	-5.47384	0.392941	0.078831	0.00419509	1.48133	0.08 (0.00- 1.48)	1
IEEA	genus.Lachnospira.id.2004.summary.txt.gz	Weighted median	6	-0.288237	0.322091	0.370845	-0.919535	0.343062	0.749584	0.398704	1.40926	0.75 (0.40- 1.41)	1
IEEA	genus.Lachnospira.id.2004.summary.txt.gz	Inverse variance weighted	6	-0.128289	0.262767	0.625391	-0.643312	0.386734	0.879599	0.525549	1.47216	0.88 (0.53- 1.47)	0.954121
IEEA	genus.Lachnospira.id.2004.summary.txt.gz	Simple mode	6	-0.489549	0.496687	0.369577	-1.46305	0.483957	0.612903	0.231528	1.62248	0.61 (0.23- 1.62)	NA
IEEA	genus.Lachnospira.id.2004.summary.txt.gz	Weighted mode	6	-0.474747	0.483679	0.371406	-1.42276	0.473264	0.622043	0.241048	1.60523	0.62 (0.24- 1.61)	NA
IEEA	genus.LachnospiraceaeFCS020group.id.11314.summary.txt.gz	MR Egger	12	-0.529842	0.367439	0.179883	-1.25002	0.190339	0.588698	0.286498	1.20966	0.59 (0.29- 1.21)	1
IEEA	genus.LachnospiraceaeFCS020group.id.11314.summary.txt.gz	Weighted median	12	-0.256667	0.200309	0.200068	-0.649272	0.135938	0.773626	0.522426	1.14561	0.77 (0.52- 1.15)	1
IEEA	genus.LachnospiraceaeFCS020group.id.11314.summary.txt.gz	Inverse variance weighted	12	-0.17952	0.146672	0.220969	-0.466998	0.107957	0.835671	0.626881	1.114	0.84 (0.63- 1.11)	0.848237
IEEA	genus.LachnospiraceaeFCS020group.id.11314.summary.txt.gz	Simple mode	12	-0.383304	0.346736	0.292551	-1.06291	0.296298	0.681606	0.34545	1.34487	0.68 (0.35- 1.34)	NA
IEEA	genus.LachnospiraceaeFCS020group.id.11314.summary.txt.gz	Weighted mode	12	-0.446158	0.316826	0.186699	-1.06714	0.174821	0.640083	0.343992	1.19103	0.64 (0.34- 1.19)	NA
IEEA	genus.LachnospiraceaeNC2004group.id.11316.summary.txt.gz	MR Egger	9	-6.66e-05	0.518943	0.999901	-1.01719	1.01706	0.999933	0.361608	2.76506	1.00 (0.36- 2.77)	0.999901
IEEA	genus.LachnospiraceaeNC2004group.id.11316.summary.txt.gz	Weighted median	9	0.157161	0.172951	0.36351	-0.181824	0.496145	1.17018	0.833748	1.64238	1.17 (0.83- 1.64)	1
IEEA	genus.LachnospiraceaeNC2004group.id.11316.summary.txt.gz	Inverse variance weighted	9	0.0385698	0.124845	0.757367	-0.206127	0.283266	1.03932	0.81373	1.32746	1.04 (0.81- 1.33)	0.990403
IEEA	genus.LachnospiraceaeNC2004group.id.11316.summary.txt.gz	Simple mode	9	0.227162	0.247948	0.386362	-0.258816	0.71314	1.25503	0.771965	2.04039	1.26 (0.77- 2.04)	NA
IEEA	genus.LachnospiraceaeNC2004group.id.11316.summary.txt.gz	Weighted mode	9	0.227162	0.248044	0.386538	-0.259005	0.713329	1.25503	0.771819	2.04077	1.26 (0.77- 2.04)	NA
IEEA	genus.LachnospiraceaeND3007group.id.11317.summary.txt.gz	MR Egger	3	-0.436394	5.93888	0.953305	-12.0766	11.2038	0.646363	5.69e-06	73409.3	0.65 (0.00-73409.33)	0.986463
IEEA	genus.LachnospiraceaeND3007group.id.11317.summary.txt.gz	Weighted median	3	-0.218822	0.452249	0.62849	-1.10523	0.667585	0.803464	0.331135	1.94952	0.80 (0.33- 1.95)	1
IEEA	genus.LachnospiraceaeND3007group.id.11317.summary.txt.gz	Inverse variance weighted	3	-0.159495	0.358042	0.655985	-0.861257	0.542268	0.852575	0.42263	1.7199	0.85 (0.42- 1.72)	0.975778
IEEA	genus.LachnospiraceaeND3007group.id.11317.summary.txt.gz	Simple mode	3	-0.266536	0.489741	0.640843	-1.22643	0.693357	0.766028	0.293338	2.00042	0.77 (0.29- 2.00)	NA
IEEA	genus.LachnospiraceaeND3007group.id.11317.summary.txt.gz	Weighted mode	3	-0.270835	0.486048	0.633417	-1.22349	0.68182	0.762743	0.294202	1.97747	0.76 (0.29- 1.98)	NA
IEEA	genus.LachnospiraceaeNK4A136group.id.11319.summary.txt.gz	MR Egger	15	-0.46005	0.289292	0.135791	-1.02706	0.106963	0.631252	0.358057	1.11289	0.63 (0.36- 1.11)	1
IEEA	genus.LachnospiraceaeNK4A136group.id.11319.summary.txt.gz	Weighted median	15	-0.210838	0.18997	0.267065	-0.58318	0.161504	0.809905	0.558121	1.17528	0.81 (0.56- 1.18)	1
IEEA	genus.LachnospiraceaeNK4A136group.id.11319.summary.txt.gz	Inverse variance weighted	15	-0.159486	0.139708	0.253634	-0.433313	0.114341	0.852582	0.648358	1.12113	0.85 (0.65- 1.12)	0.862355
IEEA	genus.LachnospiraceaeNK4A136group.id.11319.summary.txt.gz	Simple mode	15	-0.22677	0.305508	0.470193	-0.825566	0.372025	0.797104	0.437987	1.45067	0.80 (0.44- 1.45)	NA
IEEA	genus.LachnospiraceaeNK4A136group.id.11319.summary.txt.gz	Weighted mode	15	-0.244787	0.239851	0.324767	-0.714895	0.225321	0.782871	0.489244	1.25273	0.78 (0.49- 1.25)	NA
IEEA	genus.LachnospiraceaeUCG001.id.11321.summary.txt.gz	MR Egger	13	-0.113728	0.646045	0.863464	-1.37998	1.15252	0.892501	0.251584	3.16616	0.89 (0.25- 3.17)	1
IEEA	genus.LachnospiraceaeUCG001.id.11321.summary.txt.gz	Weighted median	13	-0.0505479	0.18464	0.784265	-0.412442	0.311346	0.950708	0.662032	1.36526	0.95 (0.66- 1.37)	1
IEEA	genus.LachnospiraceaeUCG001.id.11321.summary.txt.gz	Inverse variance weighted	13	-0.00358617	0.138022	0.979271	-0.274109	0.266936	0.99642	0.760249	1.30596	1.00 (0.76- 1.31)	0.996011
IEEA	genus.LachnospiraceaeUCG001.id.11321.summary.txt.gz	Simple mode	13	-0.189636	0.309671	0.551716	-0.796591	0.41732	0.827261	0.450864	1.51789	0.83 (0.45- 1.52)	NA
IEEA	genus.LachnospiraceaeUCG001.id.11321.summary.txt.gz	Weighted mode	13	0.0141359	0.311273	0.964525	-0.59596	0.624232	1.01424	0.551033	1.86681	1.01 (0.55- 1.87)	NA
IEEA	genus.LachnospiraceaeUCG004.id.11324.summary.txt.gz	MR Egger	12	0.106061	0.754039	0.890933	-1.37185	1.58398	1.11189	0.253636	4.87431	1.11 (0.25- 4.87)	0.981677
IEEA	genus.LachnospiraceaeUCG004.id.11324.summary.txt.gz	Weighted median	12	0.221598	0.228716	0.332607	-0.226686	0.669882	1.24807	0.797171	1.95401	1.25 (0.80- 1.95)	1
IEEA	genus.LachnospiraceaeUCG004.id.11324.summary.txt.gz	Inverse variance weighted	12	0.175289	0.187056	0.34871	-0.191341	0.54192	1.19159	0.825851	1.7193	1.19 (0.83- 1.72)	0.943102
IEEA	genus.LachnospiraceaeUCG004.id.11324.summary.txt.gz	Simple mode	12	0.0198444	0.376231	0.958881	-0.717568	0.757256	1.02004	0.487938	2.13242	1.02 (0.49- 2.13)	NA
IEEA	genus.LachnospiraceaeUCG004.id.11324.summary.txt.gz	Weighted mode	12	-0.0233892	0.415375	0.956106	-0.837524	0.790746	0.976882	0.432781	2.20504	0.98 (0.43- 2.21)	NA
IEEA	genus.LachnospiraceaeUCG008.id.11328.summary.txt.gz	MR Egger	11	1.83867	0.635249	0.0177561	0.593586	3.08376	6.28819	1.81047	21.8404	6.29 (1.81- 21.84)	0.704325
IEEA	genus.LachnospiraceaeUCG008.id.11328.summary.txt.gz	Weighted median	11	0.126516	0.162015	0.434864	-0.191032	0.444065	1.13487	0.826106	1.55903	1.13 (0.83- 1.56)	1
IEEA	genus.LachnospiraceaeUCG008.id.11328.summary.txt.gz	Inverse variance weighted	11	0.130267	0.157539	0.408299	-0.178509	0.439044	1.13913	0.836517	1.55122	1.14 (0.84- 1.55)	0.952698
IEEA	genus.LachnospiraceaeUCG008.id.11328.summary.txt.gz	Simple mode	11	-0.252309	0.351969	0.48987	-0.942168	0.437549	0.777004	0.389782	1.54891	0.78 (0.39- 1.55)	NA
IEEA	genus.LachnospiraceaeUCG008.id.11328.summary.txt.gz	Weighted mode	11	-0.265519	0.326195	0.434606	-0.904861	0.373823	0.766808	0.404598	1.45328	0.77 (0.40- 1.45)	NA
IEEA	genus.LachnospiraceaeUCG010.id.11330.summary.txt.gz	MR Egger	10	0.286694	0.400374	0.494319	-0.498039	1.07143	1.33202	0.607721	2.91954	1.33 (0.61- 2.92)	0.980399
IEEA	genus.LachnospiraceaeUCG010.id.11330.summary.txt.gz	Weighted median	10	-0.194898	0.214	0.362432	-0.614338	0.224541	0.822918	0.540999	1.25175	0.82 (0.54- 1.25)	1
IEEA	genus.LachnospiraceaeUCG010.id.11330.summary.txt.gz	Inverse variance weighted	10	-0.205633	0.158444	0.194348	-0.516183	0.104918	0.814132	0.596794	1.11062	0.81 (0.60- 1.11)	0.856572
IEEA	genus.LachnospiraceaeUCG010.id.11330.summary.txt.gz	Simple mode	10	-0.341935	0.347907	0.351371	-1.02383	0.339964	0.710395	0.359215	1.4049	0.71 (0.36- 1.40)	NA
IEEA	genus.LachnospiraceaeUCG010.id.11330.summary.txt.gz	Weighted mode	10	-0.210944	0.296645	0.495037	-0.792368	0.370479	0.809819	0.452771	1.44843	0.81 (0.45- 1.45)	NA
IEEA	genus.Lactobacillus.id.1837.summary.txt.gz	MR Egger	10	-0.695933	0.370707	0.0973072	-1.42252	0.0306535	0.498609	0.241106	1.03113	0.50 (0.24- 1.03)	1
IEEA	genus.Lactobacillus.id.1837.summary.txt.gz	Weighted median	10	-0.0306694	0.165231	0.852747	-0.354523	0.293184	0.969796	0.701508	1.34069	0.97 (0.70- 1.34)	1
IEEA	genus.Lactobacillus.id.1837.summary.txt.gz	Inverse variance weighted	10	-0.0202616	0.136803	0.882257	-0.288395	0.247872	0.979942	0.749466	1.2813	0.98 (0.75- 1.28)	0.999892
IEEA	genus.Lactobacillus.id.1837.summary.txt.gz	Simple mode	10	-0.0357364	0.272762	0.898644	-0.57035	0.498878	0.964895	0.565327	1.64687	0.96 (0.57- 1.65)	NA
IEEA	genus.Lactobacillus.id.1837.summary.txt.gz	Weighted mode	10	-0.054126	0.258684	0.838923	-0.561147	0.452895	0.947313	0.570555	1.57286	0.95 (0.57- 1.57)	NA
IEEA	genus.Lactococcus.id.1851.summary.txt.gz	MR Egger	9	0.00891459	0.520385	0.98681	-1.01104	1.02887	1.00895	0.36384	2.7979	1.01 (0.36- 2.80)	1
IEEA	genus.Lactococcus.id.1851.summary.txt.gz	Weighted median	9	0.0531414	0.148889	0.721151	-0.238681	0.344964	1.05458	0.787666	1.41194	1.05 (0.79- 1.41)	1
IEEA	genus.Lactococcus.id.1851.summary.txt.gz	Inverse variance weighted	9	0.0638362	0.1119	0.568357	-0.155489	0.283161	1.06592	0.855997	1.32732	1.07 (0.86- 1.33)	0.9265
IEEA	genus.Lactococcus.id.1851.summary.txt.gz	Simple mode	9	0.0032991	0.219415	0.988372	-0.426755	0.433353	1.0033	0.652624	1.54242	1.00 (0.65- 1.54)	NA
IEEA	genus.Lactococcus.id.1851.summary.txt.gz	Weighted mode	9	0.0213789	0.228865	0.927873	-0.427196	0.469954	1.02161	0.652336	1.59992	1.02 (0.65- 1.60)	NA
IEEA	genus.Marvinbryantia.id.2005.summary.txt.gz	MR Egger	10	0.0933576	0.651341	0.889573	-1.18327	1.36999	1.09785	0.306276	3.93529	1.10 (0.31- 3.94)	0.989338
IEEA	genus.Marvinbryantia.id.2005.summary.txt.gz	Weighted median	10	-0.236865	0.222371	0.286794	-0.672711	0.198982	0.789098	0.510323	1.22016	0.79 (0.51- 1.22)	1
IEEA	genus.Marvinbryantia.id.2005.summary.txt.gz	Inverse variance weighted	10	-0.191637	0.162093	0.2371	-0.509339	0.126065	0.825607	0.600892	1.13436	0.83 (0.60- 1.13)	0.829852
IEEA	genus.Marvinbryantia.id.2005.summary.txt.gz	Simple mode	10	-0.2466	0.365823	0.517188	-0.963614	0.470413	0.781453	0.381512	1.60066	0.78 (0.38- 1.60)	NA
IEEA	genus.Marvinbryantia.id.2005.summary.txt.gz	Weighted mode	10	-0.215124	0.377394	0.582608	-0.954816	0.524568	0.806441	0.384883	1.68973	0.81 (0.38- 1.69)	NA
IEEA	genus.Methanobrevibacter.id.123.summary.txt.gz	MR Egger	6	0.336114	0.572939	0.58895	-0.786846	1.45907	1.3995	0.455279	4.30198	1.40 (0.46- 4.30)	0.973404
IEEA	genus.Methanobrevibacter.id.123.summary.txt.gz	Weighted median	6	0.0104673	0.152914	0.945426	-0.289245	0.31018	1.01052	0.748829	1.36367	1.01 (0.75- 1.36)	1
IEEA	genus.Methanobrevibacter.id.123.summary.txt.gz	Inverse variance weighted	6	-0.00526341	0.146584	0.971356	-0.292568	0.282041	0.99475	0.746345	1.32583	0.99 (0.75- 1.33)	1
IEEA	genus.Methanobrevibacter.id.123.summary.txt.gz	Simple mode	6	0.0276383	0.240925	0.913133	-0.444575	0.499852	1.02802	0.641097	1.64848	1.03 (0.64- 1.65)	NA
IEEA	genus.Methanobrevibacter.id.123.summary.txt.gz	Weighted mode	6	0.0189582	0.211822	0.932159	-0.396213	0.43413	1.01914	0.672863	1.54362	1.02 (0.67- 1.54)	NA
IEEA	genus.Odoribacter.id.952.summary.txt.gz	MR Egger	7	-0.723907	0.936918	0.474651	-2.56027	1.11245	0.484854	0.0772842	3.04181	0.48 (0.08- 3.04)	0.990939
IEEA	genus.Odoribacter.id.952.summary.txt.gz	Weighted median	7	-0.0910299	0.312046	0.770501	-0.70264	0.52058	0.91299	0.495276	1.683	0.91 (0.50- 1.68)	1
IEEA	genus.Odoribacter.id.952.summary.txt.gz	Inverse variance weighted	7	0.209936	0.289642	0.468567	-0.357762	0.777634	1.2336	0.69924	2.17632	1.23 (0.70- 2.18)	0.88507
IEEA	genus.Odoribacter.id.952.summary.txt.gz	Simple mode	7	-0.251514	0.487421	0.624305	-1.20686	0.703831	0.777623	0.299135	2.02148	0.78 (0.30- 2.02)	NA
IEEA	genus.Odoribacter.id.952.summary.txt.gz	Weighted mode	7	-0.260801	0.480392	0.606767	-1.20237	0.680767	0.770434	0.300481	1.97539	0.77 (0.30- 1.98)	NA
IEEA	genus.Olsenella.id.822.summary.txt.gz	MR Egger	11	0.206093	0.341546	0.561133	-0.463338	0.875524	1.22887	0.62918	2.40013	1.23 (0.63- 2.40)	0.967751
IEEA	genus.Olsenella.id.822.summary.txt.gz	Weighted median	11	-0.0141277	0.121207	0.90721	-0.251692	0.223437	0.985972	0.777484	1.25037	0.99 (0.78- 1.25)	1
IEEA	genus.Olsenella.id.822.summary.txt.gz	Inverse variance weighted	11	-0.0177194	0.0886302	0.841539	-0.191435	0.155996	0.982437	0.825774	1.16882	0.98 (0.83- 1.17)	1
IEEA	genus.Olsenella.id.822.summary.txt.gz	Simple mode	11	-0.0604063	0.19803	0.766593	-0.448545	0.327733	0.941382	0.638557	1.38782	0.94 (0.64- 1.39)	NA
IEEA	genus.Olsenella.id.822.summary.txt.gz	Weighted mode	11	-0.0576102	0.190439	0.76846	-0.43087	0.31565	0.944018	0.649943	1.37115	0.94 (0.65- 1.37)	NA
IEEA	genus.Oscillibacter.id.2063.summary.txt.gz	MR Egger	14	0.130473	0.510806	0.802719	-0.870707	1.13165	1.13937	0.418655	3.10078	1.14 (0.42- 3.10)	0.995037
IEEA	genus.Oscillibacter.id.2063.summary.txt.gz	Weighted median	14	-0.0189051	0.170456	0.911688	-0.352999	0.315189	0.981272	0.702578	1.37052	0.98 (0.70- 1.37)	1
IEEA	genus.Oscillibacter.id.2063.summary.txt.gz	Inverse variance weighted	14	-0.0446502	0.126739	0.724614	-0.293059	0.203759	0.956332	0.745978	1.226	0.96 (0.75- 1.23)	0.968865
IEEA	genus.Oscillibacter.id.2063.summary.txt.gz	Simple mode	14	-0.411983	0.316089	0.215058	-1.03152	0.207552	0.662336	0.356466	1.23066	0.66 (0.36- 1.23)	NA
IEEA	genus.Oscillibacter.id.2063.summary.txt.gz	Weighted mode	14	-0.411983	0.340212	0.247467	-1.0788	0.254833	0.662336	0.340004	1.29025	0.66 (0.34- 1.29)	NA
IEEA	genus.Oscillospira.id.2064.summary.txt.gz	MR Egger	8	0.114212	0.707149	0.876992	-1.2718	1.50022	1.12099	0.280327	4.48269	1.12 (0.28- 4.48)	1
IEEA	genus.Oscillospira.id.2064.summary.txt.gz	Weighted median	8	0.227787	0.221998	0.304854	-0.207328	0.662903	1.25582	0.812753	1.94042	1.26 (0.81- 1.94)	1
IEEA	genus.Oscillospira.id.2064.summary.txt.gz	Inverse variance weighted	8	0.183511	0.165975	0.268877	-0.141801	0.508823	1.20143	0.867794	1.66333	1.20 (0.87- 1.66)	0.888787
IEEA	genus.Oscillospira.id.2064.summary.txt.gz	Simple mode	8	0.252622	0.35919	0.504575	-0.451391	0.956635	1.2874	0.636742	2.60292	1.29 (0.64- 2.60)	NA
IEEA	genus.Oscillospira.id.2064.summary.txt.gz	Weighted mode	8	0.240202	0.32867	0.488618	-0.403992	0.884395	1.27151	0.667649	2.42152	1.27 (0.67- 2.42)	NA
IEEA	genus.Oxalobacter.id.2978.summary.txt.gz	MR Egger	11	0.35887	0.517424	0.505455	-0.65528	1.37302	1.43171	0.519297	3.94726	1.43 (0.52- 3.95)	0.954749
IEEA	genus.Oxalobacter.id.2978.summary.txt.gz	Weighted median	11	0.0268875	0.13444	0.841484	-0.236616	0.290391	1.02725	0.789295	1.33695	1.03 (0.79- 1.34)	1
IEEA	genus.Oxalobacter.id.2978.summary.txt.gz	Inverse variance weighted	11	-0.00504924	0.108404	0.96285	-0.217522	0.207423	0.994963	0.80451	1.2305	0.99 (0.80- 1.23)	1
IEEA	genus.Oxalobacter.id.2978.summary.txt.gz	Simple mode	11	0.028091	0.230369	0.905363	-0.423431	0.479613	1.02849	0.654796	1.61545	1.03 (0.65- 1.62)	NA
IEEA	genus.Oxalobacter.id.2978.summary.txt.gz	Weighted mode	11	0.028091	0.207364	0.89493	-0.378342	0.434524	1.02849	0.684996	1.54423	1.03 (0.68- 1.54)	NA
IEEA	genus.Parabacteroides.id.954.summary.txt.gz	MR Egger	6	-0.0732881	0.711296	0.922894	-1.46743	1.32085	0.929333	0.230518	3.74661	0.93 (0.23- 3.75)	0.989409
IEEA	genus.Parabacteroides.id.954.summary.txt.gz	Weighted median	6	-0.235531	0.293389	0.422092	-0.810573	0.33951	0.790151	0.444603	1.40426	0.79 (0.44- 1.40)	1
IEEA	genus.Parabacteroides.id.954.summary.txt.gz	Inverse variance weighted	6	-0.207237	0.225894	0.358929	-0.649988	0.235515	0.812827	0.522052	1.26556	0.81 (0.52- 1.27)	0.928533
IEEA	genus.Parabacteroides.id.954.summary.txt.gz	Simple mode	6	-0.523644	0.428246	0.275905	-1.36301	0.315719	0.592358	0.25589	1.37125	0.59 (0.26- 1.37)	NA
IEEA	genus.Parabacteroides.id.954.summary.txt.gz	Weighted mode	6	-0.276679	0.389472	0.509211	-1.04004	0.486686	0.758298	0.353439	1.62692	0.76 (0.35- 1.63)	NA
IEEA	genus.Paraprevotella.id.962.summary.txt.gz	MR Egger	13	-0.15103	0.352572	0.676653	-0.842071	0.540012	0.859822	0.430817	1.71603	0.86 (0.43- 1.72)	1
IEEA	genus.Paraprevotella.id.962.summary.txt.gz	Weighted median	13	0.120367	0.136673	0.378484	-0.147512	0.388245	1.12791	0.862852	1.47439	1.13 (0.86- 1.47)	1
IEEA	genus.Paraprevotella.id.962.summary.txt.gz	Inverse variance weighted	13	0.143782	0.105066	0.171158	-0.0621471	0.349711	1.15463	0.939745	1.41866	1.15 (0.94- 1.42)	0.925807
IEEA	genus.Paraprevotella.id.962.summary.txt.gz	Simple mode	13	0.189231	0.228166	0.423094	-0.257974	0.636436	1.20832	0.772615	1.88973	1.21 (0.77- 1.89)	NA
IEEA	genus.Paraprevotella.id.962.summary.txt.gz	Weighted mode	13	0.106872	0.221455	0.63807	-0.32718	0.540924	1.11279	0.720954	1.71759	1.11 (0.72- 1.72)	NA
IEEA	genus.Parasutterella.id.2892.summary.txt.gz	MR Egger	15	-0.119828	0.465962	0.801078	-1.03311	0.793456	0.887073	0.355897	2.21103	0.89 (0.36- 2.21)	1
IEEA	genus.Parasutterella.id.2892.summary.txt.gz	Weighted median	15	-0.0839772	0.185262	0.65034	-0.44709	0.279136	0.919452	0.639486	1.32199	0.92 (0.64- 1.32)	1
IEEA	genus.Parasutterella.id.2892.summary.txt.gz	Inverse variance weighted	15	-0.086902	0.149186	0.560223	-0.379306	0.205502	0.916767	0.684336	1.22814	0.92 (0.68- 1.23)	0.925925
IEEA	genus.Parasutterella.id.2892.summary.txt.gz	Simple mode	15	-0.458959	0.349788	0.210591	-1.14454	0.226624	0.631941	0.318369	1.25436	0.63 (0.32- 1.25)	NA
IEEA	genus.Parasutterella.id.2892.summary.txt.gz	Weighted mode	15	-0.320401	0.310992	0.320361	-0.929944	0.289143	0.725858	0.394576	1.33528	0.73 (0.39- 1.34)	NA
IEEA	genus.Peptococcus.id.2037.summary.txt.gz	MR Egger	12	0.207858	0.412087	0.624905	-0.599832	1.01555	1.23104	0.548904	2.76087	1.23 (0.55- 2.76)	0.97847
IEEA	genus.Peptococcus.id.2037.summary.txt.gz	Weighted median	12	0.300804	0.139851	0.0314852	0.0266956	0.574913	1.35094	1.02706	1.77698	1.35 (1.03- 1.78)	1
IEEA	genus.Peptococcus.id.2037.summary.txt.gz	Inverse variance weighted	12	0.218016	0.101694	0.0320448	0.0186965	0.417335	1.24361	1.01887	1.51791	1.24 (1.02- 1.52)	0.635555
IEEA	genus.Peptococcus.id.2037.summary.txt.gz	Simple mode	12	0.318272	0.216665	0.169854	-0.106392	0.742936	1.37475	0.899072	2.1021	1.37 (0.90- 2.10)	NA
IEEA	genus.Peptococcus.id.2037.summary.txt.gz	Weighted mode	12	0.315073	0.208564	0.15905	-0.0937115	0.723857	1.37036	0.910545	2.06237	1.37 (0.91- 2.06)	NA
IEEA	genus.Phascolarctobacterium.id.2168.summary.txt.gz	MR Egger	10	-0.556986	0.748817	0.47826	-2.02467	0.910697	0.572934	0.132038	2.48605	0.57 (0.13- 2.49)	0.981258
IEEA	genus.Phascolarctobacterium.id.2168.summary.txt.gz	Weighted median	10	0.163456	0.20512	0.425519	-0.238578	0.565491	1.17757	0.787747	1.76031	1.18 (0.79- 1.76)	1
IEEA	genus.Phascolarctobacterium.id.2168.summary.txt.gz	Inverse variance weighted	10	-0.00568873	0.159274	0.971508	-0.317865	0.306488	0.994327	0.727701	1.35864	0.99 (0.73- 1.36)	0.996633
IEEA	genus.Phascolarctobacterium.id.2168.summary.txt.gz	Simple mode	10	0.284316	0.364428	0.455319	-0.429964	0.998596	1.32885	0.650533	2.71447	1.33 (0.65- 2.71)	NA
IEEA	genus.Phascolarctobacterium.id.2168.summary.txt.gz	Weighted mode	10	0.290735	0.351978	0.430155	-0.399143	0.980612	1.33741	0.670895	2.66609	1.34 (0.67- 2.67)	NA
IEEA	genus.Prevotella7.id.11182.summary.txt.gz	MR Egger	11	0.674233	0.530449	0.235575	-0.365448	1.71391	1.96253	0.693886	5.55064	1.96 (0.69- 5.55)	1
IEEA	genus.Prevotella7.id.11182.summary.txt.gz	Weighted median	11	-0.290753	0.12292	0.0180117	-0.531676	-0.0498292	0.7477	0.587619	0.951392	0.75 (0.59- 0.95)	1
IEEA	genus.Prevotella7.id.11182.summary.txt.gz	Inverse variance weighted	11	-0.249087	0.0873392	0.000434517	-0.420272	-0.0779024	0.779512	0.656868	0.925055	0.78 (0.66- 0.93)	0.0517075
IEEA	genus.Prevotella7.id.11182.summary.txt.gz	Simple mode	11	-0.442918	0.214155	0.0654802	-0.862662	-0.0231734	0.64216	0.422037	0.977093	0.64 (0.42- 0.98)	NA
IEEA	genus.Prevotella7.id.11182.summary.txt.gz	Weighted mode	11	-0.437263	0.223575	0.0789876	-0.87547	0.000943666	0.645801	0.416666	1.00094	0.65 (0.42- 1.00)	NA
IEEA	genus.Prevotella9.id.11183.summary.txt.gz	MR Egger	14	0.82208	0.448152	0.0914991	-0.0562977	1.70046	2.27523	0.945258	5.47646	2.28 (0.95- 5.48)	1
IEEA	genus.Prevotella9.id.11183.summary.txt.gz	Weighted median	14	0.0701973	0.183675	0.702326	-0.289805	0.4302	1.07272	0.748409	1.53756	1.07 (0.75- 1.54)	1
IEEA	genus.Prevotella9.id.11183.summary.txt.gz	Inverse variance weighted	14	-0.0252108	0.150063	0.866582	-0.319335	0.268913	0.975104	0.726632	1.30854	0.98 (0.73- 1.31)	1
IEEA	genus.Prevotella9.id.11183.summary.txt.gz	Simple mode	14	0.0700245	0.299721	0.818909	-0.517429	0.657477	1.07253	0.596051	1.92992	1.07 (0.60- 1.93)	NA
IEEA	genus.Prevotella9.id.11183.summary.txt.gz	Weighted mode	14	0.125491	0.272423	0.652663	-0.408458	0.659439	1.1337	0.664674	1.93371	1.13 (0.66- 1.93)	NA
IEEA	genus.RikenellaceaeRC9gutgroup.id.11191.summary.txt.gz	MR Egger	11	0.665663	0.784825	0.418331	-0.872595	2.20392	1.94578	0.417866	9.06047	1.95 (0.42- 9.06)	0.976105
IEEA	genus.RikenellaceaeRC9gutgroup.id.11191.summary.txt.gz	Weighted median	11	0.0195583	0.125039	0.875704	-0.225518	0.264635	1.01975	0.798103	1.30295	1.02 (0.80- 1.30)	1
IEEA	genus.RikenellaceaeRC9gutgroup.id.11191.summary.txt.gz	Inverse variance weighted	11	0.0146497	0.125372	0.90698	-0.23108	0.26038	1.01476	0.793676	1.29742	1.01 (0.79- 1.30)	0.990189
IEEA	genus.RikenellaceaeRC9gutgroup.id.11191.summary.txt.gz	Simple mode	11	0.0779732	0.202226	0.707887	-0.318391	0.474337	1.08109	0.727319	1.60695	1.08 (0.73- 1.61)	NA
IEEA	genus.RikenellaceaeRC9gutgroup.id.11191.summary.txt.gz	Weighted mode	11	0.0675799	0.192393	0.732682	-0.309511	0.444671	1.06992	0.733806	1.55998	1.07 (0.73- 1.56)	NA
IEEA	genus.Romboutsia.id.11347.summary.txt.gz	MR Egger	13	-0.644091	0.367267	0.107256	-1.36393	0.0757519	0.52514	0.255653	1.07869	0.53 (0.26- 1.08)	1
IEEA	genus.Romboutsia.id.11347.summary.txt.gz	Weighted median	13	-0.044154	0.203862	0.82853	-0.443723	0.355415	0.956807	0.641643	1.42677	0.96 (0.64- 1.43)	1
IEEA	genus.Romboutsia.id.11347.summary.txt.gz	Inverse variance weighted	13	-0.110914	0.150403	0.460852	-0.405704	0.183876	0.895016	0.666507	1.20187	0.90 (0.67- 1.20)	0.884539
IEEA	genus.Romboutsia.id.11347.summary.txt.gz	Simple mode	13	0.0342187	0.356844	0.925189	-0.665196	0.733634	1.03481	0.514172	2.08263	1.03 (0.51- 2.08)	NA
IEEA	genus.Romboutsia.id.11347.summary.txt.gz	Weighted mode	13	0.0401271	0.336552	0.907066	-0.619514	0.699769	1.04094	0.538206	2.01329	1.04 (0.54- 2.01)	NA
IEEA	genus.Roseburia.id.2012.summary.txt.gz	MR Egger	14	-0.16919	0.559851	0.767669	-1.2665	0.928117	0.844348	0.281817	2.52974	0.84 (0.28- 2.53)	0.992963
IEEA	genus.Roseburia.id.2012.summary.txt.gz	Weighted median	14	-0.304059	0.226657	0.17976	-0.748306	0.140188	0.737817	0.473167	1.15049	0.74 (0.47- 1.15)	1
IEEA	genus.Roseburia.id.2012.summary.txt.gz	Inverse variance weighted	14	-0.145986	0.178534	0.413532	-0.495914	0.203941	0.864169	0.609014	1.22623	0.86 (0.61- 1.23)	0.946353
IEEA	genus.Roseburia.id.2012.summary.txt.gz	Simple mode	14	-0.313807	0.379234	0.422897	-1.05711	0.429491	0.73066	0.34746	1.53648	0.73 (0.35- 1.54)	NA
IEEA	genus.Roseburia.id.2012.summary.txt.gz	Weighted mode	14	-0.321031	0.32998	0.348367	-0.967792	0.325729	0.7254	0.379921	1.38504	0.73 (0.38- 1.39)	NA
IEEA	genus.Ruminiclostridium5.id.11355.summary.txt.gz	MR Egger	11	0.291332	0.825035	0.732132	-1.32574	1.9084	1.33821	0.265607	6.7423	1.34 (0.27- 6.74)	1
IEEA	genus.Ruminiclostridium5.id.11355.summary.txt.gz	Weighted median	11	0.00242778	0.274773	0.99295	-0.536127	0.540982	1.00243	0.58501	1.71769	1.00 (0.59- 1.72)	1
IEEA	genus.Ruminiclostridium5.id.11355.summary.txt.gz	Inverse variance weighted	11	0.0386726	0.191973	0.840348	-0.337594	0.414939	1.03943	0.713485	1.51428	1.04 (0.71- 1.51)	1
IEEA	genus.Ruminiclostridium5.id.11355.summary.txt.gz	Simple mode	11	-0.0482129	0.437191	0.91437	-0.905107	0.808681	0.952931	0.404499	2.24495	0.95 (0.40- 2.24)	NA
IEEA	genus.Ruminiclostridium5.id.11355.summary.txt.gz	Weighted mode	11	-0.0318747	0.438419	0.943476	-0.891175	0.827426	0.968628	0.410173	2.28742	0.97 (0.41- 2.29)	NA
IEEA	genus.Ruminiclostridium6.id.11356.summary.txt.gz	MR Egger	16	-0.157194	0.329278	0.640452	-0.802578	0.488191	0.854539	0.448172	1.62937	0.85 (0.45- 1.63)	0.98979
IEEA	genus.Ruminiclostridium6.id.11356.summary.txt.gz	Weighted median	16	-0.0425173	0.182546	0.815829	-0.400307	0.315272	0.958374	0.670114	1.37063	0.96 (0.67- 1.37)	1
IEEA	genus.Ruminiclostridium6.id.11356.summary.txt.gz	Inverse variance weighted	16	-0.0198003	0.129905	0.878854	-0.274413	0.234813	0.980394	0.760018	1.26467	0.98 (0.76- 1.26)	1
IEEA	genus.Ruminiclostridium6.id.11356.summary.txt.gz	Simple mode	16	-0.195165	0.347308	0.582458	-0.875888	0.485558	0.822699	0.416492	1.62508	0.82 (0.42- 1.63)	NA
IEEA	genus.Ruminiclostridium6.id.11356.summary.txt.gz	Weighted mode	16	-0.160539	0.319108	0.622211	-0.785991	0.464914	0.851685	0.455668	1.59188	0.85 (0.46- 1.59)	NA
IEEA	genus.Ruminiclostridium9.id.11357.summary.txt.gz	MR Egger	9	0.84144	0.873167	0.367315	-0.869967	2.55285	2.31971	0.418965	12.8436	2.32 (0.42- 12.84)	0.930011
IEEA	genus.Ruminiclostridium9.id.11357.summary.txt.gz	Weighted median	9	-0.24917	0.285474	0.382757	-0.808699	0.31036	0.779448	0.445437	1.36392	0.78 (0.45- 1.36)	1
IEEA	genus.Ruminiclostridium9.id.11357.summary.txt.gz	Inverse variance weighted	9	-0.174728	0.204645	0.393209	-0.575832	0.226376	0.839685	0.562237	1.25405	0.84 (0.56- 1.25)	0.935839
IEEA	genus.Ruminiclostridium9.id.11357.summary.txt.gz	Simple mode	9	-0.380723	0.469848	0.441197	-1.30162	0.540178	0.683367	0.272089	1.71631	0.68 (0.27- 1.72)	NA
IEEA	genus.Ruminiclostridium9.id.11357.summary.txt.gz	Weighted mode	9	-0.304295	0.460011	0.526884	-1.20592	0.597327	0.737643	0.299417	1.81726	0.74 (0.30- 1.82)	NA
IEEA	genus.RuminococcaceaeNK4A214group.id.11358.summary.txt.gz	MR Egger	13	0.258624	0.557473	0.651749	-0.834023	1.35127	1.29515	0.434299	3.86233	1.30 (0.43- 3.86)	0.994335
IEEA	genus.RuminococcaceaeNK4A214group.id.11358.summary.txt.gz	Weighted median	13	0.297722	0.21146	0.15915	-0.116739	0.712183	1.34679	0.889817	2.03844	1.35 (0.89- 2.04)	1
IEEA	genus.RuminococcaceaeNK4A214group.id.11358.summary.txt.gz	Inverse variance weighted	13	0.259623	0.16095	0.106731	-0.0558396	0.575085	1.29644	0.945691	1.77728	1.30 (0.95- 1.78)	0.976998
IEEA	genus.RuminococcaceaeNK4A214group.id.11358.summary.txt.gz	Simple mode	13	-0.0675307	0.362512	0.855333	-0.778054	0.642992	0.934699	0.459299	1.90216	0.93 (0.46- 1.90)	NA
IEEA	genus.RuminococcaceaeNK4A214group.id.11358.summary.txt.gz	Weighted mode	13	-0.0768352	0.365474	0.837012	-0.793164	0.639493	0.926042	0.452411	1.89552	0.93 (0.45- 1.90)	NA
IEEA	genus.RuminococcaceaeUCG002.id.11360.summary.txt.gz	MR Egger	22	-0.253413	0.366878	0.497675	-0.972494	0.465667	0.776147	0.378139	1.59308	0.78 (0.38- 1.59)	0.955215
IEEA	genus.RuminococcaceaeUCG002.id.11360.summary.txt.gz	Weighted median	22	-0.283894	0.177253	0.109237	-0.631309	0.063522	0.752847	0.531895	1.06558	0.75 (0.53- 1.07)	1
IEEA	genus.RuminococcaceaeUCG002.id.11360.summary.txt.gz	Inverse variance weighted	22	-0.161299	0.128322	0.208756	-0.41281	0.090211	0.851037	0.661788	1.09441	0.85 (0.66- 1.09)	0.828067
IEEA	genus.RuminococcaceaeUCG002.id.11360.summary.txt.gz	Simple mode	22	-0.287176	0.297599	0.345539	-0.87047	0.296118	0.75038	0.418755	1.34463	0.75 (0.42- 1.34)	NA
IEEA	genus.RuminococcaceaeUCG002.id.11360.summary.txt.gz	Weighted mode	22	-0.318875	0.310125	0.315548	-0.926719	0.28897	0.726967	0.39585	1.33505	0.73 (0.40- 1.34)	NA
IEEA	genus.RuminococcaceaeUCG003.id.11361.summary.txt.gz	MR Egger	12	-0.78528	0.527277	0.167251	-1.81874	0.248184	0.455992	0.16223	1.2817	0.46 (0.16- 1.28)	1
IEEA	genus.RuminococcaceaeUCG003.id.11361.summary.txt.gz	Weighted median	12	-0.082693	0.213781	0.698895	-0.501703	0.336317	0.920634	0.605499	1.39978	0.92 (0.61- 1.40)	1
IEEA	genus.RuminococcaceaeUCG003.id.11361.summary.txt.gz	Inverse variance weighted	12	-0.154959	0.157509	0.325211	-0.463677	0.15376	0.856451	0.628967	1.16621	0.86 (0.63- 1.17)	0.921431
IEEA	genus.RuminococcaceaeUCG003.id.11361.summary.txt.gz	Simple mode	12	-0.092782	0.33066	0.784227	-0.740875	0.555312	0.911392	0.476696	1.74248	0.91 (0.48- 1.74)	NA
IEEA	genus.RuminococcaceaeUCG003.id.11361.summary.txt.gz	Weighted mode	12	-0.129337	0.309483	0.684053	-0.735923	0.47725	0.878678	0.479063	1.61164	0.88 (0.48- 1.61)	NA
IEEA	genus.RuminococcaceaeUCG004.id.11362.summary.txt.gz	MR Egger	10	-0.34283	1.08038	0.759123	-2.46038	1.77472	0.709759	0.0854025	5.89863	0.71 (0.09- 5.90)	0.992699
IEEA	genus.RuminococcaceaeUCG004.id.11362.summary.txt.gz	Weighted median	10	-0.19594	0.201354	0.330496	-0.590593	0.198713	0.822061	0.553998	1.21983	0.82 (0.55- 1.22)	1
IEEA	genus.RuminococcaceaeUCG004.id.11362.summary.txt.gz	Inverse variance weighted	10	-0.339011	0.177911	0.0567138	-0.687715	0.00969432	0.712475	0.502723	1.00974	0.71 (0.50- 1.01)	0.843618
IEEA	genus.RuminococcaceaeUCG004.id.11362.summary.txt.gz	Simple mode	10	-0.0214088	0.314486	0.947214	-0.637801	0.594983	0.978819	0.528453	1.813	0.98 (0.53- 1.81)	NA
IEEA	genus.RuminococcaceaeUCG004.id.11362.summary.txt.gz	Weighted mode	10	-0.035702	0.285487	0.903228	-0.595257	0.523853	0.964928	0.551421	1.68852	0.96 (0.55- 1.69)	NA
IEEA	genus.RuminococcaceaeUCG005.id.11363.summary.txt.gz	MR Egger	14	0.52591	0.427997	0.24271	-0.312963	1.36478	1.692	0.731277	3.91487	1.69 (0.73- 3.91)	0.995948
IEEA	genus.RuminococcaceaeUCG005.id.11363.summary.txt.gz	Weighted median	14	0.184805	0.205981	0.369616	-0.218918	0.588528	1.20298	0.803387	1.80133	1.20 (0.80- 1.80)	1
IEEA	genus.RuminococcaceaeUCG005.id.11363.summary.txt.gz	Inverse variance weighted	14	-0.0190879	0.149515	0.898414	-0.312138	0.273962	0.981093	0.731881	1.31516	0.98 (0.73- 1.32)	1
IEEA	genus.RuminococcaceaeUCG005.id.11363.summary.txt.gz	Simple mode	14	0.208804	0.372939	0.585075	-0.522157	0.939765	1.2322	0.59324	2.55938	1.23 (0.59- 2.56)	NA
IEEA	genus.RuminococcaceaeUCG005.id.11363.summary.txt.gz	Weighted mode	14	0.257554	0.329474	0.448386	-0.388214	0.903323	1.29376	0.678267	2.46779	1.29 (0.68- 2.47)	NA
IEEA	genus.RuminococcaceaeUCG009.id.11366.summary.txt.gz	MR Egger	12	0.845501	0.762859	0.293663	-0.649703	2.3407	2.32914	0.522201	10.3886	2.33 (0.52- 10.39)	0.998455
IEEA	genus.RuminococcaceaeUCG009.id.11366.summary.txt.gz	Weighted median	12	0.156452	0.174574	0.370149	-0.185713	0.498616	1.16935	0.830512	1.64644	1.17 (0.83- 1.65)	1
IEEA	genus.RuminococcaceaeUCG009.id.11366.summary.txt.gz	Inverse variance weighted	12	0.245324	0.171383	0.152304	-0.0905861	0.581234	1.27804	0.913396	1.78824	1.28 (0.91- 1.79)	0.90621
IEEA	genus.RuminococcaceaeUCG009.id.11366.summary.txt.gz	Simple mode	12	0.0828406	0.262903	0.758583	-0.43245	0.598131	1.08637	0.648917	1.81872	1.09 (0.65- 1.82)	NA
IEEA	genus.RuminococcaceaeUCG009.id.11366.summary.txt.gz	Weighted mode	12	0.109735	0.25754	0.678262	-0.395044	0.614514	1.11598	0.67365	1.84876	1.12 (0.67- 1.85)	NA
IEEA	genus.RuminococcaceaeUCG010.id.11367.summary.txt.gz	MR Egger	6	0.285781	0.869071	0.758776	-1.4176	1.98916	1.3308	0.242295	7.3094	1.33 (0.24- 7.31)	1
IEEA	genus.RuminococcaceaeUCG010.id.11367.summary.txt.gz	Weighted median	6	-0.0427828	0.272817	0.875388	-0.577504	0.491939	0.958119	0.561298	1.63548	0.96 (0.56- 1.64)	1
IEEA	genus.RuminococcaceaeUCG010.id.11367.summary.txt.gz	Inverse variance weighted	6	-0.252639	0.244373	0.301218	-0.731611	0.226333	0.776748	0.481133	1.25399	0.78 (0.48- 1.25)	0.919102
IEEA	genus.RuminococcaceaeUCG010.id.11367.summary.txt.gz	Simple mode	6	0.0399587	0.43028	0.929616	-0.803391	0.883308	1.04077	0.447808	2.41889	1.04 (0.45- 2.42)	NA
IEEA	genus.RuminococcaceaeUCG010.id.11367.summary.txt.gz	Weighted mode	6	0.0326796	0.379505	0.93472	-0.711151	0.77651	1.03322	0.491079	2.17387	1.03 (0.49- 2.17)	NA
IEEA	genus.RuminococcaceaeUCG011.id.11368.summary.txt.gz	MR Egger	8	-0.626359	0.506047	0.262045	-1.61821	0.365492	0.534534	0.198253	1.44122	0.53 (0.20- 1.44)	1
IEEA	genus.RuminococcaceaeUCG011.id.11368.summary.txt.gz	Weighted median	8	-0.17456	0.135389	0.197288	-0.439923	0.0908034	0.839827	0.644086	1.09505	0.84 (0.64- 1.10)	1
IEEA	genus.RuminococcaceaeUCG011.id.11368.summary.txt.gz	Inverse variance weighted	8	-0.151498	0.0984127	0.123702	-0.344387	0.0413906	0.859419	0.708655	1.04226	0.86 (0.71- 1.04)	0.865916
IEEA	genus.RuminococcaceaeUCG011.id.11368.summary.txt.gz	Simple mode	8	-0.212303	0.222108	0.370984	-0.647635	0.223029	0.80872	0.523282	1.24986	0.81 (0.52- 1.25)	NA
IEEA	genus.RuminococcaceaeUCG011.id.11368.summary.txt.gz	Weighted mode	8	-0.225075	0.197486	0.291903	-0.612148	0.161998	0.798456	0.542185	1.17586	0.80 (0.54- 1.18)	NA
IEEA	genus.RuminococcaceaeUCG013.id.11370.summary.txt.gz	MR Egger	12	-0.159692	0.444233	0.726713	-1.03039	0.711005	0.852407	0.356868	2.03604	0.85 (0.36- 2.04)	1
IEEA	genus.RuminococcaceaeUCG013.id.11370.summary.txt.gz	Weighted median	12	0.252284	0.212521	0.235186	-0.164256	0.668825	1.28696	0.848524	1.95194	1.29 (0.85- 1.95)	1
IEEA	genus.RuminococcaceaeUCG013.id.11370.summary.txt.gz	Inverse variance weighted	12	0.20811	0.163787	0.203866	-0.112912	0.529131	1.23135	0.893229	1.69746	1.23 (0.89- 1.70)	0.836554
IEEA	genus.RuminococcaceaeUCG013.id.11370.summary.txt.gz	Simple mode	12	0.314971	0.336481	0.369331	-0.344531	0.974474	1.37022	0.708552	2.64977	1.37 (0.71- 2.65)	NA
IEEA	genus.RuminococcaceaeUCG013.id.11370.summary.txt.gz	Weighted mode	12	0.302857	0.298031	0.331368	-0.281283	0.886997	1.35372	0.754814	2.42783	1.35 (0.75- 2.43)	NA
IEEA	genus.RuminococcaceaeUCG014.id.11371.summary.txt.gz	MR Egger	11	-0.711762	0.460938	0.156946	-1.6152	0.191676	0.490779	0.198851	1.21128	0.49 (0.20- 1.21)	1
IEEA	genus.RuminococcaceaeUCG014.id.11371.summary.txt.gz	Weighted median	11	0.0203826	0.209621	0.922539	-0.390475	0.43124	1.02059	0.676735	1.53917	1.02 (0.68- 1.54)	1
IEEA	genus.RuminococcaceaeUCG014.id.11371.summary.txt.gz	Inverse variance weighted	11	-0.131117	0.163777	0.423372	-0.45212	0.189885	0.877115	0.636278	1.20911	0.88 (0.64- 1.21)	0.932987
IEEA	genus.RuminococcaceaeUCG014.id.11371.summary.txt.gz	Simple mode	11	0.159057	0.386317	0.689226	-0.598125	0.916238	1.1724	0.549842	2.49987	1.17 (0.55- 2.50)	NA
IEEA	genus.RuminococcaceaeUCG014.id.11371.summary.txt.gz	Weighted mode	11	0.16406	0.414641	0.70066	-0.648636	0.976757	1.17829	0.522758	2.65583	1.18 (0.52- 2.66)	NA
IEEA	genus.Ruminococcus1.id.11373.summary.txt.gz	MR Egger	10	-0.669086	0.518157	0.232666	-1.68467	0.346502	0.512177	0.185505	1.41411	0.51 (0.19- 1.41)	1
IEEA	genus.Ruminococcus1.id.11373.summary.txt.gz	Weighted median	10	-0.111417	0.255586	0.66289	-0.612365	0.389532	0.894566	0.542068	1.47629	0.89 (0.54- 1.48)	1
IEEA	genus.Ruminococcus1.id.11373.summary.txt.gz	Inverse variance weighted	10	-0.229852	0.189093	0.224157	-0.600474	0.14077	0.794651	0.548552	1.15116	0.79 (0.55- 1.15)	0.808322
IEEA	genus.Ruminococcus1.id.11373.summary.txt.gz	Simple mode	10	0.0233178	0.444618	0.95932	-0.848133	0.894769	1.02359	0.428214	2.44677	1.02 (0.43- 2.45)	NA
IEEA	genus.Ruminococcus1.id.11373.summary.txt.gz	Weighted mode	10	-0.132754	0.400418	0.747828	-0.917573	0.652066	0.875681	0.399487	1.9195	0.88 (0.40- 1.92)	NA
IEEA	genus.Ruminococcus2.id.11374.summary.txt.gz	MR Egger	15	-0.394904	0.414714	0.358349	-1.20774	0.417935	0.673745	0.298871	1.51882	0.67 (0.30- 1.52)	0.969173
IEEA	genus.Ruminococcus2.id.11374.summary.txt.gz	Weighted median	15	-0.183789	0.207157	0.374973	-0.589818	0.222239	0.832111	0.554428	1.24887	0.83 (0.55- 1.25)	1
IEEA	genus.Ruminococcus2.id.11374.summary.txt.gz	Inverse variance weighted	15	-0.0916715	0.153131	0.549407	-0.391808	0.208464	0.912405	0.675834	1.23179	0.91 (0.68- 1.23)	0.933992
IEEA	genus.Ruminococcus2.id.11374.summary.txt.gz	Simple mode	15	0.166638	0.393407	0.67831	-0.604439	0.937715	1.18133	0.546381	2.55414	1.18 (0.55- 2.55)	NA
IEEA	genus.Ruminococcus2.id.11374.summary.txt.gz	Weighted mode	15	-0.433807	0.317676	0.193615	-1.05645	0.188837	0.648037	0.347687	1.20784	0.65 (0.35- 1.21)	NA
IEEA	genus.Sellimonas.id.14369.summary.txt.gz	MR Egger	9	-0.278153	0.517315	0.607456	-1.29209	0.735785	0.757181	0.274696	2.08712	0.76 (0.27- 2.09)	0.976855
IEEA	genus.Sellimonas.id.14369.summary.txt.gz	Weighted median	9	-0.050864	0.111695	0.648834	-0.269787	0.168059	0.950408	0.763542	1.18301	0.95 (0.76- 1.18)	1
IEEA	genus.Sellimonas.id.14369.summary.txt.gz	Inverse variance weighted	9	-0.0400048	0.0905794	0.65874	-0.21754	0.137531	0.960785	0.804495	1.14744	0.96 (0.80- 1.15)	0.967778
IEEA	genus.Sellimonas.id.14369.summary.txt.gz	Simple mode	9	-0.0456677	0.163519	0.787114	-0.366166	0.27483	0.955359	0.693388	1.31631	0.96 (0.69- 1.32)	NA
IEEA	genus.Sellimonas.id.14369.summary.txt.gz	Weighted mode	9	-0.0456677	0.150748	0.769663	-0.341134	0.249798	0.955359	0.710964	1.28377	0.96 (0.71- 1.28)	NA
IEEA	genus.Senegalimassilia.id.11160.summary.txt.gz	MR Egger	5	0.523432	0.592594	0.442127	-0.638052	1.68492	1.68781	0.528321	5.392	1.69 (0.53- 5.39)	0.974318
IEEA	genus.Senegalimassilia.id.11160.summary.txt.gz	Weighted median	5	0.264589	0.227556	0.244933	-0.18142	0.710599	1.3029	0.834085	2.03521	1.30 (0.83- 2.04)	1
IEEA	genus.Senegalimassilia.id.11160.summary.txt.gz	Inverse variance weighted	5	0.248877	0.173436	0.151295	-0.0910588	0.588812	1.28258	0.912964	1.80185	1.28 (0.91- 1.80)	0.947583
IEEA	genus.Senegalimassilia.id.11160.summary.txt.gz	Simple mode	5	0.238087	0.290381	0.458309	-0.331059	0.807234	1.26882	0.718163	2.2417	1.27 (0.72- 2.24)	NA
IEEA	genus.Senegalimassilia.id.11160.summary.txt.gz	Weighted mode	5	0.250467	0.275462	0.414644	-0.289438	0.790372	1.28462	0.748684	2.20422	1.28 (0.75- 2.20)	NA
IEEA	genus.Slackia.id.825.summary.txt.gz	MR Egger	6	-0.862735	1.58311	0.614741	-3.96563	2.24016	0.422006	0.018956	9.39488	0.42 (0.02- 9.39)	0.975389
IEEA	genus.Slackia.id.825.summary.txt.gz	Weighted median	6	-0.0630117	0.212969	0.767328	-0.480432	0.354408	0.938933	0.618516	1.42534	0.94 (0.62- 1.43)	1
IEEA	genus.Slackia.id.825.summary.txt.gz	Inverse variance weighted	6	-0.162986	0.245374	0.50654	-0.64392	0.317948	0.849603	0.525229	1.3743	0.85 (0.53- 1.37)	0.927358
IEEA	genus.Slackia.id.825.summary.txt.gz	Simple mode	6	0.163035	0.34524	0.656651	-0.513637	0.839706	1.17708	0.598316	2.31569	1.18 (0.60- 2.32)	NA
IEEA	genus.Slackia.id.825.summary.txt.gz	Weighted mode	6	0.148646	0.322011	0.663743	-0.482495	0.779787	1.16026	0.617241	2.18101	1.16 (0.62- 2.18)	NA
IEEA	genus.Streptococcus.id.1853.summary.txt.gz	MR Egger	15	0.284225	0.67262	0.679518	-1.03411	1.60256	1.32873	0.355543	4.96573	1.33 (0.36- 4.97)	1
IEEA	genus.Streptococcus.id.1853.summary.txt.gz	Weighted median	15	-0.0213859	0.218266	0.921948	-0.449187	0.406416	0.978841	0.638147	1.50143	0.98 (0.64- 1.50)	1
IEEA	genus.Streptococcus.id.1853.summary.txt.gz	Inverse variance weighted	15	-0.200065	0.182697	0.27349	-0.558151	0.158022	0.818678	0.572266	1.17119	0.82 (0.57- 1.17)	0.856457
IEEA	genus.Streptococcus.id.1853.summary.txt.gz	Simple mode	15	-0.00220158	0.392215	0.995601	-0.770943	0.76654	0.997801	0.462577	2.15231	1.00 (0.46- 2.15)	NA
IEEA	genus.Streptococcus.id.1853.summary.txt.gz	Weighted mode	15	0.0214924	0.398351	0.957735	-0.759276	0.80226	1.02173	0.468005	2.23058	1.02 (0.47- 2.23)	NA
IEEA	genus.Subdoligranulum.id.2070.summary.txt.gz	MR Egger	11	1.12364	0.483615	0.0452321	0.175753	2.07152	3.07603	1.19214	7.93692	3.08 (1.19- 7.94)	1
IEEA	genus.Subdoligranulum.id.2070.summary.txt.gz	Weighted median	11	0.390914	0.254575	0.124648	-0.108054	0.889881	1.47833	0.897579	2.43484	1.48 (0.90- 2.43)	1
IEEA	genus.Subdoligranulum.id.2070.summary.txt.gz	Inverse variance weighted	11	0.4415	0.197341	0.0252702	0.0547121	0.828288	1.55504	1.05624	2.2894	1.56 (1.06- 2.29)	0.751789
IEEA	genus.Subdoligranulum.id.2070.summary.txt.gz	Simple mode	11	-0.0556521	0.487351	0.911345	-1.01086	0.899557	0.945868	0.363906	2.45851	0.95 (0.36- 2.46)	NA
IEEA	genus.Subdoligranulum.id.2070.summary.txt.gz	Weighted mode	11	0.00961037	0.434507	0.982789	-0.842023	0.861244	1.00966	0.430838	2.3661	1.01 (0.43- 2.37)	NA
IEEA	genus.Sutterella.id.2896.summary.txt.gz	MR Egger	12	0.189694	0.833506	0.824554	-1.44398	1.82337	1.20888	0.235987	6.19267	1.21 (0.24- 6.19)	1
IEEA	genus.Sutterella.id.2896.summary.txt.gz	Weighted median	12	0.0856679	0.220823	0.698055	-0.347146	0.518482	1.08944	0.706702	1.67948	1.09 (0.71- 1.68)	1
IEEA	genus.Sutterella.id.2896.summary.txt.gz	Inverse variance weighted	12	0.257857	0.16781	0.124391	-0.0710503	0.586765	1.29415	0.931415	1.79816	1.29 (0.93- 1.80)	0.82236
IEEA	genus.Sutterella.id.2896.summary.txt.gz	Simple mode	12	-0.0411965	0.350712	0.908609	-0.728591	0.646198	0.959641	0.482588	1.90827	0.96 (0.48- 1.91)	NA
IEEA	genus.Sutterella.id.2896.summary.txt.gz	Weighted mode	12	-0.0122385	0.332737	0.971318	-0.664403	0.639926	0.987836	0.514581	1.89634	0.99 (0.51- 1.90)	NA
IEEA	genus.Terrisporobacter.id.11348.summary.txt.gz	MR Egger	5	-0.55805	0.444662	0.298345	-1.42959	0.313487	0.572324	0.239408	1.36819	0.57 (0.24- 1.37)	0.934291
IEEA	genus.Terrisporobacter.id.11348.summary.txt.gz	Weighted median	5	-0.312658	0.209796	0.136147	-0.723859	0.0985428	0.7315	0.484877	1.10356	0.73 (0.48- 1.10)	1
IEEA	genus.Terrisporobacter.id.11348.summary.txt.gz	Inverse variance weighted	5	-0.2254	0.163412	0.167793	-0.545688	0.0948884	0.798197	0.579443	1.09954	0.80 (0.58- 1.10)	0.950825
IEEA	genus.Terrisporobacter.id.11348.summary.txt.gz	Simple mode	5	-0.376903	0.276535	0.244581	-0.918912	0.165107	0.685983	0.398953	1.17952	0.69 (0.40- 1.18)	NA
IEEA	genus.Terrisporobacter.id.11348.summary.txt.gz	Weighted mode	5	-0.363944	0.273923	0.254697	-0.900833	0.172946	0.69493	0.406231	1.1888	0.69 (0.41- 1.19)	NA
IEEA	genus.Turicibacter.id.2162.summary.txt.gz	MR Egger	10	1.27865	0.738346	0.121554	-0.168508	2.72581	3.59179	0.844924	15.2688	3.59 (0.84- 15.27)	1
IEEA	genus.Turicibacter.id.2162.summary.txt.gz	Weighted median	10	0.0476164	0.203564	0.815052	-0.351368	0.446601	1.04877	0.703724	1.56299	1.05 (0.70- 1.56)	1
IEEA	genus.Turicibacter.id.2162.summary.txt.gz	Inverse variance weighted	10	0.140321	0.188607	0.456886	-0.229349	0.509991	1.15064	0.795051	1.66528	1.15 (0.80- 1.67)	0.906157
IEEA	genus.Turicibacter.id.2162.summary.txt.gz	Simple mode	10	-0.169322	0.409481	0.688916	-0.971906	0.633261	0.844237	0.378361	1.88374	0.84 (0.38- 1.88)	NA
IEEA	genus.Turicibacter.id.2162.summary.txt.gz	Weighted mode	10	-0.161891	0.4139	0.704796	-0.973135	0.649354	0.850534	0.377896	1.9143	0.85 (0.38- 1.91)	NA
IEEA	genus.Tyzzerella3.id.11335.summary.txt.gz	MR Egger	13	0.087286	0.55725	0.878369	-1.00492	1.1795	1.09121	0.366073	3.25273	1.09 (0.37- 3.25)	0.995484
IEEA	genus.Tyzzerella3.id.11335.summary.txt.gz	Weighted median	13	0.170914	0.135681	0.207785	-0.09502	0.436848	1.18639	0.909355	1.54782	1.19 (0.91- 1.55)	1
IEEA	genus.Tyzzerella3.id.11335.summary.txt.gz	Inverse variance weighted	13	0.173623	0.0977783	0.0757853	-0.0180223	0.365269	1.18961	0.982139	1.4409	1.19 (0.98- 1.44)	1
IEEA	genus.Tyzzerella3.id.11335.summary.txt.gz	Simple mode	13	0.0749331	0.251022	0.770418	-0.417069	0.566935	1.07781	0.658975	1.76286	1.08 (0.66- 1.76)	NA
IEEA	genus.Tyzzerella3.id.11335.summary.txt.gz	Weighted mode	13	0.0832575	0.255145	0.749807	-0.416827	0.583342	1.08682	0.659135	1.79202	1.09 (0.66- 1.79)	NA
IEEA	genus.Veillonella.id.2198.summary.txt.gz	MR Egger	7	1.03191	1.7601	0.583154	-2.41788	4.4817	2.80642	0.0891107	88.3846	2.81 (0.09- 88.38)	0.977398
IEEA	genus.Veillonella.id.2198.summary.txt.gz	Weighted median	7	0.346596	0.254754	0.173667	-0.152721	0.845913	1.41425	0.858369	2.3301	1.41 (0.86- 2.33)	1
IEEA	genus.Veillonella.id.2198.summary.txt.gz	Inverse variance weighted	7	0.47895	0.201091	0.01723	0.0848126	0.873088	1.61438	1.08851	2.39429	1.61 (1.09- 2.39)	1
IEEA	genus.Veillonella.id.2198.summary.txt.gz	Simple mode	7	0.288089	0.371386	0.467382	-0.439827	1.01601	1.33388	0.644148	2.76214	1.33 (0.64- 2.76)	NA
IEEA	genus.Veillonella.id.2198.summary.txt.gz	Weighted mode	7	0.299804	0.377308	0.457122	-0.439718	1.03933	1.34959	0.644218	2.82731	1.35 (0.64- 2.83)	NA
IEEA	genus.Victivallis.id.2256.summary.txt.gz	MR Egger	10	-0.809868	0.63506	0.238002	-2.05459	0.434851	0.444917	0.128146	1.54473	0.44 (0.13- 1.54)	1
IEEA	genus.Victivallis.id.2256.summary.txt.gz	Weighted median	10	-0.0248286	0.116002	0.830519	-0.252192	0.202535	0.975477	0.777096	1.2245	0.98 (0.78- 1.22)	1
IEEA	genus.Victivallis.id.2256.summary.txt.gz	Inverse variance weighted	10	0.00367837	0.0865286	0.966092	-0.165918	0.173274	1.00369	0.847116	1.18919	1.00 (0.85- 1.19)	1
IEEA	genus.Victivallis.id.2256.summary.txt.gz	Simple mode	10	-0.0394472	0.174904	0.8266	-0.382258	0.303364	0.961321	0.682319	1.35441	0.96 (0.68- 1.35)	NA
IEEA	genus.Victivallis.id.2256.summary.txt.gz	Weighted mode	10	-0.0325639	0.195857	0.871625	-0.416444	0.351316	0.967961	0.659388	1.42094	0.97 (0.66- 1.42)	NA
MR-PRESSO results of gut microbiota and IEAA
exposure	Outcome	Exposure	MR.Analysis	Causal.Estimate	Sd	T.stat	P.value	se	global_test_p	outliers
genus..Clostridiuminnocuumgroup.id.14397.summary.txt.gz	IEAA	beta.exposure	Raw	0.0941358	0.097195	0.968525	0.361147	0.103086	NA	NA
		beta.exposure	Outlier-corrected	NA	NA	NA	NA	NA	NA	NA
		NA	NA	NA	NA	NA	NA	NA	0.55	NA
genus..Eubacteriumbrachygroup.id.11296.summary.txt.gz	IEAA	beta.exposure	Raw	-0.069862	0.109939	-0.635461	0.540946	0.114269	NA	NA
		beta.exposure	Outlier-corrected	NA	NA	NA	NA	NA	NA	NA
		NA	NA	NA	NA	NA	NA	NA	0.28	NA
genus..Eubacteriumeligensgroup.id.14372.summary.txt.gz	IEAA	beta.exposure	Raw	-0.025837	0.169913	-0.15206	0.881666	0.173569	NA	NA
		beta.exposure	Outlier-corrected	NA	NA	NA	NA	NA	NA	NA
		NA	NA	NA	NA	NA	NA	NA	0.473	NA
genus..Eubacteriumeligensgroup.id.14372.summary.txt.gz	IEAA	beta.exposure	Raw	0.0888617	0.222451	0.399466	0.703381	0.23338	NA	NA
		beta.exposure	Outlier-corrected	NA	NA	NA	NA	NA	NA	NA
		NA	NA	NA	NA	NA	NA	NA	0.415	NA
genus..Eubacteriumfissicatenagroup.id.14373.summary.txt.gz	IEAA	beta.exposure	Raw	0.0575643	0.107095	0.537507	0.605542	0.111462	NA	NA
		beta.exposure	Outlier-corrected	NA	NA	NA	NA	NA	NA	NA
		NA	NA	NA	NA	NA	NA	NA	0.335	NA
genus..Eubacteriumhalliigroup.id.11338.summary.txt.gz	IEAA	beta.exposure	Raw	-0.237834	0.112642	-2.11141	0.0519276	0.122359	NA	NA
		beta.exposure	Outlier-corrected	NA	NA	NA	NA	NA	NA	NA
		NA	NA	NA	NA	NA	NA	NA	0.846	NA
genus..Eubacteriumnodatumgroup.id.11297.summary.txt.gz	IEAA	beta.exposure	Raw	0.108904	0.0726518	1.49898	0.164767	0.0783923	NA	NA
		beta.exposure	Outlier-corrected	NA	NA	NA	NA	NA	NA	NA
		NA	NA	NA	NA	NA	NA	NA	0.673	NA
genus..Eubacteriumoxidoreducensgroup.id.11339.summary.txt.gz	IEAA	beta.exposure	Raw	-0.000698	0.165976	-0.00420511	0.996846	0.176573	NA	NA
		beta.exposure	Outlier-corrected	NA	NA	NA	NA	NA	NA	NA
		NA	NA	NA	NA	NA	NA	NA	0.391	NA
genus..Eubacteriumrectalegroup.id.14374.summary.txt.gz	IEAA	beta.exposure	Raw	0.000199	0.144594	0.00137518	0.998941	0.149834	NA	NA
		beta.exposure	Outlier-corrected	NA	NA	NA	NA	NA	NA	NA
		NA	NA	NA	NA	NA	NA	NA	0.873	NA
genus..Eubacteriumruminantiumgroup.id.11340.summary.txt.gz	IEAA	beta.exposure	Raw	-0.0118211	0.0997708	-0.118483	0.907074	0.101269	NA	NA
		beta.exposure	Outlier-corrected	NA	NA	NA	NA	NA	NA	NA
		NA	NA	NA	NA	NA	NA	NA	0.399	NA
genus..Eubacteriumventriosumgroup.id.11341.summary.txt.gz	IEAA	beta.exposure	Raw	0.262521	0.199718	1.31446	0.209821	0.209337	NA	NA
		beta.exposure	Outlier-corrected	NA	NA	NA	NA	NA	NA	NA
		NA	NA	NA	NA	NA	NA	NA	0.05	NA
genus..Eubacteriumxylanophilumgroup.id.14375.summary.txt.gz	IEAA	beta.exposure	Raw	-0.134761	0.165379	-0.814859	0.438736	0.174035	NA	NA
		beta.exposure	Outlier-corrected	NA	NA	NA	NA	NA	NA	NA
		NA	NA	NA	NA	NA	NA	NA	0.542	NA
genus..Ruminococcusgauvreauiigroup.id.11342.summary.txt.gz	IEAA	beta.exposure	Raw	0.140503	0.202108	0.695188	0.502771	0.209664	NA	NA
		beta.exposure	Outlier-corrected	NA	NA	NA	NA	NA	NA	NA
		NA	NA	NA	NA	NA	NA	NA	0.127	NA
genus..Ruminococcusgnavusgroup.id.14376.summary.txt.gz	IEAA	beta.exposure	Raw	0.0315846	0.136325	0.231685	0.821036	0.139623	NA	NA
		beta.exposure	Outlier-corrected	NA	NA	NA	NA	NA	NA	NA
		NA	NA	NA	NA	NA	NA	NA	0.095	NA
genus..Ruminococcustorquesgroup.id.14377.summary.txt.gz	IEAA	beta.exposure	Raw	-0.0243805	0.158459	-0.15386	0.881531	0.163596	NA	NA
		beta.exposure	Outlier-corrected	NA	NA	NA	NA	NA	NA	NA
		NA	NA	NA	NA	NA	NA	NA	0.743	NA
genus.Actinomyces.id.423.summary.txt.gz	IEAA	beta.exposure	Raw	0.080621	0.185647	0.434269	0.679275	0.194994	NA	NA
		beta.exposure	Outlier-corrected	NA	NA	NA	NA	NA	NA	NA
		NA	NA	NA	NA	NA	NA	NA	0.162	NA
genus.Adlercreutzia.id.812.summary.txt.gz	IEAA	beta.exposure	Raw	-0.246197	0.138057	-1.78331	0.117725	0.157375	NA	NA
		beta.exposure	Outlier-corrected	NA	NA	NA	NA	NA	NA	NA
		NA	NA	NA	NA	NA	NA	NA	0.601	NA
genus.Akkermansia.id.4037.summary.txt.gz	IEAA	beta.exposure	Raw	-0.065382	0.136181	-0.480112	0.642602	0.14089	NA	NA
		beta.exposure	Outlier-corrected	NA	NA	NA	NA	NA	NA	NA
		NA	NA	NA	NA	NA	NA	NA	0.68	NA
genus.Alistipes.id.968.summary.txt.gz	IEAA	beta.exposure	Raw	-0.285454	0.147473	-1.93563	0.0749655	0.160306	NA	NA
		beta.exposure	Outlier-corrected	NA	NA	NA	NA	NA	NA	NA
		NA	NA	NA	NA	NA	NA	NA	0.732	NA
genus.Allisonella.id.2174.summary.txt.gz	IEAA	beta.exposure	Raw	-0.128326	0.128444	-0.999082	0.351031	0.137602	NA	NA
		beta.exposure	Outlier-corrected	NA	NA	NA	NA	NA	NA	NA
		NA	NA	NA	NA	NA	NA	NA	0.084	NA
genus.Alloprevotella.id.961.summary.txt.gz	IEAA	beta.exposure	Raw	0.0879842	0.089023	0.988331	0.368374	0.0978121	NA	NA
		beta.exposure	Outlier-corrected	NA	NA	NA	NA	NA	NA	NA
		NA	NA	NA	NA	NA	NA	NA	0.638	NA
genus.Anaerofilum.id.2053.summary.txt.gz	IEAA	beta.exposure	Raw	0.170037	0.0922442	1.84334	0.0950773	0.101867	NA	NA
		beta.exposure	Outlier-corrected	NA	NA	NA	NA	NA	NA	NA
		NA	NA	NA	NA	NA	NA	NA	0.61	NA
genus.Anaerostipes.id.1991.summary.txt.gz	IEAA	beta.exposure	Raw	-0.0302396	0.108771	-0.278011	0.785736	0.111236	NA	NA
		beta.exposure	Outlier-corrected	NA	NA	NA	NA	NA	NA	NA
		NA	NA	NA	NA	NA	NA	NA	0.977	NA
genus.Anaerotruncus.id.2054.summary.txt.gz	IEAA	beta.exposure	Raw	-0.00837735	0.135854	-0.0616644	0.951845	0.138722	NA	NA
		beta.exposure	Outlier-corrected	NA	NA	NA	NA	NA	NA	NA
		NA	NA	NA	NA	NA	NA	NA	0.79	NA
genus.Bacteroides.id.918.summary.txt.gz	IEAA	beta.exposure	Raw	0.0588766	0.211361	0.278559	0.787648	0.218575	NA	NA
		beta.exposure	Outlier-corrected	NA	NA	NA	NA	NA	NA	NA
		NA	NA	NA	NA	NA	NA	NA	0.432	NA
genus.Barnesiella.id.944.summary.txt.gz	IEAA	beta.exposure	Raw	0.140985	0.160946	0.875977	0.39694	0.166432	NA	NA
		beta.exposure	Outlier-corrected	NA	NA	NA	NA	NA	NA	NA
		NA	NA	NA	NA	NA	NA	NA	0.315	NA
genus.Bifidobacterium.id.436.summary.txt.gz	IEAA	beta.exposure	Raw	0.018865	0.176225	0.107051	0.916517	0.179973	NA	NA
		beta.exposure	Outlier-corrected	NA	NA	NA	NA	NA	NA	NA
		NA	NA	NA	NA	NA	NA	NA	0.152	NA
genus.Bilophila.id.3170.summary.txt.gz	IEAA	beta.exposure	Raw	0.0669907	0.0876241	0.764525	0.459325	0.0905331	NA	NA
		beta.exposure	Outlier-corrected	NA	NA	NA	NA	NA	NA	NA
		NA	NA	NA	NA	NA	NA	NA	0.992	NA
genus.Blautia.id.1992.summary.txt.gz	IEAA	beta.exposure	Raw	-0.0783939	0.104913	-0.74723	0.469314	0.108339	NA	NA
		beta.exposure	Outlier-corrected	NA	NA	NA	NA	NA	NA	NA
		NA	NA	NA	NA	NA	NA	NA	0.955	NA
genus.Butyricicoccus.id.2055.summary.txt.gz	IEAA	beta.exposure	Raw	0.171768	0.216025	0.795131	0.45265	0.228718	NA	NA
		beta.exposure	Outlier-corrected	NA	NA	NA	NA	NA	NA	NA
		NA	NA	NA	NA	NA	NA	NA	0.174	NA
genus.Butyricimonas.id.945.summary.txt.gz	IEAA	beta.exposure	Raw	0.180645	0.129123	1.39901	0.187122	0.136941	NA	NA
		beta.exposure	Outlier-corrected	NA	NA	NA	NA	NA	NA	NA
		NA	NA	NA	NA	NA	NA	NA	0.521	NA
genus.Butyrivibrio.id.1993.summary.txt.gz	IEAA	beta.exposure	Raw	-0.0585756	0.0724893	-0.808058	0.432574	0.0746381	NA	NA
		beta.exposure	Outlier-corrected	NA	NA	NA	NA	NA	NA	NA
		NA	NA	NA	NA	NA	NA	NA	0.486	NA
genus.CandidatusSoleaferrea.id.11350.summary.txt.gz	IEAA	beta.exposure	Raw	0.0159773	0.17385	0.0919031	0.929035	0.179401	NA	NA
		beta.exposure	Outlier-corrected	NA	NA	NA	NA	NA	NA	NA
		NA	NA	NA	NA	NA	NA	NA	0.055	NA
genus.Catenibacterium.id.2153.summary.txt.gz	IEAA	beta.exposure	Raw	0.222491	0.216074	1.0297	0.361339	0.243742	NA	NA
		beta.exposure	Outlier-corrected	0.0279716	0.117633	0.237786	0.827362	0.128259	NA	NA
		NA	NA	NA	NA	NA	NA	NA	0.034	NA
		NA	NA	NA	NA	NA	NA	NA	NA	rs73128290
genus.ChristensenellaceaeR.7group.id.11283.summary.txt.gz	IEAA	beta.exposure	Raw	-0.328244	0.204865	-1.60224	0.14777	0.226773	NA	NA
		beta.exposure	Outlier-corrected	NA	NA	NA	NA	NA	NA	NA
		NA	NA	NA	NA	NA	NA	NA	0.441	NA
genus.Clostridiumsensustricto1.id.1873.summary.txt.gz	IEAA	beta.exposure	Raw	-0.139021	0.10982	-1.26589	0.252481	0.121485	NA	NA
		beta.exposure	Outlier-corrected	NA	NA	NA	NA	NA	NA	NA
		NA	NA	NA	NA	NA	NA	NA	0.902	NA
genus.Collinsella.id.815.summary.txt.gz	IEAA	beta.exposure	Raw	0.0910638	0.187982	0.484428	0.641066	0.195328	NA	NA
		beta.exposure	Outlier-corrected	NA	NA	NA	NA	NA	NA	NA
		NA	NA	NA	NA	NA	NA	NA	0.461	NA
genus.Coprobacter.id.949.summary.txt.gz	IEAA	beta.exposure	Raw	-0.0381184	0.100153	-0.380603	0.711458	0.103051	NA	NA
		beta.exposure	Outlier-corrected	NA	NA	NA	NA	NA	NA	NA
		NA	NA	NA	NA	NA	NA	NA	0.658	NA
genus.Coprococcus1.id.11301.summary.txt.gz	IEAA	beta.exposure	Raw	0.348823	0.160913	2.16778	0.052982	0.180264	NA	NA
		beta.exposure	Outlier-corrected	NA	NA	NA	NA	NA	NA	NA
		NA	NA	NA	NA	NA	NA	NA	0.524	NA
genus.Coprococcus2.id.11302.summary.txt.gz	IEAA	beta.exposure	Raw	-0.232373	0.161332	-1.44034	0.192958	0.178491	NA	NA
		beta.exposure	Outlier-corrected	NA	NA	NA	NA	NA	NA	NA
		NA	NA	NA	NA	NA	NA	NA	0.596	NA
genus.Coprococcus3.id.11303.summary.txt.gz	IEAA	beta.exposure	Raw	0.129564	0.201177	0.644031	0.537578	0.210168	NA	NA
		beta.exposure	Outlier-corrected	NA	NA	NA	NA	NA	NA	NA
		NA	NA	NA	NA	NA	NA	NA	0.497	NA
genus.DefluviitaleaceaeUCG011.id.11287.summary.txt.gz	IEAA	beta.exposure	Raw	-0.0453332	0.201386	-0.225106	0.82754	0.208087	NA	NA
		beta.exposure	Outlier-corrected	-0.202855	0.150372	-1.34902	0.219337	0.165151	NA	NA
		NA	NA	NA	NA	NA	NA	NA	0.041	NA
		NA	NA	NA	NA	NA	NA	NA	NA	rs9608282
genus.Desulfovibrio.id.3173.summary.txt.gz	IEAA	beta.exposure	Raw	0.0231709	0.0894966	0.258903	0.801535	0.0921815	NA	NA
		beta.exposure	Outlier-corrected	NA	NA	NA	NA	NA	NA	NA
		NA	NA	NA	NA	NA	NA	NA	0.944	NA
genus.Dialister.id.2183.summary.txt.gz	IEAA	beta.exposure	Raw	0.321098	0.144719	2.21877	0.0508006	0.164399	NA	NA
		beta.exposure	Outlier-corrected	NA	NA	NA	NA	NA	NA	NA
		NA	NA	NA	NA	NA	NA	NA	0.602	NA
genus.Dorea.id.1997.summary.txt.gz	IEAA	beta.exposure	Raw	-0.21084	0.192102	-1.09754	0.3009	0.203808	NA	NA
		beta.exposure	Outlier-corrected	NA	NA	NA	NA	NA	NA	NA
		NA	NA	NA	NA	NA	NA	NA	0.458	NA
genus.Eggerthella.id.819.summary.txt.gz	IEAA	beta.exposure	Raw	0.090172	0.113797	0.792395	0.446521	0.118456	NA	NA
		beta.exposure	Outlier-corrected	NA	NA	NA	NA	NA	NA	NA
		LWviY7	wDfHZC	IEAA	genus.Eggerthella.id.819.summary.txt.gz	11	0.090172	0.113797	0.428131	-9.24e-05
genus.Eisenbergiella.id.11304.summary.txt.gz	IEAA	beta.exposure	Raw	-0.0970723	0.0931354	-1.04227	0.321828	0.0979828	NA	NA
		beta.exposure	Outlier-corrected	NA	NA	NA	NA	NA	NA	NA
		NA	NA	NA	NA	NA	NA	NA	0.697	NA
genus.Enterorhabdus.id.820.summary.txt.gz	IEAA	beta.exposure	Raw	-0.0909854	0.165367	-0.550203	0.602046	0.174482	NA	NA
		beta.exposure	Outlier-corrected	NA	NA	NA	NA	NA	NA	NA
		NA	NA	NA	NA	NA	NA	NA	0.269	NA
genus.Erysipelatoclostridium.id.11381.summary.txt.gz	IEAA	beta.exposure	Raw	0.0524712	0.138994	0.377508	0.711458	0.141853	NA	NA
		beta.exposure	Outlier-corrected	NA	NA	NA	NA	NA	NA	NA
		NA	NA	NA	NA	NA	NA	NA	0.151	NA
genus.ErysipelotrichaceaeUCG003.id.11384.summary.txt.gz	IEAA	beta.exposure	Raw	-0.13013	0.123714	-1.05186	0.309514	0.12805	NA	NA
		beta.exposure	Outlier-corrected	NA	NA	NA	NA	NA	NA	NA
		NA	NA	NA	NA	NA	NA	NA	0.653	NA
genus.Escherichia.Shigella.id.3504.summary.txt.gz	IEAA	beta.exposure	Raw	0.197142	0.134216	1.46885	0.175939	0.145668	NA	NA
		beta.exposure	Outlier-corrected	NA	NA	NA	NA	NA	NA	NA
		NA	NA	NA	NA	NA	NA	NA	0.737	NA
genus.Faecalibacterium.id.2057.summary.txt.gz	IEAA	beta.exposure	Raw	-0.149933	0.142354	-1.05324	0.319685	0.15067	NA	NA
		beta.exposure	Outlier-corrected	NA	NA	NA	NA	NA	NA	NA
		NA	NA	NA	NA	NA	NA	NA	0.658	NA
genus.FamilyXIIIAD3011group.id.11293.summary.txt.gz	IEAA	beta.exposure	Raw	-0.0580444	0.199613	-0.290785	0.77618	0.204166	NA	NA
		beta.exposure	Outlier-corrected	NA	NA	NA	NA	NA	NA	NA
		NA	NA	NA	NA	NA	NA	NA	0.066	NA
genus.FamilyXIIIUCG001.id.11294.summary.txt.gz	IEAA	beta.exposure	Raw	-0.0778419	0.116263	-0.66953	0.524619	0.122346	NA	NA
		beta.exposure	Outlier-corrected	NA	NA	NA	NA	NA	NA	NA
		NA	NA	NA	NA	NA	NA	NA	0.901	NA
genus.Flavonifractor.id.2059.summary.txt.gz	IEAA	beta.exposure	Raw	-0.0824239	0.195363	-0.421901	0.694785	0.210067	NA	NA
		beta.exposure	Outlier-corrected	NA	NA	NA	NA	NA	NA	NA
		NA	NA	NA	NA	NA	NA	NA	0.546	NA
genus.Fusicatenibacter.id.11305.summary.txt.gz	IEAA	beta.exposure	Raw	-0.0426464	0.110495	-0.385959	0.704315	0.112374	NA	NA
		beta.exposure	Outlier-corrected	NA	NA	NA	NA	NA	NA	NA
		NA	NA	NA	NA	NA	NA	NA	0.925	NA
genus.Gordonibacter.id.821.summary.txt.gz	IEAA	beta.exposure	Raw	0.0566914	0.0937996	0.604388	0.557846	0.0967357	NA	NA
		beta.exposure	Outlier-corrected	NA	NA	NA	NA	NA	NA	NA
		NA	NA	NA	NA	NA	NA	NA	0.282	NA
genus.Haemophilus.id.3698.summary.txt.gz	IEAA	beta.exposure	Raw	0.203854	0.0840808	2.4245	0.0415572	0.10003	NA	NA
		beta.exposure	Outlier-corrected	NA	NA	NA	NA	NA	NA	NA
		NA	NA	NA	NA	NA	NA	NA	0.908	NA
genus.Holdemanella.id.11393.summary.txt.gz	IEAA	beta.exposure	Raw	-0.0827374	0.12469	-0.663546	0.521984	0.129219	NA	NA
		beta.exposure	Outlier-corrected	NA	NA	NA	NA	NA	NA	NA
		NA	NA	NA	NA	NA	NA	NA	0.4	NA
genus.Holdemania.id.2157.summary.txt.gz	IEAA	beta.exposure	Raw	-0.176864	0.132857	-1.33124	0.204383	0.139355	NA	NA
		beta.exposure	Outlier-corrected	NA	NA	NA	NA	NA	NA	NA
		NA	NA	NA	NA	NA	NA	NA	0.122	NA
genus.Howardella.id.2000.summary.txt.gz	IEAA	beta.exposure	Raw	0.210059	0.0927719	2.26426	0.0498288	0.107095	NA	NA
		beta.exposure	Outlier-corrected	NA	NA	NA	NA	NA	NA	NA
		NA	NA	NA	NA	NA	NA	NA	0.478	NA
genus.Hungatella.id.11306.summary.txt.gz	IEAA	beta.exposure	Raw	0.119881	0.152891	0.784094	0.476815	0.168506	NA	NA
		beta.exposure	Outlier-corrected	NA	NA	NA	NA	NA	NA	NA
		NA	NA	NA	NA	NA	NA	NA	0.361	NA
genus.Intestinibacter.id.11345.summary.txt.gz	IEAA	beta.exposure	Raw	-0.0381006	0.12968	-0.293804	0.773546	0.132413	NA	NA
		beta.exposure	Outlier-corrected	NA	NA	NA	NA	NA	NA	NA
		NA	NA	NA	NA	NA	NA	NA	0.59	NA
genus.Intestinimonas.id.2062.summary.txt.gz	IEAA	beta.exposure	Raw	0.09097	0.1539	0.591098	0.562713	0.157166	NA	NA
		beta.exposure	Outlier-corrected	NA	NA	NA	NA	NA	NA	NA
		NA	NA	NA	NA	NA	NA	NA	0.051	NA
genus.Lachnoclostridium.id.11308.summary.txt.gz	IEAA	beta.exposure	Raw	-0.0964199	0.17748	-0.543273	0.596889	0.18231	NA	NA
		beta.exposure	Outlier-corrected	NA	NA	NA	NA	NA	NA	NA
		NA	NA	NA	NA	NA	NA	NA	0.457	NA
genus.Lachnospira.id.2004.summary.txt.gz	IEAA	beta.exposure	Raw	-0.128289	0.262767	-0.488225	0.646047	0.279339	NA	NA
		beta.exposure	Outlier-corrected	NA	NA	NA	NA	NA	NA	NA
		NA	NA	NA	NA	NA	NA	NA	0.351	NA
genus.LachnospiraceaeFCS020group.id.11314.summary.txt.gz	IEAA	beta.exposure	Raw	-0.17952	0.121127	-1.48209	0.166388	0.12972	NA	NA
		beta.exposure	Outlier-corrected	NA	NA	NA	NA	NA	NA	NA
		NA	NA	NA	NA	NA	NA	NA	0.751	NA
genus.LachnospiraceaeNC2004group.id.11316.summary.txt.gz	IEAA	beta.exposure	Raw	0.0385698	0.0923963	0.417438	0.687336	0.0958318	NA	NA
		beta.exposure	Outlier-corrected	NA	NA	NA	NA	NA	NA	NA
		NA	NA	NA	NA	NA	NA	NA	0.813	NA
genus.LachnospiraceaeND3007group.id.11317.summary.txt.gz	IEAA	beta.exposure	Raw	0.0385698	0.0923963	0.417438	0.687336	0.0958318	NA	NA
		beta.exposure	Outlier-corrected	NA	NA	NA	NA	NA	NA	NA
		NA	NA	NA	NA	NA	NA	NA	0.813	NA
genus.LachnospiraceaeNK4A136group.id.11319.summary.txt.gz	IEAA	beta.exposure	Raw	-0.159486	0.138734	-1.14958	0.269578	0.144457	NA	NA
		beta.exposure	Outlier-corrected	NA	NA	NA	NA	NA	NA	NA
		NA	NA	NA	NA	NA	NA	NA	0.494	NA
genus.LachnospiraceaeUCG001.id.11321.summary.txt.gz	IEAA	beta.exposure	Raw	-0.00358617	0.138022	-0.0259826	0.979698	0.140926	NA	NA
		beta.exposure	Outlier-corrected	NA	NA	NA	NA	NA	NA	NA
		NA	NA	NA	NA	NA	NA	NA	0.35	NA
genus.LachnospiraceaeUCG004.id.11324.summary.txt.gz	IEAA	beta.exposure	Raw	0.175289	0.187056	0.937094	0.368829	0.195054	NA	NA
		beta.exposure	Outlier-corrected	NA	NA	NA	NA	NA	NA	NA
		NA	NA	NA	NA	NA	NA	NA	0.214	NA
genus.LachnospiraceaeUCG008.id.11328.summary.txt.gz	IEAA	beta.exposure	Raw	0.130267	0.157539	0.82689	0.427589	0.164205	NA	NA
		beta.exposure	Outlier-corrected	0.0293207	0.135844	0.215841	0.833924	0.139842	NA	NA
		NA	NA	NA	NA	NA	NA	NA	0.043	NA
		NA	NA	NA	NA	NA	NA	NA	NA	rs10801803
genus.LachnospiraceaeUCG010.id.11330.summary.txt.gz	IEAA	beta.exposure	Raw	-0.205633	0.134598	-1.52775	0.160924	0.146674	NA	NA
		beta.exposure	Outlier-corrected	NA	NA	NA	NA	NA	NA	NA
		NA	NA	NA	NA	NA	NA	NA	0.726	NA
genus.Lactobacillus.id.1837.summary.txt.gz	IEAA	beta.exposure	Raw	-0.0202616	0.136803	-0.148108	0.885523	0.140733	NA	NA
		beta.exposure	Outlier-corrected	NA	NA	NA	NA	NA	NA	NA
		NA	NA	NA	NA	NA	NA	NA	0.295	NA
genus.Lactococcus.id.1851.summary.txt.gz	IEAA	beta.exposure	Raw	0.0638362	0.1119	0.570473	0.58402	0.116591	NA	NA
		beta.exposure	Outlier-corrected	NA	NA	NA	NA	NA	NA	NA
		NA	NA	NA	NA	NA	NA	NA	0.304	NA
genus.Marvinbryantia.id.2005.summary.txt.gz	IEAA	beta.exposure	Raw	-0.191637	0.158497	-1.20909	0.257431	0.169218	NA	NA
		beta.exposure	Outlier-corrected	NA	NA	NA	NA	NA	NA	NA
		NA	NA	NA	NA	NA	NA	NA	0.503	NA
genus.Methanobrevibacter.id.123.summary.txt.gz	IEAA	beta.exposure	Raw	-0.00526341	0.146584	-0.0359072	0.972746	0.15406	NA	NA
		beta.exposure	Outlier-corrected	NA	NA	NA	NA	NA	NA	NA
		NA	NA	NA	NA	NA	NA	NA	0.192	NA
genus.Odoribacter.id.952.summary.txt.gz	IEAA	beta.exposure	Raw	0.209936	0.289642	0.724813	0.495849	0.30826	NA	NA
		beta.exposure	Outlier-corrected	NA	NA	NA	NA	NA	NA	NA
		NA	NA	NA	NA	NA	NA	NA	0.124	NA
genus.Olsenella.id.822.summary.txt.gz	IEAA	beta.exposure	Raw	-0.0177194	0.0665418	-0.26629	0.795426	0.0683431	NA	NA
		beta.exposure	Outlier-corrected	NA	NA	NA	NA	NA	NA	NA
		NA	NA	NA	NA	NA	NA	NA	0.843	NA
genus.Oscillibacter.id.2063.summary.txt.gz	IEAA	beta.exposure	Raw	-0.0446502	0.126739	-0.3523	0.730259	0.129503	NA	NA
		beta.exposure	Outlier-corrected	NA	NA	NA	NA	NA	NA	NA
		NA	NA	NA	NA	NA	NA	NA	0.307	NA
genus.Oscillospira.id.2064.summary.txt.gz	IEAA	beta.exposure	Raw	0.183511	0.160853	1.14087	0.291449	0.173953	NA	NA
		beta.exposure	Outlier-corrected	NA	NA	NA	NA	NA	NA	NA
		NA	NA	NA	NA	NA	NA	NA	0.526	NA
genus.Oxalobacter.id.2978.summary.txt.gz	IEAA	beta.exposure	Raw	-0.00504924	0.108404	-0.0465779	0.963767	0.11115	NA	NA
		beta.exposure	Outlier-corrected	NA	NA	NA	NA	NA	NA	NA
		NA	NA	NA	NA	NA	NA	NA	0.208	NA
genus.Parabacteroides.id.954.summary.txt.gz	IEAA	beta.exposure	Raw	-0.207237	0.208195	-0.995398	0.365244	0.228885	NA	NA
		beta.exposure	Outlier-corrected	NA	NA	NA	NA	NA	NA	NA
		NA	NA	NA	NA	NA	NA	NA	0.551	NA
genus.Paraprevotella.id.962.summary.txt.gz	IEAA	beta.exposure	Raw	0.143782	0.0802097	1.79258	0.0982666	0.0869659	NA	NA
		beta.exposure	Outlier-corrected	NA	NA	NA	NA	NA	NA	NA
		NA	NA	NA	NA	NA	NA	NA	0.882	NA
genus.Parasutterella.id.2892.summary.txt.gz	IEAA	beta.exposure	Raw	-0.086902	0.149186	-0.58251	0.569487	0.152779	NA	NA
		beta.exposure	Outlier-corrected	NA	NA	NA	NA	NA	NA	NA
		NA	NA	NA	NA	NA	NA	NA	0.108	NA
genus.Peptococcus.id.2037.summary.txt.gz	IEAA	beta.exposure	Raw	0.218016	0.100059	2.17887	0.0519677	0.112183	NA	NA
		beta.exposure	Outlier-corrected	NA	NA	NA	NA	NA	NA	NA
		NA	NA	NA	NA	NA	NA	NA	0.519	NA
genus.Phascolarctobacterium.id.2168.summary.txt.gz	IEAA	beta.exposure	Raw	-0.00568873	0.159274	-0.0357167	0.972288	0.163757	NA	NA
		beta.exposure	Outlier-corrected	NA	NA	NA	NA	NA	NA	NA
		NA	NA	NA	NA	NA	NA	NA	0.442	NA
genus.Prevotella7.id.11182.summary.txt.gz	IEAA	beta.exposure	Raw	-0.249087	0.0762253	-3.26778	0.00846206	0.0946001	NA	NA
		beta.exposure	Outlier-corrected	NA	NA	NA	NA	NA	NA	NA
		NA	NA	NA	NA	NA	NA	NA	0.695	NA
genus.Prevotella9.id.11183.summary.txt.gz	IEAA	beta.exposure	Raw	-0.0252108	0.150063	-0.168001	0.869168	0.153057	NA	NA
		beta.exposure	Outlier-corrected	NA	NA	NA	NA	NA	NA	NA
		NA	NA	NA	NA	NA	NA	NA	0.151	NA
genus.RikenellaceaeRC9gutgroup.id.11191.summary.txt.gz	IEAA	beta.exposure	Raw	0.0146497	0.125372	0.116849	0.909293	0.128584	NA	NA
		beta.exposure	Outlier-corrected	-0.0775083	0.10946	-0.708099	0.496812	0.114064	NA	NA
		NA	NA	NA	NA	NA	NA	NA	0.018	NA
		NA	NA	NA	NA	NA	NA	NA	NA	rs2900503
genus.Romboutsia.id.11347.summary.txt.gz	IEAA	beta.exposure	Raw	-0.110914	0.150403	-0.737444	0.475026	0.155271	NA	NA
		beta.exposure	Outlier-corrected	NA	NA	NA	NA	NA	NA	NA
		NA	NA	NA	NA	NA	NA	NA	0.35	NA
genus.Roseburia.id.2012.summary.txt.gz	IEAA	beta.exposure	Raw	-0.145986	0.178534	-0.817693	0.428265	0.184288	NA	NA
		beta.exposure	Outlier-corrected	NA	NA	NA	NA	NA	NA	NA
		NA	NA	NA	NA	NA	NA	NA	0.298	NA
genus.Ruminiclostridium5.id.11355.summary.txt.gz	IEAA	beta.exposure	Raw	0.0386726	0.190463	0.203045	0.843172	0.195476	NA	NA
		beta.exposure	Outlier-corrected	NA	NA	NA	NA	NA	NA	NA
		NA	NA	NA	NA	NA	NA	NA	0.467	NA
genus.Ruminiclostridium6.id.11356.summary.txt.gz	IEAA	beta.exposure	Raw	-0.0198003	0.11571	-0.17112	0.866416	0.11771	NA	NA
		beta.exposure	Outlier-corrected	NA	NA	NA	NA	NA	NA	NA
		NA	NA	NA	NA	NA	NA	NA	0.681	NA
genus.Ruminiclostridium9.id.11357.summary.txt.gz	IEAA	beta.exposure	Raw	-0.174728	0.204645	-0.853811	0.41804	0.21576	NA	NA
		beta.exposure	Outlier-corrected	NA	NA	NA	NA	NA	NA	NA
		NA	NA	NA	NA	NA	NA	NA	0.434	NA
genus.RuminococcaceaeNK4A214group.id.11358.summary.txt.gz	IEAA	beta.exposure	Raw	0.259623	0.108168	2.40018	0.0335077	0.122121	NA	NA
		beta.exposure	Outlier-corrected	NA	NA	NA	NA	NA	NA	NA
		NA	NA	NA	NA	NA	NA	NA	0.954	NA
genus.RuminococcaceaeUCG002.id.11360.summary.txt.gz	IEAA	beta.exposure	Raw	-0.161299	0.128322	-1.25699	0.222558	0.132239	NA	NA
		beta.exposure	Outlier-corrected	NA	NA	NA	NA	NA	NA	NA
		NA	NA	NA	NA	NA	NA	NA	0.398	NA
genus.RuminococcaceaeUCG003.id.11361.summary.txt.gz	IEAA	beta.exposure	Raw	-0.154959	0.143992	-1.07616	0.304891	0.151032	NA	NA
		beta.exposure	Outlier-corrected	NA	NA	NA	NA	NA	NA	NA
		NA	NA	NA	NA	NA	NA	NA	0.635	NA
		beta.exposure	Raw	-0.339011	0.177911	-1.90551	0.0890994	0.199398	NA	NA
genus.RuminococcaceaeUCG004.id.11362.summary.txt.gz	IEAA	beta.exposure	Outlier-corrected	NA	NA	NA	NA	NA	NA	NA
		NA	NA	NA	NA	NA	NA	NA	0.176	NA
genus.RuminococcaceaeUCG005.id.11363.summary.txt.gz	IEAA	beta.exposure	Raw	-0.0190879	0.149515	-0.127665	0.900368	0.152463	NA	NA
		beta.exposure	Outlier-corrected	NA	NA	NA	NA	NA	NA	NA
		NA	NA	NA	NA	NA	NA	NA	0.44	NA
genus.RuminococcaceaeUCG009.id.11366.summary.txt.gz	IEAA	beta.exposure	Raw	0.245324	0.171383	1.43144	0.180098	0.183015	NA	NA
		beta.exposure	Outlier-corrected	0.132969	0.146698	0.906413	0.386037	0.153397	NA	NA
		NA	NA	NA	NA	NA	NA	NA	0.018	NA
		NA	NA	NA	NA	NA	NA	NA	NA	rs758191
genus.RuminococcaceaeUCG010.id.11367.summary.txt.gz	IEAA	beta.exposure	Raw	-0.252639	0.244373	-1.03382	0.348607	0.269541	NA	NA
		beta.exposure	Outlier-corrected	NA	NA	NA	NA	NA	NA	NA
		NA	NA	NA	NA	NA	NA	NA	0.274	NA
genus.RuminococcaceaeUCG011.id.11368.summary.txt.gz	IEAA	beta.exposure	Raw	-0.151498	0.0915947	-1.65401	0.142102	0.1032	NA	NA
		beta.exposure	Outlier-corrected	NA	NA	NA	NA	NA	NA	NA
		NA	NA	NA	NA	NA	NA	NA	0.544	NA
genus.RuminococcaceaeUCG013.id.11370.summary.txt.gz	IEAA	beta.exposure	Raw	0.20811	0.0878809	2.36809	0.0372776	0.0999225	NA	NA
		beta.exposure	Outlier-corrected	NA	NA	NA	NA	NA	NA	NA
		NA	NA	NA	NA	NA	NA	NA	0.989	NA
genus.RuminococcaceaeUCG014.id.11371.summary.txt.gz	IEAA	beta.exposure	Raw	-0.131117	0.131898	-0.994084	0.343627	0.138452	NA	NA
		beta.exposure	Outlier-corrected	NA	NA	NA	NA	NA	NA	NA
		NA	NA	NA	NA	NA	NA	NA	0.758	NA
genus.Ruminococcus1.id.11373.summary.txt.gz	IEAA	beta.exposure	Raw	-0.229852	0.189093	-1.21555	0.255079	0.201961	NA	NA
		beta.exposure	Outlier-corrected	NA	NA	NA	NA	NA	NA	NA
		NA	NA	NA	NA	NA	NA	NA	0.423	NA
genus.Ruminococcus2.id.11374.summary.txt.gz	IEAA	beta.exposure	Raw	-0.0916715	0.153131	-0.598649	0.558969	0.156871	NA	NA
		beta.exposure	Outlier-corrected	NA	NA	NA	NA	NA	NA	NA
		NA	NA	NA	NA	NA	NA	NA	0.319	NA
genus.Sellimonas.id.14369.summary.txt.gz	IEAA	beta.exposure	Raw	-0.0400048	0.0586457	-0.682143	0.51441	0.0613582	NA	NA
		beta.exposure	Outlier-corrected	NA	NA	NA	NA	NA	NA	NA
		NA	NA	NA	NA	NA	NA	NA	0.917	NA
genus.Senegalimassilia.id.11160.summary.txt.gz	IEAA	beta.exposure	Raw	0.248877	0.106213	2.34319	0.0791018	0.141736	NA	NA
		beta.exposure	Outlier-corrected	NA	NA	NA	NA	NA	NA	NA
		NA	NA	NA	NA	NA	NA	NA	0.842	NA
genus.Slackia.id.825.summary.txt.gz	IEAA	beta.exposure	Raw	-0.162986	0.245374	-0.664235	0.53594	0.263321	NA	NA
		beta.exposure	Outlier-corrected	0.0714186	0.165775	0.430815	0.688802	0.178332	NA	NA
		NA	NA	NA	NA	NA	NA	NA	0.046	NA
		NA	NA	NA	NA	NA	NA	NA	NA	rs8901
genus.Streptococcus.id.1853.summary.txt.gz	IEAA	beta.exposure	Raw	-0.200065	0.182697	-1.09506	0.291972	0.18985	NA	NA
		beta.exposure	Outlier-corrected	NA	NA	NA	NA	NA	NA	NA
		NA	NA	NA	NA	NA	NA	NA	0.151	NA
genus.Subdoligranulum.id.2070.summary.txt.gz	IEAA	beta.exposure	Raw	0.4415	0.197341	2.23725	0.0492337	0.224504	NA	NA
		beta.exposure	Outlier-corrected	NA	NA	NA	NA	NA	NA	NA
		NA	NA	NA	NA	NA	NA	NA	0.303	NA
genus.Sutterella.id.2896.summary.txt.gz	IEAA	beta.exposure	Raw	0.257857	0.16781	1.5366	0.152641	0.180287	NA	NA
		beta.exposure	Outlier-corrected	NA	NA	NA	NA	NA	NA	NA
		NA	NA	NA	NA	NA	NA	NA	0.363	NA
genus.Terrisporobacter.id.11348.summary.txt.gz	IEAA	beta.exposure	Raw	-0.2254	0.106258	-2.12124	0.1012	0.137518	NA	NA
		beta.exposure	Outlier-corrected	NA	NA	NA	NA	NA	NA	NA
		NA	NA	NA	NA	NA	NA	NA	0.805	NA
genus.Turicibacter.id.2162.summary.txt.gz	IEAA	beta.exposure	Raw	0.140321	0.188607	0.743984	0.47586	0.19681	NA	NA
		beta.exposure	Outlier-corrected	NA	NA	NA	NA	NA	NA	NA
		NA	NA	NA	NA	NA	NA	NA	0.072	NA
genus.Tyzzerella3.id.11335.summary.txt.gz	IEAA	beta.exposure	Raw	0.173623	0.0977783	1.77568	0.101127	0.105906	NA	NA
		beta.exposure	Outlier-corrected	NA	NA	NA	NA	NA	NA	NA
		NA	NA	NA	NA	NA	NA	NA	0.365	NA
genus.Veillonella.id.2198.summary.txt.gz	IEAA	beta.exposure	Raw	0.47895	0.201091	2.38176	0.0546366	0.249226	NA	NA
		beta.exposure	Outlier-corrected	NA	NA	NA	NA	NA	NA	NA
		NA	NA	NA	NA	NA	NA	NA	0.281	NA
genus.Victivallis.id.2256.summary.txt.gz	IEAA	beta.exposure	Raw	0.00367837	0.0823772	0.0446527	0.965359	0.0846974	NA	NA
		beta.exposure	Outlier-corrected	NA	NA	NA	NA	NA	NA	NA
		NA	NA	NA	NA	NA	NA	NA	0.541	NA
Steiger test for Mendelian randomization analysis of gut microbiota and IEAA
genus..Clostridiuminnocuumgroup.id.14397.summary.txt.gz	IEAA	0.0462281	0.000269	TRUE	4.1e-33
genus..Eubacteriumbrachygroup.id.11296.summary.txt.gz	IEAA	0.0536983	0.000431	TRUE	4.89e-36
genus..Eubacteriumcoprostanoligenesgroup.id.11375.summary.txt.gz	IEAA	0.0169213	0.000399	TRUE	2.19e-30
genus..Eubacteriumeligensgroup.id.14372.summary.txt.gz	IEAA	0.0108036	0.000225	TRUE	1e-17
genus..Eubacteriumfissicatenagroup.id.14373.summary.txt.gz	IEAA	0.0512984	0.000325	TRUE	5.01e-34
genus..Eubacteriumhalliigroup.id.11338.summary.txt.gz	IEAA	0.0337053	0.000492	TRUE	6.23e-54
genus..Eubacteriumnodatumgroup.id.11297.summary.txt.gz	IEAA	0.0723862	0.000336	TRUE	4.2e-44
genus..Eubacteriumoxidoreducensgroup.id.11339.summary.txt.gz	IEAA	0.0216483	0.000159	TRUE	4.99e-19
genus..Eubacteriumrectalegroup.id.14374.summary.txt.gz	IEAA	0.0109006	0.000109	TRUE	7.68e-22
genus..Eubacteriumruminantiumgroup.id.11340.summary.txt.gz	IEAA	0.0542458	0.00061	TRUE	7.11e-59
genus..Eubacteriumventriosumgroup.id.11341.summary.txt.gz	IEAA	0.0219652	0.000943	TRUE	1.12e-31
genus..Eubacteriumxylanophilumgroup.id.14375.summary.txt.gz	IEAA	0.0159328	0.000252	TRUE	3.45e-25
genus..Ruminococcusgauvreauiigroup.id.11342.summary.txt.gz	IEAA	0.0185277	0.000556	TRUE	2.2e-27
genus..Ruminococcusgnavusgroup.id.14376.summary.txt.gz	IEAA	0.0421629	0.000567	TRUE	4.88e-40
genus..Ruminococcustorquesgroup.id.14377.summary.txt.gz	IEAA	0.0171541	0.000187	TRUE	1.43e-31
genus.Actinomyces.id.423.summary.txt.gz	IEAA	0.0237943	0.000357	TRUE	1.56e-23
genus.Adlercreutzia.id.812.summary.txt.gz	IEAA	0.0206334	0.00027	TRUE	1.17e-24
genus.Akkermansia.id.4037.summary.txt.gz	IEAA	0.0215216	0.000239	TRUE	2.19e-32
genus.Alistipes.id.968.summary.txt.gz	IEAA	0.0165905	0.000422	TRUE	6.64e-30
genus.Allisonella.id.2174.summary.txt.gz	IEAA	0.0561615	0.000507	TRUE	6.64e-32
genus.Alloprevotella.id.961.summary.txt.gz	IEAA	0.0420364	0.000135	TRUE	1.17e-24
genus.Anaerofilum.id.2053.summary.txt.gz	IEAA	0.0495089	0.000407	TRUE	2.84e-41
genus.Anaerostipes.id.1991.summary.txt.gz	IEAA	0.017903	0.000179	TRUE	2.43e-34
genus.Anaerotruncus.id.2054.summary.txt.gz	IEAA	0.0193034	0.000266	TRUE	8.17e-35
genus.Bacteroides.id.918.summary.txt.gz	IEAA	0.0114907	0.000274	TRUE	1.54e-21
genus.Barnesiella.id.944.summary.txt.gz	IEAA	0.0236833	0.000559	TRUE	6.9e-36
genus.Bifidobacterium.id.436.summary.txt.gz	IEAA	0.0276702	0.000591	TRUE	5.12e-43
genus.Bilophila.id.3170.summary.txt.gz	IEAA	0.0217616	0.000147	TRUE	5.78e-37
genus.Blautia.id.1992.summary.txt.gz	IEAA	0.0222071	0.000188	TRUE	3.31e-42
genus.Butyricicoccus.id.2055.summary.txt.gz	IEAA	0.019308	0.00041	TRUE	1.08e-30
genus.Butyricimonas.id.945.summary.txt.gz	IEAA	0.0278407	0.000442	TRUE	2.34e-37
genus.Butyrivibrio.id.1993.summary.txt.gz	IEAA	0.0948844	0.000551	TRUE	1.36e-59
genus.CandidatusSoleaferrea.id.11350.summary.txt.gz	IEAA	0.0309516	0.000507	TRUE	1.83e-28
genus.Catenibacterium.id.2153.summary.txt.gz	IEAA	0.0326323	0.00056	TRUE	9.88e-18
genus.ChristensenellaceaeR.7group.id.11283.summary.txt.gz	IEAA	0.0125316	0.00037	TRUE	3.78e-20
genus.Clostridiumsensustricto1.id.1873.summary.txt.gz	IEAA	0.0169331	9.78e-05	TRUE	4.55e-26
genus.Collinsella.id.815.summary.txt.gz	IEAA	0.0135023	0.000279	TRUE	3.42e-22
genus.Coprobacter.id.949.summary.txt.gz	IEAA	0.0392783	0.000272	TRUE	7.98e-40
genus.Coprococcus1.id.11301.summary.txt.gz	IEAA	0.0210872	0.000529	TRUE	8.16e-34
genus.Coprococcus2.id.11302.summary.txt.gz	IEAA	0.0146096	0.000245	TRUE	8.31e-22
genus.Coprococcus3.id.11303.summary.txt.gz	IEAA	0.0130691	0.000319	TRUE	3.39e-21
genus.DefluviitaleaceaeUCG011.id.11287.summary.txt.gz	IEAA	0.0262702	0.000547	TRUE	3.18e-28
genus.Desulfovibrio.id.3173.summary.txt.gz	IEAA	0.0271785	0.000126	TRUE	8.27e-36
genus.Dialister.id.2183.summary.txt.gz	IEAA	0.0202955	0.000437	TRUE	1.98e-28
genus.Dorea.id.1997.summary.txt.gz	IEAA	0.0158228	0.000365	TRUE	4.92e-27
genus.Eggerthella.id.819.summary.txt.gz	IEAA	0.045229	0.000412	TRUE	9.83e-38
genus.Eisenbergiella.id.11304.summary.txt.gz	IEAA	0.0414836	0.000283	TRUE	1.14e-38
genus.Enterorhabdus.id.820.summary.txt.gz	IEAA	0.0248616	0.000269	TRUE	1.15e-25
genus.Erysipelatoclostridium.id.11381.summary.txt.gz	IEAA	0.0353212	0.000685	TRUE	3.08e-43
genus.ErysipelotrichaceaeUCG003.id.11384.summary.txt.gz	IEAA	0.0301354	0.00047	TRUE	9.1e-46
genus.Escherichia.Shigella.id.3504.summary.txt.gz	IEAA	0.020005	0.000261	TRUE	2.49e-29
genus.Faecalibacterium.id.2057.summary.txt.gz	IEAA	0.0223363	0.000264	TRUE	6.16e-38
genus.FamilyXIIIAD3011group.id.11293.summary.txt.gz	IEAA	0.0209599	0.000683	TRUE	2.12e-30
genus.FamilyXIIIUCG001.id.11294.summary.txt.gz	IEAA	0.0164289	0.000107	TRUE	1.18e-26
genus.Flavonifractor.id.2059.summary.txt.gz	IEAA	0.0110777	0.000119	TRUE	1.14e-16
genus.Fusicatenibacter.id.11305.summary.txt.gz	IEAA	0.0240047	0.000333	TRUE	2.61e-45
genus.Gordonibacter.id.821.summary.txt.gz	IEAA	0.0688199	0.000477	TRUE	8.5e-45
genus.Haemophilus.id.3698.summary.txt.gz	IEAA	0.0337444	0.00021	TRUE	9.4e-39
genus.Holdemanella.id.11393.summary.txt.gz	IEAA	0.0387166	0.000398	TRUE	5.81e-40
genus.Holdemania.id.2157.summary.txt.gz	IEAA	0.0414419	0.000775	TRUE	1.17e-46
genus.Howardella.id.2000.summary.txt.gz	IEAA	0.0594123	0.000496	TRUE	5.59e-38
genus.Hungatella.id.11306.summary.txt.gz	IEAA	0.0250488	0.000204	TRUE	4.18e-18
genus.Intestinibacter.id.11345.summary.txt.gz	IEAA	0.026283	0.00036	TRUE	1.7e-39
genus.Intestinimonas.id.2062.summary.txt.gz	IEAA	0.0444446	0.000944	TRUE	1.13e-55
genus.Lachnoclostridium.id.11308.summary.txt.gz	IEAA	0.0160841	0.000429	TRUE	9.4e-29
genus.Lachnospira.id.2004.summary.txt.gz	IEAA	0.00791816	0.000204	TRUE	1.35e-14
genus.LachnospiraceaeFCS020group.id.11314.summary.txt.gz	IEAA	0.0254721	0.000301	TRUE	3.23e-40
genus.LachnospiraceaeNC2004group.id.11316.summary.txt.gz	IEAA	0.0328526	0.000158	TRUE	4.29e-32
genus.LachnospiraceaeND3007group.id.11317.summary.txt.gz	IEAA	0.00410724	1.76e-05	TRUE	3.9e-09
genus.LachnospiraceaeNK4A136group.id.11319.summary.txt.gz	IEAA	0.0280464	0.000561	TRUE	6.35e-47
genus.LachnospiraceaeUCG001.id.11321.summary.txt.gz	IEAA	0.0300085	0.000467	TRUE	9.6e-39
genus.LachnospiraceaeUCG004.id.11324.summary.txt.gz	IEAA	0.0188772	0.000534	TRUE	7.47e-29
genus.LachnospiraceaeUCG008.id.11328.summary.txt.gz	IEAA	0.0369945	0.00065	TRUE	1.6e-36
genus.LachnospiraceaeUCG010.id.11330.summary.txt.gz	IEAA	0.0201781	0.000289	TRUE	5.92e-31
genus.Lactobacillus.id.1837.summary.txt.gz	IEAA	0.0362817	0.000406	TRUE	3.98e-35
genus.Lactococcus.id.1851.summary.txt.gz	IEAA	0.0497926	0.000331	TRUE	7.65e-35
genus.Marvinbryantia.id.2005.summary.txt.gz	IEAA	0.0190631	0.000359	TRUE	1.1e-27
genus.Methanobrevibacter.id.123.summary.txt.gz	IEAA	0.0366917	0.000261	TRUE	3.16e-23
genus.Odoribacter.id.952.summary.txt.gz	IEAA	0.010951	0.000388	TRUE	1.56e-16
genus.Olsenella.id.822.summary.txt.gz	IEAA	0.0645066	0.000194	TRUE	1.38e-44
genus.Oscillibacter.id.2063.summary.txt.gz	IEAA	0.0372163	0.000537	TRUE	6e-44
genus.Oscillospira.id.2064.summary.txt.gz	IEAA	0.0178063	0.000263	TRUE	1.81e-23
genus.Oxalobacter.id.2978.summary.txt.gz	IEAA	0.0576045	0.000464	TRUE	1.03e-43
genus.Parabacteroides.id.954.summary.txt.gz	IEAA	0.0102327	0.00017	TRUE	1.67e-18
genus.Paraprevotella.id.962.summary.txt.gz	IEAA	0.0447626	0.00031	TRUE	3.87e-48
genus.Parasutterella.id.2892.summary.txt.gz	IEAA	0.0340932	0.000741	TRUE	8.21e-45
genus.Peptococcus.id.2037.summary.txt.gz	IEAA	0.0496031	0.000549	TRUE	5.95e-43
genus.Phascolarctobacterium.id.2168.summary.txt.gz	IEAA	0.0204189	0.000322	TRUE	9.69e-29
genus.Prevotella7.id.11182.summary.txt.gz	IEAA	0.0677703	0.000539	TRUE	4.33e-41
genus.Prevotella9.id.11183.summary.txt.gz	IEAA	0.0333441	0.00065	TRUE	3.7e-40
genus.RikenellaceaeRC9gutgroup.id.11191.summary.txt.gz	IEAA	0.0703567	0.000859	TRUE	1.85e-39
genus.Romboutsia.id.11347.summary.txt.gz	IEAA	0.0269727	0.000485	TRUE	2.7e-40
genus.Roseburia.id.2012.summary.txt.gz	IEAA	0.0193355	0.000553	TRUE	6.08e-33
genus.Ruminiclostridium5.id.11355.summary.txt.gz	IEAA	0.0136837	0.000346	TRUE	1.01e-24
genus.Ruminiclostridium6.id.11356.summary.txt.gz	IEAA	0.0323544	0.000413	TRUE	3.39e-48
genus.Ruminiclostridium9.id.11357.summary.txt.gz	IEAA	0.0114927	0.000294	TRUE	1.23e-20
genus.RuminococcaceaeNK4A214group.id.11358.summary.txt.gz	IEAA	0.0198039	0.000276	TRUE	1.29e-34
genus.RuminococcaceaeUCG002.id.11360.summary.txt.gz	IEAA	0.0351277	0.000871	TRUE	5.23e-57
genus.RuminococcaceaeUCG003.id.11361.summary.txt.gz	IEAA	0.0215017	0.000373	TRUE	3.1e-35
genus.RuminococcaceaeUCG004.id.11362.summary.txt.gz	IEAA	0.0231938	0.00066	TRUE	5.84e-27
genus.RuminococcaceaeUCG005.id.11363.summary.txt.gz	IEAA	0.0235097	0.000453	TRUE	3.09e-38
genus.RuminococcaceaeUCG009.id.11366.summary.txt.gz	IEAA	0.0349203	0.00101894	TRUE	3.88e-33
genus.RuminococcaceaeUCG010.id.11367.summary.txt.gz	IEAA	0.0114894	0.000284	TRUE	1.1e-16
genus.RuminococcaceaeUCG011.id.11368.summary.txt.gz	IEAA	0.0498694	0.000279	TRUE	4.71e-33
genus.RuminococcaceaeUCG013.id.11370.summary.txt.gz	IEAA	0.0190817	0.000167	TRUE	2.72e-36
genus.RuminococcaceaeUCG014.id.11371.summary.txt.gz	IEAA	0.0201649	0.000238	TRUE	2.84e-33
genus.Ruminococcus1.id.11373.summary.txt.gz	IEAA	0.0154203	0.000389	TRUE	8.4e-25
genus.Ruminococcus2.id.11374.summary.txt.gz	IEAA	0.0289706	0.000556	TRUE	3.93e-46
genus.Sellimonas.id.14369.summary.txt.gz	IEAA	0.0637185	0.00016	TRUE	1.55e-38
genus.Senegalimassilia.id.11160.summary.txt.gz	IEAA	0.0162698	0.000114	TRUE	7.92e-18
genus.Slackia.id.825.summary.txt.gz	IEAA	0.0217922	0.000479	TRUE	4.36e-19
genus.Streptococcus.id.1853.summary.txt.gz	IEAA	0.0215369	0.00074	TRUE	2.55e-34
genus.Subdoligranulum.id.2070.summary.txt.gz	IEAA	0.0186667	0.000619	TRUE	1.93e-29
genus.Sutterella.id.2896.summary.txt.gz	IEAA	0.0198811	0.000521	TRUE	2.38e-29
genus.Terrisporobacter.id.11348.summary.txt.gz	IEAA	0.018152	0.000126	TRUE	1.7e-18
genus.Turicibacter.id.2162.summary.txt.gz	IEAA	0.0256871	0.000581	TRUE	2.05e-29
genus.Tyzzerella3.id.11335.summary.txt.gz	IEAA	0.0598153	0.000636	TRUE	2.88e-48
genus.Veillonella.id.2198.summary.txt.gz	IEAA	0.0162133	0.000542	TRUE	3.24e-18
genus.Victivallis.id.2256.summary.txt.gz	IEAA	0.0660568	0.000282	TRUE	2.05e-40
