# Supplementary material for: Genetic association of the gut microbiota with epigenetic clocks mediated by inflammatory cytokines: a Mendelian randomization analysis
Source: Front Immunol. 2024 Jun 6;15:1339722. doi: 10.3389/fimmu.2024.1339722 (PMC11186987; doi:10.3389/fimmu.2024.1339722)
Supplement: Supplementary file 6 [file Table_6.xlsx]

## Sheet: PhenoAge-FDR
Table S6: MR Results of gut microbiota and PhenoAge
outcome	exposure	method	nsnp	b	se	pval	lo_ci	up_ci	or	or_lci95	or_uci95	estimate	adjustP
PhenoAge	genus..Clostridiuminnocuumgroup.id.14397.summary.txt.gz	MR Egger	9	0.602763	0.677967	0.40348	-0.726052	1.93158	1.82716	0.483815	6.90039	1.83 (0.48- 6.90)	1
PhenoAge	genus..Clostridiuminnocuumgroup.id.14397.summary.txt.gz	Weighted median	9	0.142601	0.180272	0.428925	-0.210732	0.495933	1.15327	0.809991	1.64203	1.15 (0.81- 1.64)	1
PhenoAge	genus..Clostridiuminnocuumgroup.id.14397.summary.txt.gz	Inverse variance weighted	9	0.229366	0.131479	0.0810706	-0.0283327	0.487064	1.2578	0.972065	1.62753	1.26 (0.97- 1.63)	0.567494
PhenoAge	genus..Clostridiuminnocuumgroup.id.14397.summary.txt.gz	Simple mode	9	0.129204	0.265317	0.639336	-0.390819	0.649226	1.13792	0.676503	1.91406	1.14 (0.68- 1.91)	NA
PhenoAge	genus..Clostridiuminnocuumgroup.id.14397.summary.txt.gz	Weighted mode	9	0.145765	0.276251	0.612056	-0.395686	0.687216	1.15692	0.673218	1.98817	1.16 (0.67- 1.99)	NA
PhenoAge	genus..Eubacteriumbrachygroup.id.11296.summary.txt.gz	MR Egger	10	-0.196089	0.582085	0.74488	-1.33698	0.944798	0.821939	0.262639	2.57229	0.82 (0.26- 2.57)	1
PhenoAge	genus..Eubacteriumbrachygroup.id.11296.summary.txt.gz	Weighted median	10	-0.170053	0.172486	0.324187	-0.508126	0.168021	0.843621	0.601622	1.18296	0.84 (0.60- 1.18)	1
PhenoAge	genus..Eubacteriumbrachygroup.id.11296.summary.txt.gz	Inverse variance weighted	10	-0.0283618	0.132038	0.829923	-0.287156	0.230433	0.972037	0.750394	1.25914	0.97 (0.75- 1.26)	0.97783
PhenoAge	genus..Eubacteriumbrachygroup.id.11296.summary.txt.gz	Simple mode	10	-0.21273	0.279205	0.465609	-0.759972	0.334512	0.808374	0.46768	1.39726	0.81 (0.47- 1.40)	NA
PhenoAge	genus..Eubacteriumbrachygroup.id.11296.summary.txt.gz	Weighted mode	10	-0.208669	0.274669	0.46686	-0.74702	0.329682	0.811664	0.473776	1.39053	0.81 (0.47- 1.39)	NA
PhenoAge	genus..Eubacteriumcoprostanoligenesgroup.id.11375.summary.txt.gz	MR Egger	13	0.295413	0.936839	0.758413	-1.54079	2.13162	1.34368	0.214211	8.42848	1.34 (0.21- 8.43)	1
PhenoAge	genus..Eubacteriumcoprostanoligenesgroup.id.11375.summary.txt.gz	Weighted median	13	0.431071	0.313408	0.168997	-0.183208	1.04535	1.53891	0.832595	2.8444	1.54 (0.83- 2.84)	1
PhenoAge	genus..Eubacteriumcoprostanoligenesgroup.id.11375.summary.txt.gz	Inverse variance weighted	13	0.222441	0.221487	0.315231	-0.211674	0.656556	1.24912	0.809228	1.92814	1.25 (0.81- 1.93)	1
PhenoAge	genus..Eubacteriumcoprostanoligenesgroup.id.11375.summary.txt.gz	Simple mode	13	0.600986	0.59239	0.330358	-0.560098	1.76207	1.82392	0.571153	5.82448	1.82 (0.57- 5.82)	NA
PhenoAge	genus..Eubacteriumcoprostanoligenesgroup.id.11375.summary.txt.gz	Weighted mode	13	0.548876	0.496503	0.290621	-0.424269	1.52202	1.73131	0.654248	4.58147	1.73 (0.65- 4.58)	NA
PhenoAge	genus..Eubacteriumeligensgroup.id.14372.summary.txt.gz	MR Egger	7	-0.47254	1.0736	0.678209	-2.5768	1.63172	0.623417	0.0760167	5.11267	0.62 (0.08- 5.11)	1
PhenoAge	genus..Eubacteriumeligensgroup.id.14372.summary.txt.gz	Weighted median	7	0.287401	0.335912	0.392228	-0.370987	0.945789	1.33296	0.690053	2.57484	1.33 (0.69- 2.57)	1
PhenoAge	genus..Eubacteriumeligensgroup.id.14372.summary.txt.gz	Inverse variance weighted	7	0.21911	0.269204	0.415691	-0.308529	0.74675	1.24497	0.734526	2.11013	1.24 (0.73- 2.11)	1
PhenoAge	genus..Eubacteriumeligensgroup.id.14372.summary.txt.gz	Simple mode	7	0.327757	0.467713	0.509699	-0.58896	1.24447	1.38785	0.554904	3.47111	1.39 (0.55- 3.47)	NA
PhenoAge	genus..Eubacteriumeligensgroup.id.14372.summary.txt.gz	Weighted mode	7	0.331064	0.44091	0.481134	-0.53312	1.19525	1.39245	0.586771	3.30438	1.39 (0.59- 3.30)	NA
PhenoAge	genus..Eubacteriumfissicatenagroup.id.14373.summary.txt.gz	MR Egger	9	0.275745	0.835439	0.751013	-1.36172	1.9132	1.31751	0.256221	6.77477	1.32 (0.26- 6.77)	1
PhenoAge	genus..Eubacteriumfissicatenagroup.id.14373.summary.txt.gz	Weighted median	9	0.298831	0.17944	0.0958427	-0.0528718	0.650533	1.34828	0.948502	1.91656	1.35 (0.95- 1.92)	1
PhenoAge	genus..Eubacteriumfissicatenagroup.id.14373.summary.txt.gz	Inverse variance weighted	9	0.187076	0.143143	0.191241	-0.0934842	0.467637	1.20572	0.910752	1.59622	1.21 (0.91- 1.60)	0.875294
PhenoAge	genus..Eubacteriumfissicatenagroup.id.14373.summary.txt.gz	Simple mode	9	0.357893	0.322248	0.298998	-0.273714	0.989499	1.43031	0.760549	2.68989	1.43 (0.76- 2.69)	NA
PhenoAge	genus..Eubacteriumfissicatenagroup.id.14373.summary.txt.gz	Weighted mode	9	0.362935	0.308727	0.273558	-0.242169	0.968039	1.43754	0.784923	2.63278	1.44 (0.78- 2.63)	NA
PhenoAge	genus..Eubacteriumhalliigroup.id.11338.summary.txt.gz	MR Egger	16	-0.221227	0.389988	0.579516	-0.985603	0.543149	0.801535	0.373214	1.72142	0.80 (0.37- 1.72)	1
PhenoAge	genus..Eubacteriumhalliigroup.id.11338.summary.txt.gz	Weighted median	16	-0.042425	0.246908	0.863575	-0.526364	0.441514	0.958462	0.590749	1.55506	0.96 (0.59- 1.56)	0.997723
PhenoAge	genus..Eubacteriumhalliigroup.id.11338.summary.txt.gz	Inverse variance weighted	16	-0.0505607	0.177217	0.775411	-0.397906	0.296784	0.950696	0.671725	1.34553	0.95 (0.67- 1.35)	0.951278
PhenoAge	genus..Eubacteriumhalliigroup.id.11338.summary.txt.gz	Simple mode	16	-0.119951	0.491887	0.810643	-1.08405	0.844146	0.886963	0.338223	2.32599	0.89 (0.34- 2.33)	NA
PhenoAge	genus..Eubacteriumhalliigroup.id.11338.summary.txt.gz	Weighted mode	16	0.0108355	0.444918	0.980891	-0.861203	0.882874	1.01089	0.422653	2.41784	1.01 (0.42- 2.42)	NA
PhenoAge	genus..Eubacteriumnodatumgroup.id.11297.summary.txt.gz	MR Egger	11	0.8033	0.452182	0.10938	-0.082978	1.68958	2.2329	0.920371	5.41719	2.23 (0.92- 5.42)	1
PhenoAge	genus..Eubacteriumnodatumgroup.id.11297.summary.txt.gz	Weighted median	11	0.189148	0.142799	0.185311	-0.0907376	0.469035	1.20822	0.913257	1.59845	1.21 (0.91- 1.60)	1
PhenoAge	genus..Eubacteriumnodatumgroup.id.11297.summary.txt.gz	Inverse variance weighted	11	0.0359455	0.103278	0.727806	-0.16648	0.238371	1.0366	0.84664	1.26918	1.04 (0.85- 1.27)	0.995505
PhenoAge	genus..Eubacteriumnodatumgroup.id.11297.summary.txt.gz	Simple mode	11	0.244257	0.264284	0.377134	-0.27374	0.762253	1.27667	0.76053	2.1431	1.28 (0.76- 2.14)	NA
PhenoAge	genus..Eubacteriumnodatumgroup.id.11297.summary.txt.gz	Weighted mode	11	0.25617	0.261481	0.350345	-0.256332	0.768673	1.29197	0.773885	2.1569	1.29 (0.77- 2.16)	NA
PhenoAge	genus..Eubacteriumoxidoreducensgroup.id.11339.summary.txt.gz	MR Egger	5	0.305043	0.916787	0.761233	-1.49186	2.10195	1.35668	0.224954	8.18207	1.36 (0.22- 8.18)	0.995458
PhenoAge	genus..Eubacteriumoxidoreducensgroup.id.11339.summary.txt.gz	Weighted median	5	0.361769	0.271865	0.18329	-0.171087	0.894624	1.43587	0.842748	2.44642	1.44 (0.84- 2.45)	1
PhenoAge	genus..Eubacteriumoxidoreducensgroup.id.11339.summary.txt.gz	Inverse variance weighted	5	0.214471	0.228307	0.347528	-0.233012	0.661953	1.23921	0.792144	1.93857	1.24 (0.79- 1.94)	1
PhenoAge	genus..Eubacteriumoxidoreducensgroup.id.11339.summary.txt.gz	Simple mode	5	0.476483	0.36509	0.261868	-0.239093	1.19206	1.6104	0.787342	3.29386	1.61 (0.79- 3.29)	NA
PhenoAge	genus..Eubacteriumoxidoreducensgroup.id.11339.summary.txt.gz	Weighted mode	5	0.500541	0.378663	0.256741	-0.241638	1.24272	1.64961	0.78534	3.46503	1.65 (0.79- 3.47)	NA
PhenoAge	genus..Eubacteriumrectalegroup.id.14374.summary.txt.gz	MR Egger	8	-0.346863	0.978707	0.735155	-2.26513	1.5714	0.706902	0.103817	4.8134	0.71 (0.10- 4.81)	1
PhenoAge	genus..Eubacteriumrectalegroup.id.14374.summary.txt.gz	Weighted median	8	0.0153261	0.353432	0.965412	-0.6774	0.708052	1.01544	0.507936	2.03003	1.02 (0.51- 2.03)	0.981914
PhenoAge	genus..Eubacteriumrectalegroup.id.14374.summary.txt.gz	Inverse variance weighted	8	-0.0281395	0.268986	0.916683	-0.555352	0.499073	0.972253	0.57387	1.64719	0.97 (0.57- 1.65)	1
PhenoAge	genus..Eubacteriumrectalegroup.id.14374.summary.txt.gz	Simple mode	8	0.525333	0.611782	0.41894	-0.67376	1.72443	1.69102	0.509788	5.6093	1.69 (0.51- 5.61)	NA
PhenoAge	genus..Eubacteriumrectalegroup.id.14374.summary.txt.gz	Weighted mode	8	0.507908	0.625175	0.443295	-0.717435	1.73325	1.66181	0.488002	5.65902	1.66 (0.49- 5.66)	NA
PhenoAge	genus..Eubacteriumruminantiumgroup.id.11340.summary.txt.gz	MR Egger	18	0.381217	0.558358	0.504533	-0.713164	1.4756	1.46407	0.490091	4.37365	1.46 (0.49- 4.37)	1
PhenoAge	genus..Eubacteriumruminantiumgroup.id.11340.summary.txt.gz	Weighted median	18	-0.249646	0.169071	0.139791	-0.581025	0.0817338	0.779077	0.559325	1.08517	0.78 (0.56- 1.09)	1
PhenoAge	genus..Eubacteriumruminantiumgroup.id.11340.summary.txt.gz	Inverse variance weighted	18	-0.0917189	0.149464	0.539447	-0.384669	0.201231	0.912362	0.680676	1.22291	0.91 (0.68- 1.22)	1
PhenoAge	genus..Eubacteriumruminantiumgroup.id.11340.summary.txt.gz	Simple mode	18	-0.398995	0.335789	0.251078	-1.05714	0.259152	0.670994	0.347447	1.29583	0.67 (0.35- 1.30)	NA
PhenoAge	genus..Eubacteriumruminantiumgroup.id.11340.summary.txt.gz	Weighted mode	18	-0.373751	0.331549	0.275281	-1.02359	0.276085	0.688148	0.359304	1.31796	0.69 (0.36- 1.32)	NA
PhenoAge	genus..Eubacteriumventriosumgroup.id.11341.summary.txt.gz	MR Egger	15	-0.611796	1.04801	0.569365	-2.66589	1.4423	0.542376	0.0695374	4.23041	0.54 (0.07- 4.23)	1
PhenoAge	genus..Eubacteriumventriosumgroup.id.11341.summary.txt.gz	Weighted median	15	-0.245493	0.273458	0.369327	-0.781471	0.290485	0.782319	0.457732	1.33708	0.78 (0.46- 1.34)	1
PhenoAge	genus..Eubacteriumventriosumgroup.id.11341.summary.txt.gz	Inverse variance weighted	15	0.0221609	0.225169	0.9216	-0.41917	0.463492	1.02241	0.657592	1.58962	1.02 (0.66- 1.59)	0.997003
PhenoAge	genus..Eubacteriumventriosumgroup.id.11341.summary.txt.gz	Simple mode	15	-0.209181	0.455135	0.652857	-1.10125	0.682883	0.811248	0.332457	1.97958	0.81 (0.33- 1.98)	NA
PhenoAge	genus..Eubacteriumventriosumgroup.id.11341.summary.txt.gz	Weighted mode	15	-0.222192	0.396054	0.583656	-0.998459	0.554074	0.800761	0.368447	1.74033	0.80 (0.37- 1.74)	NA
PhenoAge	genus..Eubacteriumxylanophilumgroup.id.14375.summary.txt.gz	MR Egger	9	-0.814369	0.732602	0.303021	-2.25027	0.621532	0.442919	0.105371	1.86178	0.44 (0.11- 1.86)	1
PhenoAge	genus..Eubacteriumxylanophilumgroup.id.14375.summary.txt.gz	Weighted median	9	-0.201839	0.299508	0.500373	-0.788874	0.385196	0.817226	0.454356	1.4699	0.82 (0.45- 1.47)	1
PhenoAge	genus..Eubacteriumxylanophilumgroup.id.14375.summary.txt.gz	Inverse variance weighted	9	-0.295182	0.230707	0.200733	-0.747367	0.157004	0.744396	0.473612	1.17	0.74 (0.47- 1.17)	0.853113
PhenoAge	genus..Eubacteriumxylanophilumgroup.id.14375.summary.txt.gz	Simple mode	9	-0.101274	0.449889	0.827538	-0.983057	0.780509	0.903685	0.374165	2.18258	0.90 (0.37- 2.18)	NA
PhenoAge	genus..Eubacteriumxylanophilumgroup.id.14375.summary.txt.gz	Weighted mode	9	-0.128911	0.448149	0.780924	-1.00728	0.749461	0.879052	0.36521	2.11586	0.88 (0.37- 2.12)	NA
PhenoAge	genus..Ruminococcusgauvreauiigroup.id.11342.summary.txt.gz	MR Egger	11	1.61198	0.995315	0.139777	-0.338836	3.5628	5.01273	0.712599	35.2617	5.01 (0.71- 35.26)	1
PhenoAge	genus..Ruminococcusgauvreauiigroup.id.11342.summary.txt.gz	Weighted median	11	0.0317205	0.285904	0.911658	-0.528652	0.592093	1.03223	0.589399	1.80777	1.03 (0.59- 1.81)	1
PhenoAge	genus..Ruminococcusgauvreauiigroup.id.11342.summary.txt.gz	Inverse variance weighted	11	0.0709332	0.205745	0.730273	-0.332328	0.474194	1.07351	0.717252	1.60672	1.07 (0.72- 1.61)	0.987529
PhenoAge	genus..Ruminococcusgauvreauiigroup.id.11342.summary.txt.gz	Simple mode	11	0.335448	0.485811	0.505596	-0.616741	1.28764	1.39857	0.5397	3.62421	1.40 (0.54- 3.62)	NA
PhenoAge	genus..Ruminococcusgauvreauiigroup.id.11342.summary.txt.gz	Weighted mode	11	0.290575	0.493313	0.568909	-0.676319	1.25747	1.3372	0.508485	3.51651	1.34 (0.51- 3.52)	NA
PhenoAge	genus..Ruminococcusgnavusgroup.id.14376.summary.txt.gz	MR Egger	12	-0.170585	0.618151	0.788198	-1.38216	1.04099	0.843172	0.251035	2.83203	0.84 (0.25- 2.83)	0.987322
PhenoAge	genus..Ruminococcusgnavusgroup.id.14376.summary.txt.gz	Weighted median	12	0.00406723	0.17711	0.981679	-0.343069	0.351204	1.00408	0.709589	1.42078	1.00 (0.71- 1.42)	0.989998
PhenoAge	genus..Ruminococcusgnavusgroup.id.14376.summary.txt.gz	Inverse variance weighted	12	0.0308712	0.134982	0.819097	-0.233693	0.295436	1.03135	0.791605	1.34371	1.03 (0.79- 1.34)	0.974726
PhenoAge	genus..Ruminococcusgnavusgroup.id.14376.summary.txt.gz	Simple mode	12	-0.131976	0.305886	0.674473	-0.731512	0.467561	0.876362	0.481181	1.5961	0.88 (0.48- 1.60)	NA
PhenoAge	genus..Ruminococcusgnavusgroup.id.14376.summary.txt.gz	Weighted mode	12	-0.144918	0.283431	0.619248	-0.700442	0.410606	0.865093	0.496366	1.50773	0.87 (0.50- 1.51)	NA
PhenoAge	genus..Ruminococcustorquesgroup.id.14377.summary.txt.gz	MR Egger	9	-0.578949	0.671545	0.417178	-1.89518	0.737279	0.560487	0.150292	2.09024	0.56 (0.15- 2.09)	0.954695
PhenoAge	genus..Ruminococcustorquesgroup.id.14377.summary.txt.gz	Weighted median	9	-0.708367	0.335197	0.0345762	-1.36535	-0.0513815	0.492448	0.255291	0.949916	0.49 (0.26- 0.95)	0.822913
PhenoAge	genus..Ruminococcustorquesgroup.id.14377.summary.txt.gz	Inverse variance weighted	9	-0.547568	0.244189	0.0249362	-1.02618	-0.0689565	0.578355	0.358374	0.933367	0.58 (0.36- 0.93)	0.741853
PhenoAge	genus..Ruminococcustorquesgroup.id.14377.summary.txt.gz	Simple mode	9	-0.740889	0.501265	0.177652	-1.72337	0.24159	0.47669	0.178464	1.27327	0.48 (0.18- 1.27)	NA
PhenoAge	genus..Ruminococcustorquesgroup.id.14377.summary.txt.gz	Weighted mode	9	-0.712759	0.475595	0.172341	-1.64492	0.219406	0.49029	0.193027	1.24534	0.49 (0.19- 1.25)	NA
PhenoAge	genus.Actinomyces.id.423.summary.txt.gz	MR Egger	7	-0.168621	0.625677	0.798312	-1.39495	1.0577	0.844829	0.247846	2.87975	0.84 (0.25- 2.88)	0.989574
PhenoAge	genus.Actinomyces.id.423.summary.txt.gz	Weighted median	7	-0.193175	0.272239	0.477965	-0.726764	0.340413	0.824337	0.483471	1.40553	0.82 (0.48- 1.41)	1
PhenoAge	genus.Actinomyces.id.423.summary.txt.gz	Inverse variance weighted	7	-0.126713	0.214675	0.555022	-0.547476	0.294051	0.880987	0.578408	1.34185	0.88 (0.58- 1.34)	1
PhenoAge	genus.Actinomyces.id.423.summary.txt.gz	Simple mode	7	-0.20506	0.418181	0.641293	-1.0247	0.614575	0.814598	0.358906	1.84887	0.81 (0.36- 1.85)	NA
PhenoAge	genus.Actinomyces.id.423.summary.txt.gz	Weighted mode	7	-0.26332	0.422142	0.555735	-1.09072	0.564078	0.768496	0.335975	1.75783	0.77 (0.34- 1.76)	NA
PhenoAge	genus.Adlercreutzia.id.812.summary.txt.gz	MR Egger	8	-0.00564788	0.884386	0.995112	-1.73904	1.72775	0.994368	0.175688	5.62797	0.99 (0.18- 5.63)	0.995112
PhenoAge	genus.Adlercreutzia.id.812.summary.txt.gz	Weighted median	8	-0.11165	0.257626	0.664739	-0.616596	0.393297	0.894358	0.539779	1.48186	0.89 (0.54- 1.48)	0.976592
PhenoAge	genus.Adlercreutzia.id.812.summary.txt.gz	Inverse variance weighted	8	-0.154618	0.194677	0.427062	-0.536185	0.226948	0.856742	0.584976	1.25477	0.86 (0.58- 1.25)	1
PhenoAge	genus.Adlercreutzia.id.812.summary.txt.gz	Simple mode	8	0.0779795	0.413919	0.855914	-0.733301	0.88926	1.0811	0.480321	2.43333	1.08 (0.48- 2.43)	NA
PhenoAge	genus.Adlercreutzia.id.812.summary.txt.gz	Weighted mode	8	0.146783	0.395937	0.721808	-0.629254	0.92282	1.1581	0.532989	2.51638	1.16 (0.53- 2.52)	NA
PhenoAge	genus.Akkermansia.id.4037.summary.txt.gz	MR Egger	10	-0.338995	0.702546	0.64236	-1.71599	1.038	0.712486	0.179786	2.82355	0.71 (0.18- 2.82)	1
PhenoAge	genus.Akkermansia.id.4037.summary.txt.gz	Weighted median	10	-0.013971	0.269965	0.958727	-0.543102	0.51516	0.986126	0.580943	1.67391	0.99 (0.58- 1.67)	1
PhenoAge	genus.Akkermansia.id.4037.summary.txt.gz	Inverse variance weighted	10	0.239464	0.195084	0.219638	-0.142901	0.621828	1.27057	0.86684	1.86233	1.27 (0.87- 1.86)	0.843127
PhenoAge	genus.Akkermansia.id.4037.summary.txt.gz	Simple mode	10	-0.0365635	0.435895	0.934987	-0.890918	0.817791	0.964097	0.410279	2.26549	0.96 (0.41- 2.27)	NA
PhenoAge	genus.Akkermansia.id.4037.summary.txt.gz	Weighted mode	10	-0.0415724	0.366042	0.91207	-0.759016	0.675871	0.95928	0.468127	1.96574	0.96 (0.47- 1.97)	NA
PhenoAge	genus.Alistipes.id.968.summary.txt.gz	MR Egger	14	-0.950802	1.04654	0.381489	-3.00203	1.10042	0.386431	0.0496863	3.00543	0.39 (0.05- 3.01)	1
PhenoAge	genus.Alistipes.id.968.summary.txt.gz	Weighted median	14	0.234687	0.299003	0.432513	-0.351359	0.820734	1.26451	0.703731	2.27217	1.26 (0.70- 2.27)	1
PhenoAge	genus.Alistipes.id.968.summary.txt.gz	Inverse variance weighted	14	0.0689669	0.214855	0.748216	-0.352149	0.490083	1.0714	0.703175	1.63245	1.07 (0.70- 1.63)	0.967801
PhenoAge	genus.Alistipes.id.968.summary.txt.gz	Simple mode	14	0.323668	0.527356	0.549965	-0.709949	1.35729	1.38219	0.491669	3.88563	1.38 (0.49- 3.89)	NA
PhenoAge	genus.Alistipes.id.968.summary.txt.gz	Weighted mode	14	0.288298	0.503185	0.576457	-0.697944	1.27454	1.33415	0.497607	3.57705	1.33 (0.50- 3.58)	NA
PhenoAge	genus.Allisonella.id.2174.summary.txt.gz	MR Egger	8	-0.529512	1.74053	0.771232	-3.94095	2.88193	0.588892	0.0194297	17.8487	0.59 (0.02- 17.85)	0.986845
PhenoAge	genus.Allisonella.id.2174.summary.txt.gz	Weighted median	8	0.00120561	0.162677	0.994087	-0.317641	0.320052	1.00121	0.727864	1.3772	1.00 (0.73- 1.38)	0.994087
PhenoAge	genus.Allisonella.id.2174.summary.txt.gz	Inverse variance weighted	8	0.0213715	0.241514	0.929488	-0.451996	0.494739	1.0216	0.636357	1.64007	1.02 (0.64- 1.64)	0.996478
PhenoAge	genus.Allisonella.id.2174.summary.txt.gz	Simple mode	8	0.0686343	0.199884	0.741402	-0.323138	0.460407	1.07104	0.723874	1.58472	1.07 (0.72- 1.58)	NA
PhenoAge	genus.Allisonella.id.2174.summary.txt.gz	Weighted mode	8	0.0347662	0.196822	0.864795	-0.351005	0.420537	1.03538	0.70398	1.52278	1.04 (0.70- 1.52)	NA
PhenoAge	genus.Alloprevotella.id.961.summary.txt.gz	MR Egger	6	-1.81311	1.25449	0.221892	-4.2719	0.645684	0.163146	0.0139552	1.90729	0.16 (0.01- 1.91)	1
PhenoAge	genus.Alloprevotella.id.961.summary.txt.gz	Weighted median	6	0.0199857	0.163676	0.902815	-0.300819	0.34079	1.02019	0.740212	1.40606	1.02 (0.74- 1.41)	1
PhenoAge	genus.Alloprevotella.id.961.summary.txt.gz	Inverse variance weighted	6	0.0547044	0.135224	0.68581	-0.210334	0.319743	1.05623	0.810313	1.37677	1.06 (0.81- 1.38)	1
PhenoAge	genus.Alloprevotella.id.961.summary.txt.gz	Simple mode	6	0.0208981	0.251368	0.936968	-0.471783	0.513579	1.02112	0.623889	1.67126	1.02 (0.62- 1.67)	NA
PhenoAge	genus.Alloprevotella.id.961.summary.txt.gz	Weighted mode	6	0.0182587	0.242439	0.942886	-0.456922	0.493439	1.01843	0.63323	1.63794	1.02 (0.63- 1.64)	NA
PhenoAge	genus.Anaerofilum.id.2053.summary.txt.gz	MR Egger	11	0.329617	0.645305	0.621789	-0.935181	1.59442	1.39044	0.392515	4.92545	1.39 (0.39- 4.93)	1
PhenoAge	genus.Anaerofilum.id.2053.summary.txt.gz	Weighted median	11	0.085576	0.155159	0.581266	-0.218536	0.389689	1.08934	0.803694	1.47652	1.09 (0.80- 1.48)	0.934739
PhenoAge	genus.Anaerofilum.id.2053.summary.txt.gz	Inverse variance weighted	11	0.0460405	0.124912	0.712438	-0.198787	0.290868	1.04712	0.819725	1.33759	1.05 (0.82- 1.34)	0.997414
PhenoAge	genus.Anaerofilum.id.2053.summary.txt.gz	Simple mode	11	0.104408	0.240317	0.673181	-0.366613	0.575428	1.11005	0.693078	1.77789	1.11 (0.69- 1.78)	NA
PhenoAge	genus.Anaerofilum.id.2053.summary.txt.gz	Weighted mode	11	0.0969627	0.236516	0.690478	-0.366608	0.560534	1.10182	0.693081	1.75161	1.10 (0.69- 1.75)	NA
PhenoAge	genus.Anaerostipes.id.1991.summary.txt.gz	MR Egger	13	0.540791	1.17487	0.654268	-1.76196	2.84354	1.71736	0.171709	17.1764	1.72 (0.17- 17.18)	1
PhenoAge	genus.Anaerostipes.id.1991.summary.txt.gz	Weighted median	13	0.333313	0.331701	0.314964	-0.316821	0.983447	1.39558	0.728461	2.67366	1.40 (0.73- 2.67)	1
PhenoAge	genus.Anaerostipes.id.1991.summary.txt.gz	Inverse variance weighted	13	0.307938	0.318766	0.334029	-0.316844	0.932719	1.36062	0.728445	2.54141	1.36 (0.73- 2.54)	1
PhenoAge	genus.Anaerostipes.id.1991.summary.txt.gz	Simple mode	13	0.53035	0.586451	0.383612	-0.619094	1.6798	1.69953	0.538432	5.36446	1.70 (0.54- 5.36)	NA
PhenoAge	genus.Anaerostipes.id.1991.summary.txt.gz	Weighted mode	13	0.424628	0.548504	0.453821	-0.65044	1.4997	1.52902	0.521816	4.48033	1.53 (0.52- 4.48)	NA
PhenoAge	genus.Anaerotruncus.id.2054.summary.txt.gz	MR Egger	13	0.532227	0.78665	0.512651	-1.00961	2.07406	1.70272	0.364362	7.95707	1.70 (0.36- 7.96)	1
PhenoAge	genus.Anaerotruncus.id.2054.summary.txt.gz	Weighted median	13	0.185353	0.307703	0.546924	-0.417746	0.788451	1.20364	0.65853	2.19999	1.20 (0.66- 2.20)	1
PhenoAge	genus.Anaerotruncus.id.2054.summary.txt.gz	Inverse variance weighted	13	0.165151	0.23786	0.487481	-0.301054	0.631356	1.17957	0.740038	1.88016	1.18 (0.74- 1.88)	1
PhenoAge	genus.Anaerotruncus.id.2054.summary.txt.gz	Simple mode	13	0.542105	0.607454	0.389712	-0.648504	1.73271	1.71962	0.522827	5.65598	1.72 (0.52- 5.66)	NA
PhenoAge	genus.Anaerotruncus.id.2054.summary.txt.gz	Weighted mode	13	0.100546	0.515355	0.848578	-0.909549	1.11064	1.10577	0.402706	3.03631	1.11 (0.40- 3.04)	NA
PhenoAge	genus.Bacteroides.id.918.summary.txt.gz	MR Egger	9	1.78696	1.36306	0.231229	-0.884644	4.45855	5.97124	0.412861	86.3626	5.97 (0.41- 86.36)	1
PhenoAge	genus.Bacteroides.id.918.summary.txt.gz	Weighted median	9	0.394503	0.341051	0.247384	-0.273957	1.06296	1.48365	0.760365	2.89494	1.48 (0.76- 2.89)	1
PhenoAge	genus.Bacteroides.id.918.summary.txt.gz	Inverse variance weighted	9	0.507393	0.263853	0.0544788	-0.00975993	1.02455	1.66096	0.990288	2.78583	1.66 (0.99- 2.79)	0.540248
PhenoAge	genus.Bacteroides.id.918.summary.txt.gz	Simple mode	9	0.22595	0.505948	0.667015	-0.765709	1.21761	1.25351	0.465004	3.3791	1.25 (0.47- 3.38)	NA
PhenoAge	genus.Bacteroides.id.918.summary.txt.gz	Weighted mode	9	0.26666	0.533714	0.630785	-0.77942	1.31274	1.3056	0.458672	3.71634	1.31 (0.46- 3.72)	NA
PhenoAge	genus.Barnesiella.id.944.summary.txt.gz	MR Egger	14	0.318302	0.777493	0.689463	-1.20558	1.84219	1.37479	0.299517	6.31033	1.37 (0.30- 6.31)	1
PhenoAge	genus.Barnesiella.id.944.summary.txt.gz	Weighted median	14	0.251147	0.280318	0.370287	-0.298276	0.80057	1.2855	0.742096	2.22681	1.29 (0.74- 2.23)	1
PhenoAge	genus.Barnesiella.id.944.summary.txt.gz	Inverse variance weighted	14	0.126751	0.222331	0.568609	-0.309018	0.562521	1.13513	0.734167	1.75509	1.14 (0.73- 1.76)	1
PhenoAge	genus.Barnesiella.id.944.summary.txt.gz	Simple mode	14	0.531779	0.525828	0.330318	-0.498844	1.5624	1.70196	0.607232	4.77027	1.70 (0.61- 4.77)	NA
PhenoAge	genus.Barnesiella.id.944.summary.txt.gz	Weighted mode	14	0.433015	0.525914	0.425152	-0.597776	1.46381	1.5419	0.550034	4.32238	1.54 (0.55- 4.32)	NA
PhenoAge	genus.Bifidobacterium.id.436.summary.txt.gz	MR Egger	13	-1.00441	0.531186	0.0852547	-2.04554	0.0367128	0.36626	0.129311	1.0374	0.37 (0.13- 1.04)	1
PhenoAge	genus.Bifidobacterium.id.436.summary.txt.gz	Weighted median	13	-0.160664	0.268801	0.550037	-0.687513	0.366186	0.851579	0.502825	1.44222	0.85 (0.50- 1.44)	1
PhenoAge	genus.Bifidobacterium.id.436.summary.txt.gz	Inverse variance weighted	13	-0.0722961	0.195383	0.711366	-0.455247	0.310655	0.930255	0.634291	1.36432	0.93 (0.63- 1.36)	1
PhenoAge	genus.Bifidobacterium.id.436.summary.txt.gz	Simple mode	13	0.530785	0.498097	0.307565	-0.445487	1.50706	1.70027	0.640513	4.51342	1.70 (0.64- 4.51)	NA
PhenoAge	genus.Bifidobacterium.id.436.summary.txt.gz	Weighted mode	13	-0.497596	0.424421	0.263781	-1.32946	0.334269	0.60799	0.26462	1.39692	0.61 (0.26- 1.40)	NA
PhenoAge	genus.Bilophila.id.3170.summary.txt.gz	MR Egger	13	-0.351574	1.00441	0.732927	-2.32023	1.61708	0.70358	0.0982515	5.03834	0.70 (0.10- 5.04)	1
PhenoAge	genus.Bilophila.id.3170.summary.txt.gz	Weighted median	13	-0.0208346	0.275576	0.939734	-0.560964	0.519294	0.979381	0.570659	1.68084	0.98 (0.57- 1.68)	1
PhenoAge	genus.Bilophila.id.3170.summary.txt.gz	Inverse variance weighted	13	-0.145395	0.207435	0.483356	-0.551968	0.261179	0.864681	0.575815	1.29846	0.86 (0.58- 1.30)	1
PhenoAge	genus.Bilophila.id.3170.summary.txt.gz	Simple mode	13	0.0427899	0.496333	0.93272	-0.930023	1.0156	1.04372	0.394545	2.76103	1.04 (0.39- 2.76)	NA
PhenoAge	genus.Bilophila.id.3170.summary.txt.gz	Weighted mode	13	0.112788	0.488006	0.821116	-0.843705	1.06928	1.11939	0.430114	2.91328	1.12 (0.43- 2.91)	NA
PhenoAge	genus.Blautia.id.1992.summary.txt.gz	MR Egger	13	-0.579271	0.447089	0.221624	-1.45557	0.297023	0.560307	0.233268	1.34585	0.56 (0.23- 1.35)	1
PhenoAge	genus.Blautia.id.1992.summary.txt.gz	Weighted median	13	-0.228405	0.276074	0.408049	-0.769509	0.3127	0.795802	0.46324	1.36711	0.80 (0.46- 1.37)	1
PhenoAge	genus.Blautia.id.1992.summary.txt.gz	Inverse variance weighted	13	0.0410386	0.201445	0.838572	-0.353794	0.435871	1.04189	0.70202	1.54631	1.04 (0.70- 1.55)	0.978333
PhenoAge	genus.Blautia.id.1992.summary.txt.gz	Simple mode	13	-0.0914168	0.46867	0.848613	-1.01001	0.827176	0.912637	0.364216	2.28685	0.91 (0.36- 2.29)	NA
PhenoAge	genus.Blautia.id.1992.summary.txt.gz	Weighted mode	13	-0.28289	0.35049	0.435298	-0.96985	0.404069	0.753602	0.37914	1.49791	0.75 (0.38- 1.50)	NA
PhenoAge	genus.Butyricicoccus.id.2055.summary.txt.gz	MR Egger	8	-0.419869	0.749403	0.595578	-1.8887	1.04896	0.657133	0.151268	2.85468	0.66 (0.15- 2.85)	1
PhenoAge	genus.Butyricicoccus.id.2055.summary.txt.gz	Weighted median	8	0.0823773	0.318274	0.79577	-0.541439	0.706193	1.08587	0.58191	2.02626	1.09 (0.58- 2.03)	0.986423
PhenoAge	genus.Butyricicoccus.id.2055.summary.txt.gz	Inverse variance weighted	8	0.0730452	0.394701	0.853178	-0.700568	0.846658	1.07578	0.496303	2.33184	1.08 (0.50- 2.33)	0.985711
PhenoAge	genus.Butyricicoccus.id.2055.summary.txt.gz	Simple mode	8	-0.275915	0.442824	0.552983	-1.14385	0.59202	0.758878	0.31859	1.80764	0.76 (0.32- 1.81)	NA
PhenoAge	genus.Butyricicoccus.id.2055.summary.txt.gz	Weighted mode	8	-0.054153	0.353539	0.882583	-0.74709	0.638784	0.947287	0.473743	1.89418	0.95 (0.47- 1.89)	NA
PhenoAge	genus.Butyricimonas.id.945.summary.txt.gz	MR Egger	13	-0.197378	0.602053	0.749187	-1.3774	0.982647	0.820881	0.252233	2.67152	0.82 (0.25- 2.67)	1
PhenoAge	genus.Butyricimonas.id.945.summary.txt.gz	Weighted median	13	-0.0807561	0.230831	0.726451	-0.533185	0.371672	0.922419	0.586734	1.45016	0.92 (0.59- 1.45)	0.98236
PhenoAge	genus.Butyricimonas.id.945.summary.txt.gz	Inverse variance weighted	13	0.0090668	0.174302	0.958514	-0.332564	0.350698	1.00911	0.717083	1.42006	1.01 (0.72- 1.42)	0.991854
PhenoAge	genus.Butyricimonas.id.945.summary.txt.gz	Simple mode	13	-0.1389	0.44087	0.758129	-1.00301	0.725206	0.870315	0.366775	2.06516	0.87 (0.37- 2.07)	NA
PhenoAge	genus.Butyricimonas.id.945.summary.txt.gz	Weighted mode	13	-0.1389	0.404295	0.737121	-0.931318	0.653518	0.870315	0.394034	1.92229	0.87 (0.39- 1.92)	NA
PhenoAge	genus.Butyrivibrio.id.1993.summary.txt.gz	MR Egger	15	-0.823793	0.442478	0.0853914	-1.69105	0.0434635	0.438764	0.184326	1.04442	0.44 (0.18- 1.04)	1
PhenoAge	genus.Butyrivibrio.id.1993.summary.txt.gz	Weighted median	15	0.0226341	0.130579	0.862387	-0.233301	0.27857	1.02289	0.791915	1.32124	1.02 (0.79- 1.32)	1
PhenoAge	genus.Butyrivibrio.id.1993.summary.txt.gz	Inverse variance weighted	15	0.0735667	0.0926345	0.427102	-0.107997	0.25513	1.07634	0.89763	1.29063	1.08 (0.90- 1.29)	1
PhenoAge	genus.Butyrivibrio.id.1993.summary.txt.gz	Simple mode	15	-0.142296	0.234094	0.553016	-0.60112	0.316528	0.867365	0.548198	1.37236	0.87 (0.55- 1.37)	NA
PhenoAge	genus.Butyrivibrio.id.1993.summary.txt.gz	Weighted mode	15	-0.138453	0.240998	0.574747	-0.610808	0.333903	0.870704	0.542912	1.39641	0.87 (0.54- 1.40)	NA
PhenoAge	genus.CandidatusSoleaferrea.id.11350.summary.txt.gz	MR Egger	9	-3.99144	1.69649	0.0508804	-7.31656	-0.666315	0.0184731	0.000664442	0.513598	0.02 (0.00- 0.51)	1
PhenoAge	genus.CandidatusSoleaferrea.id.11350.summary.txt.gz	Weighted median	9	0.0732751	0.222567	0.741984	-0.362956	0.509506	1.07603	0.695617	1.66447	1.08 (0.70- 1.66)	0.981067
PhenoAge	genus.CandidatusSoleaferrea.id.11350.summary.txt.gz	Inverse variance weighted	9	0.0806289	0.178324	0.651162	-0.268886	0.430143	1.08397	0.764231	1.53748	1.08 (0.76- 1.54)	1
PhenoAge	genus.CandidatusSoleaferrea.id.11350.summary.txt.gz	Simple mode	9	-0.0429808	0.389365	0.914822	-0.806137	0.720175	0.95793	0.44658	2.05479	0.96 (0.45- 2.05)	NA
PhenoAge	genus.CandidatusSoleaferrea.id.11350.summary.txt.gz	Weighted mode	9	-0.0429808	0.342992	0.903369	-0.715245	0.629283	0.95793	0.489072	1.87627	0.96 (0.49- 1.88)	NA
PhenoAge	genus.Catenibacterium.id.2153.summary.txt.gz	MR Egger	5	-0.900646	2.36573	0.728781	-5.53748	3.73619	0.406307	0.00393643	41.9379	0.41 (0.00- 41.94)	1
PhenoAge	genus.Catenibacterium.id.2153.summary.txt.gz	Weighted median	5	0.304731	0.218524	0.163167	-0.123575	0.733038	1.35626	0.883755	2.08139	1.36 (0.88- 2.08)	1
PhenoAge	genus.Catenibacterium.id.2153.summary.txt.gz	Inverse variance weighted	5	0.189907	0.234579	0.41819	-0.269868	0.649683	1.20914	0.76348	1.91493	1.21 (0.76- 1.91)	1
PhenoAge	genus.Catenibacterium.id.2153.summary.txt.gz	Simple mode	5	0.490564	0.354982	0.239152	-0.205202	1.18633	1.63324	0.814483	3.27504	1.63 (0.81- 3.28)	NA
PhenoAge	genus.Catenibacterium.id.2153.summary.txt.gz	Weighted mode	5	0.45858	0.380827	0.294906	-0.287842	1.205	1.58183	0.74988	3.33676	1.58 (0.75- 3.34)	NA
PhenoAge	genus.ChristensenellaceaeR.7group.id.11283.summary.txt.gz	MR Egger	9	0.222109	0.727615	0.769048	-1.20402	1.64823	1.24871	0.299987	5.19779	1.25 (0.30- 5.20)	0.994747
PhenoAge	genus.ChristensenellaceaeR.7group.id.11283.summary.txt.gz	Weighted median	9	0.193538	0.329832	0.557352	-0.452932	0.840008	1.21354	0.635762	2.31639	1.21 (0.64- 2.32)	1
PhenoAge	genus.ChristensenellaceaeR.7group.id.11283.summary.txt.gz	Inverse variance weighted	9	0.478071	0.254493	0.0603102	-0.0207363	0.976878	1.61296	0.979477	2.65615	1.61 (0.98- 2.66)	0.512636
PhenoAge	genus.ChristensenellaceaeR.7group.id.11283.summary.txt.gz	Simple mode	9	-0.00278299	0.502495	0.995717	-0.987673	0.982107	0.997221	0.372442	2.67008	1.00 (0.37- 2.67)	NA
PhenoAge	genus.ChristensenellaceaeR.7group.id.11283.summary.txt.gz	Weighted mode	9	0.0152232	0.522684	0.977478	-1.00924	1.03968	1.01534	0.364497	2.82832	1.02 (0.36- 2.83)	NA
PhenoAge	genus.Clostridiumsensustricto1.id.1873.summary.txt.gz	MR Egger	7	0.216735	0.515141	0.691425	-0.792942	1.22641	1.24201	0.452512	3.40897	1.24 (0.45- 3.41)	1
PhenoAge	genus.Clostridiumsensustricto1.id.1873.summary.txt.gz	Weighted median	7	-0.0956938	0.298121	0.748218	-0.680011	0.488624	0.908742	0.506611	1.63007	0.91 (0.51- 1.63)	0.978439
PhenoAge	genus.Clostridiumsensustricto1.id.1873.summary.txt.gz	Inverse variance weighted	7	0.0860219	0.228725	0.706848	-0.362279	0.534323	1.08983	0.696088	1.70629	1.09 (0.70- 1.71)	1
PhenoAge	genus.Clostridiumsensustricto1.id.1873.summary.txt.gz	Simple mode	7	-0.11617	0.387357	0.774368	-0.87539	0.643049	0.890323	0.416699	1.90227	0.89 (0.42- 1.90)	NA
PhenoAge	genus.Clostridiumsensustricto1.id.1873.summary.txt.gz	Weighted mode	7	-0.11617	0.359345	0.75745	-0.820486	0.588145	0.890323	0.440218	1.80064	0.89 (0.44- 1.80)	NA
PhenoAge	genus.Collinsella.id.815.summary.txt.gz	MR Egger	9	-0.317848	0.873197	0.726601	-2.02931	1.39362	0.727713	0.131426	4.0294	0.73 (0.13- 4.03)	1
PhenoAge	genus.Collinsella.id.815.summary.txt.gz	Weighted median	9	-0.0728533	0.329505	0.825015	-0.718683	0.572976	0.929737	0.487394	1.77354	0.93 (0.49- 1.77)	0.991685
PhenoAge	genus.Collinsella.id.815.summary.txt.gz	Inverse variance weighted	9	-0.119378	0.2368	0.61417	-0.583505	0.34475	0.887472	0.557939	1.41164	0.89 (0.56- 1.41)	1
PhenoAge	genus.Collinsella.id.815.summary.txt.gz	Simple mode	9	-0.168426	0.530445	0.758979	-1.2081	0.871246	0.844994	0.298765	2.38989	0.84 (0.30- 2.39)	NA
PhenoAge	genus.Collinsella.id.815.summary.txt.gz	Weighted mode	9	-0.168426	0.541398	0.763681	-1.22957	0.892715	0.844994	0.292419	2.44175	0.84 (0.29- 2.44)	NA
PhenoAge	genus.Coprobacter.id.949.summary.txt.gz	MR Egger	11	0.483196	0.482616	0.342886	-0.462731	1.42912	1.62125	0.629562	4.17503	1.62 (0.63- 4.18)	1
PhenoAge	genus.Coprobacter.id.949.summary.txt.gz	Weighted median	11	0.112299	0.192044	0.558712	-0.264108	0.488705	1.11885	0.767891	1.6302	1.12 (0.77- 1.63)	1
PhenoAge	genus.Coprobacter.id.949.summary.txt.gz	Inverse variance weighted	11	-0.0600132	0.141435	0.671336	-0.337226	0.2172	0.941752	0.713747	1.24259	0.94 (0.71- 1.24)	1
PhenoAge	genus.Coprobacter.id.949.summary.txt.gz	Simple mode	11	0.163718	0.298451	0.595341	-0.421245	0.748681	1.17788	0.65623	2.11421	1.18 (0.66- 2.11)	NA
PhenoAge	genus.Coprobacter.id.949.summary.txt.gz	Weighted mode	11	0.198579	0.250221	0.445843	-0.291855	0.689012	1.21967	0.746877	1.99175	1.22 (0.75- 1.99)	NA
PhenoAge	genus.Coprococcus1.id.11301.summary.txt.gz	MR Egger	12	0.290738	0.570023	0.621087	-0.826506	1.40798	1.33741	0.437575	4.0877	1.34 (0.44- 4.09)	1
PhenoAge	genus.Coprococcus1.id.11301.summary.txt.gz	Weighted median	12	0.206748	0.286294	0.470199	-0.354387	0.767884	1.22967	0.701603	2.1552	1.23 (0.70- 2.16)	1
PhenoAge	genus.Coprococcus1.id.11301.summary.txt.gz	Inverse variance weighted	12	0.177732	0.207717	0.392193	-0.229392	0.584856	1.19451	0.795016	1.79473	1.19 (0.80- 1.79)	1
PhenoAge	genus.Coprococcus1.id.11301.summary.txt.gz	Simple mode	12	0.20178	0.473323	0.678108	-0.725933	1.12949	1.22358	0.483873	3.09409	1.22 (0.48- 3.09)	NA
PhenoAge	genus.Coprococcus1.id.11301.summary.txt.gz	Weighted mode	12	0.274635	0.392344	0.498473	-0.494359	1.04363	1.31605	0.609962	2.8395	1.32 (0.61- 2.84)	NA
PhenoAge	genus.Coprococcus2.id.11302.summary.txt.gz	MR Egger	8	1.89419	1.8238	0.339024	-1.68046	5.46883	6.64714	0.186289	237.182	6.65 (0.19-237.18)	1
PhenoAge	genus.Coprococcus2.id.11302.summary.txt.gz	Weighted median	8	-0.317654	0.287795	0.269702	-0.881733	0.246425	0.727855	0.414065	1.27944	0.73 (0.41- 1.28)	1
PhenoAge	genus.Coprococcus2.id.11302.summary.txt.gz	Inverse variance weighted	8	-0.327887	0.22625	0.147276	-0.771338	0.115564	0.720445	0.462394	1.12251	0.72 (0.46- 1.12)	0.796629
PhenoAge	genus.Coprococcus2.id.11302.summary.txt.gz	Simple mode	8	-0.258126	0.478689	0.606442	-1.19636	0.680105	0.772498	0.302293	1.97409	0.77 (0.30- 1.97)	NA
PhenoAge	genus.Coprococcus2.id.11302.summary.txt.gz	Weighted mode	8	-0.157191	0.464181	0.74481	-1.06699	0.752604	0.854541	0.344044	2.12252	0.85 (0.34- 2.12)	NA
PhenoAge	genus.Coprococcus3.id.11303.summary.txt.gz	MR Egger	9	0.558384	1.03816	0.607341	-1.4764	2.59317	1.74785	0.228459	13.3721	1.75 (0.23- 13.37)	1
PhenoAge	genus.Coprococcus3.id.11303.summary.txt.gz	Weighted median	9	-0.214911	0.318204	0.499431	-0.838591	0.40877	0.806613	0.432319	1.50497	0.81 (0.43- 1.50)	1
PhenoAge	genus.Coprococcus3.id.11303.summary.txt.gz	Inverse variance weighted	9	-0.169923	0.25778	0.509781	-0.675171	0.335325	0.84373	0.509069	1.3984	0.84 (0.51- 1.40)	1
PhenoAge	genus.Coprococcus3.id.11303.summary.txt.gz	Simple mode	9	-0.230802	0.467002	0.634434	-1.14613	0.684523	0.793897	0.317865	1.98283	0.79 (0.32- 1.98)	NA
PhenoAge	genus.Coprococcus3.id.11303.summary.txt.gz	Weighted mode	9	-0.266771	0.484375	0.596843	-1.21615	0.682605	0.765848	0.29637	1.97903	0.77 (0.30- 1.98)	NA
PhenoAge	genus.DefluviitaleaceaeUCG011.id.11287.summary.txt.gz	MR Egger	9	1.67349	0.62063	0.0307977	0.457051	2.88992	5.33071	1.57941	17.9919	5.33 (1.58- 17.99)	1
PhenoAge	genus.DefluviitaleaceaeUCG011.id.11287.summary.txt.gz	Weighted median	9	0.247434	0.253809	0.329619	-0.250032	0.7449	1.28073	0.778775	2.10623	1.28 (0.78- 2.11)	1
PhenoAge	genus.DefluviitaleaceaeUCG011.id.11287.summary.txt.gz	Inverse variance weighted	9	0.141019	0.19035	0.458791	-0.232067	0.514105	1.15145	0.792893	1.67214	1.15 (0.79- 1.67)	1
PhenoAge	genus.DefluviitaleaceaeUCG011.id.11287.summary.txt.gz	Simple mode	9	0.576453	0.494502	0.277303	-0.392771	1.54568	1.77971	0.675183	4.69115	1.78 (0.68- 4.69)	NA
PhenoAge	genus.DefluviitaleaceaeUCG011.id.11287.summary.txt.gz	Weighted mode	9	0.576453	0.458862	0.244462	-0.322917	1.47582	1.77971	0.724034	4.37463	1.78 (0.72- 4.37)	NA
PhenoAge	genus.Desulfovibrio.id.3173.summary.txt.gz	MR Egger	10	-1.05917	0.547357	0.0890229	-2.13199	0.0136519	0.346744	0.118601	1.01375	0.35 (0.12- 1.01)	1
PhenoAge	genus.Desulfovibrio.id.3173.summary.txt.gz	Weighted median	10	0.161777	0.256361	0.528006	-0.34069	0.664244	1.1756	0.711279	1.94302	1.18 (0.71- 1.94)	1
PhenoAge	genus.Desulfovibrio.id.3173.summary.txt.gz	Inverse variance weighted	10	0.0971592	0.196866	0.621638	-0.288698	0.483016	1.10204	0.749238	1.62096	1.10 (0.75- 1.62)	1
PhenoAge	genus.Desulfovibrio.id.3173.summary.txt.gz	Simple mode	10	0.14368	0.437791	0.750272	-0.71439	1.00175	1.15451	0.489491	2.72304	1.15 (0.49- 2.72)	NA
PhenoAge	genus.Desulfovibrio.id.3173.summary.txt.gz	Weighted mode	10	0.14368	0.413834	0.736427	-0.667434	0.954795	1.15451	0.513023	2.59814	1.15 (0.51- 2.60)	NA
PhenoAge	genus.Dialister.id.2183.summary.txt.gz	MR Egger	11	-0.35044	0.767305	0.658698	-1.85436	1.15348	0.704378	0.156553	3.1692	0.70 (0.16- 3.17)	1
PhenoAge	genus.Dialister.id.2183.summary.txt.gz	Weighted median	11	-0.122892	0.256763	0.632208	-0.626147	0.380363	0.884359	0.534648	1.46282	0.88 (0.53- 1.46)	0.989905
PhenoAge	genus.Dialister.id.2183.summary.txt.gz	Inverse variance weighted	11	0.0315382	0.194883	0.871439	-0.350433	0.41351	1.03204	0.704383	1.51212	1.03 (0.70- 1.51)	0.997127
PhenoAge	genus.Dialister.id.2183.summary.txt.gz	Simple mode	11	-0.252612	0.422094	0.562834	-1.07992	0.574693	0.776769	0.339624	1.77659	0.78 (0.34- 1.78)	NA
PhenoAge	genus.Dialister.id.2183.summary.txt.gz	Weighted mode	11	-0.232751	0.414111	0.586458	-1.04441	0.578906	0.792351	0.3519	1.78409	0.79 (0.35- 1.78)	NA
PhenoAge	genus.Dorea.id.1997.summary.txt.gz	MR Egger	10	0.820854	0.660351	0.249042	-0.473435	2.11514	2.27244	0.622859	8.29076	2.27 (0.62- 8.29)	1
PhenoAge	genus.Dorea.id.1997.summary.txt.gz	Weighted median	10	0.460472	0.325387	0.157024	-0.177286	1.09823	1.58482	0.83754	2.99885	1.58 (0.84- 3.00)	1
PhenoAge	genus.Dorea.id.1997.summary.txt.gz	Inverse variance weighted	10	0.52297	0.237901	0.0279298	0.0566847	0.989255	1.68703	1.05832	2.68923	1.69 (1.06- 2.69)	0.66473
PhenoAge	genus.Dorea.id.1997.summary.txt.gz	Simple mode	10	0.436993	0.554018	0.450523	-0.648882	1.52287	1.54805	0.52263	4.58536	1.55 (0.52- 4.59)	NA
PhenoAge	genus.Dorea.id.1997.summary.txt.gz	Weighted mode	10	0.37555	0.530304	0.496764	-0.663846	1.41495	1.45579	0.514867	4.11627	1.46 (0.51- 4.12)	NA
PhenoAge	genus.Eggerthella.id.819.summary.txt.gz	MR Egger	11	-0.367324	0.703758	0.614308	-1.74669	1.01204	0.692585	0.17435	2.75121	0.69 (0.17- 2.75)	1
PhenoAge	genus.Eggerthella.id.819.summary.txt.gz	Weighted median	11	-0.0569559	0.180593	0.752472	-0.410919	0.297007	0.944636	0.663041	1.34583	0.94 (0.66- 1.35)	0.973306
PhenoAge	genus.Eggerthella.id.819.summary.txt.gz	Inverse variance weighted	11	-0.0959445	0.140981	0.496155	-0.372266	0.180377	0.908514	0.689171	1.19767	0.91 (0.69- 1.20)	1
PhenoAge	genus.Eggerthella.id.819.summary.txt.gz	Simple mode	11	-0.013857	0.283613	0.961994	-0.569739	0.542025	0.986239	0.565673	1.71948	0.99 (0.57- 1.72)	NA
PhenoAge	genus.Eggerthella.id.819.summary.txt.gz	Weighted mode	11	-0.0189921	0.275994	0.946495	-0.559939	0.521955	0.981187	0.571244	1.68532	0.98 (0.57- 1.69)	NA
PhenoAge	genus.Eisenbergiella.id.11304.summary.txt.gz	MR Egger	11	-0.184122	1.05314	0.865083	-2.24828	1.88004	0.831835	0.10558	6.55378	0.83 (0.11- 6.55)	0.999465
PhenoAge	genus.Eisenbergiella.id.11304.summary.txt.gz	Weighted median	11	0.147773	0.187765	0.431276	-0.220247	0.515793	1.15925	0.802321	1.67497	1.16 (0.80- 1.67)	1
PhenoAge	genus.Eisenbergiella.id.11304.summary.txt.gz	Inverse variance weighted	11	0.0376843	0.135099	0.780292	-0.227109	0.302478	1.0384	0.796834	1.35321	1.04 (0.80- 1.35)	0.947498
PhenoAge	genus.Eisenbergiella.id.11304.summary.txt.gz	Simple mode	11	0.31448	0.31235	0.337761	-0.297725	0.926686	1.36955	0.742505	2.52612	1.37 (0.74- 2.53)	NA
PhenoAge	genus.Eisenbergiella.id.11304.summary.txt.gz	Weighted mode	11	0.31448	0.313079	0.338835	-0.299154	0.928115	1.36955	0.741445	2.52973	1.37 (0.74- 2.53)	NA
PhenoAge	genus.Enterorhabdus.id.820.summary.txt.gz	MR Egger	7	1.18186	0.504404	0.0661258	0.193231	2.17049	3.26044	1.21316	8.7626	3.26 (1.21- 8.76)	1
PhenoAge	genus.Enterorhabdus.id.820.summary.txt.gz	Weighted median	7	0.146636	0.259216	0.571604	-0.361427	0.654698	1.15793	0.696681	1.92456	1.16 (0.70- 1.92)	0.971728
PhenoAge	genus.Enterorhabdus.id.820.summary.txt.gz	Inverse variance weighted	7	0.0399955	0.252295	0.874042	-0.454502	0.534493	1.04081	0.634764	1.70658	1.04 (0.63- 1.71)	0.990581
PhenoAge	genus.Enterorhabdus.id.820.summary.txt.gz	Simple mode	7	-0.480601	0.50301	0.376244	-1.4665	0.505298	0.618412	0.230732	1.65748	0.62 (0.23- 1.66)	NA
PhenoAge	genus.Enterorhabdus.id.820.summary.txt.gz	Weighted mode	7	0.347091	0.396472	0.414996	-0.429993	1.12418	1.41495	0.650513	3.07768	1.41 (0.65- 3.08)	NA
PhenoAge	genus.Erysipelatoclostridium.id.11381.summary.txt.gz	MR Egger	15	0.424021	0.572651	0.472188	-0.698375	1.54642	1.52809	0.497393	4.69462	1.53 (0.50- 4.69)	1
PhenoAge	genus.Erysipelatoclostridium.id.11381.summary.txt.gz	Weighted median	15	0.0416389	0.205551	0.83947	-0.361242	0.44452	1.04252	0.69681	1.55974	1.04 (0.70- 1.56)	0.989078
PhenoAge	genus.Erysipelatoclostridium.id.11381.summary.txt.gz	Inverse variance weighted	15	0.0171409	0.147635	0.907571	-0.272224	0.306506	1.01729	0.761684	1.35867	1.02 (0.76- 1.36)	1
PhenoAge	genus.Erysipelatoclostridium.id.11381.summary.txt.gz	Simple mode	15	-0.0535575	0.344288	0.878601	-0.728363	0.621248	0.947851	0.482699	1.86125	0.95 (0.48- 1.86)	NA
PhenoAge	genus.Erysipelatoclostridium.id.11381.summary.txt.gz	Weighted mode	15	0.0265397	0.356126	0.941648	-0.671466	0.724546	1.0269	0.510959	2.06379	1.03 (0.51- 2.06)	NA
PhenoAge	genus.ErysipelotrichaceaeUCG003.id.11384.summary.txt.gz	MR Egger	16	-0.465843	0.555315	0.415631	-1.55426	0.622575	0.627606	0.211346	1.86372	0.63 (0.21- 1.86)	1
PhenoAge	genus.ErysipelotrichaceaeUCG003.id.11384.summary.txt.gz	Weighted median	16	-0.139214	0.245496	0.570665	-0.620386	0.341958	0.870042	0.537737	1.4077	0.87 (0.54- 1.41)	0.998663
PhenoAge	genus.ErysipelotrichaceaeUCG003.id.11384.summary.txt.gz	Inverse variance weighted	16	-0.0641594	0.20119	0.749802	-0.458491	0.330172	0.937855	0.632237	1.39121	0.94 (0.63- 1.39)	0.959424
PhenoAge	genus.ErysipelotrichaceaeUCG003.id.11384.summary.txt.gz	Simple mode	16	-0.548319	0.46486	0.256555	-1.45944	0.362806	0.57792	0.232365	1.43736	0.58 (0.23- 1.44)	NA
PhenoAge	genus.ErysipelotrichaceaeUCG003.id.11384.summary.txt.gz	Weighted mode	16	-0.447951	0.419941	0.302976	-1.27103	0.375133	0.638936	0.280541	1.45518	0.64 (0.28- 1.46)	NA
PhenoAge	genus.Escherichia.Shigella.id.3504.summary.txt.gz	MR Egger	10	0.859992	0.596828	0.187571	-0.30979	2.02977	2.36314	0.733601	7.61236	2.36 (0.73- 7.61)	1
PhenoAge	genus.Escherichia.Shigella.id.3504.summary.txt.gz	Weighted median	10	0.403767	0.274719	0.141631	-0.134682	0.942215	1.49745	0.873994	2.56566	1.50 (0.87- 2.57)	1
PhenoAge	genus.Escherichia.Shigella.id.3504.summary.txt.gz	Inverse variance weighted	10	0.369085	0.202466	0.0683112	-0.0277483	0.765919	1.44641	0.972633	2.15097	1.45 (0.97- 2.15)	0.541936
PhenoAge	genus.Escherichia.Shigella.id.3504.summary.txt.gz	Simple mode	10	0.590032	0.464874	0.236198	-0.321121	1.50118	1.80405	0.725335	4.487	1.80 (0.73- 4.49)	NA
PhenoAge	genus.Escherichia.Shigella.id.3504.summary.txt.gz	Weighted mode	10	0.509282	0.457784	0.294756	-0.387974	1.40654	1.6641	0.67843	4.0818	1.66 (0.68- 4.08)	NA
PhenoAge	genus.Faecalibacterium.id.2057.summary.txt.gz	MR Egger	10	0.0307938	0.55478	0.957096	-1.05657	1.11816	1.03127	0.347645	3.05923	1.03 (0.35- 3.06)	0.999074
PhenoAge	genus.Faecalibacterium.id.2057.summary.txt.gz	Weighted median	10	-0.0117143	0.268201	0.965162	-0.537389	0.513961	0.988354	0.584272	1.6719	0.99 (0.58- 1.67)	0.998733
PhenoAge	genus.Faecalibacterium.id.2057.summary.txt.gz	Inverse variance weighted	10	0.0286219	0.26458	0.913854	-0.489955	0.547199	1.02904	0.612654	1.7284	1.03 (0.61- 1.73)	1
PhenoAge	genus.Faecalibacterium.id.2057.summary.txt.gz	Simple mode	10	-0.0406356	0.394635	0.920245	-0.814119	0.732848	0.960179	0.443029	2.081	0.96 (0.44- 2.08)	NA
PhenoAge	genus.Faecalibacterium.id.2057.summary.txt.gz	Weighted mode	10	-0.0634205	0.309685	0.842293	-0.670403	0.543562	0.938549	0.511502	1.72213	0.94 (0.51- 1.72)	NA
PhenoAge	genus.FamilyXIIIAD3011group.id.11293.summary.txt.gz	MR Egger	13	-0.124882	0.972642	0.900154	-2.03126	1.7815	0.882601	0.13117	5.93874	0.88 (0.13- 5.94)	1
PhenoAge	genus.FamilyXIIIAD3011group.id.11293.summary.txt.gz	Weighted median	13	-0.166447	0.261754	0.524849	-0.679485	0.346592	0.846668	0.506878	1.41424	0.85 (0.51- 1.41)	1
PhenoAge	genus.FamilyXIIIAD3011group.id.11293.summary.txt.gz	Inverse variance weighted	13	-0.188217	0.196768	0.338798	-0.573882	0.197448	0.828435	0.563334	1.21829	0.83 (0.56- 1.22)	1
PhenoAge	genus.FamilyXIIIAD3011group.id.11293.summary.txt.gz	Simple mode	13	-0.193118	0.42391	0.656837	-1.02398	0.637745	0.824384	0.359162	1.89221	0.82 (0.36- 1.89)	NA
PhenoAge	genus.FamilyXIIIAD3011group.id.11293.summary.txt.gz	Weighted mode	13	-0.210067	0.400169	0.609183	-0.994397	0.574263	0.81053	0.369946	1.77582	0.81 (0.37- 1.78)	NA
PhenoAge	genus.FamilyXIIIUCG001.id.11294.summary.txt.gz	MR Egger	8	-0.0409371	0.611596	0.948808	-1.23966	1.15779	0.95989	0.289481	3.18289	0.96 (0.29- 3.18)	1
PhenoAge	genus.FamilyXIIIUCG001.id.11294.summary.txt.gz	Weighted median	8	0.0981308	0.288877	0.734084	-0.468068	0.664329	1.10311	0.626211	1.94319	1.10 (0.63- 1.94)	0.981528
PhenoAge	genus.FamilyXIIIUCG001.id.11294.summary.txt.gz	Inverse variance weighted	8	0.00871338	0.224442	0.969032	-0.431192	0.448619	1.00875	0.649734	1.56615	1.01 (0.65- 1.57)	0.985597
PhenoAge	genus.FamilyXIIIUCG001.id.11294.summary.txt.gz	Simple mode	8	0.0604229	0.414969	0.888335	-0.752917	0.873763	1.06229	0.470991	2.39591	1.06 (0.47- 2.40)	NA
PhenoAge	genus.FamilyXIIIUCG001.id.11294.summary.txt.gz	Weighted mode	8	0.131556	0.391324	0.746587	-0.635439	0.898551	1.1406	0.529703	2.45604	1.14 (0.53- 2.46)	NA
PhenoAge	genus.Flavonifractor.id.2059.summary.txt.gz	MR Egger	5	-0.231285	1.33333	0.87333	-2.8446	2.38203	0.793513	0.0581574	10.8269	0.79 (0.06- 10.83)	0.999291
PhenoAge	genus.Flavonifractor.id.2059.summary.txt.gz	Weighted median	5	-0.859338	0.35748	0.0162223	-1.56	-0.158677	0.423443	0.210136	0.853272	0.42 (0.21- 0.85)	1
PhenoAge	genus.Flavonifractor.id.2059.summary.txt.gz	Inverse variance weighted	5	-0.535058	0.278236	0.0544754	-1.0804	0.0102844	0.585635	0.339459	1.01034	0.59 (0.34- 1.01)	0.589325
PhenoAge	genus.Flavonifractor.id.2059.summary.txt.gz	Simple mode	5	-0.971382	0.534156	0.14312	-2.01833	0.0755637	0.37856	0.132878	1.07849	0.38 (0.13- 1.08)	NA
PhenoAge	genus.Flavonifractor.id.2059.summary.txt.gz	Weighted mode	5	-0.967552	0.569023	0.164283	-2.08284	0.147733	0.380012	0.124576	1.1592	0.38 (0.12- 1.16)	NA
PhenoAge	genus.Fusicatenibacter.id.11305.summary.txt.gz	MR Egger	18	-0.0759647	0.737261	0.919214	-1.521	1.36907	0.926849	0.218494	3.93168	0.93 (0.22- 3.93)	1
PhenoAge	genus.Fusicatenibacter.id.11305.summary.txt.gz	Weighted median	18	0.165343	0.238021	0.48727	-0.301178	0.631864	1.1798	0.739946	1.88111	1.18 (0.74- 1.88)	1
PhenoAge	genus.Fusicatenibacter.id.11305.summary.txt.gz	Inverse variance weighted	18	0.217993	0.184201	0.236629	-0.14304	0.579026	1.24358	0.866719	1.7843	1.24 (0.87- 1.78)	0.853298
PhenoAge	genus.Fusicatenibacter.id.11305.summary.txt.gz	Simple mode	18	-0.0232821	0.424671	0.956918	-0.855636	0.809072	0.976987	0.425013	2.24582	0.98 (0.43- 2.25)	NA
PhenoAge	genus.Fusicatenibacter.id.11305.summary.txt.gz	Weighted mode	18	0.0240971	0.428287	0.955788	-0.815345	0.863539	1.02439	0.442487	2.37154	1.02 (0.44- 2.37)	NA
PhenoAge	genus.Gordonibacter.id.821.summary.txt.gz	MR Egger	12	0.161306	0.487745	0.747682	-0.794674	1.11729	1.17505	0.451729	3.05655	1.18 (0.45- 3.06)	1
PhenoAge	genus.Gordonibacter.id.821.summary.txt.gz	Weighted median	12	0.0854038	0.144411	0.554256	-0.197641	0.368449	1.08916	0.820664	1.44549	1.09 (0.82- 1.45)	1
PhenoAge	genus.Gordonibacter.id.821.summary.txt.gz	Inverse variance weighted	12	0.18037	0.109775	0.100364	-0.0347886	0.395528	1.19766	0.96581	1.48517	1.20 (0.97- 1.49)	0.628597
PhenoAge	genus.Gordonibacter.id.821.summary.txt.gz	Simple mode	12	0.0927512	0.224461	0.687388	-0.347193	0.532695	1.09719	0.706669	1.70352	1.10 (0.71- 1.70)	NA
PhenoAge	genus.Gordonibacter.id.821.summary.txt.gz	Weighted mode	12	0.0927512	0.229975	0.694448	-0.357999	0.543502	1.09719	0.699074	1.72203	1.10 (0.70- 1.72)	NA
PhenoAge	genus.Haemophilus.id.3698.summary.txt.gz	MR Egger	9	-0.0103948	0.375221	0.978672	-0.745829	0.725039	0.989659	0.474341	2.06481	0.99 (0.47- 2.06)	0.986966
PhenoAge	genus.Haemophilus.id.3698.summary.txt.gz	Weighted median	9	0.341245	0.213852	0.110555	-0.0779052	0.760395	1.4067	0.925052	2.13912	1.41 (0.93- 2.14)	1
PhenoAge	genus.Haemophilus.id.3698.summary.txt.gz	Inverse variance weighted	9	0.314864	0.16063	0.0499749	2.87e-05	0.629699	1.37007	1.00003	1.87705	1.37 (1.00- 1.88)	0.660779
PhenoAge	genus.Haemophilus.id.3698.summary.txt.gz	Simple mode	9	0.530073	0.34841	0.166652	-0.152811	1.21296	1.69906	0.858292	3.36341	1.70 (0.86- 3.36)	NA
PhenoAge	genus.Haemophilus.id.3698.summary.txt.gz	Weighted mode	9	0.05388	0.310291	0.866459	-0.55429	0.66205	1.05536	0.57448	1.93876	1.06 (0.57- 1.94)	NA
PhenoAge	genus.Holdemanella.id.11393.summary.txt.gz	MR Egger	11	0.457486	0.469748	0.355554	-0.463219	1.37819	1.5801	0.629255	3.96772	1.58 (0.63- 3.97)	1
PhenoAge	genus.Holdemanella.id.11393.summary.txt.gz	Weighted median	11	0.195397	0.207615	0.346626	-0.211527	0.602322	1.21579	0.809347	1.82635	1.22 (0.81- 1.83)	1
PhenoAge	genus.Holdemanella.id.11393.summary.txt.gz	Inverse variance weighted	11	0.0519115	0.150758	0.730594	-0.243575	0.347398	1.05328	0.783821	1.41538	1.05 (0.78- 1.42)	0.976862
PhenoAge	genus.Holdemanella.id.11393.summary.txt.gz	Simple mode	11	0.283718	0.336151	0.418392	-0.375139	0.942575	1.32806	0.687194	2.56658	1.33 (0.69- 2.57)	NA
PhenoAge	genus.Holdemanella.id.11393.summary.txt.gz	Weighted mode	11	0.283718	0.320239	0.396446	-0.34395	0.911386	1.32806	0.708964	2.48777	1.33 (0.71- 2.49)	NA
PhenoAge	genus.Holdemania.id.2157.summary.txt.gz	MR Egger	15	0.195696	0.40789	0.639357	-0.603767	0.99516	1.21616	0.546748	2.70516	1.22 (0.55- 2.71)	1
PhenoAge	genus.Holdemania.id.2157.summary.txt.gz	Weighted median	15	-0.0335854	0.199907	0.866579	-0.425403	0.358232	0.966972	0.653507	1.4308	0.97 (0.65- 1.43)	0.991567
PhenoAge	genus.Holdemania.id.2157.summary.txt.gz	Inverse variance weighted	15	0.174901	0.141138	0.215265	-0.10173	0.451532	1.19113	0.903273	1.57072	1.19 (0.90- 1.57)	0.883331
PhenoAge	genus.Holdemania.id.2157.summary.txt.gz	Simple mode	15	-0.145398	0.330374	0.666582	-0.792932	0.502135	0.864678	0.452516	1.65225	0.86 (0.45- 1.65)	NA
PhenoAge	genus.Holdemania.id.2157.summary.txt.gz	Weighted mode	15	-0.173603	0.332352	0.609595	-0.825013	0.477807	0.84063	0.438229	1.61253	0.84 (0.44- 1.61)	NA
PhenoAge	genus.Howardella.id.2000.summary.txt.gz	MR Egger	10	0.590295	0.521998	0.290882	-0.43282	1.61341	1.80452	0.648677	5.0199	1.80 (0.65- 5.02)	1
PhenoAge	genus.Howardella.id.2000.summary.txt.gz	Weighted median	10	0.243606	0.15213	0.10931	-0.0545686	0.54178	1.27584	0.946894	1.71906	1.28 (0.95- 1.72)	1
PhenoAge	genus.Howardella.id.2000.summary.txt.gz	Inverse variance weighted	10	0.138627	0.116482	0.234002	-0.0896781	0.366932	1.1487	0.914225	1.4433	1.15 (0.91- 1.44)	0.870194
PhenoAge	genus.Howardella.id.2000.summary.txt.gz	Simple mode	10	0.336785	0.286722	0.270294	-0.22519	0.898759	1.40044	0.798365	2.45655	1.40 (0.80- 2.46)	NA
PhenoAge	genus.Howardella.id.2000.summary.txt.gz	Weighted mode	10	0.344527	0.261669	0.220495	-0.168344	0.857398	1.41132	0.845063	2.35702	1.41 (0.85- 2.36)	NA
PhenoAge	genus.Hungatella.id.11306.summary.txt.gz	MR Egger	5	1.39384	1.47192	0.413524	-1.49113	4.27881	4.03031	0.225118	72.1548	4.03 (0.23- 72.15)	1
PhenoAge	genus.Hungatella.id.11306.summary.txt.gz	Weighted median	5	-0.253905	0.242053	0.294194	-0.728329	0.220518	0.775765	0.482715	1.24672	0.78 (0.48- 1.25)	1
PhenoAge	genus.Hungatella.id.11306.summary.txt.gz	Inverse variance weighted	5	-0.192778	0.243048	0.427679	-0.669152	0.283596	0.824665	0.512143	1.3279	0.82 (0.51- 1.33)	0.997918
PhenoAge	genus.Hungatella.id.11306.summary.txt.gz	Simple mode	5	-0.198094	0.362056	0.613377	-0.907724	0.511535	0.820292	0.403441	1.66785	0.82 (0.40- 1.67)	NA
PhenoAge	genus.Hungatella.id.11306.summary.txt.gz	Weighted mode	5	-0.1693	0.338551	0.643284	-0.83286	0.494261	0.844256	0.434804	1.63929	0.84 (0.43- 1.64)	NA
PhenoAge	genus.Intestinibacter.id.11345.summary.txt.gz	MR Egger	14	0.227116	0.587447	0.705809	-0.924279	1.37851	1.25498	0.396817	3.96899	1.25 (0.40- 3.97)	1
PhenoAge	genus.Intestinibacter.id.11345.summary.txt.gz	Weighted median	14	0.158296	0.229138	0.489671	-0.290814	0.607406	1.17151	0.747654	1.83566	1.17 (0.75- 1.84)	1
PhenoAge	genus.Intestinibacter.id.11345.summary.txt.gz	Inverse variance weighted	14	0.142447	0.177493	0.422234	-0.205438	0.490333	1.15309	0.81429	1.63286	1.15 (0.81- 1.63)	1
PhenoAge	genus.Intestinibacter.id.11345.summary.txt.gz	Simple mode	14	0.35409	0.433309	0.42855	-0.495195	1.20338	1.42488	0.609452	3.33134	1.42 (0.61- 3.33)	NA
PhenoAge	genus.Intestinibacter.id.11345.summary.txt.gz	Weighted mode	14	0.267041	0.396915	0.512863	-0.510912	1.04499	1.30609	0.599948	2.84338	1.31 (0.60- 2.84)	NA
PhenoAge	genus.Intestinimonas.id.2062.summary.txt.gz	MR Egger	17	0.40365	0.381861	0.307211	-0.344797	1.1521	1.49728	0.708364	3.16482	1.50 (0.71- 3.16)	1
PhenoAge	genus.Intestinimonas.id.2062.summary.txt.gz	Weighted median	17	0.0901401	0.210653	0.668717	-0.322739	0.503019	1.09433	0.724163	1.65371	1.09 (0.72- 1.65)	0.970456
PhenoAge	genus.Intestinimonas.id.2062.summary.txt.gz	Inverse variance weighted	17	0.164111	0.149108	0.27106	-0.128139	0.456362	1.17835	0.879731	1.57832	1.18 (0.88- 1.58)	0.94871
PhenoAge	genus.Intestinimonas.id.2062.summary.txt.gz	Simple mode	17	-0.105931	0.416371	0.802416	-0.922019	0.710157	0.899487	0.397715	2.03431	0.90 (0.40- 2.03)	NA
PhenoAge	genus.Intestinimonas.id.2062.summary.txt.gz	Weighted mode	17	-0.0841868	0.397897	0.835107	-0.864065	0.695691	0.91926	0.421446	2.00509	0.92 (0.42- 2.01)	NA
PhenoAge	genus.Lachnoclostridium.id.11308.summary.txt.gz	MR Egger	13	-0.436925	0.839772	0.613172	-2.08288	1.20903	0.64602	0.124571	3.35023	0.65 (0.12- 3.35)	1
PhenoAge	genus.Lachnoclostridium.id.11308.summary.txt.gz	Weighted median	13	0.460164	0.312794	0.141253	-0.152912	1.07324	1.58433	0.858205	2.92484	1.58 (0.86- 2.92)	1
PhenoAge	genus.Lachnoclostridium.id.11308.summary.txt.gz	Inverse variance weighted	13	0.24069	0.231303	0.298071	-0.212665	0.694044	1.27213	0.808427	2.00179	1.27 (0.81- 2.00)	0.98529
PhenoAge	genus.Lachnoclostridium.id.11308.summary.txt.gz	Simple mode	13	0.709837	0.52134	0.198352	-0.311988	1.73166	2.03366	0.73199	5.65004	2.03 (0.73- 5.65)	NA
PhenoAge	genus.Lachnoclostridium.id.11308.summary.txt.gz	Weighted mode	13	0.671247	0.52253	0.223173	-0.352911	1.6954	1.95668	0.70264	5.44885	1.96 (0.70- 5.45)	NA
PhenoAge	genus.Lachnospira.id.2004.summary.txt.gz	MR Egger	6	-2.7394	1.87523	0.217855	-6.41486	0.936052	0.0646088	0.00163705	2.5499	0.06 (0.00- 2.55)	1
PhenoAge	genus.Lachnospira.id.2004.summary.txt.gz	Weighted median	6	-0.206899	0.374119	0.580242	-0.940172	0.526373	0.813101	0.390561	1.69278	0.81 (0.39- 1.69)	0.945874
PhenoAge	genus.Lachnospira.id.2004.summary.txt.gz	Inverse variance weighted	6	-0.170762	0.308674	0.580119	-0.775764	0.43424	0.843022	0.460352	1.54379	0.84 (0.46- 1.54)	1
PhenoAge	genus.Lachnospira.id.2004.summary.txt.gz	Simple mode	6	-0.263071	0.572649	0.665235	-1.38546	0.859322	0.768688	0.250208	2.36156	0.77 (0.25- 2.36)	NA
PhenoAge	genus.Lachnospira.id.2004.summary.txt.gz	Weighted mode	6	-0.27564	0.572097	0.650293	-1.39695	0.845671	0.759086	0.24735	2.32954	0.76 (0.25- 2.33)	NA
PhenoAge	genus.LachnospiraceaeFCS020group.id.11314.summary.txt.gz	MR Egger	12	-0.0226308	0.461199	0.96183	-0.926581	0.88132	0.977623	0.395905	2.41408	0.98 (0.40- 2.41)	0.995285
PhenoAge	genus.LachnospiraceaeFCS020group.id.11314.summary.txt.gz	Weighted median	12	-0.0848966	0.239119	0.72256	-0.55357	0.383777	0.918607	0.574894	1.46782	0.92 (0.57- 1.47)	0.98833
PhenoAge	genus.LachnospiraceaeFCS020group.id.11314.summary.txt.gz	Inverse variance weighted	12	-0.107198	0.183573	0.559253	-0.467	0.252605	0.898348	0.62688	1.28737	0.90 (0.63- 1.29)	1
PhenoAge	genus.LachnospiraceaeFCS020group.id.11314.summary.txt.gz	Simple mode	12	-0.387463	0.388264	0.339757	-1.14846	0.373535	0.678777	0.317124	1.45286	0.68 (0.32- 1.45)	NA
PhenoAge	genus.LachnospiraceaeFCS020group.id.11314.summary.txt.gz	Weighted mode	12	0.171516	0.353262	0.636832	-0.520877	0.86391	1.1871	0.594	2.37242	1.19 (0.59- 2.37)	NA
PhenoAge	genus.LachnospiraceaeNC2004group.id.11316.summary.txt.gz	MR Egger	9	-0.768624	0.657516	0.280674	-2.05736	0.520107	0.463651	0.127792	1.68221	0.46 (0.13- 1.68)	1
PhenoAge	genus.LachnospiraceaeNC2004group.id.11316.summary.txt.gz	Weighted median	9	-0.0632882	0.206604	0.759357	-0.468232	0.341656	0.938673	0.626108	1.40728	0.94 (0.63- 1.41)	0.97165
PhenoAge	genus.LachnospiraceaeNC2004group.id.11316.summary.txt.gz	Inverse variance weighted	9	-0.0630283	0.160063	0.693749	-0.376751	0.250694	0.938917	0.686087	1.28492	0.94 (0.69- 1.28)	1
PhenoAge	genus.LachnospiraceaeNC2004group.id.11316.summary.txt.gz	Simple mode	9	0.00302016	0.304471	0.992329	-0.593743	0.599783	1.00302	0.552256	1.82172	1.00 (0.55- 1.82)	NA
PhenoAge	genus.LachnospiraceaeNC2004group.id.11316.summary.txt.gz	Weighted mode	9	-0.0208601	0.314573	0.948756	-0.637424	0.595704	0.979356	0.528653	1.81431	0.98 (0.53- 1.81)	NA
PhenoAge	genus.LachnospiraceaeND3007group.id.11317.summary.txt.gz	MR Egger	3	-8.28948	7.3706	0.462688	-22.7359	6.15691	0.000251146	1.34e-10	471.966	0.00 (0.00-471.97)	1
PhenoAge	genus.LachnospiraceaeND3007group.id.11317.summary.txt.gz	Weighted median	3	0.328234	0.578855	0.570687	-0.806321	1.46279	1.38851	0.446498	4.31798	1.39 (0.45- 4.32)	0.984228
PhenoAge	genus.LachnospiraceaeND3007group.id.11317.summary.txt.gz	Inverse variance weighted	3	0.179698	0.444361	0.685922	-0.691251	1.05065	1.19686	0.500949	2.8595	1.20 (0.50- 2.86)	1
PhenoAge	genus.LachnospiraceaeND3007group.id.11317.summary.txt.gz	Simple mode	3	0.48654	0.721552	0.569619	-0.927703	1.90078	1.62668	0.395461	6.69113	1.63 (0.40- 6.69)	NA
PhenoAge	genus.LachnospiraceaeND3007group.id.11317.summary.txt.gz	Weighted mode	3	0.469242	0.729743	0.586091	-0.961055	1.89954	1.59878	0.382489	6.68281	1.60 (0.38- 6.68)	NA
PhenoAge	genus.LachnospiraceaeNK4A136group.id.11319.summary.txt.gz	MR Egger	15	0.41453	0.36681	0.278857	-0.304418	1.13348	1.51366	0.737552	3.10644	1.51 (0.74- 3.11)	1
PhenoAge	genus.LachnospiraceaeNK4A136group.id.11319.summary.txt.gz	Weighted median	15	0.261137	0.233652	0.263723	-0.19682	0.719095	1.29841	0.821338	2.05257	1.30 (0.82- 2.05)	1
PhenoAge	genus.LachnospiraceaeNK4A136group.id.11319.summary.txt.gz	Inverse variance weighted	15	0.243787	0.175794	0.16551	-0.100769	0.588344	1.27607	0.904142	1.801	1.28 (0.90- 1.80)	0.820652
PhenoAge	genus.LachnospiraceaeNK4A136group.id.11319.summary.txt.gz	Simple mode	15	0.505513	0.416554	0.244993	-0.310932	1.32196	1.65784	0.732764	3.75076	1.66 (0.73- 3.75)	NA
PhenoAge	genus.LachnospiraceaeNK4A136group.id.11319.summary.txt.gz	Weighted mode	15	0.579836	0.359734	0.129303	-0.125243	1.28492	1.78575	0.882282	3.61436	1.79 (0.88- 3.61)	NA
PhenoAge	genus.LachnospiraceaeUCG001.id.11321.summary.txt.gz	MR Egger	13	0.841942	0.730679	0.273636	-0.590188	2.27407	2.32087	0.554223	9.7189	2.32 (0.55- 9.72)	1
PhenoAge	genus.LachnospiraceaeUCG001.id.11321.summary.txt.gz	Weighted median	13	0.378046	0.204185	0.0640992	-0.0221563	0.778249	1.45943	0.978087	2.17766	1.46 (0.98- 2.18)	1
PhenoAge	genus.LachnospiraceaeUCG001.id.11321.summary.txt.gz	Inverse variance weighted	13	0.340038	0.163008	0.0369767	0.0205424	0.659533	1.405	1.02075	1.93389	1.41 (1.02- 1.93)	0.628604
PhenoAge	genus.LachnospiraceaeUCG001.id.11321.summary.txt.gz	Simple mode	13	0.425735	0.363715	0.264513	-0.287146	1.13862	1.53071	0.750402	3.12244	1.53 (0.75- 3.12)	NA
PhenoAge	genus.LachnospiraceaeUCG001.id.11321.summary.txt.gz	Weighted mode	13	0.420711	0.33879	0.238033	-0.243319	1.08474	1.52304	0.784022	2.95867	1.52 (0.78- 2.96)	NA
PhenoAge	genus.LachnospiraceaeUCG004.id.11324.summary.txt.gz	MR Egger	12	-0.511767	0.824879	0.548863	-2.12853	1.105	0.599436	0.119012	3.01922	0.60 (0.12- 3.02)	1
PhenoAge	genus.LachnospiraceaeUCG004.id.11324.summary.txt.gz	Weighted median	12	0.0427143	0.274682	0.876424	-0.495662	0.581091	1.04364	0.609167	1.78799	1.04 (0.61- 1.79)	0.99328
PhenoAge	genus.LachnospiraceaeUCG004.id.11324.summary.txt.gz	Inverse variance weighted	12	-0.0154032	0.206395	0.940509	-0.419937	0.389131	0.984715	0.657088	1.4757	0.98 (0.66- 1.48)	0.999291
PhenoAge	genus.LachnospiraceaeUCG004.id.11324.summary.txt.gz	Simple mode	12	0.0760648	0.46692	0.873546	-0.839099	0.991228	1.07903	0.4321	2.69454	1.08 (0.43- 2.69)	NA
PhenoAge	genus.LachnospiraceaeUCG004.id.11324.summary.txt.gz	Weighted mode	12	0.0487048	0.418256	0.909397	-0.771077	0.868486	1.04991	0.462515	2.3833	1.05 (0.46- 2.38)	NA
PhenoAge	genus.LachnospiraceaeUCG008.id.11328.summary.txt.gz	MR Egger	11	1.28528	0.753715	0.122338	-0.192004	2.76256	3.61567	0.825303	15.8403	3.62 (0.83- 15.84)	1
PhenoAge	genus.LachnospiraceaeUCG008.id.11328.summary.txt.gz	Weighted median	11	0.433927	0.203001	0.0325525	0.0360449	0.83181	1.54331	1.0367	2.29747	1.54 (1.04- 2.30)	0.968437
PhenoAge	genus.LachnospiraceaeUCG008.id.11328.summary.txt.gz	Inverse variance weighted	11	0.41121	0.14403	0.000430334	0.128911	0.693509	1.50864	1.13759	2.00072	1.51 (1.14- 2.00)	0.0512097
PhenoAge	genus.LachnospiraceaeUCG008.id.11328.summary.txt.gz	Simple mode	11	0.380253	0.303816	0.239205	-0.215227	0.975733	1.46265	0.806358	2.65311	1.46 (0.81- 2.65)	NA
PhenoAge	genus.LachnospiraceaeUCG008.id.11328.summary.txt.gz	Weighted mode	11	0.389943	0.308749	0.23525	-0.215204	0.995091	1.4769	0.806377	2.70497	1.48 (0.81- 2.70)	NA
PhenoAge	genus.LachnospiraceaeUCG010.id.11330.summary.txt.gz	MR Egger	10	0.524813	0.538752	0.358524	-0.531141	1.58077	1.69014	0.587934	4.85869	1.69 (0.59- 4.86)	0.992194
PhenoAge	genus.LachnospiraceaeUCG010.id.11330.summary.txt.gz	Weighted median	10	0.101456	0.28518	0.722018	-0.457496	0.660408	1.10678	0.632867	1.93558	1.11 (0.63- 1.94)	0.999072
PhenoAge	genus.LachnospiraceaeUCG010.id.11330.summary.txt.gz	Inverse variance weighted	10	0.0557278	0.214634	0.795141	-0.364956	0.476411	1.05731	0.694228	1.61029	1.06 (0.69- 1.61)	0.955775
PhenoAge	genus.LachnospiraceaeUCG010.id.11330.summary.txt.gz	Simple mode	10	-0.399365	0.547512	0.484296	-1.47249	0.673758	0.670746	0.229354	1.9616	0.67 (0.23- 1.96)	NA
PhenoAge	genus.LachnospiraceaeUCG010.id.11330.summary.txt.gz	Weighted mode	10	0.600874	0.443116	0.208135	-0.267633	1.46938	1.82371	0.765188	4.34655	1.82 (0.77- 4.35)	NA
PhenoAge	genus.Lactobacillus.id.1837.summary.txt.gz	MR Egger	10	-1.30123	0.476729	0.0258657	-2.23562	-0.366844	0.272196	0.106925	0.692918	0.27 (0.11- 0.69)	1
PhenoAge	genus.Lactobacillus.id.1837.summary.txt.gz	Weighted median	10	-0.366777	0.20349	0.0714774	-0.765618	0.0320634	0.692964	0.465046	1.03258	0.69 (0.47- 1.03)	1
PhenoAge	genus.Lactobacillus.id.1837.summary.txt.gz	Inverse variance weighted	10	-0.347334	0.167347	0.0379372	-0.675334	-0.019334	0.706569	0.508986	0.980852	0.71 (0.51- 0.98)	0.564316
PhenoAge	genus.Lactobacillus.id.1837.summary.txt.gz	Simple mode	10	-0.458744	0.366126	0.241791	-1.17635	0.258862	0.632077	0.308402	1.29546	0.63 (0.31- 1.30)	NA
PhenoAge	genus.Lactobacillus.id.1837.summary.txt.gz	Weighted mode	10	-0.479128	0.343449	0.196467	-1.15229	0.194031	0.619323	0.315913	1.21413	0.62 (0.32- 1.21)	NA
PhenoAge	genus.Lactococcus.id.1851.summary.txt.gz	MR Egger	9	0.048016	0.76893	0.951954	-1.45909	1.55512	1.04919	0.232448	4.73565	1.05 (0.23- 4.74)	1
PhenoAge	genus.Lactococcus.id.1851.summary.txt.gz	Weighted median	9	0.203489	0.20435	0.319353	-0.197036	0.604015	1.22567	0.821161	1.82945	1.23 (0.82- 1.83)	1
PhenoAge	genus.Lactococcus.id.1851.summary.txt.gz	Inverse variance weighted	9	0.148763	0.165549	0.368864	-0.175713	0.473239	1.1604	0.838859	1.60518	1.16 (0.84- 1.61)	1
PhenoAge	genus.Lactococcus.id.1851.summary.txt.gz	Simple mode	9	0.502687	0.396111	0.240097	-0.273692	1.27907	1.65316	0.760566	3.59328	1.65 (0.76- 3.59)	NA
PhenoAge	genus.Lactococcus.id.1851.summary.txt.gz	Weighted mode	9	0.496651	0.359406	0.204371	-0.207784	1.20109	1.64321	0.812383	3.32372	1.64 (0.81- 3.32)	NA
PhenoAge	genus.Marvinbryantia.id.2005.summary.txt.gz	MR Egger	10	0.397313	0.793308	0.629976	-1.15757	1.9522	1.48782	0.314249	7.04414	1.49 (0.31- 7.04)	1
PhenoAge	genus.Marvinbryantia.id.2005.summary.txt.gz	Weighted median	10	-0.192445	0.267638	0.472111	-0.717015	0.332126	0.82494	0.488208	1.39393	0.82 (0.49- 1.39)	1
PhenoAge	genus.Marvinbryantia.id.2005.summary.txt.gz	Inverse variance weighted	10	-0.0883221	0.202193	0.662241	-0.48462	0.307976	0.915466	0.615931	1.36067	0.92 (0.62- 1.36)	1
PhenoAge	genus.Marvinbryantia.id.2005.summary.txt.gz	Simple mode	10	-0.312302	0.452766	0.507737	-1.19972	0.575121	0.731761	0.301277	1.77734	0.73 (0.30- 1.78)	NA
PhenoAge	genus.Marvinbryantia.id.2005.summary.txt.gz	Weighted mode	10	-0.326736	0.417666	0.454134	-1.14536	0.49189	0.721274	0.318109	1.6354	0.72 (0.32- 1.64)	NA
PhenoAge	genus.Methanobrevibacter.id.123.summary.txt.gz	MR Egger	6	-0.573043	0.530075	0.340494	-1.61199	0.465904	0.563807	0.19949	1.59345	0.56 (0.20- 1.59)	1
PhenoAge	genus.Methanobrevibacter.id.123.summary.txt.gz	Weighted median	6	0.00801007	0.183922	0.965262	-0.352477	0.368497	1.00804	0.702945	1.44556	1.01 (0.70- 1.45)	0.990226
PhenoAge	genus.Methanobrevibacter.id.123.summary.txt.gz	Inverse variance weighted	6	-0.0440636	0.145124	0.761413	-0.328508	0.24038	0.956893	0.719998	1.27173	0.96 (0.72- 1.27)	0.963916
PhenoAge	genus.Methanobrevibacter.id.123.summary.txt.gz	Simple mode	6	0.0478797	0.282933	0.872252	-0.506669	0.602428	1.04904	0.602499	1.82655	1.05 (0.60- 1.83)	NA
PhenoAge	genus.Methanobrevibacter.id.123.summary.txt.gz	Weighted mode	6	0.0544914	0.261421	0.843108	-0.457894	0.566877	1.056	0.632615	1.76275	1.06 (0.63- 1.76)	NA
PhenoAge	genus.Odoribacter.id.952.summary.txt.gz	MR Egger	7	0.173806	0.898381	0.854208	-1.58702	1.93463	1.18982	0.204534	6.9215	1.19 (0.20- 6.92)	1
PhenoAge	genus.Odoribacter.id.952.summary.txt.gz	Weighted median	7	0.424392	0.33193	0.201053	-0.226191	1.07498	1.52866	0.797566	2.92992	1.53 (0.80- 2.93)	1
PhenoAge	genus.Odoribacter.id.952.summary.txt.gz	Inverse variance weighted	7	0.393942	0.27403	0.15055	-0.143156	0.93104	1.48281	0.866619	2.53715	1.48 (0.87- 2.54)	0.778934
PhenoAge	genus.Odoribacter.id.952.summary.txt.gz	Simple mode	7	0.631908	0.50594	0.258192	-0.359734	1.62355	1.8812	0.697862	5.07106	1.88 (0.70- 5.07)	NA
PhenoAge	genus.Odoribacter.id.952.summary.txt.gz	Weighted mode	7	0.593317	0.530959	0.306541	-0.447363	1.634	1.80998	0.639312	5.12432	1.81 (0.64- 5.12)	NA
PhenoAge	genus.Olsenella.id.822.summary.txt.gz	MR Egger	11	-0.683936	0.432025	0.14786	-1.53071	0.162834	0.504627	0.216383	1.17684	0.50 (0.22- 1.18)	1
PhenoAge	genus.Olsenella.id.822.summary.txt.gz	Weighted median	11	-0.33555	0.150314	0.0255931	-0.630166	-0.040935	0.714944	0.532503	0.959891	0.71 (0.53- 0.96)	1
PhenoAge	genus.Olsenella.id.822.summary.txt.gz	Inverse variance weighted	11	-0.210906	0.111274	0.0580426	-0.429002	0.00719097	0.80985	0.651158	1.00722	0.81 (0.65- 1.01)	0.531313
PhenoAge	genus.Olsenella.id.822.summary.txt.gz	Simple mode	11	-0.446401	0.253173	0.108335	-0.94262	0.0498171	0.639927	0.389606	1.05108	0.64 (0.39- 1.05)	NA
PhenoAge	genus.Olsenella.id.822.summary.txt.gz	Weighted mode	11	-0.434009	0.230299	0.0888562	-0.885394	0.0173767	0.647906	0.412551	1.01753	0.65 (0.41- 1.02)	NA
PhenoAge	genus.Oscillibacter.id.2063.summary.txt.gz	MR Egger	14	-1.68823	0.679621	0.0287426	-3.02029	-0.356173	0.184847	0.0487873	0.700352	0.18 (0.05- 0.70)	1
PhenoAge	genus.Oscillibacter.id.2063.summary.txt.gz	Weighted median	14	0.0808493	0.211091	0.701714	-0.332888	0.494587	1.08421	0.71685	1.63982	1.08 (0.72- 1.64)	1
PhenoAge	genus.Oscillibacter.id.2063.summary.txt.gz	Inverse variance weighted	14	0.0688411	0.208511	0.741282	-0.33984	0.477522	1.07127	0.711884	1.61208	1.07 (0.71- 1.61)	0.969369
PhenoAge	genus.Oscillibacter.id.2063.summary.txt.gz	Simple mode	14	-0.0128156	0.417174	0.975959	-0.830477	0.804845	0.987266	0.435842	2.23635	0.99 (0.44- 2.24)	NA
PhenoAge	genus.Oscillibacter.id.2063.summary.txt.gz	Weighted mode	14	0.0189721	0.394103	0.962336	-0.75347	0.791415	1.01915	0.47073	2.20652	1.02 (0.47- 2.21)	NA
PhenoAge	genus.Oscillospira.id.2064.summary.txt.gz	MR Egger	8	0.201241	0.846354	0.819968	-1.45761	1.8601	1.22292	0.232791	6.42435	1.22 (0.23- 6.42)	0.995676
PhenoAge	genus.Oscillospira.id.2064.summary.txt.gz	Weighted median	8	-0.0906231	0.254369	0.721641	-0.589186	0.40794	0.913362	0.554779	1.50372	0.91 (0.55- 1.50)	1
PhenoAge	genus.Oscillospira.id.2064.summary.txt.gz	Inverse variance weighted	8	-0.00813968	0.208018	0.968787	-0.415855	0.399576	0.991893	0.659776	1.49119	0.99 (0.66- 1.49)	0.993842
PhenoAge	genus.Oscillospira.id.2064.summary.txt.gz	Simple mode	8	-0.232317	0.379089	0.559365	-0.975331	0.510697	0.792695	0.377068	1.66645	0.79 (0.38- 1.67)	NA
PhenoAge	genus.Oscillospira.id.2064.summary.txt.gz	Weighted mode	8	-0.245326	0.39388	0.553129	-1.01733	0.526678	0.78245	0.361559	1.6933	0.78 (0.36- 1.69)	NA
PhenoAge	genus.Oxalobacter.id.2978.summary.txt.gz	MR Egger	11	-0.357079	0.591119	0.560712	-1.51567	0.801515	0.699717	0.21966	2.22892	0.70 (0.22- 2.23)	1
PhenoAge	genus.Oxalobacter.id.2978.summary.txt.gz	Weighted median	11	0.238853	0.162733	0.142168	-0.0801028	0.55781	1.26979	0.923021	1.74684	1.27 (0.92- 1.75)	1
PhenoAge	genus.Oxalobacter.id.2978.summary.txt.gz	Inverse variance weighted	11	0.188713	0.126117	0.134567	-0.0584761	0.435902	1.20769	0.943201	1.54636	1.21 (0.94- 1.55)	0.762544
PhenoAge	genus.Oxalobacter.id.2978.summary.txt.gz	Simple mode	11	0.379474	0.280666	0.206145	-0.170631	0.929579	1.46152	0.843133	2.53344	1.46 (0.84- 2.53)	NA
PhenoAge	genus.Oxalobacter.id.2978.summary.txt.gz	Weighted mode	11	0.36886	0.268557	0.199607	-0.157511	0.895232	1.44609	0.854267	2.4479	1.45 (0.85- 2.45)	NA
PhenoAge	genus.Parabacteroides.id.954.summary.txt.gz	MR Egger	6	-1.05369	0.864078	0.289664	-2.74728	0.639901	0.348648	0.0641017	1.89629	0.35 (0.06- 1.90)	1
PhenoAge	genus.Parabacteroides.id.954.summary.txt.gz	Weighted median	6	-0.209394	0.374089	0.575656	-0.942609	0.523822	0.811076	0.38961	1.68847	0.81 (0.39- 1.69)	0.964831
PhenoAge	genus.Parabacteroides.id.954.summary.txt.gz	Inverse variance weighted	6	-0.0938489	0.282398	0.739641	-0.647349	0.459652	0.91042	0.523431	1.58352	0.91 (0.52- 1.58)	0.97797
PhenoAge	genus.Parabacteroides.id.954.summary.txt.gz	Simple mode	6	0.333132	0.548696	0.570275	-0.742313	1.40858	1.39533	0.476012	4.09013	1.40 (0.48- 4.09)	NA
PhenoAge	genus.Parabacteroides.id.954.summary.txt.gz	Weighted mode	6	-0.194012	0.476951	0.701	-1.12884	0.740812	0.823648	0.323409	2.09764	0.82 (0.32- 2.10)	NA
PhenoAge	genus.Paraprevotella.id.962.summary.txt.gz	MR Egger	13	0.0217469	0.49975	0.96607	-0.957764	1.00126	1.02199	0.38375	2.7217	1.02 (0.38- 2.72)	0.991055
PhenoAge	genus.Paraprevotella.id.962.summary.txt.gz	Weighted median	13	0.166937	0.177597	0.347229	-0.181153	0.515026	1.18168	0.834308	1.67368	1.18 (0.83- 1.67)	1
PhenoAge	genus.Paraprevotella.id.962.summary.txt.gz	Inverse variance weighted	13	0.072507	0.142585	0.611091	-0.20696	0.351974	1.0752	0.813052	1.42187	1.08 (0.81- 1.42)	1
PhenoAge	genus.Paraprevotella.id.962.summary.txt.gz	Simple mode	13	0.255817	0.318561	0.43757	-0.368563	0.880196	1.29152	0.691728	2.41137	1.29 (0.69- 2.41)	NA
PhenoAge	genus.Paraprevotella.id.962.summary.txt.gz	Weighted mode	13	0.235095	0.296544	0.443297	-0.346132	0.816322	1.26503	0.707419	2.26216	1.27 (0.71- 2.26)	NA
PhenoAge	genus.Parasutterella.id.2892.summary.txt.gz	MR Egger	15	-0.491467	0.463608	0.308402	-1.40014	0.417205	0.611728	0.246563	1.51771	0.61 (0.25- 1.52)	1
PhenoAge	genus.Parasutterella.id.2892.summary.txt.gz	Weighted median	15	-0.0491451	0.207284	0.812587	-0.455422	0.357132	0.952043	0.63418	1.42922	0.95 (0.63- 1.43)	0.986712
PhenoAge	genus.Parasutterella.id.2892.summary.txt.gz	Inverse variance weighted	15	0.111592	0.153087	0.466034	-0.188458	0.411642	1.11806	0.828235	1.50929	1.12 (0.83- 1.51)	1
PhenoAge	genus.Parasutterella.id.2892.summary.txt.gz	Simple mode	15	0.119474	0.345429	0.734583	-0.557567	0.796515	1.1269	0.5726	2.2178	1.13 (0.57- 2.22)	NA
PhenoAge	genus.Parasutterella.id.2892.summary.txt.gz	Weighted mode	15	-0.0262814	0.30207	0.9319	-0.618339	0.565776	0.974061	0.538839	1.76081	0.97 (0.54- 1.76)	NA
PhenoAge	genus.Peptococcus.id.2037.summary.txt.gz	MR Egger	12	0.0622983	0.50027	0.903364	-0.918231	1.04283	1.06428	0.399225	2.83723	1.06 (0.40- 2.84)	0.995373
PhenoAge	genus.Peptococcus.id.2037.summary.txt.gz	Weighted median	12	0.0514822	0.175161	0.768823	-0.291832	0.394797	1.05283	0.746894	1.48408	1.05 (0.75- 1.48)	0.973298
PhenoAge	genus.Peptococcus.id.2037.summary.txt.gz	Inverse variance weighted	12	-0.0364675	0.127289	0.7745	-0.285954	0.213019	0.964189	0.751297	1.23741	0.96 (0.75- 1.24)	0.960057
PhenoAge	genus.Peptococcus.id.2037.summary.txt.gz	Simple mode	12	0.139055	0.295767	0.647431	-0.440648	0.718757	1.14919	0.643619	2.05188	1.15 (0.64- 2.05)	NA
PhenoAge	genus.Peptococcus.id.2037.summary.txt.gz	Weighted mode	12	0.139055	0.276138	0.624495	-0.402175	0.680285	1.14919	0.668864	1.97444	1.15 (0.67- 1.97)	NA
PhenoAge	genus.Phascolarctobacterium.id.2168.summary.txt.gz	MR Egger	10	-1.08132	1.01113	0.316083	-3.06314	0.900495	0.339146	0.0467405	2.46082	0.34 (0.05- 2.46)	1
PhenoAge	genus.Phascolarctobacterium.id.2168.summary.txt.gz	Weighted median	10	-0.0173752	0.274765	0.949578	-0.555914	0.521163	0.982775	0.573548	1.68399	0.98 (0.57- 1.68)	1
PhenoAge	genus.Phascolarctobacterium.id.2168.summary.txt.gz	Inverse variance weighted	10	-0.0798861	0.220552	0.717196	-0.512168	0.352396	0.923222	0.599195	1.42247	0.92 (0.60- 1.42)	0.992399
PhenoAge	genus.Phascolarctobacterium.id.2168.summary.txt.gz	Simple mode	10	-0.0442102	0.508012	0.932556	-1.03991	0.951493	0.956753	0.353485	2.58957	0.96 (0.35- 2.59)	NA
PhenoAge	genus.Phascolarctobacterium.id.2168.summary.txt.gz	Weighted mode	10	-0.454934	0.452583	0.341062	-1.342	0.432129	0.63449	0.261323	1.54053	0.63 (0.26- 1.54)	NA
PhenoAge	genus.Prevotella7.id.11182.summary.txt.gz	MR Egger	11	0.669344	0.670393	0.344154	-0.644627	1.98331	1.95296	0.524858	7.26679	1.95 (0.52- 7.27)	0.998887
PhenoAge	genus.Prevotella7.id.11182.summary.txt.gz	Weighted median	11	-0.122122	0.154169	0.428287	-0.424294	0.18005	0.885041	0.654232	1.19728	0.89 (0.65- 1.20)	1
PhenoAge	genus.Prevotella7.id.11182.summary.txt.gz	Inverse variance weighted	11	-0.177255	0.109863	0.106654	-0.392588	0.0380769	0.837566	0.675307	1.03881	0.84 (0.68- 1.04)	0.634592
PhenoAge	genus.Prevotella7.id.11182.summary.txt.gz	Simple mode	11	0.0104419	0.245035	0.966848	-0.469827	0.490711	1.0105	0.62511	1.63348	1.01 (0.63- 1.63)	NA
PhenoAge	genus.Prevotella7.id.11182.summary.txt.gz	Weighted mode	11	0.00168636	0.252275	0.994798	-0.492772	0.496145	1.00169	0.610931	1.64238	1.00 (0.61- 1.64)	NA
PhenoAge	genus.Prevotella9.id.11183.summary.txt.gz	MR Egger	14	0.268039	0.525206	0.619063	-0.761365	1.29744	1.3074	0.467028	3.65993	1.31 (0.47- 3.66)	1
PhenoAge	genus.Prevotella9.id.11183.summary.txt.gz	Weighted median	14	-0.16226	0.202938	0.423969	-0.560018	0.235498	0.85022	0.571199	1.26554	0.85 (0.57- 1.27)	1
PhenoAge	genus.Prevotella9.id.11183.summary.txt.gz	Inverse variance weighted	14	-0.202004	0.157744	0.200339	-0.511182	0.107173	0.817091	0.599786	1.11313	0.82 (0.60- 1.11)	0.882975
PhenoAge	genus.Prevotella9.id.11183.summary.txt.gz	Simple mode	14	-0.301734	0.353849	0.409252	-0.995278	0.391811	0.739535	0.369621	1.47966	0.74 (0.37- 1.48)	NA
PhenoAge	genus.Prevotella9.id.11183.summary.txt.gz	Weighted mode	14	-0.271012	0.362623	0.468146	-0.981752	0.439728	0.762607	0.374654	1.55229	0.76 (0.37- 1.55)	NA
PhenoAge	genus.RikenellaceaeRC9gutgroup.id.11191.summary.txt.gz	MR Egger	11	0.0504083	0.703353	0.944433	-1.32816	1.42898	1.0517	0.264963	4.17444	1.05 (0.26- 4.17)	1
PhenoAge	genus.RikenellaceaeRC9gutgroup.id.11191.summary.txt.gz	Weighted median	11	-0.323171	0.144428	0.0252474	-0.606249	-0.0400925	0.72385	0.545393	0.960701	0.72 (0.55- 0.96)	1
PhenoAge	genus.RikenellaceaeRC9gutgroup.id.11191.summary.txt.gz	Inverse variance weighted	11	-0.274834	0.109358	0.0119654	-0.489175	-0.0604926	0.759698	0.613132	0.941301	0.76 (0.61- 0.94)	0.474628
PhenoAge	genus.RikenellaceaeRC9gutgroup.id.11191.summary.txt.gz	Simple mode	11	-0.517488	0.295866	0.110849	-1.09739	0.0624101	0.596016	0.333742	1.0644	0.60 (0.33- 1.06)	NA
PhenoAge	genus.RikenellaceaeRC9gutgroup.id.11191.summary.txt.gz	Weighted mode	11	-0.508812	0.290798	0.110733	-1.07878	0.061152	0.601209	0.340011	1.06306	0.60 (0.34- 1.06)	NA
PhenoAge	genus.Romboutsia.id.11347.summary.txt.gz	MR Egger	13	0.285011	0.58059	0.633144	-0.852946	1.42297	1.32978	0.426158	4.14942	1.33 (0.43- 4.15)	1
PhenoAge	genus.Romboutsia.id.11347.summary.txt.gz	Weighted median	13	0.306621	0.255533	0.230167	-0.194223	0.807466	1.35883	0.823474	2.24222	1.36 (0.82- 2.24)	1
PhenoAge	genus.Romboutsia.id.11347.summary.txt.gz	Inverse variance weighted	13	0.228634	0.216819	0.291657	-0.196331	0.653598	1.25688	0.82174	1.92245	1.26 (0.82- 1.92)	0.991635
PhenoAge	genus.Romboutsia.id.11347.summary.txt.gz	Simple mode	13	0.502096	0.439554	0.275616	-0.35943	1.36362	1.65218	0.698074	3.91033	1.65 (0.70- 3.91)	NA
PhenoAge	genus.Romboutsia.id.11347.summary.txt.gz	Weighted mode	13	0.502096	0.392131	0.224591	-0.266481	1.27067	1.65218	0.76607	3.56325	1.65 (0.77- 3.56)	NA
PhenoAge	genus.Roseburia.id.2012.summary.txt.gz	MR Egger	14	-0.0951057	0.616014	0.879869	-1.30249	1.11228	0.909277	0.271853	3.04129	0.91 (0.27- 3.04)	0.987778
PhenoAge	genus.Roseburia.id.2012.summary.txt.gz	Weighted median	14	-0.330692	0.283384	0.243234	-0.886124	0.22474	0.718426	0.41225	1.252	0.72 (0.41- 1.25)	1
PhenoAge	genus.Roseburia.id.2012.summary.txt.gz	Inverse variance weighted	14	-0.340816	0.204354	0.0953608	-0.741351	0.0597178	0.711189	0.47647	1.06154	0.71 (0.48- 1.06)	0.630441
PhenoAge	genus.Roseburia.id.2012.summary.txt.gz	Simple mode	14	-0.167138	0.472178	0.729034	-1.09261	0.75833	0.846083	0.335341	2.13471	0.85 (0.34- 2.13)	NA
PhenoAge	genus.Roseburia.id.2012.summary.txt.gz	Weighted mode	14	-0.30979	0.443289	0.496963	-1.17864	0.559058	0.733601	0.307698	1.74902	0.73 (0.31- 1.75)	NA
PhenoAge	genus.Ruminiclostridium5.id.11355.summary.txt.gz	MR Egger	11	-0.173348	0.984189	0.864089	-2.10236	1.75566	0.840845	0.122168	5.78727	0.84 (0.12- 5.79)	1
PhenoAge	genus.Ruminiclostridium5.id.11355.summary.txt.gz	Weighted median	11	0.313574	0.308027	0.308675	-0.29016	0.917307	1.36831	0.748144	2.50254	1.37 (0.75- 2.50)	1
PhenoAge	genus.Ruminiclostridium5.id.11355.summary.txt.gz	Inverse variance weighted	11	0.507447	0.238641	0.03347	0.0397097	0.975184	1.66104	1.04051	2.65165	1.66 (1.04- 2.65)	0.663822
PhenoAge	genus.Ruminiclostridium5.id.11355.summary.txt.gz	Simple mode	11	0.165197	0.514295	0.754663	-0.84282	1.17321	1.17963	0.430495	3.23237	1.18 (0.43- 3.23)	NA
PhenoAge	genus.Ruminiclostridium5.id.11355.summary.txt.gz	Weighted mode	11	0.165197	0.470039	0.73254	-0.756079	1.08647	1.17963	0.469504	2.9638	1.18 (0.47- 2.96)	NA
PhenoAge	genus.Ruminiclostridium6.id.11356.summary.txt.gz	MR Egger	16	-0.351844	0.419576	0.415799	-1.17421	0.470525	0.70339	0.309062	1.60083	0.70 (0.31- 1.60)	0.989602
PhenoAge	genus.Ruminiclostridium6.id.11356.summary.txt.gz	Weighted median	16	-0.100079	0.221863	0.651928	-0.534931	0.334772	0.904766	0.58571	1.39762	0.90 (0.59- 1.40)	0.994608
PhenoAge	genus.Ruminiclostridium6.id.11356.summary.txt.gz	Inverse variance weighted	16	-0.115426	0.164198	0.482076	-0.437254	0.206402	0.890987	0.645807	1.22925	0.89 (0.65- 1.23)	1
PhenoAge	genus.Ruminiclostridium6.id.11356.summary.txt.gz	Simple mode	16	0.0773773	0.40153	0.849774	-0.709622	0.864376	1.08045	0.49183	2.37353	1.08 (0.49- 2.37)	NA
PhenoAge	genus.Ruminiclostridium6.id.11356.summary.txt.gz	Weighted mode	16	-0.0133463	0.366247	0.971412	-0.731191	0.704498	0.986742	0.481335	2.02283	0.99 (0.48- 2.02)	NA
PhenoAge	genus.Ruminiclostridium9.id.11357.summary.txt.gz	MR Egger	9	1.01318	1.09458	0.385436	-1.13219	3.15855	2.75434	0.322326	23.5364	2.75 (0.32- 23.54)	1
PhenoAge	genus.Ruminiclostridium9.id.11357.summary.txt.gz	Weighted median	9	0.137897	0.307446	0.653774	-0.464697	0.740491	1.14786	0.628326	2.09697	1.15 (0.63- 2.10)	0.984799
PhenoAge	genus.Ruminiclostridium9.id.11357.summary.txt.gz	Inverse variance weighted	9	0.0951989	0.25475	0.708631	-0.404111	0.594509	1.09988	0.66757	1.81214	1.10 (0.67- 1.81)	1
PhenoAge	genus.Ruminiclostridium9.id.11357.summary.txt.gz	Simple mode	9	0.153629	0.467156	0.750705	-0.761997	1.06926	1.16606	0.466733	2.91321	1.17 (0.47- 2.91)	NA
PhenoAge	genus.Ruminiclostridium9.id.11357.summary.txt.gz	Weighted mode	9	0.179195	0.465735	0.710445	-0.733646	1.09204	1.19625	0.480155	2.98033	1.20 (0.48- 2.98)	NA
PhenoAge	genus.RuminococcaceaeNK4A214group.id.11358.summary.txt.gz	MR Egger	13	1.19129	0.759701	0.145154	-0.297719	2.68031	3.29134	0.74251	14.5896	3.29 (0.74- 14.59)	1
PhenoAge	genus.RuminococcaceaeNK4A214group.id.11358.summary.txt.gz	Weighted median	13	0.0768366	0.272366	0.777861	-0.457002	0.610675	1.07987	0.633179	1.84167	1.08 (0.63- 1.84)	0.974373
PhenoAge	genus.RuminococcaceaeNK4A214group.id.11358.summary.txt.gz	Inverse variance weighted	13	-0.00560891	0.234846	0.980946	-0.465906	0.454689	0.994407	0.627566	1.57568	0.99 (0.63- 1.58)	0.980946
PhenoAge	genus.RuminococcaceaeNK4A214group.id.11358.summary.txt.gz	Simple mode	13	0.0145592	0.460875	0.975318	-0.888756	0.917875	1.01467	0.411167	2.50396	1.01 (0.41- 2.50)	NA
PhenoAge	genus.RuminococcaceaeNK4A214group.id.11358.summary.txt.gz	Weighted mode	13	0.00421629	0.470672	0.993	-0.918301	0.926733	1.00423	0.399197	2.52624	1.00 (0.40- 2.53)	NA
PhenoAge	genus.RuminococcaceaeUCG002.id.11360.summary.txt.gz	MR Egger	22	-0.636152	0.440632	0.164299	-1.49979	0.227487	0.529325	0.223177	1.25544	0.53 (0.22- 1.26)	1
PhenoAge	genus.RuminococcaceaeUCG002.id.11360.summary.txt.gz	Weighted median	22	-0.121371	0.212859	0.568546	-0.538575	0.295833	0.885705	0.583579	1.34425	0.89 (0.58- 1.34)	1
PhenoAge	genus.RuminococcaceaeUCG002.id.11360.summary.txt.gz	Inverse variance weighted	22	-0.0455855	0.155808	0.769847	-0.350969	0.259798	0.955438	0.704005	1.29667	0.96 (0.70- 1.30)	0.964335
PhenoAge	genus.RuminococcaceaeUCG002.id.11360.summary.txt.gz	Simple mode	22	-0.247273	0.433163	0.574157	-1.09627	0.601726	0.780928	0.334114	1.82527	0.78 (0.33- 1.83)	NA
PhenoAge	genus.RuminococcaceaeUCG002.id.11360.summary.txt.gz	Weighted mode	22	-0.303933	0.408389	0.464988	-1.10437	0.496509	0.737911	0.331418	1.64298	0.74 (0.33- 1.64)	NA
PhenoAge	genus.RuminococcaceaeUCG003.id.11361.summary.txt.gz	MR Egger	12	0.0240815	0.664302	0.971796	-1.27795	1.32611	1.02437	0.278608	3.76637	1.02 (0.28- 3.77)	0.988408
PhenoAge	genus.RuminococcaceaeUCG003.id.11361.summary.txt.gz	Weighted median	12	0.279352	0.258771	0.280349	-0.227839	0.786543	1.32227	0.796253	2.19579	1.32 (0.80- 2.20)	1
PhenoAge	genus.RuminococcaceaeUCG003.id.11361.summary.txt.gz	Inverse variance weighted	12	0.0122467	0.197332	0.950514	-0.374524	0.399017	1.01232	0.687617	1.49036	1.01 (0.69- 1.49)	1
PhenoAge	genus.RuminococcaceaeUCG003.id.11361.summary.txt.gz	Simple mode	12	0.354856	0.420666	0.416884	-0.469649	1.17936	1.42597	0.625221	3.2523	1.43 (0.63- 3.25)	NA
PhenoAge	genus.RuminococcaceaeUCG003.id.11361.summary.txt.gz	Weighted mode	12	0.365202	0.412333	0.394731	-0.442971	1.17337	1.4408	0.642126	3.23289	1.44 (0.64- 3.23)	NA
PhenoAge	genus.RuminococcaceaeUCG004.id.11362.summary.txt.gz	MR Egger	10	-2.53129	1.03311	0.0399264	-4.55619	-0.506396	0.0795559	0.010502	0.602664	0.08 (0.01- 0.60)	1
PhenoAge	genus.RuminococcaceaeUCG004.id.11362.summary.txt.gz	Weighted median	10	-0.0870741	0.238556	0.715108	-0.554645	0.380496	0.916609	0.574276	1.46301	0.92 (0.57- 1.46)	1
PhenoAge	genus.RuminococcaceaeUCG004.id.11362.summary.txt.gz	Inverse variance weighted	10	-0.380546	0.194166	0.0500078	-0.761112	2e-05	0.683488	0.467147	1.00002	0.68 (0.47- 1.00)	0.595093
PhenoAge	genus.RuminococcaceaeUCG004.id.11362.summary.txt.gz	Simple mode	10	0.0606486	0.43344	0.891802	-0.788894	0.910191	1.06253	0.454347	2.4848	1.06 (0.45- 2.48)	NA
PhenoAge	genus.RuminococcaceaeUCG004.id.11362.summary.txt.gz	Weighted mode	10	0.0314752	0.436088	0.94404	-0.823257	0.886207	1.03198	0.439	2.42591	1.03 (0.44- 2.43)	NA
PhenoAge	genus.RuminococcaceaeUCG005.id.11363.summary.txt.gz	MR Egger	14	0.135521	0.563225	0.813914	-0.9684	1.23944	1.14513	0.37969	3.45369	1.15 (0.38- 3.45)	0.998513
PhenoAge	genus.RuminococcaceaeUCG005.id.11363.summary.txt.gz	Weighted median	14	-0.277444	0.27097	0.305886	-0.808546	0.253657	0.757718	0.445505	1.28873	0.76 (0.45- 1.29)	1
PhenoAge	genus.RuminococcaceaeUCG005.id.11363.summary.txt.gz	Inverse variance weighted	14	-0.152346	0.190729	0.42443	-0.526175	0.221482	0.858691	0.590861	1.24792	0.86 (0.59- 1.25)	1
PhenoAge	genus.RuminococcaceaeUCG005.id.11363.summary.txt.gz	Simple mode	14	-0.390894	0.412455	0.360554	-1.19931	0.417517	0.676452	0.301404	1.51819	0.68 (0.30- 1.52)	NA
PhenoAge	genus.RuminococcaceaeUCG005.id.11363.summary.txt.gz	Weighted mode	14	-0.300269	0.368441	0.429767	-1.02241	0.421876	0.740619	0.359726	1.52482	0.74 (0.36- 1.52)	NA
PhenoAge	genus.RuminococcaceaeUCG009.id.11366.summary.txt.gz	MR Egger	12	1.14785	0.644065	0.105051	-0.114516	2.41022	3.15141	0.891798	11.1364	3.15 (0.89- 11.14)	1
PhenoAge	genus.RuminococcaceaeUCG009.id.11366.summary.txt.gz	Weighted median	12	0.107253	0.193071	0.578547	-0.271167	0.485672	1.11322	0.762489	1.62527	1.11 (0.76- 1.63)	0.956209
PhenoAge	genus.RuminococcaceaeUCG009.id.11366.summary.txt.gz	Inverse variance weighted	12	0.0957211	0.147911	0.517534	-0.194185	0.385627	1.10045	0.823505	1.47054	1.10 (0.82- 1.47)	1
PhenoAge	genus.RuminococcaceaeUCG009.id.11366.summary.txt.gz	Simple mode	12	0.080665	0.359975	0.826799	-0.624886	0.786216	1.08401	0.535322	2.19508	1.08 (0.54- 2.20)	NA
PhenoAge	genus.RuminococcaceaeUCG009.id.11366.summary.txt.gz	Weighted mode	12	0.0743754	0.324387	0.822859	-0.561423	0.710174	1.07721	0.570397	2.03435	1.08 (0.57- 2.03)	NA
PhenoAge	genus.RuminococcaceaeUCG010.id.11367.summary.txt.gz	MR Egger	6	1.27324	0.903215	0.231437	-0.497057	3.04354	3.57242	0.608318	20.9795	3.57 (0.61- 20.98)	1
PhenoAge	genus.RuminococcaceaeUCG010.id.11367.summary.txt.gz	Weighted median	6	0.146043	0.332383	0.660384	-0.505427	0.797513	1.15725	0.603248	2.22001	1.16 (0.60- 2.22)	0.982321
PhenoAge	genus.RuminococcaceaeUCG010.id.11367.summary.txt.gz	Inverse variance weighted	6	0.138287	0.264765	0.601461	-0.380653	0.657227	1.14831	0.683415	1.92944	1.15 (0.68- 1.93)	1
PhenoAge	genus.RuminococcaceaeUCG010.id.11367.summary.txt.gz	Simple mode	6	0.110213	0.527046	0.842612	-0.922797	1.14322	1.11652	0.397406	3.13686	1.12 (0.40- 3.14)	NA
PhenoAge	genus.RuminococcaceaeUCG010.id.11367.summary.txt.gz	Weighted mode	6	0.0895876	0.509507	0.867325	-0.909045	1.08822	1.09372	0.402909	2.96899	1.09 (0.40- 2.97)	NA
PhenoAge	genus.RuminococcaceaeUCG011.id.11368.summary.txt.gz	MR Egger	8	-1.44877	0.630965	0.0614269	-2.68546	-0.212075	0.23486	0.0681901	0.808904	0.23 (0.07- 0.81)	1
PhenoAge	genus.RuminococcaceaeUCG011.id.11368.summary.txt.gz	Weighted median	8	-0.110877	0.164287	0.499741	-0.43288	0.211126	0.895049	0.648638	1.23507	0.90 (0.65- 1.24)	1
PhenoAge	genus.RuminococcaceaeUCG011.id.11368.summary.txt.gz	Inverse variance weighted	8	-0.178113	0.144053	0.216295	-0.460456	0.104231	0.836848	0.630996	1.10986	0.84 (0.63- 1.11)	0.857971
PhenoAge	genus.RuminococcaceaeUCG011.id.11368.summary.txt.gz	Simple mode	8	-0.0904268	0.24644	0.724511	-0.57345	0.392597	0.913541	0.563578	1.48082	0.91 (0.56- 1.48)	NA
PhenoAge	genus.RuminococcaceaeUCG011.id.11368.summary.txt.gz	Weighted mode	8	-0.0865616	0.239042	0.727948	-0.555084	0.381961	0.917079	0.574024	1.46515	0.92 (0.57- 1.47)	NA
PhenoAge	genus.RuminococcaceaeUCG013.id.11370.summary.txt.gz	MR Egger	12	-0.72035	0.587325	0.248109	-1.87151	0.430808	0.486582	0.153892	1.5385	0.49 (0.15- 1.54)	1
PhenoAge	genus.RuminococcaceaeUCG013.id.11370.summary.txt.gz	Weighted median	12	0.0181852	0.301412	0.95189	-0.572582	0.608952	1.01835	0.564067	1.8385	1.02 (0.56- 1.84)	1
PhenoAge	genus.RuminococcaceaeUCG013.id.11370.summary.txt.gz	Inverse variance weighted	12	0.0252741	0.223638	0.91002	-0.413057	0.463605	1.0256	0.661625	1.58979	1.03 (0.66- 1.59)	1
PhenoAge	genus.RuminococcaceaeUCG013.id.11370.summary.txt.gz	Simple mode	12	-0.117009	0.48209	0.812694	-1.06191	0.827888	0.889577	0.345796	2.28848	0.89 (0.35- 2.29)	NA
PhenoAge	genus.RuminococcaceaeUCG013.id.11370.summary.txt.gz	Weighted mode	12	-0.0561009	0.412332	0.894234	-0.864271	0.752069	0.945444	0.421359	2.12139	0.95 (0.42- 2.12)	NA
PhenoAge	genus.RuminococcaceaeUCG014.id.11371.summary.txt.gz	MR Egger	11	-0.591146	0.588571	0.341435	-1.74475	0.562452	0.553692	0.174689	1.75497	0.55 (0.17- 1.75)	1
PhenoAge	genus.RuminococcaceaeUCG014.id.11371.summary.txt.gz	Weighted median	11	-0.128148	0.263941	0.627309	-0.645473	0.389176	0.879723	0.524415	1.47576	0.88 (0.52- 1.48)	0.99533
PhenoAge	genus.RuminococcaceaeUCG014.id.11371.summary.txt.gz	Inverse variance weighted	11	0.0925549	0.207223	0.655132	-0.313602	0.498712	1.09697	0.73081	1.6466	1.10 (0.73- 1.65)	1
PhenoAge	genus.RuminococcaceaeUCG014.id.11371.summary.txt.gz	Simple mode	11	-0.267798	0.531988	0.625592	-1.31049	0.774898	0.765062	0.269687	2.17037	0.77 (0.27- 2.17)	NA
PhenoAge	genus.RuminococcaceaeUCG014.id.11371.summary.txt.gz	Weighted mode	11	-0.312861	0.483154	0.531867	-1.25984	0.63412	0.731351	0.283699	1.88536	0.73 (0.28- 1.89)	NA
PhenoAge	genus.Ruminococcus1.id.11373.summary.txt.gz	MR Egger	10	-0.0541056	0.623095	0.932938	-1.27537	1.16716	0.947332	0.279327	3.21285	0.95 (0.28- 3.21)	1
PhenoAge	genus.Ruminococcus1.id.11373.summary.txt.gz	Weighted median	10	-0.34829	0.307823	0.25786	-0.951623	0.255043	0.705894	0.386114	1.29052	0.71 (0.39- 1.29)	1
PhenoAge	genus.Ruminococcus1.id.11373.summary.txt.gz	Inverse variance weighted	10	-0.406581	0.230116	0.0772533	-0.857608	0.0444468	0.665923	0.424175	1.04545	0.67 (0.42- 1.05)	0.574571
PhenoAge	genus.Ruminococcus1.id.11373.summary.txt.gz	Simple mode	10	-0.366413	0.484311	0.468651	-1.31566	0.582836	0.693216	0.268297	1.79111	0.69 (0.27- 1.79)	NA
PhenoAge	genus.Ruminococcus1.id.11373.summary.txt.gz	Weighted mode	10	-0.349582	0.474909	0.480413	-1.2804	0.581239	0.704983	0.277925	1.78825	0.70 (0.28- 1.79)	NA
PhenoAge	genus.Ruminococcus2.id.11374.summary.txt.gz	MR Egger	15	-0.134926	0.485407	0.785411	-1.08632	0.816472	0.873781	0.337455	2.2625	0.87 (0.34- 2.26)	0.994297
PhenoAge	genus.Ruminococcus2.id.11374.summary.txt.gz	Weighted median	15	-0.156956	0.250119	0.530314	-0.647191	0.333278	0.854741	0.523514	1.39553	0.85 (0.52- 1.40)	1
PhenoAge	genus.Ruminococcus2.id.11374.summary.txt.gz	Inverse variance weighted	15	-0.143337	0.181368	0.429348	-0.498818	0.212145	0.866462	0.607248	1.23633	0.87 (0.61- 1.24)	0.982547
PhenoAge	genus.Ruminococcus2.id.11374.summary.txt.gz	Simple mode	15	-0.179833	0.446479	0.693192	-1.05493	0.695265	0.835409	0.348216	2.00424	0.84 (0.35- 2.00)	NA
PhenoAge	genus.Ruminococcus2.id.11374.summary.txt.gz	Weighted mode	15	-0.0895582	0.433099	0.839156	-0.938433	0.759317	0.914335	0.39124	2.13682	0.91 (0.39- 2.14)	NA
PhenoAge	genus.Sellimonas.id.14369.summary.txt.gz	MR Egger	9	0.459535	0.650343	0.502648	-0.815137	1.73421	1.58334	0.442579	5.66443	1.58 (0.44- 5.66)	1
PhenoAge	genus.Sellimonas.id.14369.summary.txt.gz	Weighted median	9	0.138008	0.143854	0.337379	-0.143947	0.419962	1.14798	0.865934	1.5219	1.15 (0.87- 1.52)	1
PhenoAge	genus.Sellimonas.id.14369.summary.txt.gz	Inverse variance weighted	9	0.154925	0.114085	0.174472	-0.0686826	0.378533	1.16757	0.933623	1.46014	1.17 (0.93- 1.46)	0.830489
PhenoAge	genus.Sellimonas.id.14369.summary.txt.gz	Simple mode	9	0.133378	0.216262	0.554546	-0.290496	0.557251	1.14268	0.747893	1.74587	1.14 (0.75- 1.75)	NA
PhenoAge	genus.Sellimonas.id.14369.summary.txt.gz	Weighted mode	9	0.124988	0.213111	0.573716	-0.292709	0.542685	1.13314	0.74624	1.72062	1.13 (0.75- 1.72)	NA
PhenoAge	genus.Senegalimassilia.id.11160.summary.txt.gz	MR Egger	5	1.05788	0.739067	0.24772	-0.390695	2.50645	2.88025	0.676586	12.2613	2.88 (0.68- 12.26)	1
PhenoAge	genus.Senegalimassilia.id.11160.summary.txt.gz	Weighted median	5	0.0255187	0.27095	0.924965	-0.505544	0.556581	1.02585	0.603177	1.7447	1.03 (0.60- 1.74)	1
PhenoAge	genus.Senegalimassilia.id.11160.summary.txt.gz	Inverse variance weighted	5	0.0836313	0.217158	0.70015	-0.341998	0.509261	1.08723	0.71035	1.66406	1.09 (0.71- 1.66)	1
PhenoAge	genus.Senegalimassilia.id.11160.summary.txt.gz	Simple mode	5	-0.166469	0.377061	0.681673	-0.905508	0.57257	0.846649	0.404336	1.77282	0.85 (0.40- 1.77)	NA
PhenoAge	genus.Senegalimassilia.id.11160.summary.txt.gz	Weighted mode	5	-0.149701	0.402935	0.729089	-0.939452	0.640051	0.860966	0.390842	1.89658	0.86 (0.39- 1.90)	NA
PhenoAge	genus.Slackia.id.825.summary.txt.gz	MR Egger	6	0.927029	1.56893	0.586381	-2.14807	4.00213	2.52699	0.116709	54.7147	2.53 (0.12- 54.71)	1
PhenoAge	genus.Slackia.id.825.summary.txt.gz	Weighted median	6	-0.0247344	0.268985	0.926734	-0.551944	0.502475	0.975569	0.575829	1.65281	0.98 (0.58- 1.65)	1
PhenoAge	genus.Slackia.id.825.summary.txt.gz	Inverse variance weighted	6	-0.156856	0.254437	0.537576	-0.655554	0.341841	0.854827	0.519154	1.40754	0.85 (0.52- 1.41)	1
PhenoAge	genus.Slackia.id.825.summary.txt.gz	Simple mode	6	0.101483	0.409229	0.814007	-0.700606	0.903573	1.10681	0.496285	2.46841	1.11 (0.50- 2.47)	NA
PhenoAge	genus.Slackia.id.825.summary.txt.gz	Weighted mode	6	0.167811	0.427248	0.710675	-0.669596	1.00522	1.18271	0.511916	2.7325	1.18 (0.51- 2.73)	NA
PhenoAge	genus.Streptococcus.id.1853.summary.txt.gz	MR Egger	15	0.717955	0.812092	0.392709	-0.873745	2.30966	2.05024	0.417386	10.071	2.05 (0.42- 10.07)	1
PhenoAge	genus.Streptococcus.id.1853.summary.txt.gz	Weighted median	15	0.123432	0.265833	0.642419	-0.397602	0.644465	1.13137	0.67193	1.90497	1.13 (0.67- 1.90)	0.992829
PhenoAge	genus.Streptococcus.id.1853.summary.txt.gz	Inverse variance weighted	15	0.179731	0.221069	0.416213	-0.253564	0.613025	1.19689	0.77603	1.84601	1.20 (0.78- 1.85)	1
PhenoAge	genus.Streptococcus.id.1853.summary.txt.gz	Simple mode	15	0.365613	0.460244	0.440228	-0.536466	1.26769	1.4414	0.584811	3.55264	1.44 (0.58- 3.55)	NA
PhenoAge	genus.Streptococcus.id.1853.summary.txt.gz	Weighted mode	15	0.419064	0.4201	0.335436	-0.404333	1.24246	1.52054	0.667422	3.46413	1.52 (0.67- 3.46)	NA
PhenoAge	genus.Subdoligranulum.id.2070.summary.txt.gz	MR Egger	11	-0.0925956	0.58163	0.877026	-1.23259	1.0474	0.911562	0.291537	2.85023	0.91 (0.29- 2.85)	0.993963
PhenoAge	genus.Subdoligranulum.id.2070.summary.txt.gz	Weighted median	11	0.176384	0.294718	0.549517	-0.401264	0.754032	1.1929	0.669474	2.12555	1.19 (0.67- 2.13)	1
PhenoAge	genus.Subdoligranulum.id.2070.summary.txt.gz	Inverse variance weighted	11	0.0996703	0.223301	0.655345	-0.338	0.537341	1.10481	0.713195	1.71145	1.10 (0.71- 1.71)	1
PhenoAge	genus.Subdoligranulum.id.2070.summary.txt.gz	Simple mode	11	0.258853	0.428111	0.558887	-0.580245	1.09795	1.29544	0.559761	2.99802	1.30 (0.56- 3.00)	NA
PhenoAge	genus.Subdoligranulum.id.2070.summary.txt.gz	Weighted mode	11	0.239551	0.416347	0.577762	-0.576489	1.05559	1.27068	0.561867	2.87367	1.27 (0.56- 2.87)	NA
PhenoAge	genus.Sutterella.id.2896.summary.txt.gz	MR Egger	12	0.222752	1.21216	0.857871	-2.15308	2.59859	1.24951	0.116126	13.4447	1.25 (0.12- 13.44)	1
PhenoAge	genus.Sutterella.id.2896.summary.txt.gz	Weighted median	12	0.0598298	0.284232	0.83328	-0.497264	0.616924	1.06166	0.608192	1.85322	1.06 (0.61- 1.85)	0.991603
PhenoAge	genus.Sutterella.id.2896.summary.txt.gz	Inverse variance weighted	12	0.0138961	0.239319	0.953697	-0.455169	0.482961	1.01399	0.634341	1.62087	1.01 (0.63- 1.62)	0.995526
PhenoAge	genus.Sutterella.id.2896.summary.txt.gz	Simple mode	12	-0.0211575	0.517341	0.968111	-1.03514	0.99283	0.979065	0.355175	2.69886	0.98 (0.36- 2.70)	NA
PhenoAge	genus.Sutterella.id.2896.summary.txt.gz	Weighted mode	12	-0.042055	0.49702	0.934088	-1.01621	0.932104	0.958817	0.361963	2.53985	0.96 (0.36- 2.54)	NA
PhenoAge	genus.Terrisporobacter.id.11348.summary.txt.gz	MR Egger	5	0.640649	0.551137	0.329135	-0.439579	1.72088	1.89771	0.644308	5.58942	1.90 (0.64- 5.59)	1
PhenoAge	genus.Terrisporobacter.id.11348.summary.txt.gz	Weighted median	5	-0.063425	0.24967	0.799468	-0.552778	0.425928	0.938544	0.575349	1.53101	0.94 (0.58- 1.53)	0.980791
PhenoAge	genus.Terrisporobacter.id.11348.summary.txt.gz	Inverse variance weighted	5	0.0067396	0.203252	0.973548	-0.391635	0.405114	1.00676	0.675951	1.49947	1.01 (0.68- 1.50)	0.981798
PhenoAge	genus.Terrisporobacter.id.11348.summary.txt.gz	Simple mode	5	-0.260668	0.362151	0.511476	-0.970484	0.449149	0.770537	0.3789	1.56698	0.77 (0.38- 1.57)	NA
PhenoAge	genus.Terrisporobacter.id.11348.summary.txt.gz	Weighted mode	5	-0.207155	0.331325	0.565719	-0.856551	0.442242	0.812894	0.424624	1.55619	0.81 (0.42- 1.56)	NA
PhenoAge	genus.Turicibacter.id.2162.summary.txt.gz	MR Egger	10	0.540839	0.850469	0.542582	-1.12608	2.20776	1.71745	0.324302	9.09531	1.72 (0.32- 9.10)	1
PhenoAge	genus.Turicibacter.id.2162.summary.txt.gz	Weighted median	10	-0.308747	0.240827	0.199833	-0.780767	0.163274	0.734367	0.458054	1.17736	0.73 (0.46- 1.18)	1
PhenoAge	genus.Turicibacter.id.2162.summary.txt.gz	Inverse variance weighted	10	-0.167687	0.196815	0.39421	-0.553444	0.218069	0.845618	0.574966	1.24367	0.85 (0.57- 1.24)	1
PhenoAge	genus.Turicibacter.id.2162.summary.txt.gz	Simple mode	10	-0.345974	0.356856	0.357624	-1.04541	0.353463	0.707531	0.351547	1.42399	0.71 (0.35- 1.42)	NA
PhenoAge	genus.Turicibacter.id.2162.summary.txt.gz	Weighted mode	10	-0.345974	0.360966	0.362866	-1.05347	0.36152	0.707531	0.348726	1.43551	0.71 (0.35- 1.44)	NA
PhenoAge	genus.Tyzzerella3.id.11335.summary.txt.gz	MR Egger	13	0.536294	0.636033	0.417083	-0.710331	1.78292	1.70966	0.491481	5.94719	1.71 (0.49- 5.95)	0.973194
PhenoAge	genus.Tyzzerella3.id.11335.summary.txt.gz	Weighted median	13	0.309891	0.162875	0.0570889	-0.00934422	0.629126	1.36328	0.990699	1.87597	1.36 (0.99- 1.88)	1
PhenoAge	genus.Tyzzerella3.id.11335.summary.txt.gz	Inverse variance weighted	13	0.328764	0.117197	0.000502818	0.0990576	0.55847	1.38925	1.10413	1.748	1.39 (1.10- 1.75)	0.0299177
PhenoAge	genus.Tyzzerella3.id.11335.summary.txt.gz	Simple mode	13	0.231237	0.281905	0.428059	-0.321298	0.783771	1.26016	0.725207	2.18971	1.26 (0.73- 2.19)	NA
PhenoAge	genus.Tyzzerella3.id.11335.summary.txt.gz	Weighted mode	13	0.211357	0.276251	0.459	-0.330094	0.752809	1.23535	0.718856	2.12295	1.24 (0.72- 2.12)	NA
PhenoAge	genus.Veillonella.id.2198.summary.txt.gz	MR Egger	7	0.62752	1.74335	0.733589	-2.78945	4.04449	1.87296	0.0614551	57.082	1.87 (0.06- 57.08)	1
PhenoAge	genus.Veillonella.id.2198.summary.txt.gz	Weighted median	7	0.207983	0.282436	0.461495	-0.345592	0.761557	1.23119	0.707801	2.14161	1.23 (0.71- 2.14)	1
PhenoAge	genus.Veillonella.id.2198.summary.txt.gz	Inverse variance weighted	7	0.167079	0.216791	0.44089	-0.257832	0.59199	1.18185	0.772725	1.80758	1.18 (0.77- 1.81)	0.989922
PhenoAge	genus.Veillonella.id.2198.summary.txt.gz	Simple mode	7	0.215015	0.44266	0.644385	-0.6526	1.08263	1.23988	0.52069	2.95243	1.24 (0.52- 2.95)	NA
PhenoAge	genus.Veillonella.id.2198.summary.txt.gz	Weighted mode	7	0.215015	0.444559	0.645773	-0.65632	1.08635	1.23988	0.518757	2.96344	1.24 (0.52- 2.96)	NA
PhenoAge	genus.Victivallis.id.2256.summary.txt.gz	MR Egger	10	-0.152874	0.793619	0.85205	-1.70837	1.40262	0.858238	0.181161	4.06584	0.86 (0.18- 4.07)	1
PhenoAge	genus.Victivallis.id.2256.summary.txt.gz	Weighted median	10	0.0092809	0.136517	0.945799	-0.258293	0.276855	1.00932	0.772369	1.31898	1.01 (0.77- 1.32)	1
PhenoAge	genus.Victivallis.id.2256.summary.txt.gz	Inverse variance weighted	10	0.0440484	0.10799	0.683351	-0.167611	0.255708	1.04503	0.845683	1.29138	1.05 (0.85- 1.29)	1
PhenoAge	genus.Victivallis.id.2256.summary.txt.gz	Simple mode	10	0.235843	0.229094	0.330136	-0.213182	0.684868	1.26597	0.808009	1.98351	1.27 (0.81- 1.98)	NA
PhenoAge	genus.Victivallis.id.2256.summary.txt.gz	Weighted mode	10	-0.126714	0.22803	0.591966	-0.573653	0.320225	0.880986	0.563464	1.37744	0.88 (0.56- 1.38)	NA
MR-PRESSO results of gut microbiota and PhenoAge
exposure	Outcome	Exposure	MR.Analysis	Causal.Estimate	Sd	T.stat	P.value	se	global_test_p	outliers
genus..Clostridiuminnocuumgroup.id.14397.summary.txt.gz	PhenoAge	beta.exposure	Raw	0.229366	0.128346	1.78709	0.111735	0.144215	NA	NA
		beta.exposure	Outlier-corrected	NA	NA	NA	NA	NA	NA	NA
		NA	NA	NA	NA	NA	NA	NA	0.472	NA
genus..Eubacteriumbrachygroup.id.11296.summary.txt.gz	PhenoAge	beta.exposure	Raw	-0.0283618	0.132038	-0.2148	0.834711	0.135922	NA	NA
		beta.exposure	Outlier-corrected	NA	NA	NA	NA	NA	NA	NA
		NA	NA	NA	NA	NA	NA	NA	0.344	NA
genus..Eubacteriumcoprostanoligenesgroup.id.11375.summary.txt.gz	PhenoAge	beta.exposure	Raw	0.222441	0.221487	1.00431	0.335053	0.230752	NA	NA
		beta.exposure	Outlier-corrected	NA	NA	NA	NA	NA	NA	NA
		NA	NA	NA	NA	NA	NA	NA	0.406	NA
genus..Eubacteriumeligensgroup.id.14372.summary.txt.gz	PhenoAge	beta.exposure	Raw	0.21911	0.124496	1.75999	0.128898	0.144297	NA	NA
		beta.exposure	Outlier-corrected	NA	NA	NA	NA	NA	NA	NA
		NA	NA	NA	NA	NA	NA	NA	0.971	NA
genus..Eubacteriumfissicatenagroup.id.14373.summary.txt.gz	PhenoAge	beta.exposure	Raw	0.187076	0.143143	1.30692	0.227555	0.155034	NA	NA
		beta.exposure	Outlier-corrected	NA	NA	NA	NA	NA	NA	NA
		NA	NA	NA	NA	NA	NA	NA	0.25	NA
genus..Eubacteriumhalliigroup.id.11338.summary.txt.gz	PhenoAge	beta.exposure	Raw	-0.0505607	0.170381	-0.296751	0.770726	0.173494	NA	NA
		beta.exposure	Outlier-corrected	NA	NA	NA	NA	NA	NA	NA
		NA	NA	NA	NA	NA	NA	NA	0.521	NA
genus..Eubacteriumnodatumgroup.id.11297.summary.txt.gz	PhenoAge	beta.exposure	Raw	0.0359455	0.103278	0.348046	0.735021	0.106205	NA	NA
		beta.exposure	Outlier-corrected	NA	NA	NA	NA	NA	NA	NA
		NA	NA	NA	NA	NA	NA	NA	0.435	NA
genus..Eubacteriumoxidoreducensgroup.id.11339.summary.txt.gz	PhenoAge	beta.exposure	Raw	0.214471	0.228307	0.939394	0.400715	0.255217	NA	NA
		beta.exposure	Outlier-corrected	NA	NA	NA	NA	NA	NA	NA
		NA	NA	NA	NA	NA	NA	NA	0.305	NA
genus..Eubacteriumrectalegroup.id.14374.summary.txt.gz	PhenoAge	beta.exposure	Raw	-0.0281395	0.256484	-0.109713	0.915716	0.265891	NA	NA
		beta.exposure	Outlier-corrected	NA	NA	NA	NA	NA	NA	NA
		NA	NA	NA	NA	NA	NA	NA	0.515	NA
genus..Eubacteriumruminantiumgroup.id.11340.summary.txt.gz	PhenoAge	beta.exposure	Raw	-0.0917189	0.149464	-0.61365	0.547571	0.152508	NA	NA
		beta.exposure	Outlier-corrected	NA	NA	NA	NA	NA	NA	NA
		NA	NA	NA	NA	NA	NA	NA	0.068	NA
genus..Eubacteriumventriosumgroup.id.11341.summary.txt.gz	PhenoAge	beta.exposure	Raw	0.0221609	0.225169	0.0984189	0.922995	0.229262	NA	NA
		beta.exposure	Outlier-corrected	NA	NA	NA	NA	NA	NA	NA
		NA	NA	NA	NA	NA	NA	NA	0.17	NA
genus..Eubacteriumxylanophilumgroup.id.14375.summary.txt.gz	PhenoAge	beta.exposure	Raw	-0.295182	0.174919	-1.68753	0.129981	0.194946	NA	NA
		beta.exposure	Outlier-corrected	NA	NA	NA	NA	NA	NA	NA
		NA	NA	NA	NA	NA	NA	NA	0.814	NA
genus..Ruminococcusgauvreauiigroup.id.11342.summary.txt.gz	PhenoAge	beta.exposure	Raw	0.0709332	0.205745	0.344762	0.737414	0.211564	NA	NA
		beta.exposure	Outlier-corrected	NA	NA	NA	NA	NA	NA	NA
		NA	NA	NA	NA	NA	NA	NA	0.438	NA
genus..Ruminococcusgnavusgroup.id.14376.summary.txt.gz	PhenoAge	beta.exposure	Raw	0.0308712	0.0981348	0.314579	0.758967	0.100611	NA	NA
		beta.exposure	Outlier-corrected	NA	NA	NA	NA	NA	NA	NA
		NA	NA	NA	NA	NA	NA	NA	0.891	NA
genus..Ruminococcustorquesgroup.id.14377.summary.txt.gz	PhenoAge	beta.exposure	Raw	-0.547568	0.237621	-2.30437	0.0501277	0.279532	NA	NA
		beta.exposure	Outlier-corrected	NA	NA	NA	NA	NA	NA	NA
		NA	NA	NA	NA	NA	NA	NA	0.533	NA
genus.Actinomyces.id.423.summary.txt.gz	PhenoAge	beta.exposure	Raw	-0.126713	0.214675	-0.590252	0.576561	0.226915	NA	NA
		beta.exposure	Outlier-corrected	NA	NA	NA	NA	NA	NA	NA
		NA	NA	NA	NA	NA	NA	NA	0.24	NA
genus.Adlercreutzia.id.812.summary.txt.gz	PhenoAge	beta.exposure	Raw	-0.154618	0.159029	-0.972264	0.363309	0.170082	NA	NA
		beta.exposure	Outlier-corrected	NA	NA	NA	NA	NA	NA	NA
		NA	NA	NA	NA	NA	NA	NA	0.713	NA
genus.Akkermansia.id.4037.summary.txt.gz	PhenoAge	beta.exposure	Raw	0.239464	0.189248	1.26534	0.237524	0.20273	NA	NA
		beta.exposure	Outlier-corrected	NA	NA	NA	NA	NA	NA	NA
		NA	NA	NA	NA	NA	NA	NA	0.521	NA
genus.Alistipes.id.968.summary.txt.gz	PhenoAge	beta.exposure	Raw	0.0689669	0.194753	0.354124	0.728923	0.199005	NA	NA
		beta.exposure	Outlier-corrected	NA	NA	NA	NA	NA	NA	NA
		NA	NA	NA	NA	NA	NA	NA	0.651	NA
genus.Allisonella.id.2174.summary.txt.gz	PhenoAge	beta.exposure	Raw	0.0213715	0.241514	0.0884897	0.931966	0.250335	NA	NA
		beta.exposure	Outlier-corrected	-0.0429473	0.0865093	-0.496447	0.640631	0.0920004	NA	NA
		NA	NA	NA	NA	NA	NA	NA	<0.001	NA
		NA	NA	NA	NA	NA	NA	NA	NA	rs6742198
		NA	NA	NA	NA	NA	NA	NA	NA	rs76904847
genus.Alloprevotella.id.961.summary.txt.gz	PhenoAge	beta.exposure	Raw	0.0547044	0.107839	0.50728	0.633534	0.114742	NA	NA
		beta.exposure	Outlier-corrected	NA	NA	NA	NA	NA	NA	NA
		NA	NA	NA	NA	NA	NA	NA	0.674	NA
genus.Anaerofilum.id.2053.summary.txt.gz	PhenoAge	beta.exposure	Raw	0.0460405	0.0859069	0.535934	0.603719	0.0886998	NA	NA
		beta.exposure	Outlier-corrected	NA	NA	NA	NA	NA	NA	NA
		NA	NA	NA	NA	NA	NA	NA	0.903	NA
genus.Anaerostipes.id.1991.summary.txt.gz	PhenoAge	beta.exposure	Raw	0.307938	0.318766	0.96603	0.353095	0.331614	NA	NA
		beta.exposure	Outlier-corrected	NA	NA	NA	NA	NA	NA	NA
		NA	NA	NA	NA	NA	NA	NA	0.013	NA
		NA	NA	NA	NA	NA	NA	NA	NA	NA
genus.Anaerotruncus.id.2054.summary.txt.gz	PhenoAge	beta.exposure	Raw	0.165151	0.23786	0.694321	0.500702	0.245255	NA	NA
		beta.exposure	Outlier-corrected	NA	NA	NA	NA	NA	NA	NA
		NA	NA	NA	NA	NA	NA	NA	0.221	NA
genus.Bacteroides.id.918.summary.txt.gz	PhenoAge	beta.exposure	Raw	0.507393	0.259336	1.95651	0.0861216	0.295645	NA	NA
		beta.exposure	Outlier-corrected	NA	NA	NA	NA	NA	NA	NA
		NA	NA	NA	NA	NA	NA	NA	0.464	NA
		JeukL4	rwFeCT		PhenoAge	0.0114907	0.00038326	TRUE	3.04245e-20
		JeukL4	rwFeCT	PhenoAge	genus.Bacteroides.id.918.summary.txt.gz	9	0.507393	0.263853	0.0544788	0.394503
genus.Barnesiella.id.944.summary.txt.gz	PhenoAge	beta.exposure	Raw	0.126751	0.222331	0.570101	0.578329	0.228041	NA	NA
		beta.exposure	Outlier-corrected	NA	NA	NA	NA	NA	NA	NA
		NA	NA	NA	NA	NA	NA	NA	0.175	NA
		BTlu8z	MhNOJh		PhenoAge	0.0236833	0.000646642	TRUE	5.96758e-35
		BTlu8z	MhNOJh	PhenoAge	genus.Barnesiella.id.944.summary.txt.gz	14	0.126751	0.222331	0.568609	0.251147
genus.Bifidobacterium.id.436.summary.txt.gz	PhenoAge	beta.exposure	Raw	-0.0722961	0.195383	-0.370023	0.717814	0.200055	NA	NA
		beta.exposure	Outlier-corrected	NA	NA	NA	NA	NA	NA	NA
		NA	NA	NA	NA	NA	NA	NA	0.366	NA
		A7LkWw	9E5uk2		PhenoAge	0.0276702	0.000496226	TRUE	3.38119e-44
		A7LkWw	9E5uk2	PhenoAge	genus.Bifidobacterium.id.436.summary.txt.gz	13	-0.0722961	0.195383	0.711366	-0.160664
genus.Bilophila.id.3170.summary.txt.gz	PhenoAge	beta.exposure	Raw	-0.145395	0.207435	-0.700915	0.496723	0.213924	NA	NA
		beta.exposure	Outlier-corrected	NA	NA	NA	NA	NA	NA	NA
		NA	NA	NA	NA	NA	NA	NA	0.336	NA
		JeukL4	rwFeCT		PhenoAge	0.0217616	0.000506317	TRUE	8.11146e-32
		JeukL4	rwFeCT	PhenoAge	genus.Bilophila.id.3170.summary.txt.gz	13	-0.145395	0.207435	0.483356	-0.0208346
genus.Blautia.id.1992.summary.txt.gz	PhenoAge	beta.exposure	Raw	0.0410386	0.197272	0.208031	0.838694	0.2016	NA	NA
		beta.exposure	Outlier-corrected	NA	NA	NA	NA	NA	NA	NA
		NA	NA	NA	NA	NA	NA	NA	0.49	NA
genus.Butyricicoccus.id.2055.summary.txt.gz	PhenoAge	beta.exposure	Raw	0.0730452	0.394701	0.185065	0.858426	0.409496	NA	NA
		beta.exposure	Outlier-corrected	0.0934474	0.315298	0.296378	0.778857	0.33278	NA	NA
		NA	NA	NA	NA	NA	NA	NA	0.004	NA
		NA	NA	NA	NA	NA	NA	NA	NA	rs4962426
		NA	NA	NA	NA	NA	NA	NA	NA	rs62478070
genus.Butyricimonas.id.945.summary.txt.gz	PhenoAge	beta.exposure	Raw	0.0090668	0.174302	0.0520179	0.95937	0.177977	NA	NA
		beta.exposure	Outlier-corrected	NA	NA	NA	NA	NA	NA	NA
		NA	NA	NA	NA	NA	NA	NA	0.39	NA
genus.Butyrivibrio.id.1993.summary.txt.gz	PhenoAge	beta.exposure	Raw	0.0735667	0.0810647	0.907505	0.379496	0.0837102	NA	NA
		beta.exposure	Outlier-corrected	NA	NA	NA	NA	NA	NA	NA
		NA	NA	NA	NA	NA	NA	NA	0.711	NA
		JeukL4	rwFeCT		PhenoAge	0.0948844	0.000383161	TRUE	3.94618e-61
		JeukL4	rwFeCT	PhenoAge	genus.Butyrivibrio.id.1993.summary.txt.gz	15	0.0735667	0.0926345	0.427102	0.0226341
genus.CandidatusSoleaferrea.id.11350.summary.txt.gz	PhenoAge	beta.exposure	Raw	0.0806289	0.178324	0.452149	0.66317	0.185123	NA	NA
		beta.exposure	Outlier-corrected	NA	NA	NA	NA	NA	NA	NA
		NA	NA	NA	NA	NA	NA	NA	0.261	NA
genus.Catenibacterium.id.2153.summary.txt.gz	PhenoAge	beta.exposure	Raw	0.189907	0.234579	0.809566	0.463597	0.259105	NA	NA
		beta.exposure	Outlier-corrected	NA	NA	NA	NA	NA	NA	NA
		NA	NA	NA	NA	NA	NA	NA	0.076	NA
genus.ChristensenellaceaeR.7group.id.11283.summary.txt.gz	PhenoAge	beta.exposure	Raw	0.478071	0.221358	2.15971	0.0628174	0.256961	NA	NA
		beta.exposure	Outlier-corrected	NA	NA	NA	NA	NA	NA	NA
		NA	NA	NA	NA	NA	NA	NA	0.662	NA
genus.Clostridiumsensustricto1.id.1873.summary.txt.gz	PhenoAge	beta.exposure	Raw	0.0860219	0.190628	0.451254	0.667657	0.200347	NA	NA
		beta.exposure	Outlier-corrected	NA	NA	NA	NA	NA	NA	NA
		NA	NA	NA	NA	NA	NA	NA	0.656	NA
genus.Collinsella.id.815.summary.txt.gz	PhenoAge	beta.exposure	Raw	-0.119378	0.210214	-0.567888	0.585692	0.219006	NA	NA
		beta.exposure	Outlier-corrected	NA	NA	NA	NA	NA	NA	NA
		NA	NA	NA	NA	NA	NA	NA	0.583	NA
genus.Coprobacter.id.949.summary.txt.gz	PhenoAge	beta.exposure	Raw	-0.0600132	0.137001	-0.438049	0.670662	0.141128	NA	NA
		beta.exposure	Outlier-corrected	NA	NA	NA	NA	NA	NA	NA
		NA	NA	NA	NA	NA	NA	NA	0.512	NA
genus.Coprococcus1.id.11301.summary.txt.gz	PhenoAge	beta.exposure	Raw	0.177732	0.207717	0.855647	0.410444	0.215927	NA	NA
		beta.exposure	Outlier-corrected	NA	NA	NA	NA	NA	NA	NA
		NA	NA	NA	NA	NA	NA	NA	0.478	NA
genus.Coprococcus2.id.11302.summary.txt.gz	PhenoAge	beta.exposure	Raw	-0.327887	0.195936	-1.67344	0.138156	0.221143	NA	NA
		beta.exposure	Outlier-corrected	NA	NA	NA	NA	NA	NA	NA
		NA	NA	NA	NA	NA	NA	NA	0.662	NA
genus.Coprococcus3.id.11303.summary.txt.gz	PhenoAge	beta.exposure	Raw	-0.169923	0.151185	-1.12394	0.29363	0.161802	NA	NA
		beta.exposure	Outlier-corrected	NA	NA	NA	NA	NA	NA	NA
		NA	NA	NA	NA	NA	NA	NA	0.944	NA
genus.DefluviitaleaceaeUCG011.id.11287.summary.txt.gz	PhenoAge	beta.exposure	Raw	0.141019	0.19035	0.74084	0.479968	0.199643	NA	NA
		beta.exposure	Outlier-corrected	NA	NA	NA	NA	NA	NA	NA
		NA	NA	NA	NA	NA	NA	NA	0.349	NA
genus.Desulfovibrio.id.3173.summary.txt.gz	PhenoAge	beta.exposure	Raw	0.0971592	0.196866	0.49353	0.633458	0.203745	NA	NA
		beta.exposure	Outlier-corrected	NA	NA	NA	NA	NA	NA	NA
		NA	NA	NA	NA	NA	NA	NA	0.332	NA
genus.Dialister.id.2183.summary.txt.gz	PhenoAge	beta.exposure	Raw	0.0315382	0.164474	0.191751	0.851775	0.168785	NA	NA
		beta.exposure	Outlier-corrected	NA	NA	NA	NA	NA	NA	NA
		NA	NA	NA	NA	NA	NA	NA	0.725	NA
genus.Dorea.id.1997.summary.txt.gz	PhenoAge	beta.exposure	Raw	0.52297	0.218075	2.39812	0.0400209	0.254668	NA	NA
		beta.exposure	Outlier-corrected	NA	NA	NA	NA	NA	NA	NA
		NA	NA	NA	NA	NA	NA	NA	0.6	NA
genus.Eggerthella.id.819.summary.txt.gz	PhenoAge	beta.exposure	Raw	-0.0959445	0.140981	-0.680552	0.511604	0.146181	NA	NA
		beta.exposure	Outlier-corrected	NA	NA	NA	NA	NA	NA	NA
		NA	NA	NA	NA	NA	NA	NA	0.351	NA
genus.Eisenbergiella.id.11304.summary.txt.gz	PhenoAge	beta.exposure	Raw	0.0376843	0.118638	0.317642	0.75729	0.121939	NA	NA
		beta.exposure	Outlier-corrected	NA	NA	NA	NA	NA	NA	NA
		NA	NA	NA	NA	NA	NA	NA	0.665	NA
genus.Enterorhabdus.id.820.summary.txt.gz	PhenoAge	beta.exposure	Raw	0.0399955	0.252295	0.158527	0.879243	0.263251	NA	NA
		beta.exposure	Outlier-corrected	NA	NA	NA	NA	NA	NA	NA
		NA	NA	NA	NA	NA	NA	NA	0.118	NA
genus.Erysipelatoclostridium.id.11381.summary.txt.gz	PhenoAge	beta.exposure	Raw	0.0171409	0.110836	0.154651	0.879304	0.112879	NA	NA
		beta.exposure	Outlier-corrected	NA	NA	NA	NA	NA	NA	NA
		NA	NA	NA	NA	NA	NA	NA	0.898	NA
genus.ErysipelotrichaceaeUCG003.id.11384.summary.txt.gz	PhenoAge	beta.exposure	Raw	-0.0641594	0.20119	-0.3189	0.7542	0.204912	NA	NA
		beta.exposure	Outlier-corrected	NA	NA	NA	NA	NA	NA	NA
		NA	NA	NA	NA	NA	NA	NA	0.149	NA
genus.Escherichia.Shigella.id.3504.summary.txt.gz	PhenoAge	beta.exposure	Raw	0.369085	0.17843	2.06852	0.0685283	0.202625	NA	NA
		beta.exposure	Outlier-corrected	NA	NA	NA	NA	NA	NA	NA
		NA	NA	NA	NA	NA	NA	NA	0.666	NA
genus.Faecalibacterium.id.2057.summary.txt.gz	PhenoAge	beta.exposure	Raw	0.0286219	0.26458	0.108179	0.916227	0.272105	NA	NA
		beta.exposure	Outlier-corrected	NA	NA	NA	NA	NA	NA	NA
		NA	NA	NA	NA	NA	NA	NA	0.112	NA
genus.FamilyXIIIAD3011group.id.11293.summary.txt.gz	PhenoAge	beta.exposure	Raw	-0.188217	0.149774	-1.25667	0.232784	0.157739	NA	NA
		beta.exposure	Outlier-corrected	NA	NA	NA	NA	NA	NA	NA
		NA	NA	NA	NA	NA	NA	NA	0.874	NA
genus.FamilyXIIIUCG001.id.11294.summary.txt.gz	PhenoAge	beta.exposure	Raw	0.00871338	0.154169	0.0565185	0.956508	0.159773	NA	NA
		beta.exposure	Outlier-corrected	NA	NA	NA	NA	NA	NA	NA
		NA	NA	NA	NA	NA	NA	NA	0.868	NA
genus.Flavonifractor.id.2059.summary.txt.gz	PhenoAge	beta.exposure	Raw	-0.535058	0.278236	-1.92304	0.126827	0.35046	NA	NA
		beta.exposure	Outlier-corrected	NA	NA	NA	NA	NA	NA	NA
		NA	NA	NA	NA	NA	NA	NA	0.439	NA
genus.Fusicatenibacter.id.11305.summary.txt.gz	PhenoAge	beta.exposure	Raw	0.217993	0.136212	1.6004	0.127929	0.143198	NA	NA
		beta.exposure	Outlier-corrected	NA	NA	NA	NA	NA	NA	NA
		NA	NA	NA	NA	NA	NA	NA	0.935	NA
genus.Gordonibacter.id.821.summary.txt.gz	PhenoAge	beta.exposure	Raw	0.18037	0.109775	1.64309	0.128614	0.118696	NA	NA
		beta.exposure	Outlier-corrected	NA	NA	NA	NA	NA	NA	NA
		NA	NA	NA	NA	NA	NA	NA	0.407	NA
genus.Haemophilus.id.3698.summary.txt.gz	PhenoAge	beta.exposure	Raw	0.314864	0.119901	2.62603	0.0303646	0.145413	NA	NA
		beta.exposure	Outlier-corrected	NA	NA	NA	NA	NA	NA	NA
		NA	NA	NA	NA	NA	NA	NA	0.811	NA
genus.Holdemanella.id.11393.summary.txt.gz	PhenoAge	beta.exposure	Raw	0.0519115	0.127226	0.408027	0.691853	0.130977	NA	NA
		beta.exposure	Outlier-corrected	NA	NA	NA	NA	NA	NA	NA
		NA	NA	NA	NA	NA	NA	NA	0.73	NA
genus.Holdemania.id.2157.summary.txt.gz	PhenoAge	beta.exposure	Raw	0.174901	0.124319	1.40687	0.181276	0.130832	NA	NA
		beta.exposure	Outlier-corrected	NA	NA	NA	NA	NA	NA	NA
		NA	NA	NA	NA	NA	NA	NA	0.703	NA
genus.Howardella.id.2000.summary.txt.gz	PhenoAge	beta.exposure	Raw	0.138627	0.101902	1.36039	0.2068	0.109811	NA	NA
		beta.exposure	Outlier-corrected	NA	NA	NA	NA	NA	NA	NA
		NA	NA	NA	NA	NA	NA	NA	0.665	NA
genus.Hungatella.id.11306.summary.txt.gz	PhenoAge	beta.exposure	Raw	-0.192778	0.243048	-0.79317	0.472072	0.268078	NA	NA
		beta.exposure	Outlier-corrected	NA	NA	NA	NA	NA	NA	NA
		NA	NA	NA	NA	NA	NA	NA	0.161	NA
genus.Intestinibacter.id.11345.summary.txt.gz	PhenoAge	beta.exposure	Raw	0.142447	0.177493	0.802552	0.43666	0.18313	NA	NA
		beta.exposure	Outlier-corrected	NA	NA	NA	NA	NA	NA	NA
		NA	NA	NA	NA	NA	NA	NA	0.413	NA
genus.Intestinimonas.id.2062.summary.txt.gz	PhenoAge	beta.exposure	Raw	0.164111	0.143881	1.1406	0.270821	0.149033	NA	NA
		beta.exposure	Outlier-corrected	NA	NA	NA	NA	NA	NA	NA
		NA	NA	NA	NA	NA	NA	NA	0.53	NA
genus.Lachnoclostridium.id.11308.summary.txt.gz	PhenoAge	beta.exposure	Raw	0.24069	0.231303	1.04058	0.318583	0.241323	NA	NA
		beta.exposure	Outlier-corrected	NA	NA	NA	NA	NA	NA	NA
		NA	NA	NA	NA	NA	NA	NA	0.369	NA
genus.Lachnospira.id.2004.summary.txt.gz	PhenoAge	beta.exposure	Raw	-0.170762	0.244218	-0.69922	0.515597	0.262651	NA	NA
		beta.exposure	Outlier-corrected	NA	NA	NA	NA	NA	NA	NA
		NA	NA	NA	NA	NA	NA	NA	0.712	NA
genus.LachnospiraceaeFCS020group.id.11314.summary.txt.gz	PhenoAge	beta.exposure	Raw	-0.107198	0.122997	-0.871546	0.402078	0.127934	NA	NA
		beta.exposure	Outlier-corrected	NA	NA	NA	NA	NA	NA	NA
		NA	NA	NA	NA	NA	NA	NA	0.938	NA
genus.LachnospiraceaeNC2004group.id.11316.summary.txt.gz	PhenoAge	beta.exposure	Raw	-0.0630283	0.160063	-0.393773	0.704036	0.165917	NA	NA
		beta.exposure	Outlier-corrected	NA	NA	NA	NA	NA	NA	NA
		NA	NA	NA	NA	NA	NA	NA	0.398	NA
genus.LachnospiraceaeND3007group.id.11317.summary.txt.gz	PhenoAge	beta.exposure	Raw	-0.0630283	0.160063	-0.393773	0.704036	0.165917	NA	NA
		beta.exposure	Outlier-corrected	NA	NA	NA	NA	NA	NA	NA
		NA	NA	NA	NA	NA	NA	NA	0.398	NA
genus.LachnospiraceaeNK4A136group.id.11319.summary.txt.gz	PhenoAge	beta.exposure	Raw	0.243787	0.125086	1.94895	0.0716283	0.135327	NA	NA
		beta.exposure	Outlier-corrected	NA	NA	NA	NA	NA	NA	NA
		NA	NA	NA	NA	NA	NA	NA	0.924	NA
genus.LachnospiraceaeUCG001.id.11321.summary.txt.gz	PhenoAge	beta.exposure	Raw	0.340038	0.115458	2.94512	0.0122548	0.135759	NA	NA
		beta.exposure	Outlier-corrected	NA	NA	NA	NA	NA	NA	NA
		NA	NA	NA	NA	NA	NA	NA	0.936	NA
genus.LachnospiraceaeUCG004.id.11324.summary.txt.gz	PhenoAge	beta.exposure	Raw	-0.0154032	0.206395	-0.0746298	0.941849	0.211159	NA	NA
		beta.exposure	Outlier-corrected	NA	NA	NA	NA	NA	NA	NA
		NA	NA	NA	NA	NA	NA	NA	0.43	NA
genus.LachnospiraceaeUCG008.id.11328.summary.txt.gz	PhenoAge	beta.exposure	Raw	0.41121	0.128294	3.20522	0.00940808	0.158349	NA	NA
		beta.exposure	Outlier-corrected	NA	NA	NA	NA	NA	NA	NA
		NA	NA	NA	NA	NA	NA	NA	0.668	NA
genus.LachnospiraceaeUCG010.id.11330.summary.txt.gz	PhenoAge	beta.exposure	Raw	0.0557278	0.214634	0.259641	0.800983	0.221076	NA	NA
		beta.exposure	Outlier-corrected	NA	NA	NA	NA	NA	NA	NA
		NA	NA	NA	NA	NA	NA	NA	0.266	NA
genus.Lactobacillus.id.1837.summary.txt.gz	PhenoAge	beta.exposure	Raw	-0.347334	0.167347	-2.07553	0.067754	0.190149	NA	NA
		beta.exposure	Outlier-corrected	NA	NA	NA	NA	NA	NA	NA
		NA	NA	NA	NA	NA	NA	NA	0.363	NA
genus.Lactococcus.id.1851.summary.txt.gz	PhenoAge	beta.exposure	Raw	0.148763	0.165549	0.898603	0.395104	0.174933	NA	NA
		beta.exposure	Outlier-corrected	NA	NA	NA	NA	NA	NA	NA
		NA	NA	NA	NA	NA	NA	NA	0.1	NA
genus.Marvinbryantia.id.2005.summary.txt.gz	PhenoAge	beta.exposure	Raw	-0.0883221	0.17829	-0.495384	0.632199	0.184529	NA	NA
		beta.exposure	Outlier-corrected	NA	NA	NA	NA	NA	NA	NA
		NA	NA	NA	NA	NA	NA	NA	0.664	NA
genus.Methanobrevibacter.id.123.summary.txt.gz	PhenoAge	beta.exposure	Raw	-0.0440636	0.107292	-0.410688	0.698309	0.113682	NA	NA
		beta.exposure	Outlier-corrected	NA	NA	NA	NA	NA	NA	NA
		NA	NA	NA	NA	NA	NA	NA	0.734	NA
genus.Odoribacter.id.952.summary.txt.gz	PhenoAge	beta.exposure	Raw	0.393942	0.144094	2.73392	0.0340089	0.185825	NA	NA
		beta.exposure	Outlier-corrected	NA	NA	NA	NA	NA	NA	NA
		NA	NA	NA	NA	NA	NA	NA	0.959	NA
genus.Olsenella.id.822.summary.txt.gz	PhenoAge	beta.exposure	Raw	-0.210906	0.0995999	-2.11753	0.0602738	0.112256	NA	NA
		beta.exposure	Outlier-corrected	NA	NA	NA	NA	NA	NA	NA
		NA	NA	NA	NA	NA	NA	NA	0.653	NA
genus.Oscillibacter.id.2063.summary.txt.gz	PhenoAge	beta.exposure	Raw	0.0688411	0.208511	0.330156	0.746542	0.212997	NA	NA
		beta.exposure	Outlier-corrected	0.174358	0.185922	0.937803	0.366838	0.193214	NA	NA
		NA	NA	NA	NA	NA	NA	NA	0.011	NA
		NA	NA	NA	NA	NA	NA	NA	NA	rs761240
genus.Oscillospira.id.2064.summary.txt.gz	PhenoAge	beta.exposure	Raw	-0.00813968	0.128463	-0.0633621	0.95125	0.133137	NA	NA
		beta.exposure	Outlier-corrected	NA	NA	NA	NA	NA	NA	NA
		NA	NA	NA	NA	NA	NA	NA	0.926	NA
genus.Oxalobacter.id.2978.summary.txt.gz	PhenoAge	beta.exposure	Raw	0.188713	0.126117	1.49633	0.165444	0.136059	NA	NA
		beta.exposure	Outlier-corrected	NA	NA	NA	NA	NA	NA	NA
		NA	NA	NA	NA	NA	NA	NA	0.334	NA
genus.Parabacteroides.id.954.summary.txt.gz	PhenoAge	beta.exposure	Raw	-0.0938489	0.236531	-0.396771	0.707905	0.250483	NA	NA
		beta.exposure	Outlier-corrected	NA	NA	NA	NA	NA	NA	NA
		NA	NA	NA	NA	NA	NA	NA	0.625	NA
genus.Paraprevotella.id.962.summary.txt.gz	PhenoAge	beta.exposure	Raw	0.072507	0.142585	0.508516	0.62031	0.146357	NA	NA
		beta.exposure	Outlier-corrected	NA	NA	NA	NA	NA	NA	NA
		NA	NA	NA	NA	NA	NA	NA	0.302	NA
genus.Parasutterella.id.2892.summary.txt.gz	PhenoAge	beta.exposure	Raw	0.111592	0.140487	0.794323	0.440265	0.144597	NA	NA
		beta.exposure	Outlier-corrected	NA	NA	NA	NA	NA	NA	NA
		NA	NA	NA	NA	NA	NA	NA	0.628	NA
genus.Peptococcus.id.2037.summary.txt.gz	PhenoAge	beta.exposure	Raw	-0.0364675	0.113818	-0.320402	0.754668	0.1167	NA	NA
		beta.exposure	Outlier-corrected	NA	NA	NA	NA	NA	NA	NA
		NA	NA	NA	NA	NA	NA	NA	0.647	NA
genus.Phascolarctobacterium.id.2168.summary.txt.gz	PhenoAge	beta.exposure	Raw	-0.0798861	0.220552	-0.362209	0.725555	0.227567	NA	NA
		beta.exposure	Outlier-corrected	NA	NA	NA	NA	NA	NA	NA
		NA	NA	NA	NA	NA	NA	NA	0.288	NA
genus.Prevotella7.id.11182.summary.txt.gz	PhenoAge	beta.exposure	Raw	-0.177255	0.108192	-1.63834	0.13239	0.117798	NA	NA
		beta.exposure	Outlier-corrected	NA	NA	NA	NA	NA	NA	NA
		NA	NA	NA	NA	NA	NA	NA	0.496	NA
genus.Prevotella9.id.11183.summary.txt.gz	PhenoAge	beta.exposure	Raw	-0.202004	0.124708	-1.61982	0.129263	0.133159	NA	NA
		beta.exposure	Outlier-corrected	NA	NA	NA	NA	NA	NA	NA
		NA	NA	NA	NA	NA	NA	NA	0.837	NA
genus.RikenellaceaeRC9gutgroup.id.11191.summary.txt.gz	PhenoAge	beta.exposure	Raw	-0.274834	0.109358	-2.51316	0.0307455	0.127217	NA	NA
		beta.exposure	Outlier-corrected	NA	NA	NA	NA	NA	NA	NA
		NA	NA	NA	NA	NA	NA	NA	0.419	NA
genus.Romboutsia.id.11347.summary.txt.gz	PhenoAge	beta.exposure	Raw	0.228634	0.216819	1.05449	0.312427	0.226338	NA	NA
		beta.exposure	Outlier-corrected	NA	NA	NA	NA	NA	NA	NA
		NA	NA	NA	NA	NA	NA	NA	0.133	NA
		l0AyxD	rrQCA2		PhenoAge	0.0269727	0.000671437	TRUE	3.11745e-38
		l0AyxD	rrQCA2	PhenoAge	genus.Romboutsia.id.11347.summary.txt.gz	13	0.228634	0.216819	0.291657	0.306621
genus.Roseburia.id.2012.summary.txt.gz	PhenoAge	beta.exposure	Raw	-0.340816	0.188479	-1.80825	0.0937482	0.203357	NA	NA
		beta.exposure	Outlier-corrected	NA	NA	NA	NA	NA	NA	NA
		NA	NA	NA	NA	NA	NA	NA	0.629	NA
		JeukL4	rwFeCT		PhenoAge	0.0193355	0.000465416	TRUE	5.41231e-34
		JeukL4	rwFeCT	PhenoAge	genus.Roseburia.id.2012.summary.txt.gz	14	-0.340816	0.204354	0.0953608	-0.330692
genus.Ruminiclostridium5.id.11355.summary.txt.gz	PhenoAge	beta.exposure	Raw	0.507447	0.176249	2.87915	0.0164093	0.211464	NA	NA
		beta.exposure	Outlier-corrected	NA	NA	NA	NA	NA	NA	NA
		NA	NA	NA	NA	NA	NA	NA	0.866	NA
genus.Ruminiclostridium6.id.11356.summary.txt.gz	PhenoAge	beta.exposure	Raw	-0.115426	0.132936	-0.868279	0.398921	0.136833	NA	NA
		beta.exposure	Outlier-corrected	NA	NA	NA	NA	NA	NA	NA
		NA	NA	NA	NA	NA	NA	NA	0.834	NA
genus.Ruminiclostridium9.id.11357.summary.txt.gz	PhenoAge	beta.exposure	Raw	0.0951989	0.132444	0.718788	0.492729	0.138779	NA	NA
		beta.exposure	Outlier-corrected	NA	NA	NA	NA	NA	NA	NA
		NA	NA	NA	NA	NA	NA	NA	0.971	NA
genus.RuminococcaceaeNK4A214group.id.11358.summary.txt.gz	PhenoAge	beta.exposure	Raw	-0.00560891	0.234846	-0.0238834	0.981338	0.239787	NA	NA
		beta.exposure	Outlier-corrected	NA	NA	NA	NA	NA	NA	NA
		NA	NA	NA	NA	NA	NA	NA	0.166	NA
genus.RuminococcaceaeUCG002.id.11360.summary.txt.gz	PhenoAge	beta.exposure	Raw	-0.0455855	0.131525	-0.346591	0.732348	0.133289	NA	NA
		beta.exposure	Outlier-corrected	NA	NA	NA	NA	NA	NA	NA
		NA	NA	NA	NA	NA	NA	NA	0.836	NA
genus.RuminococcaceaeUCG003.id.11361.summary.txt.gz	PhenoAge	beta.exposure	Raw	0.0122467	0.164504	0.074446	0.941992	0.168301	NA	NA
		beta.exposure	Outlier-corrected	NA	NA	NA	NA	NA	NA	NA
		NA	NA	NA	NA	NA	NA	NA	0.741	NA
genus.RuminococcaceaeUCG004.id.11362.summary.txt.gz	PhenoAge	beta.exposure	Raw	-0.380546	0.194166	-1.9599	0.0816579	0.218561	NA	NA
		beta.exposure	Outlier-corrected	NA	NA	NA	NA	NA	NA	NA
		NA	NA	NA	NA	NA	NA	NA	0.336	NA
genus.RuminococcaceaeUCG005.id.11363.summary.txt.gz	PhenoAge	beta.exposure	Raw	-0.152346	0.190729	-0.798759	0.43878	0.196765	NA	NA
		beta.exposure	Outlier-corrected	NA	NA	NA	NA	NA	NA	NA
		NA	NA	NA	NA	NA	NA	NA	0.443	NA
genus.RuminococcaceaeUCG009.id.11366.summary.txt.gz	PhenoAge	beta.exposure	Raw	0.0957211	0.139956	0.683938	0.508166	0.14466	NA	NA
		beta.exposure	Outlier-corrected	NA	NA	NA	NA	NA	NA	NA
		NA	NA	NA	NA	NA	NA	NA	0.556	NA
genus.RuminococcaceaeUCG010.id.11367.summary.txt.gz	PhenoAge	beta.exposure	Raw	0.138287	0.189061	0.73144	0.497335	0.203756	NA	NA
		beta.exposure	Outlier-corrected	NA	NA	NA	NA	NA	NA	NA
		NA	NA	NA	NA	NA	NA	NA	0.768	NA
genus.RuminococcaceaeUCG011.id.11368.summary.txt.gz	PhenoAge	beta.exposure	Raw	-0.178113	0.144053	-1.23644	0.256169	0.156859	NA	NA
		beta.exposure	Outlier-corrected	NA	NA	NA	NA	NA	NA	NA
		NA	NA	NA	NA	NA	NA	NA	0.212	NA
genus.RuminococcaceaeUCG013.id.11370.summary.txt.gz	PhenoAge	beta.exposure	Raw	0.0252741	0.223638	0.113013	0.912056	0.228838	NA	NA
		beta.exposure	Outlier-corrected	NA	NA	NA	NA	NA	NA	NA
		NA	NA	NA	NA	NA	NA	NA	0.32	NA
genus.RuminococcaceaeUCG014.id.11371.summary.txt.gz	PhenoAge	beta.exposure	Raw	0.0925549	0.169755	0.545226	0.597548	0.175317	NA	NA
		beta.exposure	Outlier-corrected	NA	NA	NA	NA	NA	NA	NA
		NA	NA	NA	NA	NA	NA	NA	0.747	NA
genus.Ruminococcus1.id.11373.summary.txt.gz	PhenoAge	beta.exposure	Raw	-0.406581	0.203147	-2.00141	0.0763789	0.229435	NA	NA
		beta.exposure	Outlier-corrected	NA	NA	NA	NA	NA	NA	NA
		NA	NA	NA	NA	NA	NA	NA	0.679	NA
genus.Ruminococcus2.id.11374.summary.txt.gz	PhenoAge	beta.exposure	Raw	-0.143337	0.16298	-0.879476	0.393989	0.168155	NA	NA
		beta.exposure	Outlier-corrected	NA	NA	NA	NA	NA	NA	NA
		NA	NA	NA	NA	NA	NA	NA	0.654	NA
genus.Sellimonas.id.14369.summary.txt.gz	PhenoAge	beta.exposure	Raw	0.154925	0.0727402	2.12984	0.0658095	0.0842112	NA	NA
		beta.exposure	Outlier-corrected	NA	NA	NA	NA	NA	NA	NA
		NA	NA	NA	NA	NA	NA	NA	0.912	NA
genus.Senegalimassilia.id.11160.summary.txt.gz	PhenoAge	beta.exposure	Raw	0.0836313	0.156675	0.533789	0.621771	0.16952	NA	NA
		beta.exposure	Outlier-corrected	NA	NA	NA	NA	NA	NA	NA
		NA	NA	NA	NA	NA	NA	NA	0.723	NA
genus.Slackia.id.825.summary.txt.gz	PhenoAge	beta.exposure	Raw	-0.156856	0.254437	-0.616483	0.564558	0.272281	NA	NA
		beta.exposure	Outlier-corrected	NA	NA	NA	NA	NA	NA	NA
		NA	NA	NA	NA	NA	NA	NA	0.15	NA
genus.Streptococcus.id.1853.summary.txt.gz	PhenoAge	beta.exposure	Raw	0.179731	0.221069	0.813008	0.429823	0.227653	NA	NA
		beta.exposure	Outlier-corrected	NA	NA	NA	NA	NA	NA	NA
		NA	NA	NA	NA	NA	NA	NA	0.202	NA
genus.Subdoligranulum.id.2070.summary.txt.gz	PhenoAge	beta.exposure	Raw	0.0996703	0.127188	0.783643	0.451411	0.132353	NA	NA
		beta.exposure	Outlier-corrected	NA	NA	NA	NA	NA	NA	NA
		NA	NA	NA	NA	NA	NA	NA	0.973	NA
genus.Sutterella.id.2896.summary.txt.gz	PhenoAge	beta.exposure	Raw	0.0138961	0.239319	0.0580652	0.954738	0.244831	NA	NA
		beta.exposure	Outlier-corrected	NA	NA	NA	NA	NA	NA	NA
		NA	NA	NA	NA	NA	NA	NA	0.129	NA
genus.Terrisporobacter.id.11348.summary.txt.gz	PhenoAge	beta.exposure	Raw	0.0067396	0.164227	0.0410384	0.969232	0.17473	NA	NA
		beta.exposure	Outlier-corrected	NA	NA	NA	NA	NA	NA	NA
		NA	NA	NA	NA	NA	NA	NA	0.67	NA
genus.Turicibacter.id.2162.summary.txt.gz	PhenoAge	beta.exposure	Raw	-0.167687	0.196815	-0.852007	0.416305	0.206296	NA	NA
		beta.exposure	Outlier-corrected	NA	NA	NA	NA	NA	NA	NA
		NA	NA	NA	NA	NA	NA	NA	0.31	NA
genus.Tyzzerella3.id.11335.summary.txt.gz	PhenoAge	beta.exposure	Raw	0.328764	0.10665	3.08263	0.00949145	0.126749	NA	NA
		beta.exposure	Outlier-corrected	NA	NA	NA	NA	NA	NA	NA
		NA	NA	NA	NA	NA	NA	NA	0.648	NA
genus.Veillonella.id.2198.summary.txt.gz	PhenoAge	beta.exposure	Raw	0.167079	0.178035	0.938466	0.384229	0.192016	NA	NA
		beta.exposure	Outlier-corrected	NA	NA	NA	NA	NA	NA	NA
		NA	NA	NA	NA	NA	NA	NA	0.683	NA
genus.Victivallis.id.2256.summary.txt.gz	PhenoAge	beta.exposure	Raw	0.0440484	0.0747582	0.589212	0.570211	0.0775855	NA	NA
		beta.exposure	Outlier-corrected	NA	NA	NA	NA	NA	NA	NA
		NA	NA	NA	NA	NA	NA	NA	0.893	NA
Steiger test for Mendelian randomization analysis of gut microbiota and PhenoAge
genus..Clostridiuminnocuumgroup.id.14397.summary.txt.gz	PhenoAge	0.0462281	0.000371	TRUE	3.13e-32
genus..Eubacteriumbrachygroup.id.11296.summary.txt.gz	PhenoAge	0.0536983	0.000365	TRUE	1.44e-36
genus..Eubacteriumcoprostanoligenesgroup.id.11375.summary.txt.gz	PhenoAge	0.0169213	0.000469	TRUE	1.58e-29
genus..Eubacteriumeligensgroup.id.14372.summary.txt.gz	PhenoAge	0.0108036	6.49e-05	TRUE	2.45e-20
genus..Eubacteriumfissicatenagroup.id.14373.summary.txt.gz	PhenoAge	0.0512984	0.00043	TRUE	3.32e-33
genus..Eubacteriumhalliigroup.id.11338.summary.txt.gz	PhenoAge	0.0337053	0.000483	TRUE	4.54e-54
genus..Eubacteriumnodatumgroup.id.11297.summary.txt.gz	PhenoAge	0.0723862	0.000357	TRUE	6.46e-44
genus..Eubacteriumoxidoreducensgroup.id.11339.summary.txt.gz	PhenoAge	0.0216483	0.00023	TRUE	2.25e-18
genus..Eubacteriumrectalegroup.id.14374.summary.txt.gz	PhenoAge	0.0109006	0.000219	TRUE	5.16e-20
genus..Eubacteriumruminantiumgroup.id.11340.summary.txt.gz	PhenoAge	0.0542458	0.000872	TRUE	2.64e-56
genus..Eubacteriumventriosumgroup.id.11341.summary.txt.gz	PhenoAge	0.0219652	0.000679	TRUE	4.42e-34
genus..Eubacteriumxylanophilumgroup.id.14375.summary.txt.gz	PhenoAge	0.0159328	0.000212	TRUE	9.3e-26
genus..Ruminococcusgauvreauiigroup.id.11342.summary.txt.gz	PhenoAge	0.0185277	0.000366	TRUE	1.92e-29
genus..Ruminococcusgnavusgroup.id.14376.summary.txt.gz	PhenoAge	0.0421629	0.000193	TRUE	2.82e-44
genus..Ruminococcustorquesgroup.id.14377.summary.txt.gz	PhenoAge	0.0171541	0.000444	TRUE	6.06e-28
genus.Actinomyces.id.423.summary.txt.gz	PhenoAge	0.0237943	0.000295	TRUE	4.34e-24
genus.Adlercreutzia.id.812.summary.txt.gz	PhenoAge	0.0206334	0.00018	TRUE	9.46e-26
genus.Akkermansia.id.4037.summary.txt.gz	PhenoAge	0.0215216	0.000342	TRUE	5.37e-31
genus.Alistipes.id.968.summary.txt.gz	PhenoAge	0.0165905	0.000375	TRUE	1.59e-30
genus.Allisonella.id.2174.summary.txt.gz	PhenoAge	0.0561615	0.00102777	TRUE	2.51e-29
genus.Alloprevotella.id.961.summary.txt.gz	PhenoAge	0.0420364	0.000111	TRUE	6.48e-25
genus.Anaerofilum.id.2053.summary.txt.gz	PhenoAge	0.0495089	0.000167	TRUE	4.17e-44
genus.Anaerostipes.id.1991.summary.txt.gz	PhenoAge	0.017903	0.000964	TRUE	1.64e-25
genus.Anaerotruncus.id.2054.summary.txt.gz	PhenoAge	0.0193034	0.000546	TRUE	3.91e-31
genus.Bacteroides.id.918.summary.txt.gz	PhenoAge	0.0114907	0.000383	TRUE	3.04e-20
genus.Barnesiella.id.944.summary.txt.gz	PhenoAge	0.0236833	0.000647	TRUE	5.97e-35
genus.Bifidobacterium.id.436.summary.txt.gz	PhenoAge	0.0276702	0.000496	TRUE	3.38e-44
genus.Bilophila.id.3170.summary.txt.gz	PhenoAge	0.0217616	0.000506	TRUE	8.11e-32
genus.Blautia.id.1992.summary.txt.gz	PhenoAge	0.0222071	0.000412	TRUE	2.14e-38
genus.Butyricicoccus.id.2055.summary.txt.gz	PhenoAge	0.019308	0.000835	TRUE	1.21e-26
genus.Butyricimonas.id.945.summary.txt.gz	PhenoAge	0.0278407	0.000462	TRUE	3.97e-37
genus.Butyrivibrio.id.1993.summary.txt.gz	PhenoAge	0.0948844	0.000383	TRUE	3.95e-61
genus.CandidatusSoleaferrea.id.11350.summary.txt.gz	PhenoAge	0.0309516	0.000367	TRUE	1.23e-29
genus.Catenibacterium.id.2153.summary.txt.gz	PhenoAge	0.0326323	0.000379	TRUE	1.34e-18
genus.ChristensenellaceaeR.7group.id.11283.summary.txt.gz	PhenoAge	0.0125316	0.000327	TRUE	1.28e-20
genus.Clostridiumsensustricto1.id.1873.summary.txt.gz	PhenoAge	0.0169331	0.000152	TRUE	4.37e-25
genus.Collinsella.id.815.summary.txt.gz	PhenoAge	0.0135023	0.000226	TRUE	6.95e-23
genus.Coprobacter.id.949.summary.txt.gz	PhenoAge	0.0392783	0.000318	TRUE	2.85e-39
genus.Coprococcus1.id.11301.summary.txt.gz	PhenoAge	0.0210872	0.000418	TRUE	3.49e-35
genus.Coprococcus2.id.11302.summary.txt.gz	PhenoAge	0.0146096	0.000253	TRUE	1.03e-21
genus.Coprococcus3.id.11303.summary.txt.gz	PhenoAge	0.0130691	0.000124	TRUE	4.96e-24
genus.DefluviitaleaceaeUCG011.id.11287.summary.txt.gz	PhenoAge	0.0262702	0.00034	TRUE	3.87e-30
genus.Desulfovibrio.id.3173.summary.txt.gz	PhenoAge	0.0271785	0.000387	TRUE	3.37e-32
genus.Dialister.id.2183.summary.txt.gz	PhenoAge	0.0202955	0.000249	TRUE	1.02e-30
genus.Dorea.id.1997.summary.txt.gz	PhenoAge	0.0158228	0.000432	TRUE	3.04e-26
genus.Eggerthella.id.819.summary.txt.gz	PhenoAge	0.045229	0.000388	TRUE	5.79e-38
genus.Eisenbergiella.id.11304.summary.txt.gz	PhenoAge	0.0414836	0.000249	TRUE	4.44e-39
genus.Enterorhabdus.id.820.summary.txt.gz	PhenoAge	0.0248616	0.000362	TRUE	8.52e-25
genus.Erysipelatoclostridium.id.11381.summary.txt.gz	PhenoAge	0.0353212	0.00027	TRUE	2.54e-48
genus.ErysipelotrichaceaeUCG003.id.11384.summary.txt.gz	PhenoAge	0.0301354	0.00074	TRUE	1.18e-42
genus.Escherichia.Shigella.id.3504.summary.txt.gz	PhenoAge	0.020005	0.000343	TRUE	2.69e-28
genus.Faecalibacterium.id.2057.summary.txt.gz	PhenoAge	0.0223363	0.000508	TRUE	1.29e-34
genus.FamilyXIIIAD3011group.id.11293.summary.txt.gz	PhenoAge	0.0209599	0.000263	TRUE	2.27e-35
genus.FamilyXIIIUCG001.id.11294.summary.txt.gz	PhenoAge	0.0164289	0.000121	TRUE	2.28e-26
genus.Flavonifractor.id.2059.summary.txt.gz	PhenoAge	0.0110777	0.000283	TRUE	7.69e-15
genus.Fusicatenibacter.id.11305.summary.txt.gz	PhenoAge	0.0240047	0.000363	TRUE	8.26e-45
genus.Gordonibacter.id.821.summary.txt.gz	PhenoAge	0.0688199	0.000505	TRUE	1.41e-44
genus.Haemophilus.id.3698.summary.txt.gz	PhenoAge	0.0337444	0.000288	TRUE	1.11e-37
genus.Holdemanella.id.11393.summary.txt.gz	PhenoAge	0.0387166	0.000266	TRUE	1.57e-41
genus.Holdemania.id.2157.summary.txt.gz	PhenoAge	0.0414419	0.000435	TRUE	3.12e-50
genus.Howardella.id.2000.summary.txt.gz	PhenoAge	0.0594123	0.00029	TRUE	1.12e-39
genus.Hungatella.id.11306.summary.txt.gz	PhenoAge	0.0250488	0.000312	TRUE	2.39e-17
genus.Intestinibacter.id.11345.summary.txt.gz	PhenoAge	0.026283	0.000472	TRUE	4.51e-38
genus.Intestinimonas.id.2062.summary.txt.gz	PhenoAge	0.0444446	0.000551	TRUE	5e-60
genus.Lachnoclostridium.id.11308.summary.txt.gz	PhenoAge	0.0160841	0.000471	TRUE	3.01e-28
genus.Lachnospira.id.2004.summary.txt.gz	PhenoAge	0.00791816	0.000116	TRUE	7.6e-16
genus.LachnospiraceaeFCS020group.id.11314.summary.txt.gz	PhenoAge	0.0254721	0.00018	TRUE	2.37e-42
genus.LachnospiraceaeNC2004group.id.11316.summary.txt.gz	PhenoAge	0.0328526	0.000312	TRUE	2.62e-30
genus.LachnospiraceaeND3007group.id.11317.summary.txt.gz	PhenoAge	0.00410724	6.77e-05	TRUE	4.08e-08
genus.LachnospiraceaeUCG001.id.11321.summary.txt.gz	PhenoAge	0.0300085	0.000358	TRUE	4.76e-40
genus.LachnospiraceaeUCG004.id.11324.summary.txt.gz	PhenoAge	0.0188772	0.000396	TRUE	2.15e-30
genus.LachnospiraceaeUCG008.id.11328.summary.txt.gz	PhenoAge	0.0369945	0.000546	TRUE	2.09e-37
genus.LachnospiraceaeUCG010.id.11330.summary.txt.gz	PhenoAge	0.0201781	0.000365	TRUE	5.59e-30
genus.Lactobacillus.id.1837.summary.txt.gz	PhenoAge	0.0362817	0.000615	TRUE	2.38e-33
genus.Lactococcus.id.1851.summary.txt.gz	PhenoAge	0.0497926	0.000509	TRUE	1.81e-33
genus.Marvinbryantia.id.2005.summary.txt.gz	PhenoAge	0.0190631	0.000242	TRUE	3.55e-29
genus.Methanobrevibacter.id.123.summary.txt.gz	PhenoAge	0.0366917	9.65e-05	TRUE	8.59e-25
genus.Odoribacter.id.952.summary.txt.gz	PhenoAge	0.010951	0.000129	TRUE	1.31e-19
genus.Olsenella.id.822.summary.txt.gz	PhenoAge	0.0645066	0.000388	TRUE	1.34e-42
genus.Oscillibacter.id.2063.summary.txt.gz	PhenoAge	0.0372163	0.00103695	TRUE	1.24e-39
genus.Oscillospira.id.2064.summary.txt.gz	PhenoAge	0.0178063	9.33e-05	TRUE	5.86e-26
genus.Oxalobacter.id.2978.summary.txt.gz	PhenoAge	0.0576045	0.000491	TRUE	1.78e-43
genus.Parabacteroides.id.954.summary.txt.gz	PhenoAge	0.0102327	0.000122	TRUE	2.82e-19
genus.Paraprevotella.id.962.summary.txt.gz	PhenoAge	0.0447626	0.000486	TRUE	4.53e-46
genus.Parasutterella.id.2892.summary.txt.gz	PhenoAge	0.0340932	0.000411	TRUE	1.16e-48
genus.Peptococcus.id.2037.summary.txt.gz	PhenoAge	0.0496031	0.000326	TRUE	3.63e-45
genus.Phascolarctobacterium.id.2168.summary.txt.gz	PhenoAge	0.0204189	0.000398	TRUE	7e-28
genus.Prevotella7.id.11182.summary.txt.gz	PhenoAge	0.0677703	0.000393	TRUE	3.4e-42
genus.Prevotella9.id.11183.summary.txt.gz	PhenoAge	0.0333441	0.000355	TRUE	1.88e-43
genus.RikenellaceaeRC9gutgroup.id.11191.summary.txt.gz	PhenoAge	0.0703567	0.00062	TRUE	7.61e-41
genus.Romboutsia.id.11347.summary.txt.gz	PhenoAge	0.0269727	0.000671	TRUE	3.12e-38
genus.Roseburia.id.2012.summary.txt.gz	PhenoAge	0.0193355	0.000465	TRUE	5.41e-34
genus.Ruminiclostridium5.id.11355.summary.txt.gz	PhenoAge	0.0136837	0.000358	TRUE	1.33e-24
genus.Ruminiclostridium6.id.11356.summary.txt.gz	PhenoAge	0.0323544	0.000366	TRUE	7.07e-49
genus.Ruminiclostridium9.id.11357.summary.txt.gz	PhenoAge	0.0114927	7.83e-05	TRUE	2.73e-24
genus.RuminococcaceaeNK4A214group.id.11358.summary.txt.gz	PhenoAge	0.0198039	0.000586	TRUE	9.69e-31
genus.RuminococcaceaeUCG002.id.11360.summary.txt.gz	PhenoAge	0.0351277	0.000529	TRUE	1.35e-61
genus.RuminococcaceaeUCG003.id.11361.summary.txt.gz	PhenoAge	0.0215017	0.000252	TRUE	4.62e-37
genus.RuminococcaceaeUCG004.id.11362.summary.txt.gz	PhenoAge	0.0231938	0.000503	TRUE	2.84e-28
genus.RuminococcaceaeUCG005.id.11363.summary.txt.gz	PhenoAge	0.0235097	0.000474	TRUE	5.76e-38
genus.RuminococcaceaeUCG009.id.11366.summary.txt.gz	PhenoAge	0.0349203	0.000372	TRUE	2.08e-38
genus.RuminococcaceaeUCG010.id.11367.summary.txt.gz	PhenoAge	0.0114894	9.8e-05	TRUE	4.27e-19
genus.RuminococcaceaeUCG011.id.11368.summary.txt.gz	PhenoAge	0.0498694	0.00037	TRUE	2.62e-32
genus.RuminococcaceaeUCG013.id.11370.summary.txt.gz	PhenoAge	0.0190817	0.000453	TRUE	7.34e-32
genus.RuminococcaceaeUCG014.id.11371.summary.txt.gz	PhenoAge	0.0201649	0.00023	TRUE	2.13e-33
genus.Ruminococcus1.id.11373.summary.txt.gz	PhenoAge	0.0154203	0.000346	TRUE	2.66e-25
genus.Ruminococcus2.id.11374.summary.txt.gz	PhenoAge	0.0289706	0.000416	TRUE	4.58e-48
genus.Sellimonas.id.14369.summary.txt.gz	PhenoAge	0.0637185	0.00019	TRUE	3.34e-38
genus.Senegalimassilia.id.11160.summary.txt.gz	PhenoAge	0.0162698	7.65e-05	TRUE	2.29e-18
genus.Slackia.id.825.summary.txt.gz	PhenoAge	0.0217922	0.000319	TRUE	3.26e-20
genus.Streptococcus.id.1853.summary.txt.gz	PhenoAge	0.0215369	0.000675	TRUE	5.44e-35
genus.Subdoligranulum.id.2070.summary.txt.gz	PhenoAge	0.0186667	0.000116	TRUE	7.66e-37
genus.Sutterella.id.2896.summary.txt.gz	PhenoAge	0.0198811	0.000564	TRUE	6.33e-29
genus.Terrisporobacter.id.11348.summary.txt.gz	PhenoAge	0.018152	8.91e-05	TRUE	5.44e-19
genus.Turicibacter.id.2162.summary.txt.gz	PhenoAge	0.0256871	0.000416	TRUE	6.24e-31
genus.Tyzzerella3.id.11335.summary.txt.gz	PhenoAge	0.0598153	0.000662	TRUE	4.62e-48
genus.Veillonella.id.2198.summary.txt.gz	PhenoAge	0.0162133	0.000164	TRUE	1.02e-21
genus.Victivallis.id.2256.summary.txt.gz	PhenoAge	0.0660568	0.000155	TRUE	8.5e-42
