# Supplementary material for: Genetic association of the gut microbiota with epigenetic clocks mediated by inflammatory cytokines: a Mendelian randomization analysis
Source: Front Immunol. 2024 Jun 6;15:1339722. doi: 10.3389/fimmu.2024.1339722 (PMC11186987; doi:10.3389/fimmu.2024.1339722)
Supplement: Supplementary file 7 [file Table_7.xlsx]

## Sheet: Coprococcus1.id.11301
Table S7: MR Results of gut microbiota and inflammatory cytokines
MR Results of Coprococcus1.id.11301 and inflammatory cytokines
	id.exposure	id.outcome	outcome	exposure	nsnp	b_Inverse.variance.weighted	se_Inverse.variance.weighted	pval_Inverse.variance.weighted	b_Weighted.median	se_Weighted.median	pval_Weighted.median	b_MR.Egger	se_MR.Egger	pval_MR.Egger	Q_MR.Egger	Q_df_MR.Egger	Q_pval_MR.Egger	Q_Inverse.variance.weighted	Q_df_Inverse.variance.weighted	Q_pval_Inverse.variance.weighted	egger_intercept	se	pval
1	p2r2sp	aastWU	GCST90274758.tsv.gz	genus.Coprococcus1.id.11301	12	-0.0292665	0.0620536	0.637189	-0.0840835	0.0822626	0.306717	-0.175058	0.148895	0.26694	10.5629	10	0.392568	11.7849	11	0.380026	0.0118963	0.0110604	0.307382
2	p2r2sp	iiPNAD	GCST90274759.tsv.gz	genus.Coprococcus1.id.11301	12	-0.0107169	0.0748062	0.886084	-0.0831228	0.0864458	0.33627	-0.265285	0.169073	0.147706	13.9061	10	0.177317	17.7006	11	0.0887916	0.0207126	0.0125389	0.12957
3	p2r2sp	PWSqmM	GCST90274760.tsv.gz	genus.Coprococcus1.id.11301	12	-0.0837882	0.0800515	0.295248	-0.0488027	0.0936956	0.602462	-0.114123	0.202154	0.584829	16.0708	10	0.0976224	16.1145	11	0.136931	0.00248234	0.0150525	0.872299
4	p2r2sp	vYJi8V	GCST90274761.tsv.gz	genus.Coprococcus1.id.11301	12	0.0421644	0.0677838	0.533914	0.0679037	0.0928645	0.464649	-0.0316133	0.168743	0.855136	11.1324	10	0.347293	11.3899	11	0.411199	0.00605123	0.0125826	0.640921
5	p2r2sp	HC0wQ5	GCST90274762.tsv.gz	genus.Coprococcus1.id.11301	12	0.0395803	0.0654697	0.545473	0.0188279	0.0832802	0.82114	-0.291221	0.140751	0.065388	7.61919	10	0.665979	14.2504	11	0.219448	0.0268281	0.0104182	0.0276473
6	p2r2sp	OZQVSe	GCST90274763.tsv.gz	genus.Coprococcus1.id.11301	12	-0.0138374	0.0637575	0.828184	0.0390044	0.0843355	0.64373	-0.019942	0.161704	0.904294	12.5497	10	0.249947	12.5519	11	0.323619	0.000498014	0.0120111	0.967743
7	p2r2sp	MUQhIT	GCST90274764.tsv.gz	genus.Coprococcus1.id.11301	12	-0.0183629	0.0653524	0.778724	-0.0192859	0.090029	0.830377	-0.164391	0.158789	0.324925	12.2343	10	0.269681	13.4796	11	0.263137	0.0118707	0.0117661	0.336814
8	p2r2sp	hv0b9e	GCST90274765.tsv.gz	genus.Coprococcus1.id.11301	12	-0.00015042	0.0657717	0.998175	0.0362836	0.0870596	0.676849	-0.0949896	0.163581	0.574303	12.6332	10	0.244911	13.1453	11	0.283933	0.00773596	0.0121496	0.538606
9	p2r2sp	OEIx6o	GCST90274766.tsv.gz	genus.Coprococcus1.id.11301	12	-0.0916637	0.0597986	0.125307	-0.0664056	0.0781869	0.395704	-0.0873722	0.144884	0.559904	4.4621	10	0.924103	4.46316	11	0.954363	-0.000349661	0.0107523	0.974698
10	p2r2sp	X3ewJk	GCST90274767.tsv.gz	genus.Coprococcus1.id.11301	12	-0.0246778	0.0592161	0.676867	-0.0606471	0.0823808	0.461621	-0.119364	0.1436	0.425245	9.63943	10	0.472676	10.1633	11	0.515762	0.00771377	0.0106576	0.485785
11	p2r2sp	8kR3By	GCST90274768.tsv.gz	genus.Coprococcus1.id.11301	12	-0.0471556	0.0633275	0.456495	-0.0678579	0.0842837	0.420755	-0.175963	0.154689	0.281838	11.6891	10	0.306401	12.6658	11	0.31573	0.0104937	0.0114802	0.38219
12	p2r2sp	MCvaQF	GCST90274769.tsv.gz	genus.Coprococcus1.id.11301	12	0.017463	0.0575326	0.761484	-0.0264781	0.0858726	0.757823	-0.0998234	0.140378	0.493271	9.24704	10	0.50883	10.086	11	0.522665	0.00952402	0.0103978	0.381242
13	p2r2sp	RdJcX2	GCST90274770.tsv.gz	genus.Coprococcus1.id.11301	12	-0.0200246	0.0761107	0.792475	-0.135994	0.0861143	0.114283	-0.31332	0.164329	0.0856764	12.8526	10	0.232028	17.7884	11	0.0866227	0.0239109	0.0122016	0.078481
14	p2r2sp	74YcHq	GCST90274771.tsv.gz	genus.Coprococcus1.id.11301	12	0.00207405	0.0591022	0.972006	-0.0373211	0.0818098	0.64825	-0.233823	0.143624	0.134577	7.34621	10	0.692406	10.5939	11	0.477889	0.0191959	0.0106518	0.1017
15	p2r2sp	BPU1mY	GCST90274772.tsv.gz	genus.Coprococcus1.id.11301	12	-0.0404789	0.0580805	0.485837	-0.105641	0.0777454	0.17421	-0.15588	0.141501	0.296438	5.35817	10	0.866004	6.15805	11	0.862613	0.00937981	0.0104878	0.392148
16	p2r2sp	czAfAF	GCST90274773.tsv.gz	genus.Coprococcus1.id.11301	12	-0.0313993	0.0645321	0.626564	-0.0663249	0.0842138	0.430944	-0.0699663	0.163926	0.678555	13.1558	10	0.215093	13.2434	11	0.277714	0.00313919	0.0121607	0.801532
17	p2r2sp	ozL5rb	GCST90274774.tsv.gz	genus.Coprococcus1.id.11301	12	-0.0143	0.0700413	0.838225	0.0503492	0.0857379	0.557039	-0.212093	0.164409	0.226071	13.0113	10	0.223039	15.2802	11	0.170024	0.0161083	0.0121984	0.216083
18	p2r2sp	Qz8w6A	GCST90274775.tsv.gz	genus.Coprococcus1.id.11301	12	-0.0408564	0.0693631	0.555846	-0.0586	0.0848156	0.489622	-0.253846	0.161165	0.146316	13.1457	10	0.215637	15.9066	11	0.144633	0.0172919	0.011932	0.177904
19	p2r2sp	JEsn4o	GCST90274776.tsv.gz	genus.Coprococcus1.id.11301	12	0.00538944	0.0751876	0.942857	0.0547305	0.0805966	0.497095	-0.0921368	0.189324	0.636988	17.7517	10	0.059299	18.318	11	0.0744897	0.00792498	0.0140317	0.584663
20	p2r2sp	jztupn	GCST90274777.tsv.gz	genus.Coprococcus1.id.11301	12	0.0340939	0.0651943	0.601004	0.0370425	0.0862156	0.667451	-0.149107	0.153422	0.354033	11.6263	10	0.310842	13.6225	11	0.254591	0.0149101	0.011379	0.219386
21	p2r2sp	JuoAuv	GCST90274778.tsv.gz	genus.Coprococcus1.id.11301	12	0.0579314	0.0619487	0.34971	0.0081778	0.0800937	0.918675	-0.181976	0.142544	0.230579	8.79866	10	0.551312	12.212	11	0.347919	0.0195472	0.0105802	0.094427
22	p2r2sp	8jzgAd	GCST90274779.tsv.gz	genus.Coprococcus1.id.11301	12	-0.0360381	0.0596482	0.545726	-0.0488277	0.0795912	0.539558	-0.209624	0.144395	0.177214	3.98695	10	0.947934	5.72949	11	0.89079	0.0141522	0.0107209	0.216235
23	p2r2sp	hq00Ie	GCST90274780.tsv.gz	genus.Coprococcus1.id.11301	12	-0.0582603	0.0619781	0.34721	-0.0558934	0.0825454	0.498327	-0.113567	0.156342	0.484248	11.7377	10	0.302993	11.9148	11	0.370084	0.00450469	0.0115991	0.705885
24	p2r2sp	pQWQ9v	GCST90274781.tsv.gz	genus.Coprococcus1.id.11301	12	-0.0214854	0.0597576	0.719189	0.00157423	0.0817271	0.984632	-0.0310029	0.144621	0.834564	7.97675	10	0.631108	7.98197	11	0.714918	0.000776099	0.0107392	0.943814
25	p2r2sp	fDJzAR	GCST90274782.tsv.gz	genus.Coprococcus1.id.11301	12	-0.0168284	0.0598356	0.778523	-0.0330059	0.0789814	0.676025	-0.116238	0.144681	0.440417	7.98755	10	0.630054	8.55705	11	0.662704	0.00810829	0.0107443	0.467854
26	p2r2sp	z2Z1Gy	GCST90274783.tsv.gz	genus.Coprococcus1.id.11301	12	-0.04134	0.0598991	0.490093	-0.0361638	0.0809046	0.65488	-0.151837	0.144978	0.319609	4.86604	10	0.899945	5.5665	11	0.900668	0.00901139	0.0107671	0.422176
27	p2r2sp	wwl8Ap	GCST90274784.tsv.gz	genus.Coprococcus1.id.11301	12	-0.0637401	0.0661024	0.334914	-0.0836955	0.0812228	0.302802	-0.18312	0.16296	0.287386	13.526	10	0.195728	14.4006	11	0.211612	0.00972253	0.0120911	0.440032
28	p2r2sp	teuGeX	GCST90274785.tsv.gz	genus.Coprococcus1.id.11301	12	0.0785533	0.0580188	0.175759	0.0884844	0.0836858	0.290356	-0.156118	0.141015	0.29417	7.27815	10	0.69895	10.6119	11	0.476325	0.019105	0.0104636	0.0978359
29	p2r2sp	8XQfr0	GCST90274786.tsv.gz	genus.Coprococcus1.id.11301	12	-0.0155447	0.0823074	0.850201	-0.138979	0.0853259	0.103356	-0.319	0.180651	0.107879	15.5046	10	0.114719	20.778	11	0.0357449	0.0247192	0.0134035	0.0949374
30	p2r2sp	fU2yPg	GCST90274787.tsv.gz	genus.Coprococcus1.id.11301	12	0.0546554	0.0680813	0.422092	-0.0080513	0.0858559	0.925286	0.103765	0.171758	0.559209	13.9911	10	0.173396	14.1291	11	0.22593	-0.00400678	0.0127581	0.759931
31	p2r2sp	5KEf5Y	GCST90274788.tsv.gz	genus.Coprococcus1.id.11301	12	0.112454	0.0600533	0.0611279	0.0407792	0.0819748	0.618865	-0.00627869	0.145192	0.966358	7.86422	10	0.642098	8.67097	11	0.652234	0.00968772	0.0107858	0.390197
32	p2r2sp	xy6smq	GCST90274789.tsv.gz	genus.Coprococcus1.id.11301	12	-0.0546146	0.0657323	0.40605	-0.133527	0.0816189	0.101844	-0.263993	0.151725	0.112495	11.4037	10	0.326941	14.0139	11	0.232224	0.0170068	0.0112411	0.161244
33	p2r2sp	gfEVZt	GCST90274790.tsv.gz	genus.Coprococcus1.id.11301	12	0.0718539	0.0709899	0.311456	0.022217	0.0953881	0.81583	-0.247124	0.156119	0.144521	8.3846	10	0.591324	13.4117	11	0.267271	0.0260301	0.0116096	0.0488284
34	p2r2sp	EF2JR4	GCST90274791.tsv.gz	genus.Coprococcus1.id.11301	12	0.0584477	0.0593449	0.324682	0.0302387	0.0870782	0.728397	-0.167485	0.143939	0.271603	7.16063	10	0.710198	10.129	11	0.518822	0.0184037	0.0106819	0.115632
35	p2r2sp	qb3pTg	GCST90274792.tsv.gz	genus.Coprococcus1.id.11301	12	0.00197436	0.0587847	0.973207	0.00150941	0.0812956	0.985187	-0.137153	0.143129	0.360531	6.64965	10	0.758054	7.78625	11	0.732314	0.0113122	0.0106107	0.311436
36	p2r2sp	C40CZk	GCST90274793.tsv.gz	genus.Coprococcus1.id.11301	12	-0.0151166	0.0733341	0.836686	-0.0845537	0.0813845	0.298832	-0.125245	0.183385	0.510143	16.5008	10	0.0861668	17.2165	11	0.101632	0.00894966	0.0135887	0.52502
37	p2r2sp	hdM0Iu	GCST90274794.tsv.gz	genus.Coprococcus1.id.11301	12	-0.0816253	0.0654159	0.212108	-0.0605324	0.0878874	0.490981	-0.0797116	0.158259	0.625398	5.82114	10	0.83006	5.82132	11	0.885016	-0.000156399	0.0117768	0.989665
38	p2r2sp	o8z7KW	GCST90274795.tsv.gz	genus.Coprococcus1.id.11301	12	0.0435929	0.0763536	0.568044	-0.0168857	0.0859931	0.844327	-0.234	0.168611	0.195339	13.4857	10	0.197771	17.8897	11	0.0841745	0.0226135	0.0125134	0.100871
39	p2r2sp	fdhijs	GCST90274796.tsv.gz	genus.Coprococcus1.id.11301	12	0.0421781	0.06624	0.52429	0.014763	0.0882261	0.867109	-0.0388681	0.159267	0.812131	3.30964	10	0.97317	3.62275	11	0.979684	0.00664321	0.0118722	0.588091
40	p2r2sp	ZNKfD7	GCST90274797.tsv.gz	genus.Coprococcus1.id.11301	12	0.0523789	0.080348	0.514465	0.0947378	0.0932318	0.309557	-0.175496	0.189727	0.376751	17.8273	10	0.0579484	20.9187	11	0.034223	0.0185171	0.0140616	0.217264
41	p2r2sp	EDdeVL	GCST90274798.tsv.gz	genus.Coprococcus1.id.11301	12	0.0193234	0.0595335	0.745499	0.0345576	0.0880229	0.694617	-0.234935	0.14419	0.134296	6.52176	10	0.76969	10.2702	11	0.506261	0.020725	0.0107046	0.0816087
42	p2r2sp	l2vwvW	GCST90274799.tsv.gz	genus.Coprococcus1.id.11301	12	-0.0513228	0.0662194	0.438315	-0.0323563	0.0905595	0.720872	-0.156807	0.15925	0.348015	5.31663	10	0.869048	5.8471	11	0.883369	0.00864681	0.011872	0.483116
43	p2r2sp	rT5t8Q	GCST90274800.tsv.gz	genus.Coprococcus1.id.11301	12	0.055896	0.0712087	0.432477	0.0104555	0.0903876	0.907911	-0.0635782	0.176462	0.72612	12.6852	10	0.241806	13.3856	11	0.268869	0.0097495	0.0131208	0.474543
44	p2r2sp	jVz5GM	GCST90274801.tsv.gz	genus.Coprococcus1.id.11301	12	0.00749359	0.0661741	0.90984	-0.0339425	0.0920077	0.712195	-0.0376368	0.159235	0.817924	9.83983	10	0.454656	9.93693	11	0.536069	0.00369669	0.0118635	0.761742
45	p2r2sp	WHOGE7	GCST90274802.tsv.gz	genus.Coprococcus1.id.11301	12	0.0691358	0.0660671	0.295354	0.110201	0.0931925	0.237005	-0.228957	0.159035	0.180523	3.706	10	0.959637	7.95209	11	0.717589	0.0244181	0.01185	0.0663199
46	p2r2sp	5dqOxG	GCST90274803.tsv.gz	genus.Coprococcus1.id.11301	12	-0.0539743	0.0689332	0.433631	-0.1718	0.0854125	0.0442809	-0.330067	0.146751	0.0482484	10.3649	10	0.409084	14.7858	11	0.192517	0.0224941	0.0108918	0.0658066
47	p2r2sp	ri3VBx	GCST90274804.tsv.gz	genus.Coprococcus1.id.11301	12	-0.0177315	0.0820542	0.828914	-0.00697894	0.0913605	0.93911	-0.157772	0.203088	0.455222	19.8177	10	0.0310246	20.9528	11	0.0338632	0.0114095	0.0150758	0.466619
48	p2r2sp	Qf4Z8Z	GCST90274805.tsv.gz	genus.Coprococcus1.id.11301	12	0.0642392	0.0662192	0.331997	0.110195	0.0905887	0.223821	0.211544	0.159529	0.214312	5.35003	10	0.866603	6.38014	11	0.846835	-0.0120618	0.0118842	0.334061
49	p2r2sp	y8VGP0	GCST90274806.tsv.gz	genus.Coprococcus1.id.11301	12	-0.0317873	0.0659424	0.629773	-0.0493294	0.0914245	0.589498	-0.180737	0.159011	0.282195	8.14602	10	0.614576	9.20573	11	0.602909	0.0121915	0.011843	0.327537
50	p2r2sp	qoENDz	GCST90274807.tsv.gz	genus.Coprococcus1.id.11301	12	0.0249897	0.06546	0.702642	0.0722502	0.0853962	0.397521	0.0967802	0.158459	0.554987	2.35562	10	0.992817	2.60311	11	0.995001	-0.00586476	0.0117888	0.629603
51	p2r2sp	ipBUfk	GCST90274808.tsv.gz	genus.Coprococcus1.id.11301	12	0.117374	0.0666292	0.0781365	0.0201546	0.0916179	0.825882	-0.0346118	0.160069	0.833155	9.66061	10	0.470757	10.7511	11	0.464344	0.0124651	0.0119366	0.320945
52	p2r2sp	XMrqSF	GCST90274809.tsv.gz	genus.Coprococcus1.id.11301	12	0.0656283	0.0671704	0.328548	0.0960725	0.0897111	0.28421	0.0429895	0.161018	0.794905	6.3809	10	0.782312	6.40483	11	0.845035	0.00185834	0.0120125	0.880135
53	p2r2sp	92raSQ	GCST90274810.tsv.gz	genus.Coprococcus1.id.11301	12	-0.039013	0.0674608	0.563057	-0.0698074	0.0936035	0.455802	-0.147888	0.165373	0.392194	10.576	10	0.391492	11.1309	11	0.432364	0.00893944	0.0123412	0.48545
54	p2r2sp	PzLy9a	GCST90274811.tsv.gz	genus.Coprococcus1.id.11301	12	0.0493643	0.0658667	0.453582	0.0585713	0.0915227	0.522196	0.00982345	0.159009	0.951956	6.93032	10	0.732007	7.00496	11	0.798682	0.00323558	0.0118427	0.790249
55	p2r2sp	ag2A6Y	GCST90274812.tsv.gz	genus.Coprococcus1.id.11301	12	-0.0292688	0.0657794	0.656353	-0.0889204	0.0882567	0.313685	-0.199816	0.158937	0.23725	5.93959	10	0.820313	7.32901	11	0.771848	0.0139407	0.0118268	0.265789
56	p2r2sp	aFDnRT	GCST90274813.tsv.gz	genus.Coprococcus1.id.11301	12	0.0164888	0.0669899	0.805575	0.0527644	0.0911825	0.562813	-0.0172876	0.160589	0.916402	5.8816	10	0.825111	5.93515	11	0.877656	0.00277311	0.0119827	0.821651
57	p2r2sp	YGE1xl	GCST90274814.tsv.gz	genus.Coprococcus1.id.11301	12	-0.0200035	0.066939	0.765069	-0.0260414	0.0876549	0.766398	0.000670038	0.160525	0.996752	4.43365	10	0.925672	4.45372	11	0.95472	-0.00169643	0.0119725	0.890136
58	p2r2sp	3vHsru	GCST90274815.tsv.gz	genus.Coprococcus1.id.11301	12	-0.104828	0.0705447	0.137283	-0.198131	0.0804767	0.0138175	-0.238667	0.173016	0.197819	14.3617	10	0.157123	15.3978	11	0.164998	0.0109091	0.0128435	0.415536
59	p2r2sp	pAwTrb	GCST90274816.tsv.gz	genus.Coprococcus1.id.11301	12	0.0291852	0.060464	0.629318	0.0126701	0.0815307	0.876504	-0.0561786	0.150496	0.716724	10.852	10	0.369161	11.2732	11	0.42067	0.0069646	0.01118	0.547261
60	p2r2sp	113GEi	GCST90274817.tsv.gz	genus.Coprococcus1.id.11301	12	-0.0218823	0.0681741	0.748228	-0.0124954	0.0860055	0.884485	-0.263263	0.151368	0.112627	11.0094	10	0.356784	14.3856	11	0.212388	0.0196808	0.0112387	0.110472
61	p2r2sp	KxFp8v	GCST90274818.tsv.gz	genus.Coprococcus1.id.11301	12	-0.00198544	0.0591435	0.97322	0.0175537	0.0839962	0.834462	-0.126548	0.143652	0.399032	8.88637	10	0.542921	9.79171	11	0.549214	0.01014	0.0106568	0.363783
62	p2r2sp	ZuE7KV	GCST90274819.tsv.gz	genus.Coprococcus1.id.11301	12	-0.0331229	0.0978319	0.734934	-0.0411925	0.102013	0.686362	0.113393	0.242007	0.649435	23.0699	10	0.0104916	24.0913	11	0.0123537	-0.0119979	0.0180313	0.520849
63	p2r2sp	QQbfbx	GCST90274820.tsv.gz	genus.Coprococcus1.id.11301	12	0.133867	0.0701243	0.0562619	0.102155	0.0985139	0.299755	-0.1265	0.15553	0.434957	9.99351	10	0.441063	13.3594	11	0.270486	0.0211778	0.0115433	0.0964419
64	p2r2sp	5n5rVm	GCST90274821.tsv.gz	genus.Coprococcus1.id.11301	12	-0.0761899	0.0804543	0.343641	0.0348452	0.0925224	0.706461	-0.417684	0.166752	0.0311883	13.418	10	0.201229	20.1989	11	0.0426859	0.0278284	0.0123791	0.0483423
65	p2r2sp	OaAvxY	GCST90274822.tsv.gz	genus.Coprococcus1.id.11301	12	-0.0364537	0.0720009	0.61265	0.0492491	0.0884829	0.577804	-0.267367	0.164335	0.134803	12.8506	10	0.232145	15.9096	11	0.14452	0.0188241	0.0122008	0.153893
66	p2r2sp	L8kOlW	GCST90274823.tsv.gz	genus.Coprococcus1.id.11301	12	-0.0695045	0.0666477	0.297011	-0.125766	0.0922324	0.172702	-0.168607	0.159715	0.315954	6.21095	10	0.79724	6.67714	11	0.824594	0.00813266	0.011911	0.510251
67	p2r2sp	NAmxDJ	GCST90274824.tsv.gz	genus.Coprococcus1.id.11301	12	-0.0377861	0.0594708	0.525186	-0.136379	0.0822362	0.097241	-0.178051	0.144156	0.245016	9.80148	10	0.458079	10.9424	11	0.448102	0.0114273	0.0106984	0.310566
68	p2r2sp	w68Q7o	GCST90274825.tsv.gz	genus.Coprococcus1.id.11301	12	-0.0605182	0.0778085	0.436697	-0.124871	0.0850599	0.142095	-0.337149	0.172882	0.0797261	14.4514	10	0.15338	18.9108	11	0.0627139	0.0225336	0.0128276	0.109498
69	p2r2sp	HvzYK3	GCST90274826.tsv.gz	genus.Coprococcus1.id.11301	12	-0.00346202	0.0777934	0.964504	0.0222317	0.0903137	0.805558	-0.089199	0.194569	0.656435	18.0003	10	0.0549581	18.4224	11	0.0722838	0.00700803	0.0144732	0.638668
70	p2r2sp	JRekPH	GCST90274827.tsv.gz	genus.Coprococcus1.id.11301	12	0.0946315	0.080881	0.241997	0.0451359	0.0892904	0.613211	-0.0525795	0.198985	0.796962	18.9059	10	0.0414738	20.1534	11	0.0432812	0.0120011	0.0147744	0.435538
71	p2r2sp	RJtGXO	GCST90274828.tsv.gz	genus.Coprococcus1.id.11301	12	-0.0902368	0.0657602	0.169998	-0.0918356	0.0868766	0.290474	-0.212401	0.15892	0.21099	7.48261	10	0.679232	8.19562	11	0.695681	0.00998639	0.0118267	0.418191
72	p2r2sp	irKnHX	GCST90274829.tsv.gz	genus.Coprococcus1.id.11301	12	-0.071512	0.0747945	0.339016	-0.0503474	0.0857849	0.557269	-0.439717	0.144045	0.0121967	9.77404	10	0.460537	17.6296	11	0.0905821	0.0298941	0.0106659	0.0187051
73	p2r2sp	4Pwj0Y	GCST90274830.tsv.gz	genus.Coprococcus1.id.11301	12	0.0690292	0.0645659	0.285012	-0.00272969	0.0840691	0.974098	-0.226264	0.139304	0.135386	8.67619	10	0.563085	14.0761	11	0.228809	0.0239724	0.0103161	0.0424982
74	p2r2sp	107ucJ	GCST90274831.tsv.gz	genus.Coprococcus1.id.11301	12	-0.0435206	0.0598937	0.467452	-0.0836304	0.0815561	0.305158	-0.107999	0.144847	0.473067	7.20025	10	0.706415	7.43927	11	0.762477	0.00525844	0.0107556	0.635457
75	p2r2sp	sHEUZ8	GCST90274832.tsv.gz	genus.Coprococcus1.id.11301	12	0.0766027	0.0588689	0.193176	0.0631213	0.083338	0.448802	-0.0402407	0.143179	0.784401	7.94472	10	0.634236	8.74617	11	0.645309	0.00950476	0.0106171	0.391702
76	p2r2sp	lks6kr	GCST90274833.tsv.gz	genus.Coprococcus1.id.11301	12	0.0385997	0.0630947	0.540687	0.0686317	0.0835511	0.411399	-9.45e-05	0.159968	0.99954	12.3264	10	0.263806	12.4133	11	0.333394	0.00314919	0.0118617	0.796022
77	p2r2sp	qZpNCo	GCST90274834.tsv.gz	genus.Coprococcus1.id.11301	12	0.0209123	0.061782	0.734998	-0.00485432	0.0859903	0.954982	0.0580549	0.156565	0.718519	11.7189	10	0.304311	11.7984	11	0.37899	-0.00302598	0.0116197	0.799825
78	p2r2sp	KkNJqt	GCST90274835.tsv.gz	genus.Coprococcus1.id.11301	12	-0.0645626	0.0595418	0.278221	-0.102914	0.0812043	0.205034	-0.133626	0.144339	0.376362	6.3607	10	0.784103	6.63659	11	0.827703	0.00562565	0.0107103	0.610854
79	p2r2sp	vK88Xn	GCST90274836.tsv.gz	genus.Coprococcus1.id.11301	12	0.0491662	0.084571	0.560998	0.20211	0.0936032	0.0308331	0.0354646	0.211976	0.870465	17.2602	10	0.0688014	17.2689	11	0.100169	0.00112668	0.0158322	0.944671
80	p2r2sp	tGsfFn	GCST90274837.tsv.gz	genus.Coprococcus1.id.11301	12	0.0312526	0.0617863	0.612985	0.0697647	0.0813145	0.390913	0.0492569	0.157448	0.760825	11.9701	10	0.287064	11.9889	11	0.364477	-0.00146444	0.0116735	0.902653
81	p2r2sp	HmpNjF	GCST90274838.tsv.gz	genus.Coprococcus1.id.11301	12	0.0214022	0.0817078	0.793371	-0.0296758	0.087822	0.735432	-0.350199	0.162612	0.0567208	12.7728	10	0.236652	20.8133	11	0.0353574	0.0302871	0.0120715	0.0309665
82	p2r2sp	MMiAoI	GCST90274839.tsv.gz	genus.Coprococcus1.id.11301	12	0.043701	0.0692055	0.527735	0.112614	0.0943991	0.232885	-0.0368206	0.172508	0.83527	11.6689	10	0.307824	11.9762	11	0.365437	0.00659178	0.0128465	0.619012
83	p2r2sp	EWswzP	GCST90274840.tsv.gz	genus.Coprococcus1.id.11301	12	0.126735	0.066726	0.057521	0.109849	0.0905194	0.224925	0.135506	0.160073	0.417057	7.7712	10	0.651175	7.77483	11	0.733321	-0.000720183	0.0119465	0.953117
84	p2r2sp	Jl8WH4	GCST90274841.tsv.gz	genus.Coprococcus1.id.11301	12	0.0318382	0.0791351	0.687444	0.0578548	0.0920762	0.529784	0.0945956	0.198297	0.643588	15.4508	10	0.116472	15.6379	11	0.155114	-0.00514595	0.0147858	0.735031
85	p2r2sp	zLymUq	GCST90274842.tsv.gz	genus.Coprococcus1.id.11301	12	0.0622975	0.073042	0.393715	0.0334441	0.0924954	0.717669	-0.130199	0.170958	0.463891	11.4073	10	0.326675	13.1584	11	0.283096	0.0158021	0.0127542	0.243646
86	p2r2sp	vsrlpQ	GCST90274843.tsv.gz	genus.Coprococcus1.id.11301	12	0.0646483	0.0670883	0.335231	0.020884	0.0863318	0.808854	-0.0208744	0.168267	0.903729	13.6817	10	0.18801	14.1073	11	0.22711	0.00696014	0.0124791	0.589285
87	p2r2sp	0fvsIu	GCST90274844.tsv.gz	genus.Coprococcus1.id.11301	12	0.00571142	0.0595577	0.923602	-0.0230658	0.0818111	0.77799	-0.0298051	0.144339	0.840549	9.51215	10	0.484283	9.58512	11	0.568045	0.00289354	0.0107116	0.792552
88	p2r2sp	8D3WDA	GCST90274845.tsv.gz	genus.Coprococcus1.id.11301	12	0.00244509	0.0669599	0.970871	0.0393648	0.092913	0.671804	-0.0130295	0.160564	0.936925	6.3879	10	0.781689	6.39914	11	0.84545	0.00127059	0.0119825	0.91765
89	p2r2sp	nsJ2Fi	GCST90274846.tsv.gz	genus.Coprococcus1.id.11301	12	0.00342019	0.0883165	0.969108	0.0320122	0.0900714	0.722283	-0.518568	0.143374	0.00471397	8.71764	10	0.559094	24.6716	11	0.0101805	0.0424708	0.010633	0.00254183
90	p2r2sp	udYJJL	GCST90274847.tsv.gz	genus.Coprococcus1.id.11301	12	-0.0232766	0.0645948	0.718587	-0.15948	0.0821021	0.0520814	-0.329801	0.143606	0.0445129	7.71929	10	0.656234	13.1994	11	0.280496	0.0249108	0.0106413	0.0412725
91	p2r2sp	nBhWEF	GCST90274848.tsv.gz	genus.Coprococcus1.id.11301	12	-0.0437348	0.0767187	0.568632	-0.125963	0.0891456	0.157656	-0.224794	0.184379	0.250745	16.5001	10	0.086183	18.4186	11	0.0723626	0.0147615	0.0136899	0.306231
MR Results of Dorea.id.1997 and inflammatory cytokines
	id.exposure	id.outcome	outcome	exposure	nsnp	b_Inverse.variance.weighted	se_Inverse.variance.weighted	pval_Inverse.variance.weighted	b_Weighted.median	se_Weighted.median	pval_Weighted.median	b_MR.Egger	se_MR.Egger	pval_MR.Egger	Q_MR.Egger	Q_df_MR.Egger	Q_pval_MR.Egger	Q_Inverse.variance.weighted	Q_df_Inverse.variance.weighted	Q_pval_Inverse.variance.weighted	egger_intercept	se	pval
1	snTWBX	hFmQKA	GCST90274758.tsv.gz	genus.Dorea.id.1997	10	0.127808	0.071034	0.0719792	0.139711	0.0947436	0.140314	0.0996726	0.193614	0.62061	5.43017	8	0.710764	5.45457	9	0.79302	0.00207004	0.0132517	0.879738
2	snTWBX	gcYb5y	GCST90274759.tsv.gz	genus.Dorea.id.1997	10	0.104094	0.0700966	0.137543	0.0956677	0.0933731	0.305564	0.0164083	0.190192	0.93337	6.33439	8	0.60983	6.58035	9	0.680719	0.0064883	0.0130826	0.633267
3	snTWBX	bfnRrV	GCST90274760.tsv.gz	genus.Dorea.id.1997	10	0.031348	0.0925465	0.734815	0.0492309	0.109165	0.652005	0.51557	0.216973	0.0448107	6.51211	8	0.590064	12.2604	9	0.199025	-0.0356241	0.0148585	0.0433419
4	snTWBX	iTpr9n	GCST90274761.tsv.gz	genus.Dorea.id.1997	10	0.0629214	0.0797116	0.4299	0.0962973	0.107037	0.368301	0.256603	0.218496	0.274005	3.69681	8	0.88339	4.6032	9	0.867437	-0.0142156	0.0149316	0.368948
5	snTWBX	cHJwKH	GCST90274762.tsv.gz	genus.Dorea.id.1997	10	0.0425452	0.0748233	0.569621	0.0391391	0.0954497	0.681769	0.223351	0.203082	0.303406	9.63422	8	0.291643	10.7403	9	0.29393	-0.0134659	0.0140508	0.365939
6	snTWBX	ULtctQ	GCST90274763.tsv.gz	genus.Dorea.id.1997	10	-0.0889423	0.0708675	0.20946	-0.069368	0.0912424	0.447099	-0.188927	0.193134	0.356619	3.48937	8	0.900013	3.79907	9	0.924132	0.00735564	0.0132174	0.593082
7	snTWBX	eTGXGZ	GCST90274764.tsv.gz	genus.Dorea.id.1997	10	0.0108643	0.0835393	0.896527	-0.0197019	0.105052	0.851234	0.0197513	0.2413	0.936774	12.793	8	0.119175	12.7955	9	0.172082	-0.000654445	0.0165284	0.969386
8	snTWBX	grqzuD	GCST90274765.tsv.gz	genus.Dorea.id.1997	10	0.0358444	0.0713301	0.615306	-0.0123417	0.0882111	0.88873	-0.0738889	0.194491	0.7139	3.9617	8	0.860562	4.32951	9	0.888419	0.00807537	0.0133154	0.561016
9	snTWBX	Os2teA	GCST90274766.tsv.gz	genus.Dorea.id.1997	10	-0.00285768	0.0710006	0.967895	-0.0217909	0.0922108	0.813187	0.192272	0.193419	0.349301	2.94221	8	0.937932	4.11848	9	0.903443	-0.0143628	0.013243	0.309717
10	snTWBX	NvFZzZ	GCST90274767.tsv.gz	genus.Dorea.id.1997	10	-0.0328769	0.088451	0.710119	-0.0609461	0.102625	0.552599	-0.0115352	0.255144	0.965048	14.2079	8	0.0765049	14.2223	9	0.114635	-0.00157394	0.0174999	0.930546
11	snTWBX	KcZsM1	GCST90274768.tsv.gz	genus.Dorea.id.1997	10	0.0701526	0.0774084	0.364795	0.0604511	0.0999301	0.545223	0.130665	0.222674	0.57352	10.857	8	0.209934	10.9728	9	0.277578	-0.00445351	0.015246	0.777635
12	snTWBX	hLNdMJ	GCST90274769.tsv.gz	genus.Dorea.id.1997	10	0.00738948	0.0683555	0.913914	0.0493352	0.0888793	0.578839	0.167152	0.185824	0.394644	6.62396	8	0.577693	7.47882	9	0.587396	-0.0117925	0.0127544	0.382225
13	snTWBX	L6A55V	GCST90274770.tsv.gz	genus.Dorea.id.1997	10	-0.00289457	0.0710966	0.967525	0.0787861	0.096376	0.41365	-0.0250768	0.193561	0.900117	7.85388	8	0.447873	7.86906	9	0.547394	0.00163482	0.0132682	0.904977
14	snTWBX	QQzrnr	GCST90274771.tsv.gz	genus.Dorea.id.1997	10	0.0296177	0.0701058	0.672681	0.0311374	0.0920597	0.73519	0.112531	0.190318	0.570657	5.96833	8	0.650779	6.18793	9	0.720972	-0.00613383	0.0130894	0.651852
15	snTWBX	J20YIF	GCST90274772.tsv.gz	genus.Dorea.id.1997	10	0.026641	0.0690485	0.699622	0.0840015	0.090625	0.353972	0.223852	0.187197	0.26601	4.35526	8	0.823733	5.63989	9	0.775348	-0.014614	0.0128938	0.289862
16	snTWBX	cMelrD	GCST90274773.tsv.gz	genus.Dorea.id.1997	10	-0.000103584	0.0699354	0.998818	-0.0163109	0.0912	0.858057	-0.152261	0.18991	0.445853	2.494	8	0.96201	3.23665	9	0.954169	0.0112526	0.0130575	0.413896
17	snTWBX	oaCTCQ	GCST90274774.tsv.gz	genus.Dorea.id.1997	10	0.0255606	0.070488	0.716886	0.0606349	0.0957682	0.52664	-0.0523225	0.191796	0.791915	5.31479	8	0.723462	5.50543	9	0.788213	0.00574289	0.0131528	0.673925
18	snTWBX	1TrldH	GCST90274775.tsv.gz	genus.Dorea.id.1997	10	0.109685	0.0874086	0.20953	0.0944239	0.104845	0.3678	0.490125	0.207252	0.0456096	9.84901	8	0.275784	14.6426	9	0.101233	-0.0279767	0.0141781	0.0839227
19	snTWBX	Of6RFn	GCST90274776.tsv.gz	genus.Dorea.id.1997	10	0.0147691	0.0692753	0.831175	0.0135479	0.0880973	0.877781	0.0562212	0.187556	0.772003	2.38737	8	0.966776	2.44393	9	0.982353	-0.00307799	0.012942	0.817991
20	snTWBX	9Gii3E	GCST90274777.tsv.gz	genus.Dorea.id.1997	10	0.0178265	0.0695162	0.797614	0.0617494	0.0937762	0.510232	0.183846	0.189925	0.361396	8.09986	8	0.423776	8.99492	9	0.437743	-0.0122689	0.0130489	0.37462
21	snTWBX	QCnVHs	GCST90274778.tsv.gz	genus.Dorea.id.1997	10	0.136229	0.0882475	0.122657	0.118606	0.0988707	0.230293	0.165496	0.25408	0.533078	14.3412	8	0.0732954	14.3687	9	0.109802	-0.00216167	0.0174492	0.904464
22	snTWBX	33BOeQ	GCST90274779.tsv.gz	genus.Dorea.id.1997	10	0.0804907	0.0707268	0.255099	0.0716601	0.095683	0.453898	0.054616	0.192478	0.783806	5.99209	8	0.648118	6.01298	9	0.738619	0.00190731	0.0131957	0.888649
23	snTWBX	gospjV	GCST90274780.tsv.gz	genus.Dorea.id.1997	10	0.0643897	0.0705735	0.361569	0.128729	0.097197	0.185367	0.259811	0.192448	0.213957	5.36961	8	0.717439	6.56096	9	0.682724	-0.0143666	0.0131624	0.306836
24	snTWBX	1KCMG0	GCST90274781.tsv.gz	genus.Dorea.id.1997	10	0.084755	0.0708855	0.231829	0.123546	0.0943743	0.190498	0.338148	0.193013	0.117885	5.81423	8	0.668032	7.80645	9	0.553764	-0.0186672	0.0132255	0.195798
25	snTWBX	gRBDO0	GCST90274782.tsv.gz	genus.Dorea.id.1997	10	-0.0246173	0.0710006	0.728802	-0.0382228	0.0917393	0.676937	-0.0303376	0.195899	0.880765	8.20646	8	0.413567	8.20747	9	0.513381	0.000421057	0.0134128	0.975726
26	snTWBX	CyeZHj	GCST90274783.tsv.gz	genus.Dorea.id.1997	10	0.00139665	0.0710208	0.98431	-0.00680878	0.0961303	0.943534	0.189966	0.193165	0.354196	5.39445	8	0.714703	6.49639	9	0.689391	-0.0139097	0.0132507	0.324515
27	snTWBX	t1gzuv	GCST90274784.tsv.gz	genus.Dorea.id.1997	10	0.0706149	0.06838	0.301752	0.118248	0.0913215	0.195371	0.175887	0.186277	0.372695	5.77668	8	0.67223	6.1458	9	0.725242	-0.00774612	0.0127497	0.56033
28	snTWBX	7NYoe3	GCST90274785.tsv.gz	genus.Dorea.id.1997	10	-0.0646922	0.0709063	0.361578	-0.0518866	0.0911928	0.569371	0.0021532	0.202485	0.991776	9.40145	8	0.30957	9.54965	9	0.388157	-0.00494456	0.0139236	0.73168
29	snTWBX	w0obds	GCST90274786.tsv.gz	genus.Dorea.id.1997	10	-0.134119	0.0711086	0.0592787	-0.147081	0.093086	0.114094	-0.0900864	0.194122	0.654964	3.04644	8	0.93141	3.10586	9	0.959949	-0.00323622	0.0132754	0.81354
30	snTWBX	gKQYgh	GCST90274787.tsv.gz	genus.Dorea.id.1997	10	-0.0379658	0.0712647	0.594211	-0.0174234	0.0979693	0.858845	0.320318	0.19424	0.13774	1.6066	8	0.990793	5.53818	9	0.785101	-0.0263393	0.0132838	0.0826871
31	snTWBX	OafcKX	GCST90274788.tsv.gz	genus.Dorea.id.1997	10	0.0836316	0.098741	0.397007	-0.059681	0.104967	0.569648	0.13653	0.284902	0.644609	17.2144	8	0.0279525	17.3001	9	0.0442188	-0.00388721	0.0194775	0.846793
32	snTWBX	KMWxNy	GCST90274789.tsv.gz	genus.Dorea.id.1997	10	-0.0504045	0.0692253	0.466538	-0.040169	0.0887401	0.650795	-0.13643	0.187418	0.487403	2.78292	8	0.947233	3.02689	9	0.963219	0.00638901	0.012935	0.634628
33	snTWBX	MTmuT3	GCST90274790.tsv.gz	genus.Dorea.id.1997	10	0.115398	0.0771794	0.134863	0.0888999	0.104847	0.396494	0.260877	0.210052	0.249423	3.29789	8	0.914297	3.85244	9	0.920853	-0.0107845	0.0144822	0.477771
34	snTWBX	SiWzVY	GCST90274791.tsv.gz	genus.Dorea.id.1997	10	-0.0195495	0.0795839	0.805956	0.0561171	0.0967014	0.561703	-0.0336706	0.229867	0.887167	11.4699	8	0.176466	11.4762	9	0.244473	0.00104032	0.0157521	0.948964
35	snTWBX	sDFFop	GCST90274792.tsv.gz	genus.Dorea.id.1997	10	0.0905326	0.0710994	0.202903	0.146711	0.0982432	0.135348	0.294211	0.189692	0.159502	8.00023	8	0.433448	9.33382	9	0.407048	-0.0150618	0.0130428	0.2815
36	snTWBX	7YHzwf	GCST90274793.tsv.gz	genus.Dorea.id.1997	10	-0.00647169	0.0697027	0.926025	-0.030113	0.0923515	0.744372	0.225762	0.189855	0.268485	5.62737	8	0.688891	7.35672	9	0.600032	-0.0171195	0.0130182	0.224935
37	snTWBX	ukHrY6	GCST90274794.tsv.gz	genus.Dorea.id.1997	10	0.0420432	0.0783893	0.591725	-0.040198	0.107	0.707153	0.480684	0.213976	0.0548717	2.29266	8	0.9707	7.14636	9	0.621884	-0.0324025	0.0147076	0.0587082
38	snTWBX	YvwneN	GCST90274795.tsv.gz	genus.Dorea.id.1997	10	0.143542	0.0710548	0.0433674	0.0884121	0.0975459	0.364743	0.176653	0.194421	0.390105	8.09749	8	0.424005	8.13144	9	0.520956	-0.00244191	0.0133336	0.859245
39	snTWBX	SK6TYK	GCST90274796.tsv.gz	genus.Dorea.id.1997	10	0.0361066	0.079292	0.648848	0.0154936	0.105838	0.883614	-0.255616	0.216973	0.27261	2.23318	8	0.973016	4.31952	9	0.889153	0.0214619	0.0148585	0.18662
40	snTWBX	sfl6yw	GCST90274797.tsv.gz	genus.Dorea.id.1997	10	0.124595	0.0692753	0.0720893	0.189611	0.0948773	0.0456646	0.0494737	0.188661	0.799765	8.09454	8	0.424291	8.2803	9	0.506164	0.0055781	0.0130182	0.679602
41	snTWBX	hjHADq	GCST90274798.tsv.gz	genus.Dorea.id.1997	10	-0.00986232	0.0705949	0.888895	0.0359079	0.0980944	0.714325	-0.0944242	0.198242	0.646592	8.52146	8	0.384256	8.74554	9	0.461087	0.00623138	0.0135861	0.658682
42	snTWBX	ZFXMkd	GCST90274799.tsv.gz	genus.Dorea.id.1997	10	0.0211421	0.0793656	0.78994	0.0294753	0.104367	0.777621	0.0152299	0.217476	0.945888	6.35628	8	0.607389	6.35714	9	0.703711	0.000434549	0.014882	0.977421
43	snTWBX	30wShl	GCST90274800.tsv.gz	genus.Dorea.id.1997	10	-0.0394506	0.0773875	0.610206	-0.0160963	0.0970477	0.868267	-0.142286	0.210496	0.518128	3.69854	8	0.883247	3.97451	9	0.913082	0.00762963	0.0145235	0.613599
44	snTWBX	U6vEYs	GCST90274801.tsv.gz	genus.Dorea.id.1997	10	-0.0751178	0.114698	0.512519	-0.0162778	0.114072	0.886529	0.31213	0.298637	0.326489	15.1554	8	0.0561925	18.8319	9	0.026661	-0.0284897	0.020451	0.201087
45	snTWBX	GoUo3q	GCST90274802.tsv.gz	genus.Dorea.id.1997	10	0.0474923	0.0792052	0.548765	0.00700293	0.102395	0.945474	0.0831528	0.216583	0.711033	7.22048	8	0.513042	7.25178	9	0.610924	-0.00262336	0.0148292	0.86398
46	snTWBX	NzfhcU	GCST90274803.tsv.gz	genus.Dorea.id.1997	10	0.0122466	0.0706508	0.862384	0.0360528	0.0922221	0.695846	0.139546	0.192081	0.488245	6.30455	8	0.613158	6.81249	9	0.656634	-0.00939198	0.0131781	0.496292
47	snTWBX	Xfmk4r	GCST90274804.tsv.gz	genus.Dorea.id.1997	10	-0.0389664	0.0759959	0.608131	-0.0539333	0.100985	0.593292	0.0211576	0.218055	0.92509	10.2979	8	0.244739	10.411	9	0.318246	-0.00443936	0.0149729	0.774405
48	snTWBX	xh6KQ2	GCST90274805.tsv.gz	genus.Dorea.id.1997	10	0.0678601	0.0997668	0.496386	0.107166	0.114485	0.349238	0.388611	0.262039	0.176355	11.6861	8	0.165771	14.2136	9	0.114927	-0.0236423	0.0179733	0.224819
49	snTWBX	k7jgxi	GCST90274806.tsv.gz	genus.Dorea.id.1997	10	-0.0567837	0.078946	0.471973	-0.0797138	0.106499	0.454163	-0.0960858	0.215752	0.667869	7.02895	8	0.533512	7.06727	9	0.630116	0.00289686	0.0147997	0.849696
50	snTWBX	7XXZ61	GCST90274807.tsv.gz	genus.Dorea.id.1997	10	0.0102023	0.0785589	0.89667	0.0537408	0.110279	0.626035	0.120257	0.214595	0.590558	8.03586	8	0.429975	8.34114	9	0.500166	-0.00814112	0.0147673	0.59649
51	snTWBX	5TZv9G	GCST90274808.tsv.gz	genus.Dorea.id.1997	10	0.09656	0.0798116	0.226337	0.0752711	0.105336	0.47487	-0.01608	0.218626	0.943174	4.89566	8	0.768668	5.20192	9	0.816363	0.00827821	0.0149585	0.595105
52	snTWBX	O86axK	GCST90274809.tsv.gz	genus.Dorea.id.1997	10	0.0414377	0.0804269	0.606398	0.0747747	0.104252	0.473222	0.0311968	0.220687	0.891079	4.29042	8	0.830017	4.2929	9	0.891099	0.000750527	0.0150612	0.961478
53	snTWBX	CAcPH5	GCST90274810.tsv.gz	genus.Dorea.id.1997	10	-0.0365166	0.0960032	0.703672	-0.0655725	0.111559	0.556679	0.267863	0.254107	0.322615	10.6641	8	0.221468	12.8703	9	0.168565	-0.0223316	0.0173587	0.234254
54	snTWBX	6cNyBi	GCST90274811.tsv.gz	genus.Dorea.id.1997	10	-0.0302706	0.0789539	0.701426	-0.0170694	0.104487	0.870233	0.234979	0.215507	0.307308	6.85675	8	0.552164	8.60651	9	0.47436	-0.0195717	0.0147958	0.222467
55	snTWBX	ODfJEe	GCST90274812.tsv.gz	genus.Dorea.id.1997	10	-0.112931	0.0801691	0.158934	-0.0383187	0.105286	0.715895	0.292403	0.215524	0.211916	5.2076	8	0.735174	9.29197	9	0.410771	-0.0298815	0.0147856	0.0779398
56	snTWBX	LRMx78	GCST90274813.tsv.gz	genus.Dorea.id.1997	10	-0.0697619	0.0801397	0.384026	-0.0550733	0.108676	0.61232	0.271614	0.219944	0.251897	5.51745	8	0.701106	8.29527	9	0.504686	-0.0250103	0.0150061	0.134138
57	snTWBX	6Wx1gx	GCST90274814.tsv.gz	genus.Dorea.id.1997	10	-0.0467819	0.0800938	0.559161	0.0467572	0.113875	0.681364	0.113136	0.219933	0.620869	7.54767	8	0.478852	8.15722	9	0.518383	-0.0117124	0.0150018	0.457436
58	snTWBX	1ctPOa	GCST90274815.tsv.gz	genus.Dorea.id.1997	10	-0.0469674	0.0708135	0.507167	-0.00909198	0.0913336	0.920704	0.26118	0.193155	0.213299	2.19824	8	0.974323	5.13853	9	0.822069	-0.0226495	0.0132088	0.124739
59	snTWBX	2fwWSt	GCST90274816.tsv.gz	genus.Dorea.id.1997	10	0.0247179	0.0708942	0.727346	0.0579334	0.0971943	0.551136	0.406609	0.193095	0.0683244	4.05196	8	0.852406	8.57278	9	0.477607	-0.0281505	0.0132397	0.0661811
60	snTWBX	jCEfl7	GCST90274817.tsv.gz	genus.Dorea.id.1997	10	0.0462395	0.0707196	0.513213	-0.0199029	0.0936726	0.831738	0.108186	0.193158	0.590751	4.59558	8	0.799796	4.71436	9	0.858464	-0.00454734	0.0131947	0.739254
61	snTWBX	Ro9SVx	GCST90274818.tsv.gz	genus.Dorea.id.1997	10	0.0795237	0.085165	0.350428	0.173293	0.0992045	0.0806672	0.543628	0.191132	0.0216698	6.37517	8	0.605284	13.1948	9	0.153988	-0.034289	0.0131303	0.0310607
62	snTWBX	i8VFqM	GCST90274819.tsv.gz	genus.Dorea.id.1997	10	-0.214161	0.0792285	0.00687009	-0.191366	0.100873	0.0578145	-0.0208921	0.216485	0.925492	3.08415	8	0.928966	4.00443	9	0.911121	-0.0142485	0.0148528	0.365493
63	snTWBX	0ZqNVo	GCST90274820.tsv.gz	genus.Dorea.id.1997	10	0.148173	0.0773817	0.0555135	0.0320337	0.108207	0.767198	-0.0919289	0.206599	0.66814	7.65245	8	0.468134	9.21745	9	0.417449	0.017964	0.0143597	0.24628
64	snTWBX	OY7NoB	GCST90274821.tsv.gz	genus.Dorea.id.1997	10	0.0795161	0.08879	0.370492	0.0651052	0.103206	0.528154	0.256439	0.247556	0.330552	13.3032	8	0.101834	14.2849	9	0.112547	-0.0130341	0.0169643	0.464368
65	snTWBX	STMCQA	GCST90274822.tsv.gz	genus.Dorea.id.1997	10	-0.0420342	0.079087	0.595077	0.0365324	0.101172	0.71803	0.162682	0.214842	0.470632	9.83594	8	0.27673	11.1261	9	0.267161	-0.0150809	0.0147217	0.335624
66	snTWBX	846BJk	GCST90274823.tsv.gz	genus.Dorea.id.1997	10	-0.102694	0.0798503	0.198414	-0.00733737	0.115029	0.94914	0.305387	0.219812	0.202183	4.92002	8	0.766089	8.89061	9	0.447433	-0.029797	0.0149536	0.0814403
67	snTWBX	vQFxoN	GCST90274824.tsv.gz	genus.Dorea.id.1997	10	0.00199738	0.0705611	0.977417	0.030345	0.0877635	0.729524	0.153145	0.191999	0.44811	2.47756	8	0.962769	3.19406	9	0.956101	-0.0111407	0.0131614	0.421891
68	snTWBX	liHpJ9	GCST90274825.tsv.gz	genus.Dorea.id.1997	10	-0.0589016	0.070461	0.403186	0.0116646	0.0988596	0.906074	0.294079	0.191933	0.164011	3.5942	8	0.891757	7.50326	9	0.584872	-0.0259766	0.0131385	0.0834176
69	snTWBX	OFIIba	GCST90274826.tsv.gz	genus.Dorea.id.1997	10	-0.00764826	0.0713222	0.914602	-0.0189491	0.0934812	0.839365	0.204119	0.194373	0.324338	6.60732	8	0.57953	7.979	9	0.536264	-0.0155873	0.013309	0.275224
70	snTWBX	y8NbOP	GCST90274827.tsv.gz	genus.Dorea.id.1997	10	-0.015025	0.0709271	0.832233	-0.0301754	0.0915716	0.741757	0.025125	0.193327	0.899806	4.86709	8	0.771683	4.91693	9	0.841489	-0.0029559	0.0132405	0.828939
71	snTWBX	BHNWdu	GCST90274828.tsv.gz	genus.Dorea.id.1997	10	-0.022754	0.0787803	0.772712	0.0108246	0.109954	0.921578	0.101186	0.221844	0.660434	8.48453	8	0.387624	8.86668	9	0.449671	-0.00913586	0.0152197	0.564942
72	snTWBX	k5SKfj	GCST90274829.tsv.gz	genus.Dorea.id.1997	10	-0.0345709	0.0701736	0.622261	-0.0812102	0.094259	0.388927	0.109387	0.190591	0.581784	5.57389	8	0.694841	6.23387	9	0.716303	-0.0106426	0.0131003	0.440069
73	snTWBX	Letro0	GCST90274830.tsv.gz	genus.Dorea.id.1997	10	0.0207341	0.0786411	0.792046	-0.0111653	0.0926493	0.904078	0.0953664	0.225405	0.683374	11.9185	8	0.154877	12.1073	9	0.207328	-0.00549725	0.0154433	0.731072
74	snTWBX	DXH4d5	GCST90274831.tsv.gz	genus.Dorea.id.1997	10	-0.0676546	0.0711126	0.341415	-0.046464	0.0977333	0.634491	0.133989	0.193933	0.509174	5.7831	8	0.671513	7.03214	9	0.633773	-0.0148271	0.0132669	0.296173
75	snTWBX	v96okP	GCST90274832.tsv.gz	genus.Dorea.id.1997	10	0.0150505	0.0698638	0.829435	0.00228347	0.0902895	0.979823	0.116577	0.189711	0.555957	3.73109	8	0.880534	4.06242	9	0.907256	-0.00751108	0.0130488	0.580702
76	snTWBX	EXM1qP	GCST90274833.tsv.gz	genus.Dorea.id.1997	10	-0.0639702	0.0703591	0.363247	-0.0171551	0.092667	0.85313	-0.0915615	0.19142	0.645214	5.33819	8	0.720894	5.36221	9	0.80166	0.0020345	0.0131266	0.880668
77	snTWBX	Bix4J3	GCST90274834.tsv.gz	genus.Dorea.id.1997	10	0.0693642	0.0707602	0.326952	0.0271524	0.0904919	0.764136	-0.0428045	0.192672	0.829754	4.46627	8	0.812798	4.85803	9	0.846504	0.00826472	0.0132043	0.548809
78	snTWBX	R5nmfL	GCST90274835.tsv.gz	genus.Dorea.id.1997	10	0.0716006	0.0707268	0.311369	0.0137529	0.0982773	0.888708	0.146722	0.192478	0.467771	6.61454	8	0.578733	6.79064	9	0.658906	-0.00553746	0.0131957	0.685789
79	snTWBX	Q9d12P	GCST90274836.tsv.gz	genus.Dorea.id.1997	10	-0.0622366	0.0807338	0.440774	-0.0369092	0.10102	0.714839	0.109831	0.221903	0.633941	3.04123	8	0.931743	3.73424	9	0.928018	-0.0125884	0.0151217	0.429293
80	snTWBX	z7n9wE	GCST90274837.tsv.gz	genus.Dorea.id.1997	10	0.0702513	0.0703366	0.317897	0.0953394	0.0902869	0.290986	0.119909	0.191132	0.547906	2.02351	8	0.980283	2.10158	9	0.989757	-0.00366881	0.0131303	0.787014
81	snTWBX	CgE2A8	GCST90274838.tsv.gz	genus.Dorea.id.1997	10	0.017649	0.0705611	0.802492	-0.00517655	0.0916769	0.954971	0.236789	0.191999	0.252476	3.73141	8	0.880507	5.23753	9	0.81313	-0.0161523	0.0131614	0.254619
82	snTWBX	LH6gsx	GCST90274839.tsv.gz	genus.Dorea.id.1997	10	-0.0639364	0.0793267	0.420249	0.0292957	0.104017	0.778217	0.0678197	0.217177	0.762814	5.6527	8	0.68607	6.07742	9	0.732146	-0.00968931	0.0148676	0.532863
83	snTWBX	ffkabQ	GCST90274840.tsv.gz	genus.Dorea.id.1997	10	0.0640339	0.0799574	0.423218	0.090412	0.102003	0.375422	0.120443	0.21909	0.597505	3.04288	8	0.931638	3.11936	9	0.959374	-0.0041404	0.014972	0.789141
84	snTWBX	J3FDTO	GCST90274841.tsv.gz	genus.Dorea.id.1997	10	-0.0311216	0.0794873	0.695406	-0.023419	0.106198	0.825465	-0.197652	0.217591	0.39023	5.07763	8	0.749248	5.75357	9	0.764306	0.0122427	0.014891	0.434806
85	snTWBX	miqRLM	GCST90274842.tsv.gz	genus.Dorea.id.1997	10	-0.0294969	0.0799958	0.712329	0.022796	0.102113	0.823346	0.0887094	0.219386	0.696547	3.26314	8	0.916776	3.59797	9	0.935829	-0.00867172	0.0149863	0.578751
86	snTWBX	cvE2Ul	GCST90274843.tsv.gz	genus.Dorea.id.1997	10	-0.0879844	0.0734359	0.230873	-0.0126692	0.0967636	0.895831	0.151387	0.190945	0.450746	7.99107	8	0.434343	9.80939	9	0.366136	-0.0176942	0.0131219	0.214444
87	snTWBX	Iq9pOz	GCST90274844.tsv.gz	genus.Dorea.id.1997	10	0.0297093	0.0706701	0.674197	0.0188807	0.0993923	0.84934	0.368761	0.19259	0.0918573	4.99987	8	0.75759	8.58141	9	0.476774	-0.0249575	0.0131876	0.09506
88	snTWBX	0ZwX3B	GCST90274845.tsv.gz	genus.Dorea.id.1997	10	-0.014911	0.0872551	0.864311	0.0391642	0.114913	0.733243	0.311531	0.221662	0.197518	8.11698	8	0.422128	10.6545	9	0.300134	-0.0239406	0.0151383	0.152431
89	snTWBX	XECX1t	GCST90274846.tsv.gz	genus.Dorea.id.1997	10	-0.0306034	0.0706453	0.66487	0.00648051	0.092041	0.943868	0.13941	0.192636	0.48987	8.22353	8	0.411945	9.15022	9	0.423525	-0.0125858	0.0132555	0.370177
90	snTWBX	OkjkR9	GCST90274847.tsv.gz	genus.Dorea.id.1997	10	-0.0582424	0.0828405	0.482014	-0.0207073	0.0965225	0.830131	-0.055085	0.238104	0.822852	12.5779	8	0.127223	12.5782	9	0.182639	-0.000233997	0.0164005	0.988966
91	snTWBX	Ail3IK	GCST90274848.tsv.gz	genus.Dorea.id.1997	10	0.046101	0.0704274	0.512733	0.0974672	0.0910001	0.284139	0.318233	0.191851	0.135751	4.69615	8	0.789503	7.02153	9	0.634878	-0.0200315	0.0131361	0.165788
MR Results of Eisenbergiella.id.11304 and inflammatory cytokines
id.exposure	id.outcome	outcome	exposure	nsnp	b_Inverse.variance.weighted	se_Inverse.variance.weighted	pval_Inverse.variance.weighted	b_Weighted.median	se_Weighted.median	pval_Weighted.median	b_MR.Egger	se_MR.Egger	pval_MR.Egger	Q_MR.Egger	Q_df_MR.Egger	Q_pval_MR.Egger	Q_Inverse.variance.weighted	Q_df_Inverse.variance.weighted	Q_pval_Inverse.variance.weighted	egger_intercept	se	pval
xT8TyG	mH8f9j	GCST90274758.tsv.gz	Eisenbergiella.id.11304	11	-0.00728721	0.041039	0.859062	-0.0189822	0.0570713	0.739433	0.290641	0.310908	0.374286	6.7257	9	0.665654	7.66023	10	0.661986	-0.0314028	0.0324841	0.358946
xT8TyG	C9cRVN	GCST90274759.tsv.gz	Eisenbergiella.id.11304	11	-0.0275628	0.0403624	0.49468	0.00717878	0.0548888	0.895943	-0.450958	0.304872	0.173222	6.70631	9	0.667666	8.66938	10	0.563741	0.0446847	0.0318927	0.194711
xT8TyG	BKDT9C	GCST90274760.tsv.gz	Eisenbergiella.id.11304	11	-0.0323012	0.0479699	0.500716	-0.0451429	0.0626596	0.47125	0.00601261	0.388332	0.987985	11.1949	9	0.262586	11.2072	10	0.341603	-0.00403087	0.0405078	0.922916
xT8TyG	g3Amj4	GCST90274761.tsv.gz	Eisenbergiella.id.11304	11	-0.0182339	0.0456677	0.689692	-0.0450438	0.063589	0.478723	0.353946	0.351157	0.339811	7.74122	9	0.56042	8.88387	10	0.543159	-0.0391344	0.0366103	0.312925
xT8TyG	JrK81Z	GCST90274762.tsv.gz	Eisenbergiella.id.11304	11	-0.0124138	0.0393143	0.752187	-0.00369921	0.0519851	0.943271	-0.340405	0.29641	0.2804	5.92727	9	0.747175	7.17364	10	0.708957	0.0346597	0.0310457	0.293165
xT8TyG	72oY5W	GCST90274763.tsv.gz	Eisenbergiella.id.11304	11	0.0365073	0.04101	0.373357	0.050867	0.0547182	0.352569	0.703362	0.310327	0.0496445	3.99065	9	0.912027	8.69042	10	0.561714	-0.0703193	0.0324367	0.0583132
xT8TyG	ZdLIZ3	GCST90274764.tsv.gz	Eisenbergiella.id.11304	11	0.0268587	0.0407163	0.509475	-0.0383116	0.0572371	0.503273	0.0604762	0.32446	0.856272	10.1298	9	0.340077	10.1421	10	0.428114	-0.00354601	0.0339241	0.919043
xT8TyG	aoXpfU	GCST90274765.tsv.gz	Eisenbergiella.id.11304	11	0.0644826	0.0584446	0.269892	0.0591985	0.0620976	0.340431	-0.439389	0.435419	0.339277	17.4633	9	0.0419364	20.1077	10	0.0282505	0.0531234	0.0455056	0.273044
xT8TyG	evUG2E	GCST90274766.tsv.gz	Eisenbergiella.id.11304	11	-0.0141227	0.0463757	0.760726	-0.00390162	0.0589831	0.94726	-0.473824	0.336342	0.192506	10.5457	9	0.308134	12.7735	10	0.236614	0.0484651	0.0351491	0.201243
xT8TyG	iYqF5o	GCST90274767.tsv.gz	Eisenbergiella.id.11304	11	0.0305354	0.0406106	0.452107	0.00248628	0.0568464	0.965114	-0.572839	0.307339	0.0952244	5.1282	9	0.822993	9.05094	10	0.527276	0.0636637	0.0321438	0.0789844
xT8TyG	eQe4KX	GCST90274768.tsv.gz	Eisenbergiella.id.11304	11	0.0323133	0.043556	0.45816	0.0195482	0.0541011	0.717855	-0.316733	0.326765	0.357721	10.2572	9	0.330071	11.5807	10	0.314098	0.0368143	0.0341616	0.309224
xT8TyG	HwdrLA	GCST90274769.tsv.gz	Eisenbergiella.id.11304	11	0.029951	0.0393776	0.44689	0.0401108	0.0527534	0.447048	-0.143539	0.296977	0.640399	6.83703	9	0.654083	7.18441	10	0.707928	0.0183129	0.0310708	0.570095
xT8TyG	wxVXBA	GCST90274770.tsv.gz	Eisenbergiella.id.11304	11	-0.0359941	0.0611412	0.55606	-0.0319536	0.06039	0.596722	-0.364622	0.475073	0.462439	20.9943	9	0.0126757	22.1304	10	0.0144541	0.034657	0.0496618	0.502894
xT8TyG	bpt3qG	GCST90274771.tsv.gz	Eisenbergiella.id.11304	11	0.0667972	0.0404713	0.0988436	0.0472485	0.0541949	0.383304	0.123158	0.306	0.696725	5.64166	9	0.775177	5.67619	10	0.841695	-0.00594949	0.0320179	0.856708
xT8TyG	iqtSfl	GCST90274772.tsv.gz	Eisenbergiella.id.11304	11	0.0246208	0.0541483	0.649331	0.0810053	0.0602731	0.178958	0.555782	0.392111	0.190039	15.3886	9	0.0807994	18.5822	10	0.0459012	-0.0560825	0.041036	0.204896
xT8TyG	pzI4hz	GCST90274773.tsv.gz	Eisenbergiella.id.11304	11	0.0191625	0.0437112	0.661104	0.0803333	0.0552185	0.145717	-0.0802627	0.346507	0.822003	11.6358	9	0.234631	11.7441	10	0.302548	0.0104915	0.0362422	0.77877
xT8TyG	URyfvi	GCST90274774.tsv.gz	Eisenbergiella.id.11304	11	0.00125319	0.0407296	0.975454	-0.0321012	0.0552006	0.560878	-0.192573	0.307996	0.547333	5.19213	9	0.817249	5.59521	10	0.848049	0.0204446	0.0322017	0.541301
xT8TyG	MP6mNz	GCST90274775.tsv.gz	Eisenbergiella.id.11304	11	0.0406742	0.0394547	0.302584	0.0393749	0.0543863	0.469074	0.338315	0.298033	0.285634	6.92304	9	0.645132	7.9382	10	0.634873	-0.0314032	0.0311678	0.339988
xT8TyG	hG27FF	GCST90274776.tsv.gz	Eisenbergiella.id.11304	11	0.0571274	0.0525543	0.277029	-0.0122604	0.0585021	0.834002	0.146693	0.41704	0.733122	17.3017	9	0.0441956	17.392	10	0.0661284	-0.00945766	0.043649	0.833293
xT8TyG	bMTvEv	GCST90274777.tsv.gz	Eisenbergiella.id.11304	11	0.0120631	0.0401487	0.763826	0.00608375	0.0529252	0.908485	0.232538	0.303228	0.462798	5.32624	9	0.804992	5.86434	10	0.826529	-0.023273	0.0317265	0.481893
xT8TyG	dbLK8Q	GCST90274778.tsv.gz	Eisenbergiella.id.11304	11	0.0497439	0.0402713	0.216749	0.0380277	0.0540913	0.482038	-0.209205	0.304421	0.509262	7.14411	9	0.622118	7.88057	10	0.640502	0.0273164	0.031831	0.413069
xT8TyG	8KzVdS	GCST90274779.tsv.gz	Eisenbergiella.id.11304	11	0.0212053	0.0408856	0.604005	-0.00246787	0.0527869	0.962711	0.0252659	0.309414	0.936706	4.5224	9	0.8738	4.52257	10	0.92071	-0.000428	0.0323405	0.989725
xT8TyG	DlGsBi	GCST90274780.tsv.gz	Eisenbergiella.id.11304	11	0.0560026	0.0540907	0.300507	0.116373	0.0588434	0.0479649	-0.536197	0.383342	0.195393	13.8373	9	0.128233	17.5715	10	0.0626365	0.0624476	0.0400698	0.153551
xT8TyG	qfzf5I	GCST90274781.tsv.gz	Eisenbergiella.id.11304	11	0.0161512	0.0409592	0.693341	0.0207232	0.0547738	0.705177	-0.130677	0.309782	0.683044	6.59556	9	0.679145	6.82421	10	0.74193	0.0154873	0.0323888	0.643931
xT8TyG	tjxebV	GCST90274782.tsv.gz	Eisenbergiella.id.11304	11	-0.0120332	0.0410678	0.769515	0.00248139	0.0540271	0.963367	0.0862414	0.31104	0.787838	8.13774	9	0.520327	8.23934	10	0.605471	-0.0103603	0.0325034	0.757193
xT8TyG	lJsCIQ	GCST90274783.tsv.gz	Eisenbergiella.id.11304	11	0.00695382	0.0410484	0.865478	0.0199497	0.0521864	0.702256	-0.272952	0.310646	0.402435	1.33896	9	0.998174	2.16527	10	0.994909	0.0295256	0.0324808	0.387037
xT8TyG	LfXlDr	GCST90274784.tsv.gz	Eisenbergiella.id.11304	11	0.0287199	0.0395618	0.46787	0.0401056	0.0543327	0.460424	-0.397135	0.298666	0.216333	4.51066	9	0.874713	6.58003	10	0.764408	0.0449452	0.0312438	0.184135
xT8TyG	ATMW67	GCST90274785.tsv.gz	Eisenbergiella.id.11304	11	-0.0435316	0.0397589	0.273565	-0.00802088	0.0520163	0.877452	-0.0667916	0.300141	0.828866	4.48084	9	0.877018	4.48695	10	0.922718	0.00245559	0.031407	0.939391
xT8TyG	GwGvQV	GCST90274786.tsv.gz	Eisenbergiella.id.11304	11	0.0356714	0.0410577	0.38495	0.0235365	0.0558469	0.673428	0.123155	0.310936	0.701273	7.63789	9	0.571009	7.71846	10	0.656316	-0.00922178	0.0324892	0.782953
xT8TyG	UQ6RjR	GCST90274787.tsv.gz	Eisenbergiella.id.11304	11	0.0543418	0.0569411	0.339906	0.0402385	0.0594129	0.498236	0.166004	0.453341	0.722691	19.005	9	0.0251508	19.1353	10	0.0385771	-0.0117724	0.0473774	0.809338
xT8TyG	S046lJ	GCST90274788.tsv.gz	Eisenbergiella.id.11304	11	-0.0709953	0.0456843	0.120174	-0.0947399	0.0600559	0.114674	-0.429511	0.344742	0.244261	10.9471	9	0.27935	12.2859	10	0.266378	0.0377984	0.036029	0.321481
xT8TyG	ZLh5JK	GCST90274789.tsv.gz	Eisenbergiella.id.11304	11	0.0562714	0.039783	0.157227	0.0238198	0.0551422	0.665763	-0.0415764	0.300179	0.892891	5.35118	9	0.802684	5.45933	10	0.858462	0.0103342	0.0314239	0.749781
xT8TyG	kRfvrL	GCST90274790.tsv.gz	Eisenbergiella.id.11304	11	-0.0365177	0.0438449	0.40491	-0.0136313	0.0630251	0.828767	-0.530737	0.3354	0.148017	7.1132	9	0.625335	9.32221	10	0.501822	0.0520697	0.0350337	0.171373
xT8TyG	KtdN31	GCST90274791.tsv.gz	Eisenbergiella.id.11304	11	-0.0316762	0.0406419	0.435746	-0.000672	0.0563874	0.990496	-0.300917	0.307708	0.353661	8.46864	9	0.487693	9.24784	10	0.508756	0.0284	0.0321732	0.400349
xT8TyG	lOwzbX	GCST90274792.tsv.gz	Eisenbergiella.id.11304	11	-0.0694215	0.0401857	0.0840748	-0.0387294	0.0533841	0.468155	-0.055574	0.303985	0.858993	4.76313	9	0.854449	4.76524	10	0.906298	-0.00146145	0.0318006	0.964348
xT8TyG	ZSRONU	GCST90274793.tsv.gz	Eisenbergiella.id.11304	11	0.0372965	0.0406455	0.358825	-0.0168939	0.0534061	0.751753	-0.0952757	0.320988	0.77334	10.086	9	0.343565	10.2806	10	0.416229	0.0139879	0.0335706	0.686681
xT8TyG	7trr0f	GCST90274794.tsv.gz	Eisenbergiella.id.11304	11	-0.0151916	0.0446932	0.733926	0.0289378	0.0636376	0.649305	0.263547	0.34277	0.461668	7.31814	9	0.604034	7.99086	10	0.62973	-0.0293397	0.0357716	0.433289
xT8TyG	VzQqhV	GCST90274795.tsv.gz	Eisenbergiella.id.11304	11	0.0621894	0.0410188	0.129489	0.0558766	0.0553773	0.312966	-0.304808	0.310547	0.351984	7.75804	9	0.558702	9.17943	10	0.515164	0.0387063	0.0324657	0.26366
xT8TyG	wgn5vD	GCST90274796.tsv.gz	Eisenbergiella.id.11304	11	-0.00832737	0.0527286	0.874513	0.01938	0.0679098	0.775354	0.274105	0.416305	0.526749	12.8143	9	0.17119	13.4809	10	0.198011	-0.0297108	0.0434211	0.511052
xT8TyG	J5yOwe	GCST90274797.tsv.gz	Eisenbergiella.id.11304	11	0.0359641	0.0398505	0.366805	0.0487737	0.0554045	0.378686	0.180728	0.305423	0.568594	9.27975	9	0.411862	9.51552	10	0.483974	-0.0152863	0.0319667	0.643913
xT8TyG	HKefPm	GCST90274798.tsv.gz	Eisenbergiella.id.11304	11	-0.00895788	0.0408299	0.826342	-0.00385005	0.052713	0.941776	-0.238573	0.309275	0.460246	5.28854	9	0.808465	5.84952	10	0.827743	0.0242082	0.0323213	0.472986
xT8TyG	AmI24o	GCST90274799.tsv.gz	Eisenbergiella.id.11304	11	-0.0377599	0.0499475	0.449654	-0.0181688	0.0663041	0.784068	-0.525576	0.369585	0.188722	10.1391	9	0.339341	12.1356	10	0.276083	0.0513204	0.0385509	0.215846
xT8TyG	LANYgI	GCST90274800.tsv.gz	Eisenbergiella.id.11304	11	-0.00993105	0.0468811	0.832236	-0.0542048	0.0642468	0.39884	-0.217238	0.371804	0.573383	10.9296	9	0.280564	11.3137	10	0.333605	0.0218466	0.0388459	0.587582
xT8TyG	2uXXy6	GCST90274801.tsv.gz	Eisenbergiella.id.11304	11	-0.05142	0.0453127	0.256467	-0.051022	0.0635439	0.422009	0.0675023	0.348189	0.850585	7.25878	9	0.610196	7.37744	10	0.689396	-0.0125114	0.0363203	0.738401
xT8TyG	NNDEqL	GCST90274802.tsv.gz	Eisenbergiella.id.11304	11	-0.0953774	0.045239	0.0350049	-0.136118	0.0604452	0.024327	-0.495528	0.347518	0.187645	5.88378	9	0.751492	7.23248	10	0.70333	0.0421085	0.0362586	0.275379
xT8TyG	4GlyOs	GCST90274803.tsv.gz	Eisenbergiella.id.11304	11	0.0307501	0.0433836	0.478452	0.0204834	0.0574058	0.721229	0.354527	0.328582	0.30867	10.1925	9	0.335124	11.3117	10	0.333754	-0.0341518	0.0343548	0.346152
xT8TyG	K1d3pS	GCST90274804.tsv.gz	Eisenbergiella.id.11304	11	0.137279	0.0430309	0.00142154	0.0698358	0.0590727	0.237126	-0.135021	0.330799	0.692691	10.3612	9	0.322045	11.1551	10	0.345561	0.0287313	0.0345976	0.427768
xT8TyG	DG8rGr	GCST90274805.tsv.gz	Eisenbergiella.id.11304	11	-0.0511738	0.0535394	0.339166	-0.08219	0.0645339	0.202807	0.129687	0.429478	0.769541	13.686	9	0.13394	13.9604	10	0.174807	-0.0190289	0.0448024	0.681008
xT8TyG	PlitKS	GCST90274806.tsv.gz	Eisenbergiella.id.11304	11	-0.0685537	0.0542202	0.206102	0.0138452	0.0648602	0.830966	-0.332071	0.429641	0.459395	13.8574	9	0.12749	14.4466	10	0.153577	0.0277359	0.0448354	0.551502
xT8TyG	gY3a9o	GCST90274807.tsv.gz	Eisenbergiella.id.11304	11	-0.020487	0.0459191	0.655487	-0.0120026	0.0627768	0.848373	0.531708	0.342437	0.154908	7.90641	9	0.543605	10.5518	10	0.393486	-0.0581529	0.0357542	0.138295
xT8TyG	mBFUZk	GCST90274808.tsv.gz	Eisenbergiella.id.11304	11	-0.042008	0.0532538	0.430213	-0.00709564	0.0623746	0.909429	0.416767	0.403154	0.328223	11.8879	9	0.219705	13.6278	10	0.190657	-0.04825	0.0420401	0.280679
xT8TyG	qRUFK1	GCST90274809.tsv.gz	Eisenbergiella.id.11304	11	0.0581281	0.0588043	0.322907	-0.0106251	0.0666755	0.873389	-0.106444	0.473841	0.827277	16.0898	9	0.065029	16.3092	10	0.0911167	0.0172983	0.0493837	0.734184
xT8TyG	KRIneI	GCST90274810.tsv.gz	Eisenbergiella.id.11304	11	0.0248495	0.06671	0.70952	0.0340223	0.0716595	0.634946	-0.0376191	0.541068	0.94609	21.0464	9	0.012446	21.0781	10	0.0205554	0.00656889	0.0564143	0.909861
xT8TyG	RR4AGX	GCST90274811.tsv.gz	Eisenbergiella.id.11304	11	-0.0126531	0.0512463	0.80498	-0.0510401	0.0659934	0.439279	-0.13815	0.411998	0.74507	12.7828	9	0.172682	12.9169	10	0.228356	0.0132116	0.0430023	0.765658
xT8TyG	S1NRT9	GCST90274812.tsv.gz	Eisenbergiella.id.11304	11	-0.0249842	0.0510202	0.624351	-0.0747902	0.0639515	0.242209	-0.510282	0.378789	0.210871	10.8516	9	0.286018	12.865	10	0.23132	0.0510729	0.0395235	0.228474
xT8TyG	yZAEsr	GCST90274813.tsv.gz	Eisenbergiella.id.11304	11	-0.0307345	0.0529554	0.561655	0.0251702	0.0677726	0.710346	0.0887928	0.42798	0.840262	13.1996	9	0.153781	13.3159	10	0.20654	-0.0125645	0.0446074	0.784568
xT8TyG	SBJ8YI	GCST90274814.tsv.gz	Eisenbergiella.id.11304	11	-0.0628358	0.0458428	0.170475	-0.0185342	0.0625536	0.767006	-0.244804	0.352726	0.505179	6.38582	9	0.700769	6.65654	10	0.757423	0.0191291	0.0367653	0.615407
xT8TyG	jvQRLF	GCST90274815.tsv.gz	Eisenbergiella.id.11304	11	0.0510676	0.0409122	0.21195	0.0308488	0.0544206	0.57081	0.0499959	0.309501	0.875239	4.64089	9	0.864423	4.6409	10	0.913841	0.000113	0.0323492	0.997289
xT8TyG	zATr3L	GCST90274816.tsv.gz	Eisenbergiella.id.11304	11	0.00638129	0.0409407	0.876138	0.0189163	0.0537909	0.72509	0.0531969	0.309754	0.867442	3.20637	9	0.955548	3.22962	10	0.975492	-0.00493775	0.0323838	0.882175
xT8TyG	5DtH8x	GCST90274817.tsv.gz	Eisenbergiella.id.11304	11	0.00888728	0.0408017	0.827572	0.00601196	0.0533552	0.910286	0.0868381	0.309036	0.785066	3.51258	9	0.940476	3.57733	10	0.964407	-0.00821836	0.0322965	0.804854
xT8TyG	5UOLqs	GCST90274818.tsv.gz	Eisenbergiella.id.11304	11	0.0215453	0.0405194	0.594914	0.0574233	0.0545183	0.292211	0.255513	0.308642	0.429154	9.13348	9	0.425046	9.72703	10	0.46476	-0.0246828	0.0322747	0.463987
xT8TyG	9zGgCm	GCST90274819.tsv.gz	Eisenbergiella.id.11304	11	-0.0505465	0.0452864	0.264357	-0.00877627	0.0639471	0.890839	-0.458475	0.347557	0.219696	8.46428	9	0.488118	9.86566	10	0.452358	0.0429164	0.0362532	0.266816
xT8TyG	xCE2Kx	GCST90274820.tsv.gz	Eisenbergiella.id.11304	11	-0.038008	0.0487468	0.435566	-0.0158229	0.0651228	0.808028	-0.686794	0.330689	0.0676084	8.73999	9	0.461614	12.6564	10	0.243524	0.0684257	0.0345762	0.0791888
xT8TyG	OOHexW	GCST90274821.tsv.gz	Eisenbergiella.id.11304	11	0.0301107	0.0482455	0.532553	0.0369817	0.0606994	0.542351	0.414961	0.36224	0.281531	12.4694	9	0.188119	14.0611	10	0.170223	-0.040597	0.0378764	0.311696
xT8TyG	XZ7nd9	GCST90274822.tsv.gz	Eisenbergiella.id.11304	11	0.0364582	0.0410998	0.375044	0.0515139	0.0547045	0.346358	0.100242	0.311051	0.75461	7.92764	9	0.541455	7.97044	10	0.631725	-0.00672657	0.0325157	0.840715
xT8TyG	WneCOO	GCST90274823.tsv.gz	Eisenbergiella.id.11304	11	0.0485259	0.056864	0.393455	0.0387527	0.0677811	0.567503	0.35815	0.449831	0.446415	14.6903	9	0.0998032	15.4768	10	0.115621	-0.0325401	0.0468753	0.505088
xT8TyG	oEcVYc	GCST90274824.tsv.gz	Eisenbergiella.id.11304	11	0.070332	0.0407687	0.084501	0.108767	0.0557533	0.051073	0.202058	0.308197	0.528475	7.44306	9	0.591093	7.62899	10	0.665026	-0.0138978	0.0322307	0.676469
xT8TyG	276gk0	GCST90274825.tsv.gz	Eisenbergiella.id.11304	11	-0.00955411	0.0591072	0.871589	0.0289694	0.0642506	0.652075	-0.254091	0.46389	0.597191	20.4358	9	0.0154053	21.078	10	0.0205561	0.0257897	0.0484937	0.60773
xT8TyG	n98WpS	GCST90274826.tsv.gz	Eisenbergiella.id.11304	11	-0.0269897	0.0413006	0.513437	-0.0184868	0.0572206	0.746635	0.0161643	0.312704	0.959903	5.05018	9	0.829912	5.06956	10	0.886483	-0.00455027	0.0326835	0.89234
xT8TyG	pQkQFj	GCST90274827.tsv.gz	Eisenbergiella.id.11304	11	-0.0241116	0.0554997	0.663965	-0.104783	0.0617103	0.0895108	-0.0913441	0.442612	0.841091	18.3094	9	0.0317494	18.3571	10	0.04923	0.00708941	0.0462633	0.881589
xT8TyG	9TYDeh	GCST90274828.tsv.gz	Eisenbergiella.id.11304	11	-0.0707648	0.0451457	0.117003	-0.0378617	0.0635416	0.551271	-0.0864059	0.364908	0.818123	10.0709	9	0.34478	10.0729	10	0.434117	0.00164608	0.0380752	0.96646
xT8TyG	tA2gwo	GCST90274829.tsv.gz	Eisenbergiella.id.11304	11	0.042184	0.0403938	0.296338	0.0100808	0.0532022	0.849716	-0.0736734	0.305421	0.814791	7.81361	9	0.553033	7.96007	10	0.632737	0.0122232	0.0319395	0.710825
xT8TyG	DZP87s	GCST90274830.tsv.gz	Eisenbergiella.id.11304	11	0.00791684	0.038974	0.839033	0.0118105	0.0508483	0.816329	-0.126063	0.294119	0.678281	5.64334	9	0.775015	5.85456	10	0.827331	0.0141428	0.0307731	0.656716
xT8TyG	kavYPS	GCST90274831.tsv.gz	Eisenbergiella.id.11304	11	0.0583254	0.0519427	0.261489	0.00195281	0.0605663	0.974279	0.261775	0.40885	0.537953	15.5474	9	0.0769567	15.9827	10	0.100128	-0.0214496	0.0427271	0.62771
xT8TyG	lqjnVg	GCST90274832.tsv.gz	Eisenbergiella.id.11304	11	0.00749299	0.0403088	0.852531	-0.0191224	0.057203	0.73816	-0.0679556	0.304737	0.828516	8.25586	9	0.508582	8.31825	10	0.597781	0.00796152	0.0318741	0.808365
xT8TyG	gsgNL9	GCST90274833.tsv.gz	Eisenbergiella.id.11304	11	0.0541868	0.0406733	0.18278	0.0422005	0.055101	0.443751	0.186849	0.307767	0.55878	8.39785	9	0.494602	8.58696	10	0.571699	-0.0139902	0.0321715	0.673903
xT8TyG	GOhBc7	GCST90274834.tsv.gz	Eisenbergiella.id.11304	11	0.000623	0.0408856	0.987845	-0.0340189	0.055132	0.537205	0.345549	0.309414	0.293013	4.76515	9	0.854282	6.02994	10	0.812742	-0.0363711	0.0323405	0.289844
xT8TyG	0dM9gt	GCST90274835.tsv.gz	Eisenbergiella.id.11304	11	-0.0160105	0.0408422	0.695052	-0.0523839	0.0551437	0.342137	-0.293989	0.309166	0.366486	8.8812	9	0.448312	9.70398	10	0.466836	0.0293142	0.0323173	0.388009
xT8TyG	jiR2GI	GCST90274836.tsv.gz	Eisenbergiella.id.11304	11	-0.00522881	0.0462969	0.910077	-0.0210966	0.0632449	0.738704	0.759459	0.356719	0.0621215	3.98658	9	0.912294	8.66061	10	0.564587	-0.0803636	0.0371718	0.0588801
xT8TyG	Ot7fsG	GCST90274837.tsv.gz	Eisenbergiella.id.11304	11	0.0119531	0.0405384	0.768101	0.00937647	0.0555767	0.866023	0.254889	0.306408	0.427007	7.05232	9	0.631672	7.69213	10	0.658881	-0.0256309	0.0320433	0.444378
xT8TyG	Q7LqtC	GCST90274838.tsv.gz	Eisenbergiella.id.11304	11	0.0187861	0.0694493	0.786775	0.0673111	0.0685646	0.326239	0.299521	0.545087	0.596036	28.1739	9	0.000892	29.019	10	0.00123724	-0.0296134	0.0569929	0.61588
xT8TyG	Sl7IQz	GCST90274839.tsv.gz	Eisenbergiella.id.11304	11	-0.0479938	0.0554751	0.386961	-0.020772	0.0673247	0.757675	-0.0313302	0.448807	0.945873	14.9506	9	0.0923013	14.9529	10	0.133787	-0.00175305	0.0468131	0.970945
xT8TyG	JS6UwE	GCST90274840.tsv.gz	Eisenbergiella.id.11304	11	-0.00609308	0.0457447	0.894037	0.0196823	0.0610694	0.74723	-0.438517	0.352158	0.244493	3.92579	9	0.916229	5.45947	10	0.858452	0.0454769	0.0367218	0.246889
xT8TyG	stjOLA	GCST90274841.tsv.gz	Eisenbergiella.id.11304	11	-0.00227016	0.0551173	0.967146	-0.0714774	0.0673057	0.288244	-0.282218	0.436735	0.534278	14.0278	9	0.121339	14.6793	10	0.1442	0.0294465	0.0455481	0.534098
xT8TyG	KhWh3X	GCST90274842.tsv.gz	Eisenbergiella.id.11304	11	0.0253148	0.0701623	0.718247	0.0806499	0.0726044	0.266649	0.933064	0.479701	0.0836225	16.6707	9	0.05413	23.4177	10	0.00930543	-0.0954565	0.0500154	0.0886684
xT8TyG	5bdFNZ	GCST90274843.tsv.gz	Eisenbergiella.id.11304	11	0.0492007	0.0405661	0.225187	0.0196286	0.0570253	0.730689	-0.376266	0.306537	0.250781	6.8524	9	0.652484	8.81322	10	0.549916	0.0448963	0.032062	0.194943
xT8TyG	k6WxwR	GCST90274844.tsv.gz	Eisenbergiella.id.11304	11	0.0283114	0.0408326	0.488088	0.00656597	0.0507635	0.897085	-0.274447	0.309064	0.397654	1.58133	9	0.996497	2.55799	10	0.990003	0.0319242	0.0323034	0.348847
xT8TyG	ApRFZ3	GCST90274845.tsv.gz	Eisenbergiella.id.11304	11	0.0121935	0.0704266	0.862543	-0.00997666	0.0697772	0.886307	-0.378413	0.556397	0.513545	22.3092	9	0.00794912	23.5518	10	0.00888327	0.0410597	0.057992	0.496856
xT8TyG	2ZCSaY	GCST90274846.tsv.gz	Eisenbergiella.id.11304	11	0.0245682	0.0403624	0.54273	0.0327254	0.0540608	0.54495	-0.212891	0.304872	0.502634	5.58371	9	0.780751	6.20119	10	0.798087	0.0250612	0.0318927	0.452176
xT8TyG	JvHS6Z	GCST90274847.tsv.gz	Eisenbergiella.id.11304	11	-0.0188604	0.0468712	0.687399	-0.0719035	0.0591745	0.224324	-0.328011	0.358561	0.384152	12.4341	9	0.189927	13.4795	10	0.198086	0.0326319	0.0375144	0.406984
xT8TyG	DfFZIO	GCST90274848.tsv.gz	Eisenbergiella.id.11304	11	0.0752066	0.0423066	0.07546	0.064793	0.0592949	0.274515	-0.0362375	0.335432	0.91634	10.6951	9	0.297187	10.8286	10	0.371024	0.0117515	0.0350604	0.745171
MR Results of Haemophilus.id.3698 and inflammatory cytokines
	id.exposure	id.outcome	outcome	exposure	nsnp	b_Inverse.variance.weighted	se_Inverse.variance.weighted	pval_Inverse.variance.weighted	b_Weighted.median	se_Weighted.median	pval_Weighted.median	b_MR.Egger	se_MR.Egger	pval_MR.Egger	Q_MR.Egger	Q_df_MR.Egger	Q_pval_MR.Egger	Q_Inverse.variance.weighted	Q_df_Inverse.variance.weighted	Q_pval_Inverse.variance.weighted	egger_intercept	se	pval
1	Wuva0C	NFz15S	GCST90274758.tsv.gz	Haemophilus.id.3698	9	-0.0665374	0.0481165	0.166714	-0.0777732	0.0650696	0.231997	-0.0618765	0.111528	0.5963	4.8415	7	0.679298	4.84365	8	0.774149	-0.000602938	0.0130155	0.964345
2	Wuva0C	NR2FbI	GCST90274759.tsv.gz	Haemophilus.id.3698	9	0.010067	0.0472413	0.831251	0.0222151	0.0606325	0.714074	0.0375306	0.109117	0.740985	5.17774	7	0.638283	5.2557	8	0.729929	-0.00357066	0.0127882	0.788149
3	Wuva0C	bivRKz	GCST90274760.tsv.gz	Haemophilus.id.3698	9	-0.0418958	0.0530587	0.429754	-0.027751	0.0649829	0.669343	-0.0699359	0.12243	0.585708	1.91274	7	0.964512	1.97732	8	0.981699	0.00365242	0.014372	0.806695
4	Wuva0C	FnIYcf	GCST90274761.tsv.gz	Haemophilus.id.3698	9	-0.0354757	0.0535327	0.507528	-0.0502828	0.0681961	0.460924	0.0146001	0.123758	0.909403	3.3693	7	0.848869	3.5707	8	0.893634	-0.00651088	0.0145078	0.66715
5	Wuva0C	tqqPPm	GCST90274762.tsv.gz	Haemophilus.id.3698	9	-0.0432856	0.0459135	0.345802	-0.061442	0.0633656	0.332225	-0.178862	0.105562	0.134019	4.12398	7	0.765391	6.15835	8	0.6295	0.0177344	0.0124337	0.196817
6	Wuva0C	co83e1	GCST90274763.tsv.gz	Haemophilus.id.3698	9	-0.0648917	0.0518496	0.210739	-0.0678153	0.0654988	0.300498	0.0180878	0.123633	0.887807	8.66591	7	0.277541	9.35125	8	0.313536	-0.0107374	0.0144311	0.481075
7	Wuva0C	fHpKps	GCST90274764.tsv.gz	Haemophilus.id.3698	9	-0.0977845	0.0472901	0.038663	-0.0995027	0.0644534	0.122638	0.0933957	0.109375	0.421414	3.05547	7	0.879823	6.81325	8	0.556909	-0.0247874	0.0127869	0.0937419
8	Wuva0C	5zEoJn	GCST90274765.tsv.gz	Haemophilus.id.3698	9	0.0408875	0.0482817	0.397077	0.033585	0.0613159	0.583872	0.0154058	0.111785	0.894266	1.14163	7	0.992209	1.20551	8	0.996587	0.00330097	0.0130606	0.807728
9	Wuva0C	ObJbPJ	GCST90274766.tsv.gz	Haemophilus.id.3698	9	0.025492	0.0480316	0.595603	0.0197865	0.0630187	0.753537	0.0682819	0.111267	0.558835	3.14627	7	0.871149	3.32804	8	0.912118	-0.00553349	0.012979	0.682664
10	Wuva0C	MBmfdp	GCST90274767.tsv.gz	Haemophilus.id.3698	9	0.126104	0.047515	0.00795465	0.154432	0.060604	0.0108279	0.247703	0.11002	0.0590722	5.12849	7	0.644286	6.63015	8	0.57701	-0.015768	0.0128675	0.260044
11	Wuva0C	Z59hFk	GCST90274768.tsv.gz	Haemophilus.id.3698	9	-0.0182831	0.0473231	0.69924	-0.038139	0.0604326	0.527975	0.0876873	0.109564	0.449822	2.68422	7	0.912599	3.83425	8	0.871759	-0.013721	0.0127947	0.319115
12	Wuva0C	CigbRn	GCST90274769.tsv.gz	Haemophilus.id.3698	9	-0.0962516	0.0591777	0.103846	-0.028374	0.0701674	0.685937	0.206964	0.106552	0.0932087	3.23583	7	0.862363	13.1964	8	0.105269	-0.0393752	0.0124762	0.0160166
13	Wuva0C	5y8ohE	GCST90274770.tsv.gz	Haemophilus.id.3698	9	-0.0859308	0.0480724	0.0738522	-0.0809352	0.0631958	0.200297	-0.0579893	0.111234	0.618221	3.80962	7	0.801425	3.88722	8	0.867153	-0.00362113	0.0129998	0.788637
14	Wuva0C	CAZ8IG	GCST90274771.tsv.gz	Haemophilus.id.3698	9	-0.0150656	0.0534218	0.777934	-0.0313327	0.0685076	0.647411	-0.160701	0.116965	0.211842	8.02194	7	0.330663	10.2082	8	0.250716	0.0189496	0.0137195	0.209694
15	Wuva0C	2SbBQX	GCST90274772.tsv.gz	Haemophilus.id.3698	9	-0.0798907	0.0464452	0.0854135	-0.0799238	0.0613915	0.192961	-0.0771334	0.107102	0.494748	3.49538	7	0.835714	3.4962	8	0.899484	-0.000359529	0.0125839	0.978005
16	Wuva0C	l1MmDh	GCST90274773.tsv.gz	Haemophilus.id.3698	9	-0.000179776	0.0471197	0.996956	-0.0158518	0.066132	0.810563	-0.0115095	0.108759	0.918689	6.65451	7	0.465715	6.66787	8	0.572853	0.00147305	0.0127444	0.911228
17	Wuva0C	qMXcId	GCST90274774.tsv.gz	Haemophilus.id.3698	9	-0.0302724	0.0476346	0.525094	-0.0765739	0.058427	0.189996	-0.150009	0.110096	0.215245	3.07842	7	0.877654	4.53363	8	0.80606	0.0155374	0.0128801	0.266879
18	Wuva0C	wyilHo	GCST90274775.tsv.gz	Haemophilus.id.3698	9	0.0150417	0.0462364	0.744938	0.0088125	0.059243	0.88175	0.0151744	0.106995	0.891215	3.21997	7	0.863935	3.21997	8	0.919804	-1.72e-05	0.0124886	0.998941
19	Wuva0C	IdutSL	GCST90274776.tsv.gz	Haemophilus.id.3698	9	0.0453367	0.0465971	0.330578	0.062207	0.0588645	0.290611	0.12586	0.107459	0.279824	2.28963	7	0.942088	2.98117	8	0.935534	-0.010502	0.0126288	0.433089
20	Wuva0C	s9ZvRl	GCST90274777.tsv.gz	Haemophilus.id.3698	9	-0.023445	0.0470645	0.618381	0.00446547	0.0641253	0.944483	0.0632285	0.11041	0.584785	7.25113	7	0.403209	8.03667	8	0.429896	-0.0112576	0.0129276	0.412717
21	Wuva0C	6INjzF	GCST90274778.tsv.gz	Haemophilus.id.3698	9	0.0330351	0.0471215	0.483265	0.0163883	0.0600043	0.784762	0.0825242	0.108894	0.473281	1.80066	7	0.970045	2.0548	8	0.979286	-0.00642822	0.0127515	0.629656
22	Wuva0C	6Iz57t	GCST90274779.tsv.gz	Haemophilus.id.3698	9	-0.0305337	0.0498691	0.540355	-0.012405	0.0649325	0.848491	-0.0480503	0.123147	0.707999	8.6752	7	0.276824	8.70603	8	0.367698	0.002271	0.0143979	0.879122
23	Wuva0C	HhaPHE	GCST90274780.tsv.gz	Haemophilus.id.3698	9	-0.0155058	0.0602013	0.796742	0.0369976	0.0680531	0.586677	-0.114913	0.143139	0.448484	11.7483	7	0.109146	12.7432	8	0.120997	0.0128479	0.0166873	0.466531
24	Wuva0C	zp39Yd	GCST90274781.tsv.gz	Haemophilus.id.3698	9	-0.0551595	0.0479478	0.249976	-0.0705815	0.0602037	0.241046	-0.0974736	0.111005	0.409015	3.63802	7	0.820398	3.81665	8	0.873275	0.00547866	0.0129625	0.685229
25	Wuva0C	OWzUg2	GCST90274782.tsv.gz	Haemophilus.id.3698	9	0.0170639	0.0487602	0.726372	-0.0358626	0.0670026	0.592483	-0.123788	0.111267	0.302649	6.27504	7	0.508026	8.24455	8	0.409954	0.0182147	0.012979	0.20327
26	Wuva0C	75kJci	GCST90274783.tsv.gz	Haemophilus.id.3698	9	-0.0412344	0.0514375	0.422761	-0.0741892	0.0697282	0.287339	-0.00810598	0.126421	0.950668	9.06098	7	0.248308	9.1703	8	0.328134	-0.00429577	0.0147816	0.779766
27	Wuva0C	stCZjU	GCST90274784.tsv.gz	Haemophilus.id.3698	9	-0.0107346	0.0463724	0.816937	-0.0222547	0.0598037	0.709797	-0.0276723	0.107553	0.804354	2.26165	7	0.943952	2.29211	8	0.970721	0.00218891	0.0125411	0.866383
28	Wuva0C	WEAcrt	GCST90274785.tsv.gz	Haemophilus.id.3698	9	-0.0517493	0.0565745	0.360344	-0.0369126	0.0651172	0.570806	0.105524	0.123166	0.419936	9.21791	7	0.237387	11.8603	8	0.157548	-0.0204422	0.0144311	0.199546
29	Wuva0C	FJZksJ	GCST90274786.tsv.gz	Haemophilus.id.3698	9	0.0389589	0.0541949	0.472223	0.00573631	0.0665469	0.931308	0.0770293	0.133195	0.58117	10.0464	7	0.18596	10.1905	8	0.251908	-0.00492507	0.0155413	0.760559
30	Wuva0C	qp4snl	GCST90274787.tsv.gz	Haemophilus.id.3698	9	-0.0717038	0.0584866	0.220204	-0.0152093	0.0683245	0.823844	-0.0306547	0.143803	0.837268	11.6362	7	0.113176	11.8027	8	0.160228	-0.00531311	0.0167889	0.760877
31	Wuva0C	981eYS	GCST90274788.tsv.gz	Haemophilus.id.3698	9	-0.0643611	0.0538836	0.232303	-0.0465503	0.0649158	0.47332	-0.107367	0.132213	0.443483	9.82707	7	0.198587	10.0096	8	0.264351	0.00556485	0.0154317	0.729027
32	Wuva0C	atsuXH	GCST90274789.tsv.gz	Haemophilus.id.3698	9	-0.0670833	0.0470893	0.154273	-0.0911364	0.0646422	0.158581	-0.0282392	0.114877	0.812872	8.03157	7	0.329819	8.19317	8	0.414832	-0.0050626	0.0134895	0.718551
33	Wuva0C	9UFlu0	GCST90274790.tsv.gz	Haemophilus.id.3698	9	-0.00433204	0.0513384	0.932753	0.00718489	0.0701495	0.918421	0.218049	0.118017	0.107143	1.95006	7	0.962553	6.32941	8	0.610385	-0.0291633	0.0139358	0.0746728
34	Wuva0C	DqNEXM	GCST90274791.tsv.gz	Haemophilus.id.3698	9	-0.0688184	0.0476446	0.148624	-0.0638135	0.0602059	0.28918	0.030887	0.110207	0.787377	1.03422	7	0.994258	2.04086	8	0.979733	-0.0129303	0.0128875	0.349122
35	Wuva0C	MEqj3v	GCST90274792.tsv.gz	Haemophilus.id.3698	9	0.00743408	0.0559539	0.894303	0.0700933	0.0642945	0.275629	0.287306	0.108582	0.0331343	3.14694	7	0.871084	11.3246	8	0.183976	-0.0364053	0.0127306	0.0243494
36	Wuva0C	3VoQoj	GCST90274793.tsv.gz	Haemophilus.id.3698	9	0.017556	0.0469047	0.708188	0.0489488	0.0618776	0.428909	0.113706	0.108552	0.329695	3.74192	7	0.808977	4.70657	8	0.788428	-0.0124748	0.0127013	0.358737
37	Wuva0C	AQgFN2	GCST90274794.tsv.gz	Haemophilus.id.3698	9	-0.0632309	0.0523591	0.227186	-0.00757743	0.0714741	0.915569	-0.0896991	0.120526	0.480969	5.53759	7	0.594654	5.59703	8	0.692268	0.00346245	0.0142012	0.814366
38	Wuva0C	ZmUEWM	GCST90274795.tsv.gz	Haemophilus.id.3698	9	0.0152473	0.047978	0.750638	-0.0063731	0.0654136	0.922387	-0.00194402	0.111053	0.986522	6.255	7	0.51031	6.28446	8	0.615401	0.002229	0.0129859	0.868571
39	Wuva0C	a3vmaY	GCST90274796.tsv.gz	Haemophilus.id.3698	9	-0.0723187	0.053158	0.173688	-0.0569418	0.0723899	0.431517	-0.0588298	0.122694	0.646212	5.75311	7	0.568855	5.76799	8	0.673202	-0.00175593	0.0143949	0.906341
40	Wuva0C	EHAMkX	GCST90274797.tsv.gz	Haemophilus.id.3698	9	-0.00594683	0.0465679	0.898385	-0.0521993	0.0607439	0.390156	-0.0627952	0.107344	0.576916	4.80485	7	0.683764	5.15034	8	0.741393	0.0074186	0.0126214	0.575142
41	Wuva0C	bsai4H	GCST90274798.tsv.gz	Haemophilus.id.3698	9	-0.0292431	0.0592823	0.621812	-0.0249525	0.0679956	0.713639	-0.14448	0.1386	0.331871	11.0052	7	0.138391	12.3411	8	0.13662	0.014915	0.0161802	0.387298
42	Wuva0C	lllExn	GCST90274799.tsv.gz	Haemophilus.id.3698	9	0.0139121	0.0595739	0.815353	-0.0614326	0.0754056	0.415247	0.0339659	0.146782	0.823619	10.0377	7	0.186447	10.0706	8	0.260102	-0.00261045	0.0172212	0.883791
43	Wuva0C	WvIZNB	GCST90274800.tsv.gz	Haemophilus.id.3698	9	0.047877	0.0515656	0.353165	0.0531225	0.0667338	0.426011	-0.0330761	0.118438	0.78811	2.27041	7	0.943372	2.84685	8	0.943598	0.0106208	0.0139887	0.472496
44	Wuva0C	5JHt6V	GCST90274801.tsv.gz	Haemophilus.id.3698	9	-0.0575589	0.0531107	0.278474	-0.0735059	0.0679802	0.279571	-0.0891209	0.122575	0.490775	3.4633	7	0.839097	3.54493	8	0.895675	0.00411057	0.0143875	0.783374
45	Wuva0C	vpfxUV	GCST90274802.tsv.gz	Haemophilus.id.3698	9	-0.0079508	0.0530404	0.880843	-0.0321449	0.0745427	0.666302	0.0831467	0.122425	0.518853	6.83324	7	0.446447	7.51488	8	0.482231	-0.0118657	0.0143719	0.436252
46	Wuva0C	3rPoer	GCST90274803.tsv.gz	Haemophilus.id.3698	9	0.0422248	0.0595448	0.478246	0.0855018	0.0649968	0.18835	0.296651	0.110264	0.0310691	5.92579	7	0.54844	12.4748	8	0.131244	-0.0329872	0.0128902	0.0376011
47	Wuva0C	9qaAby	GCST90274804.tsv.gz	Haemophilus.id.3698	9	0.00823404	0.0476106	0.862694	0.0087061	0.0659984	0.895052	-0.0140796	0.112866	0.904231	7.36952	7	0.391445	7.42015	8	0.492052	0.00290144	0.01323	0.832668
48	Wuva0C	dCU4G2	GCST90274805.tsv.gz	Haemophilus.id.3698	9	-0.0380375	0.053082	0.473633	-0.0105169	0.075307	0.888934	-0.0254525	0.123527	0.842618	7.12558	7	0.415923	7.13859	8	0.521757	-0.00163982	0.0145042	0.913158
49	Wuva0C	vFar7q	GCST90274806.tsv.gz	Haemophilus.id.3698	9	-0.0448907	0.0527759	0.394996	-0.00383573	0.0730523	0.958125	-0.195886	0.121654	0.151393	5.26845	7	0.62724	7.16612	8	0.51882	0.0196955	0.0142974	0.210769
50	Wuva0C	bRmMBo	GCST90274807.tsv.gz	Haemophilus.id.3698	9	-0.00813224	0.0609578	0.893871	-0.0868117	0.072734	0.232654	0.109431	0.141636	0.465028	9.63436	7	0.210258	10.8033	8	0.213096	-0.0153708	0.0166788	0.387409
51	Wuva0C	L0IS22	GCST90274808.tsv.gz	Haemophilus.id.3698	9	0.0183616	0.0534554	0.731226	0.0135593	0.0660103	0.837251	-0.0578123	0.123366	0.653581	2.08435	7	0.955025	2.55374	8	0.959178	0.00991068	0.0144656	0.515306
52	Wuva0C	yAyPiI	GCST90274809.tsv.gz	Haemophilus.id.3698	9	0.0214186	0.0539887	0.691571	-0.0336571	0.073432	0.646706	-0.107966	0.124995	0.416331	6.48421	7	0.484479	7.80141	8	0.453105	0.0167676	0.0146098	0.2888
53	Wuva0C	zPRxon	GCST90274810.tsv.gz	Haemophilus.id.3698	9	-0.0532202	0.0538321	0.322842	-0.0503288	0.0751119	0.502825	-0.188114	0.124493	0.17453	6.08255	7	0.530144	7.52664	8	0.481018	0.0175195	0.0145789	0.268552
54	Wuva0C	FpLRhl	GCST90274811.tsv.gz	Haemophilus.id.3698	9	-0.000908057	0.0668629	0.989164	0.0600644	0.0727492	0.409011	0.194787	0.14283	0.214872	9.67306	7	0.20787	12.8688	8	0.116445	-0.0255421	0.016796	0.172135
55	Wuva0C	FRGK8p	GCST90274812.tsv.gz	Haemophilus.id.3698	9	0.015141	0.071654	0.832648	0.106685	0.0761703	0.161331	-0.163491	0.159972	0.340798	12.1458	7	0.0958645	14.8104	8	0.0629396	0.0233084	0.018809	0.2552
56	Wuva0C	Sie6XW	GCST90274813.tsv.gz	Haemophilus.id.3698	9	-0.0232231	0.0636062	0.715031	-0.0940475	0.072723	0.195932	-0.0841031	0.155222	0.604748	10.8836	7	0.143778	11.1777	8	0.191831	0.0079068	0.0181787	0.676693
57	Wuva0C	d2Uh5g	GCST90274814.tsv.gz	Haemophilus.id.3698	9	0.051068	0.0538106	0.342604	0.0253703	0.068048	0.709275	-0.0653254	0.124484	0.615948	1.74249	7	0.97271	2.81762	8	0.945276	0.0151166	0.0145789	0.334276
58	Wuva0C	T3sPa0	GCST90274815.tsv.gz	Haemophilus.id.3698	9	0.0300774	0.0478481	0.52961	0.0176015	0.0658913	0.78937	0.0277629	0.114105	0.814741	7.41399	7	0.387084	7.41452	8	0.492639	0.00029924	0.013308	0.982688
59	Wuva0C	nCcy3D	GCST90274816.tsv.gz	Haemophilus.id.3698	9	-0.0306011	0.0479251	0.523136	-0.0384684	0.0624384	0.537827	-0.137662	0.110911	0.254512	2.47749	7	0.928783	3.62318	8	0.889422	0.0138901	0.0129769	0.319965
60	Wuva0C	sIWu0m	GCST90274817.tsv.gz	Haemophilus.id.3698	9	-0.044967	0.0481058	0.349916	-0.0468259	0.0695362	0.500691	0.108289	0.110806	0.360985	5.76264	7	0.567722	8.11236	8	0.422572	-0.0198085	0.0129224	0.169171
61	Wuva0C	xANmL2	GCST90274818.tsv.gz	Haemophilus.id.3698	9	-0.0467132	0.0474031	0.324405	-0.0704131	0.0646007	0.275724	-0.0866599	0.109491	0.454641	5.64681	7	0.581539	5.81063	8	0.668435	0.00518724	0.0128162	0.697751
62	Wuva0C	ZZp1PM	GCST90274819.tsv.gz	Haemophilus.id.3698	9	-0.0257756	0.0530622	0.627136	-0.0653543	0.071141	0.358274	-0.168558	0.122359	0.210767	4.10872	7	0.767174	5.78579	8	0.671213	0.018636	0.0143905	0.236388
63	Wuva0C	56U8iY	GCST90274820.tsv.gz	Haemophilus.id.3698	9	0.0855348	0.0506874	0.0915078	0.0363409	0.0655589	0.579357	0.0985199	0.115984	0.423738	2.82624	7	0.900598	2.84173	8	0.943894	-0.00171209	0.0137548	0.90444
64	Wuva0C	5OVOnj	GCST90274821.tsv.gz	Haemophilus.id.3698	9	-0.0626951	0.0594205	0.291376	-0.0253215	0.0699104	0.717203	0.0789834	0.1344	0.57521	10.4107	7	0.16647	12.4433	8	0.132495	-0.0183736	0.0157167	0.280648
65	Wuva0C	bKOk3K	GCST90274822.tsv.gz	Haemophilus.id.3698	9	-0.0788948	0.0480724	0.100763	-0.09449	0.0633557	0.135851	-0.0400559	0.111234	0.729389	5.96536	7	0.5438	6.11527	8	0.634321	-0.00503338	0.0129998	0.710119
66	Wuva0C	1Up5jk	GCST90274823.tsv.gz	Haemophilus.id.3698	9	-0.0576331	0.0536613	0.282816	-0.0428116	0.0689773	0.534822	-0.0444063	0.124277	0.731384	5.02819	7	0.656523	5.04212	8	0.753065	-0.00171362	0.0145226	0.909385
67	Wuva0C	83Izy0	GCST90274824.tsv.gz	Haemophilus.id.3698	9	-0.0171688	0.0476636	0.718692	-0.0607106	0.06883	0.377757	0.169012	0.110212	0.169017	4.17214	7	0.75975	7.68239	8	0.465094	-0.0241457	0.0128876	0.103136
68	Wuva0C	HFEURW	GCST90274825.tsv.gz	Haemophilus.id.3698	9	-0.0692973	0.0476245	0.145648	-0.0832783	0.0646791	0.197898	-0.185885	0.110292	0.135782	6.01056	7	0.538517	7.38407	8	0.495817	0.0150826	0.0128694	0.279549
69	Wuva0C	5mxbXM	GCST90274826.tsv.gz	Haemophilus.id.3698	9	-0.0744429	0.048302	0.123269	-0.0962742	0.0624502	0.123167	-0.0386557	0.111837	0.739765	3.96585	7	0.783702	4.09173	8	0.848754	-0.0046347	0.0130632	0.733194
70	Wuva0C	v6rq6v	GCST90274827.tsv.gz	Haemophilus.id.3698	9	1.57e-05	0.0479466	0.999739	0.0275002	0.0640063	0.667451	0.152244	0.110959	0.212391	5.1274	7	0.644419	7.44175	8	0.489805	-0.019716	0.01296	0.171994
71	Wuva0C	QsxCPW	GCST90274828.tsv.gz	Haemophilus.id.3698	9	-0.0434614	0.052698	0.409527	-0.0734473	0.0740803	0.321463	-0.118507	0.121453	0.361695	6.85462	7	0.444172	7.32498	8	0.50201	0.00979744	0.0142856	0.514887
72	Wuva0C	1w4hWY	GCST90274829.tsv.gz	Haemophilus.id.3698	9	0.0081861	0.0651515	0.900011	-0.00592363	0.0719529	0.934387	0.0512767	0.159857	0.757752	15.0239	7	0.0356945	15.2158	8	0.0550826	-0.0056024	0.0187349	0.773596
73	Wuva0C	RxLzzZ	GCST90274830.tsv.gz	Haemophilus.id.3698	9	0.0700579	0.0456473	0.124842	0.086342	0.0608377	0.155835	0.0976777	0.105592	0.38572	3.6008	7	0.824436	3.68495	8	0.884372	-0.00358197	0.0123483	0.780161
74	Wuva0C	3cV118	GCST90274831.tsv.gz	Haemophilus.id.3698	9	0.0214529	0.0566798	0.705064	0.0228678	0.068314	0.737817	0.106129	0.135815	0.460161	10.4197	7	0.166009	11.1308	8	0.194396	-0.0109471	0.0158383	0.511718
75	Wuva0C	MTQP0r	GCST90274832.tsv.gz	Haemophilus.id.3698	9	-0.00142686	0.0470787	0.975822	0.0428846	0.0625509	0.492968	0.0513126	0.10875	0.651396	6.52801	7	0.479617	6.81744	8	0.556452	-0.0068543	0.0127407	0.607261
76	Wuva0C	jMhBtO	GCST90274833.tsv.gz	Haemophilus.id.3698	9	-0.0215983	0.066374	0.744876	-0.0919382	0.0703781	0.191435	0.105381	0.155228	0.519022	13.9416	7	0.0522302	15.5808	8	0.0487889	-0.0164526	0.0181353	0.394451
77	Wuva0C	GYKj31	GCST90274834.tsv.gz	Haemophilus.id.3698	9	-0.0158961	0.0478042	0.739493	-0.00642077	0.0655577	0.921979	0.0607603	0.11062	0.599894	3.95035	7	0.785478	4.54083	8	0.805334	-0.00993834	0.0129333	0.467359
78	Wuva0C	06U9JR	GCST90274835.tsv.gz	Haemophilus.id.3698	9	-0.0161974	0.047718	0.734278	-0.00730673	0.0631835	0.907935	0.00680081	0.110402	0.952603	4.46545	7	0.724873	4.51882	8	0.807548	-0.00297978	0.0128991	0.823917
79	Wuva0C	Tr4JH8	GCST90274836.tsv.gz	Haemophilus.id.3698	9	-0.027887	0.05431	0.607616	-0.020324	0.0711385	0.77511	0.128716	0.125707	0.339944	2.55533	7	0.922874	4.46344	8	0.81308	-0.0203179	0.0147088	0.209655
80	Wuva0C	OAxB40	GCST90274837.tsv.gz	Haemophilus.id.3698	9	-0.0537403	0.0474031	0.256926	-0.0867418	0.0636722	0.173097	-0.0382367	0.109491	0.737191	4.01886	7	0.777603	4.04353	8	0.853174	-0.00201319	0.0128162	0.879615
81	Wuva0C	BMbXi2	GCST90274838.tsv.gz	Haemophilus.id.3698	9	0.0223671	0.0476944	0.639093	0.0853542	0.0636828	0.180147	0.175713	0.110398	0.155495	5.06494	7	0.652039	7.43707	8	0.490291	-0.0198612	0.0128954	0.167415
82	Wuva0C	9Ljd9M	GCST90274839.tsv.gz	Haemophilus.id.3698	9	-0.0108504	0.0664285	0.870251	-0.0535945	0.0773295	0.488267	-0.129436	0.156147	0.43449	11.3091	7	0.125694	12.4563	8	0.131975	0.0154503	0.0183345	0.427256
83	Wuva0C	C7yyl5	GCST90274840.tsv.gz	Haemophilus.id.3698	9	0.0373646	0.0536865	0.486443	0.000954258	0.0698643	0.989102	-0.0430368	0.123973	0.738685	2.3728	7	0.936367	2.89049	8	0.941041	0.010454	0.0145295	0.495145
84	Wuva0C	VByIFx	GCST90274841.tsv.gz	Haemophilus.id.3698	9	-0.00908431	0.0533072	0.864685	-0.0120591	0.0711994	0.865505	-0.0182247	0.123042	0.886426	3.88047	7	0.793438	3.88726	8	0.867149	0.00119041	0.0144426	0.936617
85	Wuva0C	ZfDhCL	GCST90274842.tsv.gz	Haemophilus.id.3698	9	-0.0373658	0.0537155	0.486664	-0.0447299	0.0728323	0.539117	0.131075	0.124088	0.325915	2.33045	7	0.939314	4.59796	8	0.799555	-0.0218901	0.014537	0.175833
86	Wuva0C	6cf4Xj	GCST90274843.tsv.gz	Haemophilus.id.3698	9	-0.0738086	0.0474334	0.119697	-0.058187	0.0633583	0.35842	-0.088866	0.109582	0.444088	6.48991	7	0.483844	6.51315	8	0.58995	0.00195737	0.0128414	0.883151
87	Wuva0C	RG4O17	GCST90274844.tsv.gz	Haemophilus.id.3698	9	-0.0234611	0.0477041	0.622858	-0.000389143	0.0640753	0.995154	0.0905657	0.110509	0.43949	3.66969	7	0.816939	4.97821	8	0.759903	-0.0147597	0.0129029	0.290268
88	Wuva0C	RWjjun	GCST90274845.tsv.gz	Haemophilus.id.3698	9	-0.050147	0.053799	0.351276	-0.0242156	0.0684933	0.723678	-0.108119	0.124394	0.413566	5.17532	7	0.638577	5.44248	8	0.709404	0.0075236	0.0145561	0.621172
89	Wuva0C	MKB7MP	GCST90274846.tsv.gz	Haemophilus.id.3698	9	-0.10387	0.0472068	0.0277845	-0.092013	0.0646822	0.154869	0.0319894	0.108978	0.777621	4.80086	7	0.68425	6.71403	8	0.567778	-0.0176758	0.0127792	0.209119
90	Wuva0C	4OQNfs	GCST90274847.tsv.gz	Haemophilus.id.3698	9	-0.0261765	0.0471891	0.57909	-0.0208951	0.0598756	0.727108	-0.0179738	0.108863	0.873528	4.56359	7	0.713047	4.57058	8	0.802331	-0.00106767	0.0127693	0.935705
91	Wuva0C	4kLBSd	GCST90274848.tsv.gz	Haemophilus.id.3698	9	-0.0988654	0.0475704	0.0376822	-0.0995325	0.0622418	0.109792	-0.00622203	0.110103	0.956514	2.45176	7	0.930686	3.32225	8	0.912539	-0.0119964	0.0128579	0.381875
MR Results of Howardella.id.2000 and inflammatory cytokines
	id.exposure	id.outcome	outcome	exposure	nsnp	b_Inverse.variance.weighted	se_Inverse.variance.weighted	pval_Inverse.variance.weighted	b_Weighted.median	se_Weighted.median	pval_Weighted.median	b_MR.Egger	se_MR.Egger	pval_MR.Egger	Q_MR.Egger	Q_df_MR.Egger	Q_pval_MR.Egger	Q_Inverse.variance.weighted	Q_df_Inverse.variance.weighted	Q_pval_Inverse.variance.weighted	egger_intercept	se	pval
1	4g4wCq	LPQ9Y6	GCST90274758.tsv.gz	Howardella.id.2000	10	-0.0362049	0.0348067	0.298261	-0.035201	0.0479188	0.462585	0.0143671	0.153164	0.927573	7.90229	8	0.443073	8.01725	9	0.532409	-0.00758856	0.0223816	0.743297
2	4g4wCq	xrmzbA	GCST90274759.tsv.gz	Howardella.id.2000	10	-0.00182782	0.0343796	0.9576	-0.029802	0.0446694	0.504665	-0.0773463	0.151314	0.623041	4.57243	8	0.802144	4.83508	9	0.848442	0.0113041	0.0220574	0.622156
3	4g4wCq	v2GLV4	GCST90274760.tsv.gz	Howardella.id.2000	10	0.00130217	0.0419086	0.975212	0.0396632	0.0549552	0.470456	-0.00505367	0.195975	0.980059	10.5637	8	0.227667	10.5652	9	0.306696	0.000953433	0.028632	0.974252
4	4g4wCq	WHexJ3	GCST90274761.tsv.gz	Howardella.id.2000	10	-0.0440933	0.0389013	0.257018	-0.0598457	0.0495578	0.227204	-0.267462	0.171626	0.157756	4.7558	8	0.783329	6.5414	9	0.684745	0.0335369	0.0250975	0.218222
5	4g4wCq	GOYMGb	GCST90274762.tsv.gz	Howardella.id.2000	10	0.0944134	0.0336976	0.00508201	0.103559	0.0452207	0.0220163	0.0747398	0.148125	0.62746	6.48438	8	0.593141	6.50298	9	0.688712	0.00293754	0.0215371	0.89488
6	4g4wCq	hIzWyK	GCST90274763.tsv.gz	Howardella.id.2000	10	-0.0440238	0.0346891	0.204407	-0.0485998	0.0446921	0.276844	-0.0395399	0.152813	0.802364	4.74358	8	0.784598	4.74449	9	0.855989	-0.000673016	0.0223377	0.976702
7	4g4wCq	IholkZ	GCST90274764.tsv.gz	Howardella.id.2000	10	-0.0532615	0.0342191	0.119593	-0.0548916	0.0450175	0.222715	-0.0931553	0.150301	0.552633	6.4925	8	0.59224	6.5668	9	0.682121	0.00597757	0.0219292	0.792076
8	4g4wCq	KbFTri	GCST90274765.tsv.gz	Howardella.id.2000	10	-0.00778311	0.0348757	0.823405	-0.00805323	0.0470922	0.864216	-0.0528659	0.160739	0.750681	8.77444	8	0.36168	8.86541	9	0.449789	0.00676078	0.0234744	0.780662
9	4g4wCq	PNuvNm	GCST90274766.tsv.gz	Howardella.id.2000	10	-0.00086553	0.0347727	0.980142	0.00583875	0.0473375	0.901835	-0.0629135	0.152964	0.691652	6.84342	8	0.553617	7.01693	9	0.635356	0.00931344	0.0223588	0.687963
10	4g4wCq	hMIufU	GCST90274767.tsv.gz	Howardella.id.2000	10	0.0466812	0.0384829	0.225115	0.0445518	0.0490792	0.364008	0.102834	0.178521	0.580432	11.0794	8	0.197239	11.2239	9	0.260673	-0.00841219	0.0260448	0.754984
11	4g4wCq	AKmsDI	GCST90274768.tsv.gz	Howardella.id.2000	10	-0.00201178	0.0374992	0.957215	-0.0432124	0.0477715	0.365696	-0.00932835	0.174827	0.958755	10.7443	8	0.21661	10.7468	9	0.293463	0.00109734	0.0255333	0.966773
12	4g4wCq	H5LlMb	GCST90274769.tsv.gz	Howardella.id.2000	10	-0.00833291	0.0333853	0.802898	-0.023195	0.0435195	0.594049	-0.151659	0.146416	0.330582	3.05116	8	0.931106	4.06195	9	0.907288	0.0214873	0.0213723	0.344149
13	4g4wCq	EV25yr	GCST90274770.tsv.gz	Howardella.id.2000	10	0.0132622	0.0351502	0.705949	0.00269321	0.0463291	0.953643	-0.0956039	0.159403	0.565261	8.60602	8	0.376613	9.13506	9	0.424902	0.0163204	0.0232726	0.503019
14	4g4wCq	qF4tB6	GCST90274771.tsv.gz	Howardella.id.2000	10	0.0103846	0.0344383	0.763001	0.01689	0.045579	0.710962	-0.218122	0.151546	0.188019	6.10916	8	0.635006	8.50651	9	0.484015	0.0341898	0.0220816	0.160132
15	4g4wCq	06DEM7	GCST90274772.tsv.gz	Howardella.id.2000	10	-0.0154915	0.0338921	0.647611	0.00376158	0.045062	0.933473	-0.202559	0.148928	0.21088	4.89775	8	0.768447	6.5617	9	0.682648	0.0279918	0.0217	0.233108
16	4g4wCq	WRPoi2	GCST90274773.tsv.gz	Howardella.id.2000	10	-0.00185962	0.0414847	0.964245	-0.0179717	0.0500506	0.719543	-0.164186	0.184582	0.399688	11.9226	8	0.154692	13.1379	9	0.156466	0.024295	0.026904	0.392891
17	4g4wCq	E6rcLx	GCST90274774.tsv.gz	Howardella.id.2000	10	-0.0286212	0.0447605	0.522543	0.0119996	0.0506922	0.812878	-0.344518	0.1746	0.083929	10.5588	8	0.227974	15.1145	9	0.0878386	0.0472971	0.0254576	0.100257
18	4g4wCq	sWZxWG	GCST90274775.tsv.gz	Howardella.id.2000	10	-0.0232165	0.0499029	0.641763	-0.0588716	0.0511188	0.249461	-0.113843	0.229939	0.633841	19.6924	8	0.0115648	20.0957	9	0.0173311	0.0136068	0.0336153	0.696246
19	4g4wCq	4OLKQZ	GCST90274776.tsv.gz	Howardella.id.2000	10	0.0429907	0.034177	0.208434	0.0302204	0.0454853	0.506434	0.0668863	0.159122	0.685297	9.0663	8	0.336734	9.09325	9	0.428712	-0.00357332	0.0231712	0.881261
20	4g4wCq	sIvP0K	GCST90274777.tsv.gz	Howardella.id.2000	10	0.0125341	0.0340876	0.713094	0.0129053	0.0436229	0.767354	-0.0497366	0.14993	0.748615	3.52951	8	0.896887	3.71141	9	0.92936	0.00931794	0.0218474	0.680987
21	4g4wCq	BCVyjM	GCST90274778.tsv.gz	Howardella.id.2000	10	0.0341921	0.0371732	0.357674	-0.0207031	0.0445044	0.641793	0.0253264	0.173395	0.887486	10.5881	8	0.226149	10.5917	9	0.304735	0.00132796	0.0252922	0.959414
22	4g4wCq	EVnVKY	GCST90274779.tsv.gz	Howardella.id.2000	10	-0.0172825	0.0346898	0.618342	-0.0245854	0.0459323	0.592475	-0.168236	0.152622	0.302383	7.32153	8	0.502372	8.35308	9	0.498993	0.0226294	0.0222807	0.339525
23	4g4wCq	QqbFVf	GCST90274780.tsv.gz	Howardella.id.2000	10	0.00314434	0.0345448	0.927475	0.00241572	0.043807	0.956023	-0.0471771	0.151977	0.764173	3.54531	8	0.895645	3.66092	9	0.932281	0.00754966	0.0222041	0.742603
24	4g4wCq	P71snd	GCST90274781.tsv.gz	Howardella.id.2000	10	-0.0348662	0.0416431	0.402445	-0.0604014	0.0471926	0.200584	-0.351522	0.156809	0.0552769	8.43778	8	0.391915	12.9728	9	0.16384	0.0474402	0.0228783	0.0718279
25	4g4wCq	P7ie6V	GCST90274782.tsv.gz	Howardella.id.2000	10	-0.0315515	0.0348033	0.364636	-0.0608179	0.0480668	0.205771	-0.11754	0.153376	0.465479	7.13314	8	0.522338	7.46452	9	0.588874	0.0128983	0.0224065	0.580679
26	4g4wCq	OUMCYK	GCST90274783.tsv.gz	Howardella.id.2000	10	0.0149739	0.0348126	0.667103	0.00304159	0.0447546	0.945816	-0.123822	0.153247	0.442457	3.75055	8	0.878899	4.61548	9	0.866458	0.0207812	0.022345	0.379571
27	4g4wCq	RevqtH	GCST90274784.tsv.gz	Howardella.id.2000	10	0.0138876	0.0334474	0.67799	-0.0031831	0.0431752	0.941229	-0.0232877	0.146693	0.877799	4.72131	8	0.786905	4.78906	9	0.852295	0.00557916	0.0214353	0.801222
28	4g4wCq	rUZMf1	GCST90274785.tsv.gz	Howardella.id.2000	10	-0.0175701	0.033801	0.603195	-0.0262648	0.0408004	0.519744	-0.0585264	0.148638	0.704052	2.68146	8	0.952732	2.76152	9	0.973004	0.00612927	0.0216615	0.784394
29	4g4wCq	C2rf69	GCST90274786.tsv.gz	Howardella.id.2000	10	0.0137738	0.0347727	0.692025	0.025466	0.0470534	0.58836	0.0994429	0.152964	0.533842	7.78334	8	0.454915	8.1141	9	0.52269	-0.012859	0.0223588	0.581021
30	4g4wCq	LV97pD	GCST90274787.tsv.gz	Howardella.id.2000	10	0.0165999	0.0348452	0.633797	0.0381999	0.0464776	0.411134	-0.0816588	0.153283	0.608694	6.93853	8	0.543279	7.37184	9	0.598465	0.0147397	0.0223919	0.528854
31	4g4wCq	UsMOa8	GCST90274788.tsv.gz	Howardella.id.2000	10	-0.0136873	0.0348614	0.694601	0.0048086	0.0442992	0.913561	-0.0054815	0.153347	0.972361	6.67624	8	0.571932	6.67926	9	0.670473	-0.00123075	0.0223976	0.957526
32	4g4wCq	DaeDxw	GCST90274789.tsv.gz	Howardella.id.2000	10	-0.00373469	0.0340304	0.912611	-0.0222157	0.0438894	0.612734	0.0383202	0.149742	0.804479	5.78904	8	0.670849	5.87221	9	0.752637	-0.00628576	0.0217956	0.780375
33	4g4wCq	rqO8xV	GCST90274790.tsv.gz	Howardella.id.2000	10	0.00989895	0.0395733	0.802477	-0.00145424	0.0517665	0.977589	0.0966797	0.182102	0.6099	9.63943	8	0.29125	9.92795	9	0.356349	-0.0129719	0.0265091	0.637737
34	4g4wCq	L9IFmV	GCST90274791.tsv.gz	Howardella.id.2000	10	-0.0221814	0.0376442	0.555702	-0.0556227	0.0490317	0.256617	-0.0471997	0.175237	0.794479	10.7121	8	0.21855	10.7409	9	0.293888	0.00374993	0.0255768	0.887064
35	4g4wCq	OfmCIr	GCST90274792.tsv.gz	Howardella.id.2000	10	0.00321091	0.03421	0.925221	0.0614982	0.0480539	0.200624	0.158901	0.150429	0.321674	7.69338	8	0.46398	8.82297	9	0.453773	-0.0232866	0.0219101	0.318889
36	4g4wCq	5wg0dg	GCST90274793.tsv.gz	Howardella.id.2000	10	-0.00345421	0.0451196	0.938976	0.0008587	0.0491136	0.986051	0.154885	0.202017	0.465284	14.6969	8	0.0653131	15.8873	9	0.0692718	-0.0237358	0.0294867	0.444103
37	4g4wCq	58cnAW	GCST90274794.tsv.gz	Howardella.id.2000	10	0.00285806	0.0383276	0.940557	0.0189891	0.0509195	0.709205	-0.109873	0.168998	0.533821	4.68589	8	0.79056	5.15498	9	0.820594	0.0168803	0.0246463	0.512757
38	4g4wCq	eJib0U	GCST90274795.tsv.gz	Howardella.id.2000	10	0.0597636	0.0347444	0.085415	0.0570949	0.0447816	0.202322	-0.142022	0.152856	0.380007	4.5797	8	0.801407	6.41731	9	0.697534	0.0302366	0.0223053	0.212258
39	4g4wCq	H7DUxq	GCST90274796.tsv.gz	Howardella.id.2000	10	-0.0224192	0.0387269	0.562653	-0.0413144	0.0522608	0.42921	0.134864	0.170838	0.452623	7.29831	8	0.504816	8.19183	9	0.514936	-0.0235807	0.0249462	0.372194
40	4g4wCq	iBC9Ca	GCST90274797.tsv.gz	Howardella.id.2000	10	0.0245954	0.0364933	0.50033	-0.00742323	0.046018	0.871848	-0.0113544	0.169819	0.948332	10.2891	8	0.24532	10.3498	9	0.322913	0.00537326	0.0247179	0.833351
41	4g4wCq	369wFI	GCST90274798.tsv.gz	Howardella.id.2000	10	0.0358889	0.0346157	0.299838	0.0306655	0.0450658	0.496213	0.0422827	0.15249	0.788594	5.73181	8	0.677244	5.73366	9	0.76625	-0.000958348	0.0222595	0.966714
42	4g4wCq	oR6cTh	GCST90274799.tsv.gz	Howardella.id.2000	10	0.0021259	0.038703	0.956195	-0.036173	0.0511141	0.479138	-0.0379255	0.170808	0.829849	5.81037	8	0.668463	5.86833	9	0.753021	0.00601172	0.0249715	0.815809
43	4g4wCq	xdJYMd	GCST90274800.tsv.gz	Howardella.id.2000	10	-0.0389841	0.0379204	0.303926	-0.0121859	0.0529829	0.818094	-0.246325	0.167182	0.178868	6.41261	8	0.601117	8.03416	9	0.530708	0.0309959	0.024341	0.238628
44	4g4wCq	R7LTAb	GCST90274801.tsv.gz	Howardella.id.2000	10	-0.00660238	0.0386696	0.864429	-0.00504968	0.0484626	0.917013	-0.192423	0.170553	0.291918	1.77384	8	0.987178	3.02523	9	0.963286	0.0279037	0.024944	0.29575
45	4g4wCq	Ye7N2C	GCST90274802.tsv.gz	Howardella.id.2000	10	-0.03274	0.0395399	0.407657	0.0207842	0.0517328	0.68786	-0.0520734	0.184825	0.785291	9.43089	8	0.30726	9.44449	9	0.397295	0.00290173	0.0270177	0.917115
46	4g4wCq	scQffH	GCST90274803.tsv.gz	Howardella.id.2000	10	-0.0156679	0.0465058	0.736191	0.00321947	0.0511937	0.949856	0.298245	0.184758	0.145137	11.737	8	0.163328	16.2029	9	0.0627633	-0.047011	0.0269452	0.119191
47	4g4wCq	oDZbd8	GCST90274804.tsv.gz	Howardella.id.2000	10	-0.00609903	0.0345898	0.860039	0.0114708	0.0471767	0.807892	0.0579235	0.152253	0.713519	6.93352	8	0.543822	7.11996	9	0.624631	-0.00958529	0.0221988	0.677293
48	4g4wCq	xY4C12	GCST90274805.tsv.gz	Howardella.id.2000	10	-0.0250372	0.0411726	0.543119	-0.00612728	0.0531667	0.90825	-0.0768892	0.191756	0.698936	10.0877	8	0.258922	10.1849	9	0.335722	0.00777518	0.0280055	0.788336
49	4g4wCq	07tgt6	GCST90274806.tsv.gz	Howardella.id.2000	10	-0.061731	0.0385751	0.109536	-0.0234042	0.0508758	0.645497	-0.199602	0.170142	0.274478	5.34926	8	0.719677	6.04148	9	0.73576	0.0206588	0.0248304	0.429544
50	4g4wCq	Z9zMJg	GCST90274807.tsv.gz	Howardella.id.2000	10	-0.0510991	0.0383856	0.183122	-0.0838247	0.052937	0.113312	-0.0455869	0.178525	0.804893	8.88093	8	0.35244	8.88204	9	0.448233	-0.000825473	0.02604	0.975488
51	4g4wCq	Hlehql	GCST90274808.tsv.gz	Howardella.id.2000	10	-0.0319533	0.0388872	0.411252	-0.00807106	0.0501528	0.872149	-0.0527961	0.171684	0.766302	7.54227	8	0.479408	7.55781	9	0.579247	0.00312622	0.0250817	0.903883
52	4g4wCq	lXy8l1	GCST90274809.tsv.gz	Howardella.id.2000	10	-0.0165097	0.0391948	0.673593	-0.0449467	0.0506726	0.375078	-0.0715162	0.173209	0.690532	4.84539	8	0.773966	4.95168	9	0.8385	0.00826686	0.0253562	0.752767
53	4g4wCq	2uB8hr	GCST90274810.tsv.gz	Howardella.id.2000	10	0.0322263	0.0390782	0.409564	0.032621	0.0520088	0.530514	0.128497	0.172538	0.47773	3.74521	8	0.879349	4.07337	9	0.906517	-0.0144581	0.0252386	0.58248
54	4g4wCq	UzcBNy	GCST90274811.tsv.gz	Howardella.id.2000	10	0.0380857	0.0534151	0.475838	0.0254196	0.0580909	0.661689	0.00350241	0.249696	0.989152	17.2456	8	0.0276512	17.2892	9	0.0443758	0.00518279	0.0364469	0.890437
55	4g4wCq	VeakwS	GCST90274812.tsv.gz	Howardella.id.2000	10	0.0415908	0.0384806	0.279775	0.0270086	0.0494064	0.584611	0.00788944	0.169622	0.964042	3.95823	8	0.860872	3.99985	9	0.911422	0.00505015	0.0247551	0.843444
56	4g4wCq	okBq2j	GCST90274813.tsv.gz	Howardella.id.2000	10	-0.0307909	0.0415137	0.458266	0.00779101	0.0538404	0.884943	0.162045	0.181358	0.397666	8.85451	8	0.354718	10.1735	9	0.33662	-0.0289694	0.026537	0.306764
57	4g4wCq	3ec8tQ	GCST90274814.tsv.gz	Howardella.id.2000	10	0.0144965	0.0488572	0.766686	0.0705141	0.0538104	0.190055	-0.23823	0.209415	0.288209	11.8316	8	0.158877	14.1022	9	0.118734	0.0379769	0.0306495	0.250437
58	4g4wCq	EibXxe	GCST90274815.tsv.gz	Howardella.id.2000	10	0.0152944	0.0345314	0.657828	0.0494753	0.0448424	0.269889	-0.03059	0.151698	0.845223	4.94569	8	0.763365	5.04218	9	0.830616	0.00688762	0.0221733	0.764023
59	4g4wCq	mYXWJu	GCST90274816.tsv.gz	Howardella.id.2000	10	0.0109208	0.0347142	0.753072	0.0182168	0.0461591	0.6931	0.0163364	0.152659	0.917415	7.35446	8	0.498916	7.35579	9	0.600129	-0.000811747	0.0222828	0.971833
60	4g4wCq	Pjxkdk	GCST90274817.tsv.gz	Howardella.id.2000	10	-0.0335109	0.0344949	0.331313	-0.0308895	0.0440502	0.483158	-0.0529781	0.151513	0.73562	3.89821	8	0.866189	3.91562	9	0.916878	0.00292305	0.0221526	0.898281
61	4g4wCq	foLLj1	GCST90274818.tsv.gz	Howardella.id.2000	10	-0.02706	0.039395	0.492152	-0.0731807	0.0463588	0.114434	-0.227881	0.168845	0.214077	9.92713	8	0.270178	11.7781	9	0.226113	0.0300948	0.0246414	0.256735
62	4g4wCq	nM6TGo	GCST90274819.tsv.gz	Howardella.id.2000	10	-0.0140259	0.0387063	0.717077	-0.010673	0.0520634	0.837571	0.0971465	0.170987	0.585522	7.4537	8	0.488563	7.89927	9	0.544329	-0.0166651	0.0249663	0.523234
63	4g4wCq	0L6cYk	GCST90274820.tsv.gz	Howardella.id.2000	10	0.0468243	0.042051	0.265489	0.0389653	0.0523405	0.4566	0.383713	0.165732	0.0492829	6.90992	8	0.546382	11.2659	9	0.25792	-0.0501971	0.024051	0.0703338
64	4g4wCq	8o44Er	GCST90274821.tsv.gz	Howardella.id.2000	10	0.004636	0.0353976	0.8958	0.0289887	0.0483879	0.549114	-0.123968	0.158324	0.456177	8.74428	8	0.364326	9.50481	9	0.392038	0.0192758	0.0231084	0.4284
65	4g4wCq	EDmFLg	GCST90274822.tsv.gz	Howardella.id.2000	10	-0.0381118	0.0622084	0.54011	-0.106888	0.0509829	0.0360337	-0.187728	0.285281	0.528987	27.6594	8	0.000543533	28.6621	9	0.000738752	0.0224141	0.0416205	0.604864
66	4g4wCq	HfjI9v	GCST90274823.tsv.gz	Howardella.id.2000	10	0.0168308	0.038753	0.664064	0.0408294	0.0515071	0.427955	0.0116095	0.170737	0.947457	5.56507	8	0.695821	5.56605	9	0.78244	0.000785425	0.0250132	0.975719
67	4g4wCq	thKAJ5	GCST90274824.tsv.gz	Howardella.id.2000	10	-0.0655821	0.0362827	0.0706798	-0.0808458	0.0489614	0.0986943	-0.176836	0.16426	0.313069	9.34074	8	0.314372	9.90559	9	0.358182	0.0166628	0.0239566	0.506416
68	4g4wCq	Eqdl1y	GCST90274825.tsv.gz	Howardella.id.2000	10	0.0178712	0.0345037	0.604493	0.0263573	0.0440766	0.549848	-0.128213	0.151742	0.422693	4.58587	8	0.800782	5.56322	9	0.782711	0.0219266	0.0221792	0.351808
69	4g4wCq	vTxJ07	GCST90274826.tsv.gz	Howardella.id.2000	10	-0.0317637	0.0515371	0.537679	-0.0788021	0.0495412	0.111691	-0.27554	0.223844	0.253302	16.9299	8	0.0308475	19.5763	9	0.0207152	0.0365282	0.0326651	0.295906
70	4g4wCq	XshJYW	GCST90274827.tsv.gz	Howardella.id.2000	10	0.0157951	0.034747	0.649415	-0.0107141	0.0430768	0.803577	-0.15012	0.152921	0.355009	2.59015	8	0.957394	3.8314	9	0.922155	0.0248571	0.0223111	0.297581
71	4g4wCq	6yYTbk	GCST90274828.tsv.gz	Howardella.id.2000	10	-0.0245492	0.0384945	0.523649	-0.000386181	0.0477329	0.993545	-0.0299176	0.169703	0.864444	4.6489	8	0.794358	4.64996	9	0.863693	0.000804334	0.0247632	0.974884
72	4g4wCq	7XBYYi	GCST90274829.tsv.gz	Howardella.id.2000	10	0.0112003	0.034411	0.744814	0.026709	0.0436184	0.540318	-0.156204	0.151317	0.33213	2.29646	8	0.970548	3.58713	9	0.93643	0.025059	0.0220575	0.28881
73	4g4wCq	RR3MQ2	GCST90274830.tsv.gz	Howardella.id.2000	10	0.0252298	0.0330319	0.444985	0.0544912	0.043079	0.205902	0.0734831	0.144783	0.62547	6.02923	8	0.643958	6.1464	9	0.725181	-0.00723994	0.0211504	0.740939
74	4g4wCq	6g8fL6	GCST90274831.tsv.gz	Howardella.id.2000	10	-0.0165788	0.0364691	0.649399	-0.0370354	0.0487905	0.44781	0.103059	0.164521	0.548492	9.21603	8	0.324401	9.85841	9	0.362069	-0.0179468	0.0240335	0.47659
75	4g4wCq	HUaBpe	GCST90274832.tsv.gz	Howardella.id.2000	10	0.007938	0.0342851	0.816904	0.0138509	0.0439581	0.752691	-0.1059	0.150958	0.502873	6.75443	8	0.563344	7.35403	9	0.600311	0.0170454	0.0220128	0.461
76	4g4wCq	PipIlX	GCST90274833.tsv.gz	Howardella.id.2000	10	-0.0131606	0.034474	0.702644	-0.0393362	0.0455534	0.387852	0.159085	0.151653	0.324828	5.34284	8	0.720383	6.70316	9	0.667994	-0.0258055	0.0221254	0.277073
77	4g4wCq	kIvjIo	GCST90274834.tsv.gz	Howardella.id.2000	10	-0.026814	0.0346898	0.439543	-0.0168358	0.0442937	0.703874	-0.0649967	0.152622	0.681431	3.72691	8	0.880884	3.79291	9	0.924507	0.00572395	0.0222807	0.803738
78	4g4wCq	xxZ5Pq	GCST90274835.tsv.gz	Howardella.id.2000	10	0.0534681	0.0346109	0.122386	0.0742796	0.0425447	0.0808254	0.110379	0.152305	0.489273	2.44725	8	0.964145	2.59448	9	0.978234	-0.00853293	0.0222383	0.711194
79	4g4wCq	xxODP0	GCST90274836.tsv.gz	Howardella.id.2000	10	-0.0566806	0.0393127	0.149362	-0.0666292	0.051435	0.19518	-0.206413	0.173767	0.268952	4.03302	8	0.854132	4.81557	9	0.85008	0.0224988	0.0254334	0.402166
80	4g4wCq	3azZwe	GCST90274837.tsv.gz	Howardella.id.2000	10	-0.0320268	0.034437	0.352364	-0.0404962	0.0442873	0.360508	-0.227523	0.151573	0.17173	2.84884	8	0.943483	4.60292	9	0.867459	0.029297	0.0221206	0.221949
81	4g4wCq	BdwSQt	GCST90274838.tsv.gz	Howardella.id.2000	10	0.0155417	0.0345587	0.652913	0.048807	0.0460798	0.289517	0.167972	0.152191	0.301816	5.82614	8	0.666699	6.88383	9	0.649213	-0.0228612	0.022229	0.333832
82	4g4wCq	FUBBAf	GCST90274839.tsv.gz	Howardella.id.2000	10	-0.0793474	0.0387398	0.0405391	-0.0777617	0.0482251	0.106859	0.0292502	0.17094	0.868384	3.70499	8	0.882711	4.13044	9	0.902619	-0.0162957	0.0249832	0.532519
83	4g4wCq	Nua0DJ	GCST90274840.tsv.gz	Howardella.id.2000	10	-0.0323808	0.0389873	0.406229	0.0232728	0.0537889	0.665255	0.229193	0.17226	0.220026	5.30219	8	0.724844	7.73247	9	0.561316	-0.0392657	0.0251875	0.15763
84	4g4wCq	d2Re1U	GCST90274841.tsv.gz	Howardella.id.2000	10	0.0199147	0.0523836	0.703819	0.00482322	0.0577025	0.933384	-0.0435696	0.244205	0.862833	16.2368	8	0.0391139	16.3813	9	0.0593327	0.00952582	0.0356906	0.796297
85	4g4wCq	QcjyrH	GCST90274842.tsv.gz	Howardella.id.2000	10	-0.0174779	0.0390354	0.654338	-0.00711843	0.0504753	0.887848	0.0923592	0.17237	0.606654	5.41023	8	0.712964	5.83823	9	0.755994	-0.0164836	0.0251961	0.531326
86	4g4wCq	pm6qTm	GCST90274843.tsv.gz	Howardella.id.2000	10	0.00884255	0.0352036	0.801673	0.0369674	0.0454114	0.415614	-0.109103	0.158771	0.5114	8.70761	8	0.367559	9.34092	9	0.406418	0.0176612	0.0231534	0.467483
87	4g4wCq	pR5OAb	GCST90274844.tsv.gz	Howardella.id.2000	10	-0.00804366	0.0345752	0.816039	0.025226	0.0494451	0.609924	-0.047761	0.154776	0.765523	8.26696	8	0.407837	8.3387	9	0.500406	0.00595574	0.0226028	0.798829
88	4g4wCq	7AlBNp	GCST90274845.tsv.gz	Howardella.id.2000	10	-0.0217074	0.0447045	0.627268	0.0141722	0.0487473	0.771259	0.0988386	0.204886	0.642438	11.2658	8	0.187087	11.7796	9	0.22602	-0.0181017	0.0299681	0.562556
89	4g4wCq	spIupU	GCST90274846.tsv.gz	Howardella.id.2000	10	0.00575252	0.039634	0.884599	0.0404334	0.0505983	0.424228	0.0978984	0.181883	0.605053	11.553	8	0.172292	11.9438	9	0.216496	-0.0137913	0.0265094	0.616983
90	4g4wCq	KiBPCd	GCST90274847.tsv.gz	Howardella.id.2000	10	-0.00952656	0.0344089	0.781885	-0.00180758	0.0441281	0.967326	0.115735	0.151506	0.466861	5.64197	8	0.687265	6.3627	9	0.703141	-0.0187443	0.0220793	0.420582
91	4g4wCq	nRRWl0	GCST90274848.tsv.gz	Howardella.id.2000	10	0.0149935	0.0343648	0.662617	0.00578759	0.0445381	0.896609	-0.192095	0.150895	0.23875	3.25575	8	0.917298	5.24227	9	0.812698	0.0310699	0.0220441	0.196372
MR Results of LachnospiraceaeUCG001.id.11321 and inflammatory cytokines
id.exposure	id.outcome	outcome	exposure	nsnp	b_Inverse.variance.weighted	se_Inverse.variance.weighted	pval_Inverse.variance.weighted	b_Weighted.median	se_Weighted.median	pval_Weighted.median	b_MR.Egger	se_MR.Egger	pval_MR.Egger	Q_MR.Egger	Q_df_MR.Egger	Q_pval_MR.Egger	Q_Inverse.variance.weighted	Q_df_Inverse.variance.weighted	Q_pval_Inverse.variance.weighted	egger_intercept	se	pval
tJ4bSQ	CJnukL	GCST90274758.tsv.gz	LachnospiraceaeUCG001.id.11321	13	-0.032671	0.0490437	0.505309	-0.0540134	0.0691766	0.434918	-0.206235	0.207463	0.341548	7.32309	11	0.772348	8.06442	12	0.780076	0.0160609	0.0186537	0.407611
tJ4bSQ	udGFhh	GCST90274759.tsv.gz	LachnospiraceaeUCG001.id.11321	13	-0.00577476	0.0486325	0.905479	0.0213332	0.0645528	0.741039	-0.066746	0.204775	0.75058	8.11408	11	0.70305	8.20803	12	0.768669	0.00564725	0.0184239	0.764935
tJ4bSQ	9fL5rl	GCST90274760.tsv.gz	LachnospiraceaeUCG001.id.11321	13	-0.00304754	0.0656872	0.962996	0.0651946	0.084161	0.438552	-0.405606	0.259447	0.146264	13.887	11	0.239311	17.1092	12	0.145536	0.0372869	0.0233393	0.138437
tJ4bSQ	jvC2ae	GCST90274761.tsv.gz	LachnospiraceaeUCG001.id.11321	13	-0.0596625	0.0552447	0.280156	-0.0698937	0.0769087	0.363462	-0.159557	0.232019	0.505891	9.38982	11	0.585958	9.58632	12	0.652201	0.00925667	0.0208816	0.666146
tJ4bSQ	MPazqC	GCST90274762.tsv.gz	LachnospiraceaeUCG001.id.11321	13	-0.0196539	0.0522485	0.706797	-0.0306637	0.0682417	0.653187	0.120194	0.224573	0.603157	13.8563	11	0.241049	14.3742	12	0.277452	-0.0129517	0.0201977	0.534497
tJ4bSQ	fobzf8	GCST90274763.tsv.gz	LachnospiraceaeUCG001.id.11321	13	-0.00507372	0.0489349	0.917421	-0.024325	0.0673736	0.718065	-0.18607	0.206881	0.387702	9.9105	11	0.538455	10.7213	12	0.552944	0.0167545	0.0186071	0.387179
tJ4bSQ	YeFWUE	GCST90274764.tsv.gz	LachnospiraceaeUCG001.id.11321	13	0.0326697	0.0527594	0.535771	0.0551102	0.0660334	0.403954	0.214016	0.225725	0.363429	13.4126	11	0.267215	14.2464	12	0.285251	-0.0167887	0.0203024	0.425851
tJ4bSQ	Qtflyt	GCST90274765.tsv.gz	LachnospiraceaeUCG001.id.11321	13	-0.036292	0.04926	0.461279	-0.0152919	0.0611479	0.802526	-0.065133	0.208693	0.760801	3.33925	11	0.98544	3.35947	12	0.99243	0.0026683	0.0187621	0.88948
tJ4bSQ	dSO1zZ	GCST90274766.tsv.gz	LachnospiraceaeUCG001.id.11321	13	0.0402402	0.0490273	0.411776	0.0338794	0.0628081	0.589603	-0.171492	0.207462	0.42602	7.65392	11	0.743929	8.75712	12	0.723524	0.0195925	0.0186535	0.316093
tJ4bSQ	Zm6fn5	GCST90274767.tsv.gz	LachnospiraceaeUCG001.id.11321	13	0.0220574	0.0588082	0.707606	-0.0163849	0.0696536	0.814027	-0.253882	0.24516	0.322628	15.6333	11	0.155301	17.5404	12	0.130373	0.0255388	0.0220462	0.271223
tJ4bSQ	CqRqgQ	GCST90274768.tsv.gz	LachnospiraceaeUCG001.id.11321	13	0.106734	0.0541138	0.0485652	0.158727	0.0632953	0.0121513	0.304789	0.231062	0.213942	14.0103	11	0.232426	15.0014	12	0.241359	-0.0183311	0.0207799	0.39656
tJ4bSQ	73Zjwy	GCST90274769.tsv.gz	LachnospiraceaeUCG001.id.11321	13	-0.0614419	0.0473356	0.194285	-0.0871822	0.0656366	0.184094	-0.0264126	0.199486	0.897056	9.35918	11	0.588776	9.39185	12	0.669146	-0.00324399	0.0179463	0.859843
tJ4bSQ	BeJlxS	GCST90274770.tsv.gz	LachnospiraceaeUCG001.id.11321	13	0.00532143	0.0491753	0.913826	-0.0365949	0.0653331	0.575392	-0.0434429	0.207901	0.838299	7.95501	11	0.717328	8.01329	12	0.784091	0.00451303	0.0186948	0.813682
tJ4bSQ	izIbor	GCST90274771.tsv.gz	LachnospiraceaeUCG001.id.11321	13	0.00950055	0.0487076	0.845352	0.0188823	0.0639961	0.767953	-0.0593745	0.205253	0.777751	4.68549	11	0.945437	4.80481	12	0.964183	0.00637735	0.0184622	0.736288
tJ4bSQ	q6pDJM	GCST90274772.tsv.gz	LachnospiraceaeUCG001.id.11321	13	-0.0111014	0.0486766	0.819597	-0.0226426	0.0707493	0.748938	0.161734	0.207483	0.452126	11.587	11	0.39547	12.3616	12	0.417096	-0.0159923	0.01865	0.409467
tJ4bSQ	fng3Ox	GCST90274773.tsv.gz	LachnospiraceaeUCG001.id.11321	13	0.0595699	0.0484965	0.219322	0.0395703	0.0663873	0.55114	-0.0205088	0.204423	0.921891	10.3136	11	0.50242	10.4762	12	0.574259	0.00740936	0.0183744	0.694496
tJ4bSQ	lRPv0Q	GCST90274774.tsv.gz	LachnospiraceaeUCG001.id.11321	13	-0.0364397	0.048721	0.454505	-0.0820086	0.0654493	0.210202	-0.195773	0.205877	0.362069	6.56131	11	0.833416	7.19581	12	0.844407	0.0147402	0.018505	0.442563
tJ4bSQ	9ftT0W	GCST90274775.tsv.gz	LachnospiraceaeUCG001.id.11321	13	-0.0736002	0.0473304	0.119939	-0.0456168	0.0617559	0.460112	0.104169	0.199483	0.611889	5.73739	11	0.890299	6.57891	12	0.884142	-0.0164713	0.0179554	0.378636
tJ4bSQ	c0RFK0	GCST90274776.tsv.gz	LachnospiraceaeUCG001.id.11321	13	0.00430472	0.0481978	0.928833	0.0378039	0.0627325	0.54676	-0.160086	0.202702	0.446358	6.34001	11	0.849742	7.03715	12	0.855149	0.015225	0.0182348	0.421514
tJ4bSQ	h5596g	GCST90274777.tsv.gz	LachnospiraceaeUCG001.id.11321	13	0.0166875	0.0481385	0.728851	-0.0469281	0.0643468	0.465818	0.118174	0.203499	0.573142	10.5194	11	0.484355	10.7829	12	0.547612	-0.00939094	0.0182962	0.617912
tJ4bSQ	VJhkHT	GCST90274778.tsv.gz	LachnospiraceaeUCG001.id.11321	13	0.0619677	0.0483508	0.199973	0.0324348	0.0668937	0.627769	0.248814	0.204286	0.248716	10.5838	11	0.478762	11.47	12	0.489128	-0.0172866	0.018363	0.366725
tJ4bSQ	4jYALM	GCST90274779.tsv.gz	LachnospiraceaeUCG001.id.11321	13	0.00781479	0.0585619	0.893842	0.0169704	0.0676793	0.802009	-0.139162	0.254605	0.59558	16.6106	11	0.119933	17.1436	12	0.144273	0.0136035	0.0228967	0.564447
tJ4bSQ	9Sxwz1	GCST90274780.tsv.gz	LachnospiraceaeUCG001.id.11321	13	-0.0419989	0.0487336	0.388794	-0.0755	0.0643207	0.240473	-0.0436884	0.206536	0.836342	9.61012	11	0.56576	9.6102	12	0.650116	0.000156	0.0185692	0.993434
tJ4bSQ	RHX0bE	GCST90274781.tsv.gz	LachnospiraceaeUCG001.id.11321	13	-0.0573602	0.0489358	0.241136	-0.0198557	0.0672781	0.767895	0.00795261	0.206939	0.970034	9.94585	11	0.535264	10.0514	12	0.611454	-0.00604304	0.0186039	0.751407
tJ4bSQ	jAeXB2	GCST90274782.tsv.gz	LachnospiraceaeUCG001.id.11321	13	-0.034988	0.0490606	0.475747	-0.0543541	0.0697067	0.435536	-0.00800889	0.207553	0.969911	9.80907	11	0.547639	9.82697	12	0.631137	-0.00249617	0.018659	0.895994
tJ4bSQ	WzLDl3	GCST90274783.tsv.gz	LachnospiraceaeUCG001.id.11321	13	-0.0144058	0.0601532	0.810729	-0.0258535	0.0718771	0.719078	-0.219878	0.25795	0.412165	16.9442	11	0.109537	17.9794	12	0.116316	0.0190102	0.0231887	0.429734
tJ4bSQ	WemkNw	GCST90274784.tsv.gz	LachnospiraceaeUCG001.id.11321	13	0.00381807	0.0500723	0.939219	-0.0419851	0.0673686	0.533143	-0.009906	0.221223	0.965087	13.4908	11	0.262462	13.4958	12	0.334058	0.00127064	0.0199015	0.950238
tJ4bSQ	Fx8otY	GCST90274785.tsv.gz	LachnospiraceaeUCG001.id.11321	13	0.0415937	0.0507333	0.412301	0.0224871	0.0648022	0.728583	0.175235	0.219801	0.442178	13.0837	11	0.287888	13.5496	12	0.330391	-0.0123686	0.0197637	0.544196
tJ4bSQ	o6gAIY	GCST90274786.tsv.gz	LachnospiraceaeUCG001.id.11321	13	0.00410071	0.0490437	0.933364	-0.0474117	0.0655306	0.46937	0.0732481	0.207463	0.730711	10.6117	11	0.476346	10.7293	12	0.552247	-0.00639865	0.0186537	0.738047
tJ4bSQ	oE2wKK	GCST90274787.tsv.gz	LachnospiraceaeUCG001.id.11321	13	0.124384	0.0491347	0.0113577	0.112436	0.0645726	0.0816426	0.0970059	0.207793	0.649725	4.8742	11	0.937106	4.89258	12	0.961471	0.00253489	0.0186933	0.894584
tJ4bSQ	ACpBoM	GCST90274788.tsv.gz	LachnospiraceaeUCG001.id.11321	13	0.0729969	0.0662997	0.27089	0.114945	0.0787719	0.144508	-0.517465	0.228837	0.044991	13.2855	11	0.275076	21.8018	12	0.039802	0.054659	0.0205839	0.0223689
tJ4bSQ	6UgV6M	GCST90274789.tsv.gz	LachnospiraceaeUCG001.id.11321	13	-0.00719071	0.0481155	0.881201	-0.00320115	0.0660521	0.961346	-0.0150924	0.204711	0.942553	11.2349	11	0.4238	11.2365	12	0.508766	0.000731	0.0184028	0.969015
tJ4bSQ	gB8Qmh	GCST90274790.tsv.gz	LachnospiraceaeUCG001.id.11321	13	0.00853608	0.0552368	0.877187	0.0828151	0.0744895	0.266238	0.21277	0.231871	0.378497	11.7429	11	0.383277	12.6217	12	0.397125	-0.0189278	0.0208611	0.383681
tJ4bSQ	fQuuId	GCST90274791.tsv.gz	LachnospiraceaeUCG001.id.11321	13	0.035939	0.0487186	0.460706	0.0275473	0.0661264	0.676982	0.0669385	0.20994	0.755815	11.443	11	0.406933	11.467	12	0.489377	-0.00286956	0.0188815	0.881956
tJ4bSQ	U3tirz	GCST90274792.tsv.gz	LachnospiraceaeUCG001.id.11321	13	-0.0605797	0.0483901	0.210605	-0.0586427	0.0682478	0.390196	-0.176314	0.204136	0.406188	10.9779	11	0.445118	11.3184	12	0.501843	0.0107106	0.0183533	0.571275
tJ4bSQ	U9zphG	GCST90274793.tsv.gz	LachnospiraceaeUCG001.id.11321	13	-0.0390541	0.048195	0.417748	-0.0646869	0.0682403	0.343166	-0.272835	0.20289	0.205779	7.59429	11	0.74912	9.00138	12	0.702813	0.021655	0.0182556	0.260529
tJ4bSQ	o6XAE4	GCST90274794.tsv.gz	LachnospiraceaeUCG001.id.11321	13	0.00964041	0.0545783	0.859796	0.0242385	0.0727959	0.739161	0.164966	0.228253	0.484928	3.71837	11	0.977443	4.20952	12	0.979352	-0.0143915	0.0205351	0.497969
tJ4bSQ	XlR9lc	GCST90274795.tsv.gz	LachnospiraceaeUCG001.id.11321	13	0.0004	0.060167	0.994695	-0.0173912	0.0741384	0.814536	-0.400373	0.234485	0.115769	14.0587	11	0.229761	18.014	12	0.115267	0.0370969	0.0210876	0.106293
tJ4bSQ	VdCtIj	GCST90274796.tsv.gz	LachnospiraceaeUCG001.id.11321	13	0.0269234	0.0662906	0.684638	0.127932	0.0776562	0.0994718	-0.37303	0.262667	0.183277	14.2338	11	0.220324	17.4146	12	0.134656	0.0370465	0.0236291	0.145218
tJ4bSQ	tVs1LJ	GCST90274797.tsv.gz	LachnospiraceaeUCG001.id.11321	13	0.0957458	0.0481978	0.0469758	0.068665	0.0675028	0.30905	0.0597316	0.202702	0.773727	8.09132	11	0.705101	8.12478	12	0.775305	0.00333545	0.0182348	0.858191
tJ4bSQ	8h2eBI	GCST90274798.tsv.gz	LachnospiraceaeUCG001.id.11321	13	0.0671885	0.0487912	0.168493	0.070418	0.0658316	0.284768	-0.0158597	0.206714	0.940222	7.78517	11	0.732409	7.9561	12	0.788552	0.00768299	0.0185833	0.687234
tJ4bSQ	fVQMYt	GCST90274799.tsv.gz	LachnospiraceaeUCG001.id.11321	13	0.0205314	0.057614	0.72157	-0.0356417	0.076458	0.641101	0.058537	0.252243	0.820747	13.1541	11	0.283372	13.1829	12	0.355889	-0.00351951	0.022686	0.879521
tJ4bSQ	Kz2Zrg	GCST90274800.tsv.gz	LachnospiraceaeUCG001.id.11321	13	0.0209667	0.0680016	0.757833	0.0551805	0.0748008	0.460697	-0.242661	0.284272	0.411516	17.4895	11	0.0942064	18.9406	12	0.0899722	0.0244347	0.0255774	0.359938
tJ4bSQ	QnpSgp	GCST90274801.tsv.gz	LachnospiraceaeUCG001.id.11321	13	-0.0427724	0.0549355	0.436219	-0.0770881	0.0720017	0.28433	-0.101479	0.230757	0.668623	11.0201	11	0.441584	11.0888	12	0.521323	0.0054376	0.020758	0.798199
tJ4bSQ	SJdFcw	GCST90274802.tsv.gz	LachnospiraceaeUCG001.id.11321	13	0.0538677	0.0548939	0.326442	-0.00548045	0.0736534	0.940685	0.127529	0.230123	0.590547	8.41402	11	0.675806	8.52267	12	0.743069	-0.0068241	0.0207037	0.747887
tJ4bSQ	PxuHJi	GCST90274803.tsv.gz	LachnospiraceaeUCG001.id.11321	13	-0.0439631	0.0488891	0.368524	-0.0701137	0.0641484	0.274397	-0.197387	0.20658	0.359852	7.07345	11	0.793105	7.65776	12	0.811271	0.0142021	0.0185794	0.460712
tJ4bSQ	FQmZLW	GCST90274804.tsv.gz	LachnospiraceaeUCG001.id.11321	13	0.0591179	0.0488972	0.226654	0.0571005	0.0635037	0.368563	0.160856	0.206343	0.452099	6.05769	11	0.869487	6.31526	12	0.899364	-0.00941809	0.0185575	0.621819
tJ4bSQ	4OOOsj	GCST90274805.tsv.gz	LachnospiraceaeUCG001.id.11321	13	0.0118687	0.0550945	0.829436	0.0330999	0.072179	0.646535	-0.165248	0.230622	0.488598	7.21668	11	0.781275	7.84219	12	0.797338	0.0164134	0.020753	0.445723
tJ4bSQ	TdNLnE	GCST90274806.tsv.gz	LachnospiraceaeUCG001.id.11321	13	0.00338387	0.0548353	0.950794	-0.00723345	0.0717322	0.919678	0.0131475	0.229501	0.955344	7.10247	11	0.790726	7.10439	12	0.850639	-0.000905	0.0206543	0.96584
tJ4bSQ	yL9n1a	GCST90274807.tsv.gz	LachnospiraceaeUCG001.id.11321	13	0.0398368	0.0546477	0.466017	0.0737002	0.0775561	0.341969	-0.103803	0.228372	0.658284	9.18929	11	0.604425	9.60892	12	0.650227	0.0133106	0.0205476	0.530408
tJ4bSQ	hSBXTQ	GCST90274808.tsv.gz	LachnospiraceaeUCG001.id.11321	13	-0.0640072	0.0552698	0.246829	-0.00463049	0.0745285	0.950459	-0.0218819	0.232021	0.926559	8.61036	11	0.657808	8.6453	12	0.73289	-0.00390142	0.02087	0.855112
tJ4bSQ	gggZDu	GCST90274809.tsv.gz	LachnospiraceaeUCG001.id.11321	13	-0.0292369	0.0555523	0.598683	0.0436321	0.0735507	0.553031	-0.124456	0.233657	0.604874	10.2769	11	0.505669	10.4529	12	0.576294	0.00881731	0.0210163	0.682894
tJ4bSQ	GrgcFT	GCST90274810.tsv.gz	LachnospiraceaeUCG001.id.11321	13	-0.0156101	0.0554117	0.778165	-0.0591405	0.0754881	0.433368	-0.274127	0.233046	0.264313	8.97011	11	0.624651	10.2744	12	0.591903	0.0239493	0.0209705	0.277685
tJ4bSQ	1NLVXW	GCST90274811.tsv.gz	LachnospiraceaeUCG001.id.11321	13	0.011868	0.070306	0.86595	0.0392821	0.0789868	0.61896	-0.0141819	0.307231	0.96401	19.7164	11	0.0493847	19.7301	12	0.0723671	0.00241404	0.0276465	0.931988
tJ4bSQ	llolZI	GCST90274812.tsv.gz	LachnospiraceaeUCG001.id.11321	13	-0.0494804	0.0557266	0.374588	0.0174045	0.0779937	0.823417	0.016221	0.242749	0.947923	12.3087	11	0.340889	12.3957	12	0.414448	-0.00608853	0.021844	0.785624
tJ4bSQ	66v5B3	GCST90274813.tsv.gz	LachnospiraceaeUCG001.id.11321	13	-0.0728438	0.0581165	0.210057	0.0015798	0.0782613	0.983895	0.024006	0.253514	0.926262	13.0171	11	0.292212	13.2001	12	0.354665	-0.00897226	0.0228123	0.701607
tJ4bSQ	G1ggpe	GCST90274814.tsv.gz	LachnospiraceaeUCG001.id.11321	13	-0.0165557	0.0645971	0.797725	-0.0531277	0.0786924	0.499592	0.000985	0.283791	0.997292	16.3121	11	0.129936	16.3181	12	0.177099	-0.00162499	0.0255366	0.950403
tJ4bSQ	FQJs2f	GCST90274815.tsv.gz	LachnospiraceaeUCG001.id.11321	13	-0.0445895	0.0488148	0.36101	-0.063963	0.0668221	0.33846	-0.336261	0.206662	0.131993	5.87479	11	0.881587	7.98439	12	0.786349	0.0269936	0.0185849	0.174299
tJ4bSQ	vhGXxe	GCST90274816.tsv.gz	LachnospiraceaeUCG001.id.11321	13	-0.0804419	0.0490513	0.101015	-0.0529633	0.0668375	0.428117	-0.126313	0.207339	0.55476	8.40152	11	0.676949	8.45337	12	0.748774	0.00424521	0.0186439	0.824057
tJ4bSQ	9tfPzM	GCST90274817.tsv.gz	LachnospiraceaeUCG001.id.11321	13	0.0109433	0.0606719	0.856864	-0.0675866	0.0745411	0.364564	0.0300573	0.267901	0.91269	18.5689	11	0.0692841	18.578	12	0.0992335	-0.00176986	0.0241027	0.942782
tJ4bSQ	M48HbP	GCST90274818.tsv.gz	LachnospiraceaeUCG001.id.11321	13	-0.0620905	0.0486894	0.202226	-0.0816363	0.0649973	0.209118	-0.252432	0.205121	0.244121	6.40469	11	0.845045	7.31719	12	0.835961	0.0176213	0.0184468	0.359975
tJ4bSQ	cMWhQi	GCST90274819.tsv.gz	LachnospiraceaeUCG001.id.11321	13	-0.0177072	0.0551103	0.747979	-0.0308265	0.0746806	0.67977	0.176143	0.23072	0.461255	9.3093	11	0.593366	10.058	12	0.610877	-0.0179622	0.0207597	0.40538
tJ4bSQ	sN5bmK	GCST90274820.tsv.gz	LachnospiraceaeUCG001.id.11321	13	0.0497073	0.056506	0.379032	0.0662583	0.0767042	0.387689	-0.474493	0.222563	0.0563885	7.38943	11	0.766727	13.2799	12	0.349028	0.04861	0.0200286	0.0335859
tJ4bSQ	6NwRBq	GCST90274821.tsv.gz	LachnospiraceaeUCG001.id.11321	13	0.0464268	0.0487694	0.341115	-0.000799	0.0655597	0.990273	-0.125579	0.205912	0.554339	8.88043	11	0.632928	9.61968	12	0.649286	0.0159195	0.0185153	0.408247
tJ4bSQ	0CSbEu	GCST90274822.tsv.gz	LachnospiraceaeUCG001.id.11321	13	-0.0514551	0.0491753	0.295395	-0.062155	0.0635961	0.328401	0.019847	0.207901	0.925664	5.59394	11	0.899039	5.71854	12	0.9296	-0.00659884	0.0186948	0.730776
tJ4bSQ	9Q9PU7	GCST90274823.tsv.gz	LachnospiraceaeUCG001.id.11321	13	-0.0616084	0.0550584	0.263155	-0.108114	0.0766826	0.158572	-0.0490478	0.231704	0.836225	7.32748	11	0.771978	7.33059	12	0.835016	-0.00116375	0.0208527	0.956495
tJ4bSQ	0qEc8F	GCST90274824.tsv.gz	LachnospiraceaeUCG001.id.11321	13	0.0285435	0.0488262	0.558821	0.00306578	0.0623867	0.960806	-0.0679629	0.20604	0.747707	8.52011	11	0.666094	8.75255	12	0.723908	0.0089331	0.0185288	0.639171
tJ4bSQ	dDuH48	GCST90274825.tsv.gz	LachnospiraceaeUCG001.id.11321	13	0.0015096	0.0520427	0.976859	0.0216468	0.0711879	0.761067	-0.0357173	0.229317	0.879048	13.6705	11	0.251767	13.7052	12	0.319931	0.00344741	0.0206323	0.870333
tJ4bSQ	Erb4UH	GCST90274826.tsv.gz	LachnospiraceaeUCG001.id.11321	13	-0.0116869	0.0635674	0.854131	-0.00988984	0.072671	0.89175	-0.305407	0.265704	0.274758	17.8821	11	0.0843566	19.9862	12	0.0673474	0.0271808	0.0238915	0.279429
tJ4bSQ	YMRQhP	GCST90274827.tsv.gz	LachnospiraceaeUCG001.id.11321	13	0.139813	0.0490393	0.00435762	0.104836	0.0666845	0.115923	0.0319018	0.207248	0.880452	7.47303	11	0.759586	7.76022	12	0.803576	0.00999186	0.0186449	0.602692
tJ4bSQ	PVNfQ2	GCST90274828.tsv.gz	LachnospiraceaeUCG001.id.11321	13	-0.0582258	0.0548137	0.288123	-0.00695162	0.0699291	0.920813	-0.174883	0.229481	0.462041	4.84993	11	0.938216	5.12399	12	0.953709	0.0108103	0.0206499	0.611008
tJ4bSQ	J3LDYq	GCST90274829.tsv.gz	LachnospiraceaeUCG001.id.11321	13	-0.0485959	0.0529085	0.358363	-0.00306759	0.0671188	0.963546	0.303701	0.205608	0.167702	11.0297	11	0.440782	14.1491	12	0.291289	-0.0326156	0.0184915	0.105479
tJ4bSQ	L2AxgF	GCST90274830.tsv.gz	LachnospiraceaeUCG001.id.11321	13	-0.0249633	0.0489946	0.610394	0.043508	0.0646335	0.500853	-0.456357	0.197436	0.0411961	8.03937	11	0.709772	13.0989	12	0.361892	0.0399741	0.0177715	0.0459427
tJ4bSQ	2ew8Na	GCST90274831.tsv.gz	LachnospiraceaeUCG001.id.11321	13	-0.00242104	0.0491113	0.960683	-0.000313	0.0637765	0.99609	-0.0884047	0.208035	0.679065	5.90462	11	0.879652	6.08553	12	0.911709	0.00795823	0.0187105	0.678794
tJ4bSQ	kMt6kh	GCST90274832.tsv.gz	LachnospiraceaeUCG001.id.11321	13	-0.0267991	0.0484369	0.580073	-0.0555027	0.0638839	0.384953	-0.0961182	0.20421	0.647062	9.5917	11	0.567444	9.7138	12	0.641053	0.00641774	0.0183667	0.73337
tJ4bSQ	tFVUYn	GCST90274833.tsv.gz	LachnospiraceaeUCG001.id.11321	13	0.0581981	0.0485891	0.23101	0.037698	0.0652798	0.563613	0.0536378	0.20586	0.799249	7.56958	11	0.751262	7.5701	12	0.817759	0.000422	0.0185081	0.982221
tJ4bSQ	PVUZ79	GCST90274834.tsv.gz	LachnospiraceaeUCG001.id.11321	13	-0.0338489	0.048911	0.488905	-0.0207534	0.0644412	0.747413	-0.188585	0.206529	0.38076	6.01894	11	0.872098	6.61362	12	0.882056	0.014321	0.0185708	0.456859
tJ4bSQ	C3T6h2	GCST90274835.tsv.gz	LachnospiraceaeUCG001.id.11321	13	-0.0482025	0.0488785	0.32405	-0.0797674	0.0665509	0.230687	-0.325943	0.206484	0.142747	9.0735	11	0.615108	10.9902	12	0.52976	0.0257071	0.0185685	0.193663
tJ4bSQ	A9evG0	GCST90274836.tsv.gz	LachnospiraceaeUCG001.id.11321	13	0.0369221	0.0629381	0.557445	-0.00914294	0.0754545	0.903555	-0.166853	0.269608	0.548604	14.5207	11	0.205509	15.3198	12	0.224411	0.0188648	0.0242461	0.452946
tJ4bSQ	vB7X6z	GCST90274837.tsv.gz	LachnospiraceaeUCG001.id.11321	13	0.00141274	0.0486945	0.976855	0.0245491	0.0622066	0.69311	-0.119218	0.205432	0.57339	6.25539	11	0.855792	6.62073	12	0.881627	0.0111647	0.0184715	0.557819
tJ4bSQ	vcZXTr	GCST90274838.tsv.gz	LachnospiraceaeUCG001.id.11321	13	-0.00388676	0.0487867	0.936501	-0.00506093	0.0677066	0.940415	0.0603464	0.206228	0.775259	6.45	11	0.841718	6.55276	12	0.885701	-0.0059459	0.0185481	0.754547
tJ4bSQ	COgt6G	GCST90274839.tsv.gz	LachnospiraceaeUCG001.id.11321	13	-0.024559	0.0550279	0.65538	-0.04867	0.0764546	0.524394	0.0721451	0.230952	0.760593	9.97353	11	0.53277	10.1594	12	0.601979	-0.00895645	0.0207741	0.674697
tJ4bSQ	KutXyy	GCST90274840.tsv.gz	LachnospiraceaeUCG001.id.11321	13	0.00834787	0.0553191	0.880051	0.0155118	0.074629	0.835345	-0.37258	0.232518	0.137377	5.85083	11	0.88313	8.6958	12	0.72867	0.0352908	0.0209229	0.119779
tJ4bSQ	2sTjxC	GCST90274841.tsv.gz	LachnospiraceaeUCG001.id.11321	13	0.0439279	0.0608045	0.470021	0.0307414	0.0803059	0.701865	0.0369187	0.266675	0.892394	14.6308	11	0.200032	14.6317	12	0.262196	0.000649	0.023986	0.978895
tJ4bSQ	bD8pZZ	GCST90274842.tsv.gz	LachnospiraceaeUCG001.id.11321	13	-0.0199158	0.0594273	0.737529	-0.0378455	0.0766317	0.621404	-0.239783	0.251697	0.361225	12.8848	11	0.30092	13.8323	12	0.311544	0.0203683	0.0226469	0.387712
tJ4bSQ	OssGns	GCST90274843.tsv.gz	LachnospiraceaeUCG001.id.11321	13	0.0162703	0.0494545	0.742159	0.0241598	0.0683118	0.723586	-0.267334	0.205783	0.220478	10.3169	11	0.502128	12.3294	12	0.419603	0.0262567	0.0185087	0.183716
tJ4bSQ	qv585V	GCST90274844.tsv.gz	LachnospiraceaeUCG001.id.11321	13	-0.0117994	0.0487714	0.808832	0.0144187	0.063838	0.821307	-0.249651	0.206249	0.251479	7.00838	11	0.798405	8.41708	12	0.751747	0.0220165	0.0185498	0.260273
tJ4bSQ	MHzVbw	GCST90274845.tsv.gz	LachnospiraceaeUCG001.id.11321	13	0.00198872	0.0554494	0.97139	-0.0418393	0.0727626	0.565284	0.358394	0.233042	0.152327	9.22921	11	0.600744	11.7085	12	0.469363	-0.0330151	0.0209675	0.143655
tJ4bSQ	rYbwNC	GCST90274846.tsv.gz	LachnospiraceaeUCG001.id.11321	13	-0.0251614	0.0486378	0.604932	-0.0336921	0.0648434	0.603348	0.0852151	0.205088	0.685762	8.85336	11	0.635426	9.16027	12	0.689184	-0.0102205	0.0184487	0.590666
tJ4bSQ	uSU1Tx	GCST90274847.tsv.gz	LachnospiraceaeUCG001.id.11321	13	-0.0197245	0.0486369	0.685076	-0.0055955	0.0646764	0.931057	-0.0224867	0.204756	0.914529	8.1384	11	0.700855	8.13859	12	0.774208	0.000256	0.0184195	0.989168
tJ4bSQ	QfloFn	GCST90274848.tsv.gz	LachnospiraceaeUCG001.id.11321	13	-0.0534931	0.0486491	0.27152	-0.0702974	0.0655437	0.283483	-0.337436	0.205638	0.129067	3.5099	11	0.98213	5.52952	12	0.93792	0.0262859	0.0184965	0.183002
MR Results of LachnospiraceaeUCG008.id.11328 and inflammatory cytokines
	id.exposure	id.outcome	outcome	exposure	nsnp	b_Inverse.variance.weighted	se_Inverse.variance.weighted	pval_Inverse.variance.weighted	b_Weighted.median	se_Weighted.median	pval_Weighted.median	b_MR.Egger	se_MR.Egger	pval_MR.Egger	Q_MR.Egger	Q_df_MR.Egger	Q_pval_MR.Egger	Q_Inverse.variance.weighted	Q_df_Inverse.variance.weighted	Q_pval_Inverse.variance.weighted	egger_intercept	se	pval
1	IIRN0h	VTxNpN	GCST90274758.tsv.gz	LachnospiraceaeUCG008.id.11328	11	0.006742	0.0456224	0.882518	0.0518424	0.0610995	0.396164	0.184735	0.244182	0.468662	10.3071	9	0.326198	10.9387	10	0.362311	-0.0184705	0.0248717	0.476638
2	IIRN0h	aon8mM	GCST90274759.tsv.gz	LachnospiraceaeUCG008.id.11328	11	-0.0298756	0.0429777	0.486966	-0.0432307	0.0548206	0.430355	0.125474	0.22665	0.593336	6.93977	9	0.643391	7.42708	10	0.684604	-0.0161059	0.0230716	0.502762
3	IIRN0h	ZZEtAR	GCST90274760.tsv.gz	LachnospiraceaeUCG008.id.11328	11	0.0283517	0.048454	0.558463	0.0200339	0.062426	0.748269	0.125101	0.253373	0.633313	4.97202	9	0.836741	5.12336	10	0.882787	-0.0100557	0.0258484	0.706302
4	IIRN0h	trP6L8	GCST90274761.tsv.gz	LachnospiraceaeUCG008.id.11328	11	0.0540606	0.0488504	0.268443	0.0663641	0.0675953	0.326205	0.442177	0.253848	0.115506	7.367	9	0.598967	9.79454	10	0.4587	-0.0403912	0.0259241	0.153648
5	IIRN0h	gtQdh9	GCST90274762.tsv.gz	LachnospiraceaeUCG008.id.11328	11	-0.0148309	0.0577628	0.797367	0.00135956	0.0637383	0.982982	0.570262	0.257087	0.0537245	11.9623	9	0.215441	19.0974	10	0.0390433	-0.060561	0.0261386	0.0457156
6	IIRN0h	2KSJLT	GCST90274763.tsv.gz	LachnospiraceaeUCG008.id.11328	11	0.00275834	0.0434623	0.949396	-0.00116061	0.056972	0.983747	0.0438914	0.227023	0.85099	4.90866	9	0.842197	4.94273	10	0.894971	-0.00427101	0.0231367	0.857637
7	IIRN0h	xOJyDG	GCST90274764.tsv.gz	LachnospiraceaeUCG008.id.11328	11	-0.0479291	0.0474185	0.312127	-0.0220846	0.0606483	0.715752	0.00992354	0.261358	0.970541	12.1085	9	0.207259	12.1769	10	0.273389	-0.00600232	0.0266187	0.826633
8	IIRN0h	jREjOS	GCST90274765.tsv.gz	LachnospiraceaeUCG008.id.11328	11	0.00728939	0.0509336	0.886199	-0.0334242	0.0615906	0.587348	0.0239945	0.280781	0.933769	13.5372	9	0.139765	13.5428	10	0.194888	-0.00173343	0.0285982	0.952992
9	IIRN0h	O19HYi	GCST90274766.tsv.gz	LachnospiraceaeUCG008.id.11328	11	-0.0741122	0.0560426	0.186026	-0.102799	0.0620167	0.0973969	-0.441864	0.282536	0.152274	13.8592	9	0.127424	16.5671	10	0.0845092	0.0381729	0.0287861	0.217478
10	IIRN0h	elG9Bj	GCST90274767.tsv.gz	LachnospiraceaeUCG008.id.11328	11	-0.0233326	0.0491141	0.634737	-0.0249897	0.0605919	0.680027	-0.0845409	0.270475	0.761732	12.877	9	0.168253	12.953	10	0.226311	0.00635043	0.0275463	0.82283
11	IIRN0h	RVHqzx	GCST90274768.tsv.gz	LachnospiraceaeUCG008.id.11328	11	-0.0583922	0.048452	0.228143	-0.0665349	0.0647174	0.30391	-0.292607	0.25592	0.282391	11.6102	9	0.236187	12.7314	10	0.23908	0.024298	0.0260631	0.375527
12	IIRN0h	rY9ygJ	GCST90274769.tsv.gz	LachnospiraceaeUCG008.id.11328	11	0.0429683	0.0513698	0.402901	0.0682672	0.060324	0.257771	0.121106	0.284623	0.680469	14.995	9	0.0910743	15.1252	10	0.127563	-0.00809903	0.0289674	0.78611
13	IIRN0h	KlsKF1	GCST90274770.tsv.gz	LachnospiraceaeUCG008.id.11328	11	-0.0329824	0.0436442	0.449822	-0.0073087	0.0592241	0.901784	-0.137617	0.228339	0.561593	6.36914	9	0.70248	6.58708	10	0.763766	0.0108616	0.0232657	0.651703
14	IIRN0h	Y3yuKv	GCST90274771.tsv.gz	LachnospiraceaeUCG008.id.11328	11	0.0105379	0.0499208	0.832816	-0.0245436	0.0608345	0.686618	0.516435	0.226653	0.0486794	8.30582	9	0.503645	13.4739	10	0.19837	-0.0524535	0.0230734	0.0490946
15	IIRN0h	P1c7po	GCST90274772.tsv.gz	LachnospiraceaeUCG008.id.11328	11	0.0066512	0.0609488	0.913101	-0.0430452	0.0688075	0.531584	0.435318	0.307243	0.190198	16.9906	9	0.0488632	20.8016	10	0.0225205	-0.0444167	0.0312617	0.18908
16	IIRN0h	Ljy6Nk	GCST90274773.tsv.gz	LachnospiraceaeUCG008.id.11328	11	-0.0448876	0.0546057	0.411059	-0.0535853	0.0623481	0.39009	0.0789038	0.300696	0.798918	15.9664	9	0.0675863	16.2783	10	0.0919382	-0.0128336	0.0306081	0.684837
17	IIRN0h	eJNKTu	GCST90274774.tsv.gz	LachnospiraceaeUCG008.id.11328	11	-0.0187775	0.0528725	0.722479	0.0866952	0.0648618	0.181349	0.0687273	0.290947	0.818551	14.7789	9	0.0971914	14.933	10	0.134523	-0.0090779	0.0296302	0.76629
18	IIRN0h	BK4FWt	GCST90274775.tsv.gz	LachnospiraceaeUCG008.id.11328	11	0.00467348	0.0419134	0.911217	-0.0294696	0.0568405	0.604137	0.25876	0.220488	0.270686	6.04527	9	0.735379	7.42304	10	0.684994	-0.0263506	0.0224493	0.270607
19	IIRN0h	zlnb5n	GCST90274776.tsv.gz	LachnospiraceaeUCG008.id.11328	11	0.00342339	0.0565758	0.95175	-0.0246524	0.0593033	0.67763	-0.066641	0.314683	0.837003	17.7113	9	0.038674	17.8125	10	0.0582098	0.00726031	0.032021	0.825695
20	IIRN0h	dPwECq	GCST90274777.tsv.gz	LachnospiraceaeUCG008.id.11328	11	0.00917126	0.0491853	0.852081	-0.0303267	0.057582	0.598423	-0.362001	0.242136	0.169118	10.457	9	0.314772	13.2894	10	0.20794	0.0384893	0.0246516	0.15288
21	IIRN0h	aCtNfY	GCST90274778.tsv.gz	LachnospiraceaeUCG008.id.11328	11	0.0341772	0.0454957	0.452522	0.00480078	0.058804	0.934933	-0.00953296	0.251472	0.970588	11.2468	9	0.25917	11.286	10	0.335676	0.00453254	0.0255996	0.863386
22	IIRN0h	Rr9sSQ	GCST90274779.tsv.gz	LachnospiraceaeUCG008.id.11328	11	-0.00504204	0.0439812	0.90873	0.0311599	0.0633692	0.622917	0.178364	0.234967	0.467206	9.58611	9	0.385019	10.2596	10	0.418024	-0.0190224	0.0239228	0.446984
23	IIRN0h	NcjC8Z	GCST90274780.tsv.gz	LachnospiraceaeUCG008.id.11328	11	-0.0549478	0.053728	0.306448	-0.088838	0.0636413	0.16274	0.247723	0.277677	0.395551	13.5196	9	0.140469	15.3722	10	0.119071	-0.0314168	0.0282903	0.295565
24	IIRN0h	s0GNgi	GCST90274781.tsv.gz	LachnospiraceaeUCG008.id.11328	11	-0.0559668	0.0492708	0.255998	-0.0550188	0.0617731	0.373112	0.361207	0.232059	0.154007	9.36018	9	0.404712	12.8486	10	0.232263	-0.0433006	0.0236431	0.100267
25	IIRN0h	mk2Dia	GCST90274782.tsv.gz	LachnospiraceaeUCG008.id.11328	11	0.00712765	0.0523613	0.891723	0.0462698	0.0608777	0.447227	0.253306	0.276625	0.383703	13.2284	9	0.15254	14.4366	10	0.153993	-0.0255429	0.0281737	0.388234
26	IIRN0h	BuVmPH	GCST90274783.tsv.gz	LachnospiraceaeUCG008.id.11328	11	-0.0383838	0.0435982	0.378643	-0.0159457	0.0597262	0.789485	0.288256	0.228719	0.239254	7.55691	9	0.57934	9.67335	10	0.469603	-0.0338924	0.0232969	0.179696
27	IIRN0h	veWUvu	GCST90274784.tsv.gz	LachnospiraceaeUCG008.id.11328	11	-0.0914474	0.0419412	0.0292301	-0.107455	0.0563044	0.0563303	-0.0781581	0.219986	0.730559	6.63696	9	0.674858	6.64074	10	0.75887	-0.0013779	0.0223908	0.952275
28	IIRN0h	tJrdqZ	GCST90274785.tsv.gz	LachnospiraceaeUCG008.id.11328	11	0.0435226	0.0421539	0.301852	0.00354432	0.0581279	0.95138	0.076957	0.222469	0.73735	7.23853	9	0.6123	7.26196	10	0.700504	-0.00346405	0.0226319	0.881727
29	IIRN0h	OnS5Cc	GCST90274786.tsv.gz	LachnospiraceaeUCG008.id.11328	11	-0.0571947	0.054761	0.29628	-0.085802	0.0673011	0.202346	-0.0382244	0.301615	0.901938	15.8035	9	0.0711004	15.8107	10	0.105181	-0.00196918	0.0307302	0.950307
30	IIRN0h	tJyVSc	GCST90274787.tsv.gz	LachnospiraceaeUCG008.id.11328	11	0.0646009	0.0451542	0.152524	0.0303609	0.0620669	0.624726	-0.0705765	0.24454	0.779418	10.3372	9	0.323884	10.7015	10	0.381243	0.0140277	0.024908	0.587065
31	IIRN0h	vWfvFt	GCST90274788.tsv.gz	LachnospiraceaeUCG008.id.11328	11	0.0120744	0.0436691	0.782166	0.0116064	0.0581628	0.841833	0.323898	0.227923	0.189002	4.36993	9	0.885423	6.31297	10	0.788319	-0.0323799	0.0232292	0.196794
32	IIRN0h	At12S4	GCST90274789.tsv.gz	LachnospiraceaeUCG008.id.11328	11	-0.0137867	0.065625	0.833603	0.104816	0.0703714	0.136364	0.186979	0.360042	0.616063	23.186	9	0.00579178	24.0167	10	0.00755627	-0.0208027	0.0366357	0.584038
33	IIRN0h	ZoFtTL	GCST90274790.tsv.gz	LachnospiraceaeUCG008.id.11328	11	-0.0220921	0.047071	0.63883	0.00741857	0.0567419	0.895979	-0.28373	0.248641	0.283272	2.86735	9	0.969322	4.01579	10	0.946632	0.0271573	0.0253416	0.311772
34	IIRN0h	t1f8d3	GCST90274791.tsv.gz	LachnospiraceaeUCG008.id.11328	11	0.0338264	0.0437545	0.439466	0.0148457	0.0596203	0.803358	-0.118622	0.236512	0.628024	9.77815	9	0.368742	10.2465	10	0.419136	0.0158173	0.0240899	0.527872
35	IIRN0h	sLppF3	GCST90274792.tsv.gz	LachnospiraceaeUCG008.id.11328	11	-0.0196335	0.0567834	0.729522	0.00994366	0.0638647	0.87627	0.130043	0.311959	0.686549	17.1901	9	0.0458209	17.6461	10	0.0612342	-0.0155178	0.0317575	0.636785
36	IIRN0h	Kz3wq8	GCST90274793.tsv.gz	LachnospiraceaeUCG008.id.11328	11	-0.00617048	0.059357	0.917205	-0.0546685	0.0653581	0.402904	-0.0157525	0.329553	0.96292	19.3895	9	0.0220774	19.3914	10	0.035564	0.000993956	0.0335632	0.977021
37	IIRN0h	ys233X	GCST90274794.tsv.gz	LachnospiraceaeUCG008.id.11328	11	-0.0470171	0.056801	0.407811	-0.0553041	0.0663798	0.404762	0.240348	0.299096	0.442344	12.7175	9	0.175811	14.0709	10	0.169781	-0.0298541	0.0305049	0.353318
38	IIRN0h	X5Ny09	GCST90274795.tsv.gz	LachnospiraceaeUCG008.id.11328	11	-0.0708542	0.04356	0.103825	-0.0907345	0.0609532	0.136595	-0.296053	0.228273	0.226919	8.5547	9	0.47935	9.56473	10	0.479474	0.0233749	0.0232587	0.341152
39	IIRN0h	G2e1Xz	GCST90274796.tsv.gz	LachnospiraceaeUCG008.id.11328	11	0.00340229	0.0485679	0.944152	-0.0177466	0.0668814	0.790744	0.0336854	0.253299	0.89713	6.77377	9	0.66066	6.78861	10	0.745239	-0.00314982	0.0258574	0.905722
40	IIRN0h	34ecuq	GCST90274797.tsv.gz	LachnospiraceaeUCG008.id.11328	11	0.0231805	0.0474701	0.625325	0.00622753	0.0589965	0.915933	0.00474839	0.264722	0.98608	12.5338	9	0.184861	12.5408	10	0.250491	0.00191013	0.026939	0.945023
41	IIRN0h	JrZei4	GCST90274798.tsv.gz	LachnospiraceaeUCG008.id.11328	11	0.0806556	0.0471191	0.0869448	0.0643385	0.0615645	0.295996	0.313198	0.247327	0.237186	10.7191	9	0.295456	11.812	10	0.297837	-0.0241392	0.0251997	0.363129
42	IIRN0h	foQXwd	GCST90274799.tsv.gz	LachnospiraceaeUCG008.id.11328	11	0.116412	0.0485281	0.016446	0.119173	0.0603922	0.0484588	0.227642	0.253123	0.391903	3.63378	9	0.933823	3.83424	10	0.954515	-0.0115716	0.0258448	0.664928
43	IIRN0h	WxVq67	GCST90274800.tsv.gz	LachnospiraceaeUCG008.id.11328	11	0.0117399	0.0472606	0.80382	0.0683097	0.0652144	0.294886	0.147557	0.249521	0.568831	6.51401	9	0.687573	6.82131	10	0.7422	-0.0140973	0.0254305	0.592847
44	IIRN0h	vvceKe	GCST90274801.tsv.gz	LachnospiraceaeUCG008.id.11328	11	-0.0373391	0.0485535	0.441875	-0.0169542	0.0648217	0.793668	0.194571	0.253154	0.46183	6.82286	9	0.655556	7.69411	10	0.658687	-0.0241249	0.025846	0.374972
45	IIRN0h	uI2Fkt	GCST90274802.tsv.gz	LachnospiraceaeUCG008.id.11328	11	-0.081983	0.072886	0.260669	-0.122532	0.0772072	0.112499	0.285968	0.38073	0.471772	20.4843	9	0.0151479	22.6912	10	0.0119455	-0.0382711	0.0388656	0.3505
46	IIRN0h	NRJwhB	GCST90274803.tsv.gz	LachnospiraceaeUCG008.id.11328	11	0.0176712	0.0558707	0.751784	0.0167327	0.0625267	0.789	-0.087384	0.30734	0.782596	16.4225	9	0.0585654	16.6437	10	0.082628	0.0108977	0.0312985	0.735706
47	IIRN0h	AZYAiz	GCST90274804.tsv.gz	LachnospiraceaeUCG008.id.11328	11	-0.020599	0.059901	0.730933	0.00797168	0.0644284	0.90153	0.0111497	0.331441	0.973898	19.1321	9	0.0240924	19.1524	10	0.0383693	-0.00329265	0.0337447	0.924408
48	IIRN0h	BpGYhg	GCST90274805.tsv.gz	LachnospiraceaeUCG008.id.11328	11	-0.0252857	0.0484293	0.60159	-0.0314292	0.0651458	0.629491	-0.0891392	0.253333	0.733037	4.77704	9	0.853295	4.84299	10	0.901417	0.00663715	0.0258466	0.803115
49	IIRN0h	fY3x0M	GCST90274806.tsv.gz	LachnospiraceaeUCG008.id.11328	11	-0.0462243	0.0482302	0.337856	-0.034407	0.0662866	0.603716	0.300133	0.252343	0.264719	5.84232	9	0.75559	7.79769	10	0.648591	-0.0360016	0.0257459	0.195509
50	IIRN0h	aSEVLB	GCST90274807.tsv.gz	LachnospiraceaeUCG008.id.11328	11	-0.0356957	0.0583707	0.540846	0.0287891	0.0680129	0.672085	0.20145	0.313461	0.53647	13.9169	9	0.125311	14.8351	10	0.138189	-0.0246351	0.031969	0.460698
51	IIRN0h	QTnvsZ	GCST90274808.tsv.gz	LachnospiraceaeUCG008.id.11328	11	0.0253439	0.0557163	0.6492	-0.0387343	0.0698514	0.57922	0.533095	0.25408	0.0653156	8.88215	9	0.448224	13.0287	10	0.222069	-0.0528232	0.0259405	0.0721934
52	IIRN0h	MdNRMe	GCST90274809.tsv.gz	LachnospiraceaeUCG008.id.11328	11	-0.0470241	0.0492539	0.339714	-0.0724197	0.0667329	0.277826	0.31059	0.255206	0.254547	4.11877	9	0.903422	6.15832	10	0.801791	-0.0372276	0.0260674	0.187024
53	IIRN0h	Q4AzUI	GCST90274810.tsv.gz	LachnospiraceaeUCG008.id.11328	11	0.0119624	0.0638388	0.851359	0.0572724	0.0714921	0.423073	0.1058	0.347769	0.767874	16.7433	9	0.0528903	16.884	10	0.0769703	-0.00976547	0.0355134	0.78954
54	IIRN0h	ZgslaW	GCST90274811.tsv.gz	LachnospiraceaeUCG008.id.11328	11	0.029975	0.0525271	0.568232	0.0258191	0.0700775	0.712547	0.00764147	0.289838	0.979542	11.8737	9	0.220524	11.8818	10	0.293044	0.00232116	0.0295689	0.939148
55	IIRN0h	Dm28ue	GCST90274812.tsv.gz	LachnospiraceaeUCG008.id.11328	11	0.00726053	0.0481884	0.880236	0.0151612	0.0652012	0.816127	-0.181059	0.252338	0.491254	5.85701	9	0.75414	6.43505	10	0.777485	0.0195723	0.0257433	0.466531
56	IIRN0h	XHD9a8	GCST90274813.tsv.gz	LachnospiraceaeUCG008.id.11328	11	0.032777	0.0490633	0.504098	0.0224663	0.0661305	0.734062	0.167326	0.254485	0.52731	6.8252	9	0.655313	7.11553	10	0.714495	-0.0140071	0.0259958	0.603082
57	IIRN0h	6pEX0Y	GCST90274814.tsv.gz	LachnospiraceaeUCG008.id.11328	11	-0.0765798	0.0490633	0.118562	-0.0521617	0.0674106	0.439055	0.167062	0.254485	0.527948	5.10275	9	0.825261	6.05473	10	0.810644	-0.025364	0.0259958	0.35471
58	IIRN0h	odCJKL	GCST90274815.tsv.gz	LachnospiraceaeUCG008.id.11328	11	-0.0174474	0.0503974	0.729196	-0.0501815	0.0639993	0.432984	-0.112104	0.275843	0.69394	13.3071	9	0.149195	13.4878	10	0.19766	0.00982972	0.0281164	0.734674
59	IIRN0h	qc1pjh	GCST90274816.tsv.gz	LachnospiraceaeUCG008.id.11328	11	0.0383676	0.0492114	0.435599	0.0698307	0.0639128	0.274572	0.167937	0.268615	0.547365	12.4647	9	0.188359	12.7991	10	0.235121	-0.0134399	0.0273521	0.634927
60	IIRN0h	fdlK2s	GCST90274817.tsv.gz	LachnospiraceaeUCG008.id.11328	11	-0.0465836	0.056165	0.406875	-0.00429774	0.0664417	0.948425	-0.0318098	0.309282	0.920337	16.772	9	0.0524081	16.7764	10	0.0794596	-0.00153352	0.0315101	0.962247
61	IIRN0h	Vw0wTB	GCST90274818.tsv.gz	LachnospiraceaeUCG008.id.11328	11	-0.0139037	0.0577943	0.809886	-0.0040277	0.0638326	0.949689	0.306407	0.301837	0.336551	15.9114	9	0.0687541	17.9769	10	0.0553548	-0.0332097	0.030725	0.307866
62	IIRN0h	8n5WI2	GCST90274819.tsv.gz	LachnospiraceaeUCG008.id.11328	11	-0.0172719	0.0484338	0.721386	0.0476489	0.0657093	0.468361	0.263931	0.253266	0.324544	6.59099	9	0.679619	7.87057	10	0.641478	-0.0292347	0.0258443	0.287218
63	IIRN0h	FLMvF0	GCST90274820.tsv.gz	LachnospiraceaeUCG008.id.11328	11	-0.0358896	0.0465315	0.440531	-0.0379704	0.0613661	0.536079	-0.114379	0.248484	0.656215	4.42426	9	0.88134	4.52766	10	0.920421	0.00813412	0.0252957	0.755128
64	IIRN0h	dqBS6c	GCST90274821.tsv.gz	LachnospiraceaeUCG008.id.11328	11	0.00231844	0.0592309	0.968777	-0.0253493	0.0689953	0.713316	0.153791	0.323469	0.645798	18.2898	9	0.0319564	18.7522	10	0.043525	-0.0157164	0.0329468	0.644716
65	IIRN0h	J4P5OU	GCST90274822.tsv.gz	LachnospiraceaeUCG008.id.11328	11	-0.0170863	0.0483412	0.72375	-0.0248223	0.0612254	0.685165	0.328836	0.239918	0.203703	9.89406	9	0.359129	12.2658	10	0.267663	-0.0358973	0.0244398	0.17595
66	IIRN0h	fazOdg	GCST90274823.tsv.gz	LachnospiraceaeUCG008.id.11328	11	0.00922477	0.0542383	0.864948	-0.0194676	0.0709098	0.78367	0.202021	0.288654	0.501696	11.7152	9	0.229845	12.3184	10	0.264312	-0.0200814	0.0294997	0.513172
67	IIRN0h	5qSPD3	GCST90274824.tsv.gz	LachnospiraceaeUCG008.id.11328	11	-0.0289345	0.0539539	0.591763	-0.103633	0.062714	0.0984379	0.19276	0.288699	0.521088	14.5692	9	0.103471	15.5597	10	0.112949	-0.0230023	0.0294053	0.454156
68	IIRN0h	gs2VBU	GCST90274825.tsv.gz	LachnospiraceaeUCG008.id.11328	11	-0.0548037	0.04401	0.213038	-0.0643022	0.0599258	0.283258	0.0880339	0.238126	0.72016	9.95545	9	0.354104	10.3685	10	0.40878	-0.0148285	0.0242661	0.556265
69	IIRN0h	il0RfW	GCST90274826.tsv.gz	LachnospiraceaeUCG008.id.11328	11	-0.00534928	0.0541078	0.921247	-0.00387731	0.0671033	0.953923	-0.0249318	0.297863	0.935125	15.2473	9	0.0843624	15.2549	10	0.12304	0.00203336	0.0303567	0.94806
70	IIRN0h	xWQ14l	GCST90274827.tsv.gz	LachnospiraceaeUCG008.id.11328	11	-0.0215211	0.0449471	0.632074	-0.103126	0.059079	0.0808887	-0.134541	0.244867	0.596067	10.4217	9	0.317439	10.6777	10	0.383173	0.011732	0.0249496	0.649378
71	IIRN0h	Hkla3i	GCST90274828.tsv.gz	LachnospiraceaeUCG008.id.11328	11	0.016173	0.0589004	0.783637	0.0586352	0.0680906	0.389163	0.295312	0.31099	0.367123	13.67	9	0.134557	14.94	10	0.134263	-0.0290114	0.0317269	0.384344
72	IIRN0h	1peb1t	GCST90274829.tsv.gz	LachnospiraceaeUCG008.id.11328	11	-0.108126	0.0429777	0.0118742	-0.0814755	0.0620362	0.189064	0.0521761	0.22665	0.823079	8.985	9	0.43866	9.50388	10	0.485041	-0.0166193	0.0230716	0.489603
73	IIRN0h	O1VizR	GCST90274830.tsv.gz	LachnospiraceaeUCG008.id.11328	11	-0.0394549	0.0580977	0.497067	0.012503	0.0548306	0.819624	0.282442	0.303987	0.377071	17.4567	9	0.0420257	19.7127	10	0.0320897	-0.0333706	0.0309424	0.308877
74	IIRN0h	FPV7n6	GCST90274831.tsv.gz	LachnospiraceaeUCG008.id.11328	11	0.0156488	0.0485538	0.747227	0.00299696	0.0637623	0.962512	-0.0311602	0.267061	0.909677	12.3287	9	0.195405	12.3724	10	0.260906	0.00485786	0.0272038	0.862228
75	IIRN0h	hw2M0P	GCST90274832.tsv.gz	LachnospiraceaeUCG008.id.11328	11	0.0632341	0.0531753	0.234376	0.0286088	0.061761	0.643208	0.0605439	0.295108	0.842013	15.4285	9	0.0798176	15.4287	10	0.117197	0.000278949	0.030043	0.992794
76	IIRN0h	GUDWVs	GCST90274833.tsv.gz	LachnospiraceaeUCG008.id.11328	11	-0.0376073	0.0431457	0.383408	-0.0197188	0.0558429	0.724005	0.0936994	0.226322	0.68856	7.74929	9	0.559596	8.09859	10	0.619207	-0.0136214	0.0230475	0.569054
77	IIRN0h	blrRiP	GCST90274834.tsv.gz	LachnospiraceaeUCG008.id.11328	11	0.0159814	0.0434213	0.712833	0.0237875	0.0581069	0.682264	0.301742	0.22767	0.217714	3.39958	9	0.946329	5.03445	10	0.888865	-0.0296384	0.02318	0.233016
78	IIRN0h	7jlfMd	GCST90274835.tsv.gz	LachnospiraceaeUCG008.id.11328	11	0.00469622	0.0631578	0.940726	-0.0293015	0.0660347	0.657238	0.182908	0.343863	0.607658	20.5437	9	0.0148379	21.18	10	0.019873	-0.018486	0.0350146	0.610301
79	IIRN0h	P2AmWe	GCST90274836.tsv.gz	LachnospiraceaeUCG008.id.11328	11	0.0559014	0.0495352	0.259101	0.074106	0.0683138	0.278015	0.340493	0.256047	0.216299	7.21445	9	0.614802	8.49788	10	0.580324	-0.0296509	0.026173	0.286541
80	IIRN0h	vIlxHn	GCST90274837.tsv.gz	LachnospiraceaeUCG008.id.11328	11	0.032302	0.043105	0.45363	0.0346125	0.0571907	0.545038	0.412776	0.227007	0.102372	3.33716	9	0.949416	6.25137	10	0.793721	-0.0394474	0.0231078	0.121984
81	IIRN0h	3vmJ8V	GCST90274838.tsv.gz	LachnospiraceaeUCG008.id.11328	11	0.0033413	0.0432791	0.938462	-0.0382195	0.0578911	0.509128	0.00992462	0.226969	0.966077	6.42402	9	0.696844	6.42489	10	0.778392	-0.000683203	0.0231221	0.977073
82	IIRN0h	dBuzjP	GCST90274839.tsv.gz	LachnospiraceaeUCG008.id.11328	11	0.0800922	0.0485827	0.0992347	0.111648	0.0618196	0.0709136	0.292079	0.253712	0.279305	4.21122	9	0.896969	4.93592	10	0.895417	-0.0220436	0.0258942	0.41668
83	IIRN0h	THNGPh	GCST90274840.tsv.gz	LachnospiraceaeUCG008.id.11328	11	-0.0202987	0.0584143	0.72822	-0.0281848	0.0709465	0.69117	-0.123217	0.317767	0.707207	14.0863	9	0.119289	14.2568	10	0.161597	0.0107102	0.0324494	0.748909
84	IIRN0h	io8IOv	GCST90274841.tsv.gz	LachnospiraceaeUCG008.id.11328	11	0.0117108	0.0526706	0.824048	0.0295462	0.0689829	0.668424	0.156451	0.28491	0.596279	11.3818	9	0.250441	11.7207	10	0.304183	-0.0150559	0.0290849	0.617182
85	IIRN0h	llER8V	GCST90274842.tsv.gz	LachnospiraceaeUCG008.id.11328	11	0.0274835	0.0528108	0.602775	0.0499889	0.068824	0.467637	0.0200312	0.288738	0.946208	11.5942	9	0.237162	11.5951	10	0.313066	0.000775799	0.0294943	0.979589
86	IIRN0h	Ms2fEU	GCST90274843.tsv.gz	LachnospiraceaeUCG008.id.11328	11	-0.078471	0.0553522	0.156288	-0.0363979	0.0623883	0.559619	0.0402599	0.304483	0.897716	16.1487	9	0.063841	16.4317	10	0.0879229	-0.0123136	0.031003	0.700493
87	IIRN0h	xrlUH3	GCST90274844.tsv.gz	LachnospiraceaeUCG008.id.11328	11	0.0815478	0.0934902	0.383066	0.0487955	0.0643449	0.448246	-0.0850853	0.512878	0.871904	45.9125	9	6.25e-07	46.4714	10	1.18e-06	0.0172917	0.0522424	0.748228
88	IIRN0h	w4ff4U	GCST90274845.tsv.gz	LachnospiraceaeUCG008.id.11328	11	0.0102259	0.076681	0.893912	-0.11004	0.0771617	0.153839	0.755281	0.334629	0.0504176	15.5099	9	0.0778496	24.3822	10	0.00664795	-0.0775491	0.0341775	0.0494427
89	IIRN0h	mALl5v	GCST90274846.tsv.gz	LachnospiraceaeUCG008.id.11328	11	6.57e-05	0.0499665	0.998951	0.0278941	0.0627057	0.656434	0.398406	0.242637	0.13501	10.3291	9	0.324506	13.5377	10	0.195143	-0.0412835	0.0246905	0.128848
90	IIRN0h	E2z71d	GCST90274847.tsv.gz	LachnospiraceaeUCG008.id.11328	11	-0.0492346	0.0473469	0.2984	-0.052191	0.0586325	0.373393	0.0497384	0.261192	0.853199	11.9604	9	0.215549	12.1584	10	0.274598	-0.0102619	0.0265907	0.708518
91	IIRN0h	oj11e7	GCST90274848.tsv.gz	LachnospiraceaeUCG008.id.11328	11	0.0169477	0.0497488	0.733356	0.0271577	0.0629579	0.666205	0.269088	0.260699	0.328927	12.0003	9	0.213292	13.2948	10	0.207651	-0.0261684	0.026558	0.350208
MR Results of Lactobacillus.id.1837 and inflammatory cytokines
id.exposure	id.outcome	outcome	exposure	nsnp	b_Inverse.variance.weighted	se_Inverse.variance.weighted	pval_Inverse.variance.weighted	b_Weighted.median	se_Weighted.median	pval_Weighted.median	b_MR.Egger	se_MR.Egger	pval_MR.Egger	Q_MR.Egger	Q_df_MR.Egger	Q_pval_MR.Egger	Q_Inverse.variance.weighted	Q_df_Inverse.variance.weighted	Q_pval_Inverse.variance.weighted	egger_intercept	se	pval
wQCyA9	74oYPW	GCST90274758.tsv.gz	Lactobacillus.id.1837	10	-0.00429496	0.0581315	0.941103	0.0230281	0.0650423	0.723303	0.100807	0.177943	0.586583	14.1327	8	0.0783707	14.8287	9	0.0957507	-0.0120995	0.0192774	0.547726
wQCyA9	K7sWwD	GCST90274759.tsv.gz	Lactobacillus.id.1837	10	0.0350346	0.0487444	0.4723	0.0519136	0.062048	0.402779	-0.0378213	0.150547	0.807972	10.2689	8	0.246655	10.6083	9	0.303515	0.00840183	0.0163402	0.621023
wQCyA9	Fhhsff	GCST90274760.tsv.gz	Lactobacillus.id.1837	10	0.0635802	0.0523577	0.224617	0.0474535	0.0717875	0.508595	0.0923045	0.163278	0.587356	9.8477	8	0.275878	9.89076	9	0.359401	-0.00330084	0.0176495	0.856299
wQCyA9	bGF79N	GCST90274761.tsv.gz	Lactobacillus.id.1837	10	-0.0134635	0.0537723	0.802293	-0.0254444	0.0705173	0.71823	0.121383	0.160059	0.469982	9.43765	8	0.306731	10.3842	9	0.320286	-0.0154885	0.0172911	0.396538
wQCyA9	9L3LQY	GCST90274762.tsv.gz	Lactobacillus.id.1837	10	0.0462945	0.0499565	0.354084	0.0560299	0.0593438	0.34509	0.228525	0.141567	0.145136	9.36064	8	0.312792	11.5478	9	0.240017	-0.0210232	0.0153767	0.208738
wQCyA9	SJQBI6	GCST90274763.tsv.gz	Lactobacillus.id.1837	10	0.0578743	0.045157	0.199975	0.0446062	0.0584354	0.445259	0.0822151	0.133487	0.555072	6.699	8	0.569429	6.73654	9	0.664527	-0.00280302	0.0144657	0.851185
wQCyA9	SRfWCz	GCST90274764.tsv.gz	Lactobacillus.id.1837	10	-0.0294409	0.0457574	0.519956	-0.0219247	0.0584708	0.707684	-0.122515	0.139116	0.404178	8.87075	8	0.353317	9.43124	9	0.398455	0.0107335	0.0150971	0.497305
wQCyA9	5xjX15	GCST90274765.tsv.gz	Lactobacillus.id.1837	10	0.0123898	0.05086	0.807536	0.0275649	0.0625902	0.659645	-0.0348386	0.158293	0.831314	11.1368	8	0.194065	11.2768	9	0.257211	0.00544498	0.0171712	0.759286
wQCyA9	TwlImC	GCST90274766.tsv.gz	Lactobacillus.id.1837	10	0.0353035	0.0452736	0.435519	0.027474	0.059998	0.647013	0.193493	0.133791	0.186126	5.84918	8	0.664122	7.42795	9	0.592656	-0.0182266	0.0145059	0.244385
wQCyA9	uvTVp5	GCST90274767.tsv.gz	Lactobacillus.id.1837	10	0.0195074	0.0449468	0.66428	-0.0183178	0.0589335	0.755937	-0.0350707	0.132731	0.798287	6.16744	8	0.628483	6.35842	9	0.703579	0.00629741	0.0144102	0.673659
wQCyA9	y8K12S	GCST90274768.tsv.gz	Lactobacillus.id.1837	10	0.00813671	0.0447613	0.855756	0.0429362	0.061351	0.484024	-0.0303685	0.132205	0.824084	7.71428	8	0.461866	7.81009	9	0.553392	0.00444008	0.0143444	0.764824
wQCyA9	PbnvGD	GCST90274769.tsv.gz	Lactobacillus.id.1837	10	0.021756	0.0495992	0.660926	0.0163278	0.0608245	0.78836	0.221824	0.136285	0.142251	8.88608	8	0.351998	11.5886	9	0.237508	-0.0230878	0.0148016	0.157422
wQCyA9	lfog4C	GCST90274770.tsv.gz	Lactobacillus.id.1837	10	-0.0164897	0.0470801	0.726153	0.0423152	0.0578526	0.464516	0.0903318	0.142026	0.542525	8.98531	8	0.343537	9.70282	9	0.375075	-0.012309	0.0154004	0.447215
wQCyA9	muGhNH	GCST90274771.tsv.gz	Lactobacillus.id.1837	10	-0.0170764	0.0627808	0.785622	-0.00392314	0.0677602	0.95383	0.165052	0.184738	0.397701	15.4226	8	0.0514299	17.5381	9	0.0409265	-0.0209956	0.0200428	0.325468
wQCyA9	Lkamlt	GCST90274772.tsv.gz	Lactobacillus.id.1837	10	0.00868335	0.0442794	0.844529	0.0206564	0.0575811	0.719793	-0.0735631	0.131021	0.589861	6.5341	8	0.587627	6.97897	9	0.639309	0.00949035	0.0142288	0.523552
wQCyA9	m5r2db	GCST90274773.tsv.gz	Lactobacillus.id.1837	10	0.0184775	0.0448118	0.680094	0.0141092	0.0548268	0.796915	0.00155337	0.132707	0.990947	3.24258	8	0.918225	3.26093	9	0.953045	0.00195064	0.0143971	0.895573
wQCyA9	RNoS4v	GCST90274774.tsv.gz	Lactobacillus.id.1837	10	0.0553395	0.0498536	0.266982	0.0284333	0.0636031	0.654845	0.108993	0.155052	0.50203	10.8475	8	0.21049	11.0308	9	0.273601	-0.00618245	0.0168138	0.722634
wQCyA9	ZANp8X	GCST90274775.tsv.gz	Lactobacillus.id.1837	10	-0.0238923	0.0703028	0.733971	-0.0312494	0.0674362	0.643083	-0.155752	0.214709	0.488872	22.2228	8	0.00451942	23.406	9	0.0053461	0.0152102	0.0233056	0.53229
wQCyA9	2bSZJT	GCST90274776.tsv.gz	Lactobacillus.id.1837	10	0.00739862	0.0509757	0.8846	-0.00175306	0.0599531	0.976673	0.176247	0.146807	0.264269	9.95614	8	0.268118	11.8149	9	0.223948	-0.0194834	0.0159425	0.256452
wQCyA9	Qb3MqY	GCST90274777.tsv.gz	Lactobacillus.id.1837	10	-0.0127278	0.0445209	0.774967	-0.00787141	0.0584188	0.892817	-0.0586798	0.131623	0.667547	2.89461	8	0.940796	3.03224	9	0.963003	0.0053008	0.0142885	0.72028
wQCyA9	SFWWPj	GCST90274778.tsv.gz	Lactobacillus.id.1837	10	-0.00224978	0.0543103	0.966957	-0.0189876	0.0660761	0.773837	-0.15689	0.160053	0.355678	11.7453	8	0.162933	13.293	9	0.14979	0.0178457	0.0173813	0.334591
wQCyA9	GVUoh6	GCST90274779.tsv.gz	Lactobacillus.id.1837	10	0.0462128	0.0452146	0.306745	0.0340539	0.0593406	0.566054	0.130887	0.13394	0.357086	8.02684	8	0.430853	8.4796	9	0.486627	-0.00975782	0.0145259	0.520664
wQCyA9	YDb4Yn	GCST90274780.tsv.gz	Lactobacillus.id.1837	10	0.00326711	0.071225	0.963414	-0.0648989	0.0674524	0.335977	-0.0268562	0.222863	0.907054	22.5174	8	0.00404239	22.5755	9	0.00722351	0.00347287	0.0241764	0.889331
wQCyA9	bNzdEs	GCST90274781.tsv.gz	Lactobacillus.id.1837	10	0.0358312	0.0496655	0.470632	0.0198288	0.0605089	0.743138	0.241516	0.135188	0.111831	8.18429	8	0.415679	10.8586	9	0.285528	-0.0237066	0.0146626	0.144582
wQCyA9	G6O0JO	GCST90274782.tsv.gz	Lactobacillus.id.1837	10	0.028029	0.0513763	0.585366	0.0432826	0.0645655	0.502623	-0.000906	0.160784	0.995644	11.5151	8	0.174186	11.5677	9	0.23879	0.00333144	0.0174217	0.853114
wQCyA9	IyhoNE	GCST90274783.tsv.gz	Lactobacillus.id.1837	10	0.039973	0.0456212	0.380925	0.0558653	0.0623994	0.370634	0.113853	0.140295	0.440538	8.76761	8	0.362278	9.11083	9	0.427107	-0.0085132	0.0152127	0.591064
wQCyA9	Edm5yr	GCST90274784.tsv.gz	Lactobacillus.id.1837	10	0.000136	0.0437063	0.997519	0.0182341	0.0558409	0.744018	-0.160836	0.129419	0.249149	4.07262	8	0.850513	5.81881	9	0.757907	0.018546	0.0140348	0.222896
wQCyA9	UyPKgM	GCST90274785.tsv.gz	Lactobacillus.id.1837	10	0.0691963	0.0585808	0.237519	0.0262034	0.059702	0.660731	-0.0195231	0.180864	0.916699	15.306	8	0.0534609	15.8257	9	0.0706113	0.0102318	0.019632	0.616358
wQCyA9	W0h6Yb	GCST90274786.tsv.gz	Lactobacillus.id.1837	10	0.0650136	0.0473041	0.169325	0.0382569	0.0631513	0.544649	0.0864358	0.148104	0.575558	9.7903	8	0.280054	9.81921	9	0.365318	-0.00246616	0.0160448	0.881649
wQCyA9	Sw8o7F	GCST90274787.tsv.gz	Lactobacillus.id.1837	10	-0.011878	0.045322	0.793259	-0.036492	0.0569664	0.52179	-0.0199904	0.133952	0.885062	6.63119	8	0.576896	6.63533	9	0.675027	0.000935	0.0145212	0.950265
wQCyA9	xbpHgn	GCST90274788.tsv.gz	Lactobacillus.id.1837	10	-0.0707719	0.0485717	0.1451	-0.11505	0.063858	0.0715992	0.0277658	0.147612	0.855482	9.69523	8	0.287072	10.3052	9	0.326349	-0.0113556	0.0160065	0.498207
wQCyA9	S8UiRm	GCST90274789.tsv.gz	Lactobacillus.id.1837	10	0.0111705	0.0484173	0.817538	0.0526408	0.0608853	0.387263	0.125467	0.145795	0.414518	9.81381	8	0.278338	10.6649	9	0.299379	-0.0131925	0.0158384	0.429039
wQCyA9	otbszb	GCST90274790.tsv.gz	Lactobacillus.id.1837	10	0.000448	0.0489074	0.99269	0.00787702	0.0673762	0.906931	-0.0289766	0.149255	0.850905	8.56368	8	0.380428	8.61069	9	0.473958	0.00338696	0.0161627	0.839254
wQCyA9	cecDPX	GCST90274791.tsv.gz	Lactobacillus.id.1837	10	0.0582814	0.0449617	0.194891	0.0551277	0.0598094	0.356673	0.120692	0.135426	0.398831	8.31712	8	0.403122	8.56649	9	0.478213	-0.00719502	0.0146909	0.637449
wQCyA9	mBoGJI	GCST90274792.tsv.gz	Lactobacillus.id.1837	10	0.0381654	0.0632796	0.546427	-0.00912309	0.0666913	0.891192	0.104161	0.197155	0.611613	17.7259	8	0.023378	18.0062	9	0.0351022	-0.00760233	0.0213762	0.731302
wQCyA9	WuMFdi	GCST90274793.tsv.gz	Lactobacillus.id.1837	10	-0.00347752	0.0590466	0.953036	0.0107608	0.0639172	0.866303	0.277623	0.152133	0.105461	10.7478	8	0.216405	15.9268	9	0.0684253	-0.0324043	0.016504	0.085207
wQCyA9	AHpRb0	GCST90274794.tsv.gz	Lactobacillus.id.1837	10	0.0515159	0.0542939	0.342705	0.0539905	0.067451	0.423456	0.251132	0.152545	0.138323	8.70636	8	0.367669	10.8115	9	0.28885	-0.0229252	0.0164833	0.201746
wQCyA9	VzraJa	GCST90274795.tsv.gz	Lactobacillus.id.1837	10	-0.0361358	0.0526232	0.492278	-0.0251267	0.0628682	0.689397	0.0636104	0.160617	0.70243	11.5365	8	0.173111	12.1646	9	0.204187	-0.0114956	0.0174187	0.52782
wQCyA9	IBjPCw	GCST90274796.tsv.gz	Lactobacillus.id.1837	10	-0.0500329	0.060334	0.406954	-0.0620844	0.0696315	0.3726	0.0457904	0.185003	0.810746	12.6369	8	0.124967	13.1159	9	0.15743	-0.0110167	0.020006	0.596898
wQCyA9	hsEP0H	GCST90274797.tsv.gz	Lactobacillus.id.1837	10	-0.0213869	0.0508685	0.674167	-0.0274577	0.0634594	0.665247	-0.00630386	0.159576	0.969457	11.7283	8	0.163743	11.7431	9	0.228182	-0.00174034	0.0173296	0.922477
wQCyA9	nxM9xg	GCST90274798.tsv.gz	Lactobacillus.id.1837	10	-0.0536715	0.0451251	0.234285	-0.0398804	0.0573739	0.486994	-0.0641131	0.133305	0.643429	6.40187	8	0.602311	6.4088	9	0.698408	0.00120381	0.0144614	0.935703
wQCyA9	sURREK	GCST90274799.tsv.gz	Lactobacillus.id.1837	10	0.0877175	0.0543429	0.106495	0.0364586	0.0704889	0.604999	0.135837	0.168745	0.444092	10.5629	8	0.227714	10.6843	9	0.29797	-0.00553077	0.0182423	0.769484
wQCyA9	IuFlwE	GCST90274800.tsv.gz	Lactobacillus.id.1837	10	-0.0156295	0.0592142	0.791819	0.0376124	0.0697585	0.589763	0.182331	0.169901	0.3145	10.9978	8	0.201826	13.1058	9	0.157877	-0.0227637	0.0183828	0.250704
wQCyA9	KBJL46	GCST90274801.tsv.gz	Lactobacillus.id.1837	10	0.00337646	0.0564973	0.952344	-0.000846	0.0665061	0.989854	0.0789986	0.174135	0.662125	11.2485	8	0.188011	11.5483	9	0.239989	-0.00869183	0.018825	0.656579
wQCyA9	BH7Kgm	GCST90274802.tsv.gz	Lactobacillus.id.1837	10	0.0395067	0.0552392	0.47449	0.00955303	0.0688709	0.88968	0.0494717	0.172468	0.78152	11.0996	8	0.196119	11.1048	9	0.268591	-0.00114491	0.0186377	0.952524
wQCyA9	1j7A3N	GCST90274803.tsv.gz	Lactobacillus.id.1837	10	-0.0232093	0.0489708	0.635541	0.0067681	0.0605159	0.91095	-0.0914931	0.151414	0.562413	10.3154	8	0.243586	10.6115	9	0.303283	0.00786965	0.0164219	0.644611
wQCyA9	1asWNj	GCST90274804.tsv.gz	Lactobacillus.id.1837	10	0.0165352	0.0480075	0.730523	-0.0550544	0.0590288	0.35099	0.10687	0.146646	0.486931	9.6767	8	0.288454	10.195	9	0.33493	-0.0104146	0.0159099	0.531091
wQCyA9	m6UdVJ	GCST90274805.tsv.gz	Lactobacillus.id.1837	10	-0.0791624	0.0499729	0.113169	-0.0739313	0.0631343	0.241592	0.0446074	0.147128	0.769481	5.07531	8	0.749497	5.87529	9	0.752332	-0.0142236	0.0159027	0.397211
wQCyA9	AxBx8w	GCST90274806.tsv.gz	Lactobacillus.id.1837	10	0.0845806	0.049824	0.0895854	0.121507	0.0635456	0.0558595	0.256722	0.146794	0.11844	3.88844	8	0.867046	5.44264	9	0.794143	-0.0197971	0.0158799	0.247781
wQCyA9	HDj1GL	GCST90274807.tsv.gz	Lactobacillus.id.1837	10	0.0670391	0.0567737	0.237677	0.0504729	0.0700045	0.470913	0.194661	0.170893	0.287625	10.9032	8	0.207246	11.7621	9	0.227054	-0.0146832	0.0184955	0.45017
wQCyA9	lvAllf	GCST90274808.tsv.gz	Lactobacillus.id.1837	10	0.0873646	0.0560476	0.119054	0.156914	0.0699534	0.0248887	0.365365	0.147596	0.0383838	7.22586	8	0.512472	11.2367	9	0.25983	-0.0319578	0.0159572	0.0801778
wQCyA9	FUwRAU	GCST90274809.tsv.gz	Lactobacillus.id.1837	10	-0.0457941	0.0503655	0.363226	-0.0631704	0.0690137	0.360018	-0.00313222	0.148201	0.983656	6.94795	8	0.542259	7.04164	9	0.632784	-0.00489723	0.0159997	0.767356
wQCyA9	W6VAxG	GCST90274810.tsv.gz	Lactobacillus.id.1837	10	0.0522303	0.0503279	0.299362	0.107883	0.064019	0.0919561	0.0166648	0.14802	0.913134	7.67167	8	0.466181	7.73695	9	0.560857	0.00408675	0.0159953	0.804786
wQCyA9	0Q9C1X	GCST90274811.tsv.gz	Lactobacillus.id.1837	10	0.158021	0.0498525	0.00152563	0.154287	0.0666758	0.0206686	0.0528095	0.146795	0.728346	5.03677	8	0.753639	5.61742	9	0.777513	0.0121021	0.0158819	0.467924
wQCyA9	npCd7Q	GCST90274812.tsv.gz	Lactobacillus.id.1837	10	0.04108	0.0548767	0.454107	0.107218	0.065551	0.101913	0.324417	0.146555	0.0577538	6.75085	8	0.563737	10.9742	9	0.277482	-0.032559	0.0158432	0.073923
wQCyA9	lTRISx	GCST90274813.tsv.gz	Lactobacillus.id.1837	10	0.043139	0.0507153	0.394986	0.121715	0.0692478	0.0788035	0.361479	0.147987	0.0403979	3.92468	8	0.863855	9.15597	9	0.423003	-0.0365769	0.015992	0.0514892
wQCyA9	kG2nMx	GCST90274814.tsv.gz	Lactobacillus.id.1837	10	0.0419556	0.0502216	0.403486	0.00813233	0.067595	0.904238	0.144033	0.147827	0.358428	7.34841	8	0.49955	7.88744	9	0.545529	-0.0117273	0.0159732	0.483797
wQCyA9	J8cJRg	GCST90274815.tsv.gz	Lactobacillus.id.1837	10	0.0212985	0.0700561	0.761112	-0.0676997	0.0679025	0.318758	0.329848	0.186304	0.114603	15.7621	8	0.0459145	21.8662	9	0.00931287	-0.0355634	0.0202048	0.116421
wQCyA9	C5otnl	GCST90274816.tsv.gz	Lactobacillus.id.1837	10	0.0141243	0.0452332	0.754847	7.98e-05	0.0615981	0.998966	0.132612	0.133751	0.350485	6.57554	8	0.583041	7.46169	9	0.589167	-0.0136525	0.014503	0.374077
wQCyA9	XS5SOx	GCST90274817.tsv.gz	Lactobacillus.id.1837	10	0.00751712	0.044936	0.867146	0.0286692	0.0567138	0.613203	-0.0174656	0.132688	0.898528	3.53293	8	0.896619	3.57297	9	0.937209	0.0028799	0.0143918	0.84639
wQCyA9	Hamjhh	GCST90274818.tsv.gz	Lactobacillus.id.1837	10	0.0396675	0.0449199	0.377197	0.0584431	0.0582093	0.315371	0.204478	0.132886	0.162426	4.51316	8	0.808115	6.24979	9	0.714681	-0.018993	0.0144125	0.224049
wQCyA9	nNnppw	GCST90274819.tsv.gz	Lactobacillus.id.1837	10	0.104797	0.0787705	0.183383	0.0989495	0.072221	0.170657	0.32879	0.231483	0.193281	19.7566	8	0.0112973	22.3695	9	0.0077788	-0.025727	0.0250111	0.333751
wQCyA9	hLMdx8	GCST90274820.tsv.gz	Lactobacillus.id.1837	10	0.00583865	0.0521885	0.910922	0.0721939	0.0676205	0.285686	-0.0547824	0.162123	0.744129	10.0813	8	0.259363	10.2803	9	0.328275	0.0069818	0.0175722	0.701521
wQCyA9	hqA3Yn	GCST90274821.tsv.gz	Lactobacillus.id.1837	10	-0.0357856	0.0507377	0.480619	-0.044724	0.0575941	0.437431	-0.184496	0.148831	0.250239	10.0451	8	0.261877	11.4609	9	0.245433	0.0171441	0.016145	0.31929
wQCyA9	Fm5Evc	GCST90274822.tsv.gz	Lactobacillus.id.1837	10	-0.0257642	0.045365	0.570081	0.00155926	0.0589399	0.978894	-0.0113742	0.134176	0.934527	4.13889	8	0.84438	4.15187	9	0.901135	-0.00165739	0.0145439	0.912079
wQCyA9	8PAiXE	GCST90274823.tsv.gz	Lactobacillus.id.1837	10	-0.0300767	0.0498872	0.546579	-0.0223313	0.0693328	0.747386	-0.123603	0.151232	0.437414	8.50203	8	0.386026	8.96164	9	0.440823	0.0107404	0.0163321	0.529244
wQCyA9	Kof0W6	GCST90274824.tsv.gz	Lactobacillus.id.1837	10	-0.0567474	0.0450109	0.2074	-0.0712096	0.0581114	0.220425	-0.117947	0.13297	0.40095	3.54527	8	0.895648	3.78451	9	0.925014	0.00705764	0.0144292	0.637883
wQCyA9	WuNMz8	GCST90274825.tsv.gz	Lactobacillus.id.1837	10	0.0264003	0.0448561	0.556159	0.0529729	0.0582678	0.363282	0.104719	0.132526	0.45221	3.09749	8	0.928092	3.49191	9	0.941572	-0.00902871	0.0143761	0.547487
wQCyA9	q5zgfL	GCST90274826.tsv.gz	Lactobacillus.id.1837	10	0.0649766	0.0454761	0.15306	0.0717797	0.061739	0.244979	0.160797	0.134419	0.265853	5.82248	8	0.667109	6.39631	9	0.699692	-0.0110387	0.0145723	0.470463
wQCyA9	5mo0ER	GCST90274827.tsv.gz	Lactobacillus.id.1837	10	0.0332287	0.0452592	0.462835	0.0521287	0.0554143	0.346854	0.0566127	0.133883	0.68354	1.63495	8	0.990234	1.66939	9	0.995684	-0.00269321	0.0145119	0.857389
wQCyA9	avLuzb	GCST90274828.tsv.gz	Lactobacillus.id.1837	10	0.120336	0.0634729	0.0579781	0.113937	0.0708095	0.107604	0.398375	0.168765	0.0459198	10.598	8	0.225532	14.6611	9	0.100675	-0.0319702	0.0182551	0.117999
wQCyA9	d5oHUL	GCST90274829.tsv.gz	Lactobacillus.id.1837	10	-0.0127049	0.0482793	0.792431	-0.0218674	0.0629384	0.72826	0.17953	0.133247	0.214784	8.04492	8	0.429094	10.4077	9	0.318497	-0.0221563	0.0144544	0.163855
wQCyA9	6XHHiD	GCST90274830.tsv.gz	Lactobacillus.id.1837	10	0.0291137	0.0584592	0.618472	0.0557457	0.0611924	0.3623	0.208571	0.170366	0.255686	14.2442	8	0.0756186	16.4753	9	0.0575953	-0.0207111	0.0185019	0.295448
wQCyA9	PeSe9h	GCST90274831.tsv.gz	Lactobacillus.id.1837	10	-0.0387879	0.0463291	0.402467	0.0190113	0.0596331	0.749875	0.247522	0.133919	0.101743	4.24804	8	0.83408	9.40963	9	0.400353	-0.0329741	0.0145138	0.0527328
wQCyA9	YIia6v	GCST90274832.tsv.gz	Lactobacillus.id.1837	10	0.00153412	0.0447234	0.972636	0.00744436	0.0602941	0.901737	0.140565	0.132358	0.319238	5.32662	8	0.722164	6.57221	9	0.681561	-0.0160183	0.0143525	0.296795
wQCyA9	tMHbeV	GCST90274833.tsv.gz	Lactobacillus.id.1837	10	0.0329573	0.0627034	0.599162	0.0106057	0.0658543	0.872056	0.0780111	0.195894	0.700877	17.416	8	0.0260575	17.546	9	0.0408212	-0.00519289	0.0212479	0.813076
wQCyA9	50WhEw	GCST90274834.tsv.gz	Lactobacillus.id.1837	10	0.0235921	0.0452146	0.601823	0.0141745	0.061277	0.817067	0.168551	0.133716	0.243004	6.31844	8	0.611608	7.6454	9	0.570238	-0.0167049	0.0145016	0.282607
wQCyA9	k1zMJY	GCST90274835.tsv.gz	Lactobacillus.id.1837	10	0.0383237	0.0451321	0.3958	0.051928	0.0618733	0.401321	-0.0403381	0.133467	0.770184	6.18483	8	0.626536	6.57704	9	0.681061	0.00905877	0.0144648	0.548591
wQCyA9	cYbvdw	GCST90274836.tsv.gz	Lactobacillus.id.1837	10	0.00552867	0.0526264	0.916332	-0.0295974	0.0723966	0.68267	-0.042658	0.16311	0.800292	9.63627	8	0.291488	9.75515	9	0.370668	0.00553248	0.0176107	0.76144
wQCyA9	8ixy2s	GCST90274837.tsv.gz	Lactobacillus.id.1837	10	0.0212439	0.0449627	0.636586	0.0166269	0.0588265	0.777451	0.191748	0.133087	0.187615	6.35155	8	0.607917	8.20438	9	0.513688	-0.0196482	0.0144346	0.210554
wQCyA9	N6RKII	GCST90274838.tsv.gz	Lactobacillus.id.1837	10	0.00929657	0.0450412	0.836477	-0.0206423	0.0590687	0.726741	0.0897229	0.132994	0.518921	5.40976	8	0.713016	5.82285	9	0.757509	-0.00927276	0.0144274	0.538386
wQCyA9	QTQGiH	GCST90274839.tsv.gz	Lactobacillus.id.1837	10	0.000558	0.0692754	0.993575	0.0447415	0.0729014	0.539396	0.407045	0.153129	0.0288871	8.67856	8	0.370133	17.3197	9	0.0439381	-0.0467269	0.0165562	0.0224134
wQCyA9	3VmdpS	GCST90274840.tsv.gz	Lactobacillus.id.1837	10	-0.0383459	0.0512899	0.454683	-0.0407285	0.0691178	0.555686	-0.0233604	0.160015	0.887542	9.38237	8	0.311073	9.394	9	0.401727	-0.00172181	0.0172917	0.923132
wQCyA9	xGcGFk	GCST90274841.tsv.gz	Lactobacillus.id.1837	10	-0.055481	0.0583351	0.341567	-0.0608354	0.0720227	0.398295	-0.198899	0.174067	0.286224	11.2149	8	0.189817	12.2906	9	0.197419	0.0164757	0.0188087	0.406581
wQCyA9	ezcYni	GCST90274842.tsv.gz	Lactobacillus.id.1837	10	0.0226809	0.055462	0.68258	0.030515	0.0715101	0.669581	0.323308	0.14768	0.0599916	6.27222	8	0.616768	10.959	9	0.278529	-0.0345775	0.0159719	0.0623118
wQCyA9	Sq7lTF	GCST90274843.tsv.gz	Lactobacillus.id.1837	10	3.5e-05	0.0450873	0.999381	-0.00414668	0.0581664	0.943167	-0.145321	0.133301	0.307385	3.94424	8	0.862119	5.28688	9	0.808618	0.0167604	0.0144645	0.279987
wQCyA9	G8WFIg	GCST90274844.tsv.gz	Lactobacillus.id.1837	10	-0.0231004	0.0451123	0.608606	-0.0192834	0.0556956	0.729171	-0.12627	0.133319	0.371302	1.73953	8	0.987983	2.41581	9	0.983063	0.0118875	0.0144553	0.434694
wQCyA9	5a3RLH	GCST90274845.tsv.gz	Lactobacillus.id.1837	10	0.0264625	0.0503108	0.598902	-0.0237561	0.0687974	0.729864	-0.146072	0.147988	0.352525	6.49947	8	0.591466	8.03635	9	0.530487	0.0198279	0.015994	0.250214
wQCyA9	nKAmDq	GCST90274846.tsv.gz	Lactobacillus.id.1837	10	0.0112786	0.0449437	0.801854	0.00172023	0.058749	0.976641	-0.0961472	0.134814	0.496006	8.21342	8	0.412906	8.94928	9	0.441969	0.0123811	0.0146244	0.421815
wQCyA9	sqkltk	GCST90274847.tsv.gz	Lactobacillus.id.1837	10	0.0555302	0.0449273	0.216458	0.0612312	0.059331	0.302059	-0.109943	0.132879	0.432003	6.30903	8	0.612659	8.05993	9	0.528119	0.0190869	0.0144246	0.22233
wQCyA9	bu8360	GCST90274848.tsv.gz	Lactobacillus.id.1837	10	0.0487993	0.0448561	0.276636	0.0394439	0.0605834	0.515003	0.161362	0.132526	0.258074	3.74057	8	0.879739	4.55533	9	0.871223	-0.0129765	0.0143761	0.393084
MR Results of Lactococcus.id.1851 and inflammatory cytokines
id.exposure	id.outcome	outcome	exposure	nsnp	b_Inverse.variance.weighted	se_Inverse.variance.weighted	pval_Inverse.variance.weighted	b_Weighted.median	se_Weighted.median	pval_Weighted.median	b_MR.Egger	se_MR.Egger	pval_MR.Egger	Q_MR.Egger	Q_df_MR.Egger	Q_pval_MR.Egger	Q_Inverse.variance.weighted	Q_df_Inverse.variance.weighted	Q_pval_Inverse.variance.weighted	egger_intercept	se	pval
U38A7I	1NUDmZ	GCST90274758.tsv.gz	Lactococcus.id.1851	9	0.0169951	0.0383331	0.65751	0.00268829	0.0508073	0.957802	0.0919684	0.170246	0.605805	3.37903	7	0.847867	3.58333	8	0.892627	-0.0102125	0.0225947	0.66495
U38A7I	O9VOw4	GCST90274759.tsv.gz	Lactococcus.id.1851	9	0.0179274	0.037864	0.63588	0.0542209	0.0467096	0.24572	0.183533	0.168027	0.310871	3.89309	7	0.792006	4.91643	8	0.766469	-0.0225665	0.0223076	0.345409
U38A7I	QTGYZS	GCST90274760.tsv.gz	Lactococcus.id.1851	9	0.0418917	0.0425864	0.325269	0.0483361	0.0599351	0.41997	0.233711	0.186484	0.250354	6.56312	7	0.475738	7.67936	8	0.465401	-0.0262891	0.0248827	0.325822
U38A7I	emV8Cd	GCST90274761.tsv.gz	Lactococcus.id.1851	9	-0.00048	0.0429002	0.991076	0.00163516	0.0585393	0.977716	-0.0032241	0.188102	0.986803	4.29853	7	0.744822	4.29876	8	0.829213	0.000376	0.0250894	0.988463
U38A7I	tFpK2w	GCST90274762.tsv.gz	Lactococcus.id.1851	9	0.0212386	0.0370916	0.566916	0.03227	0.0488056	0.508488	0.263718	0.164416	0.152756	2.56383	7	0.922215	4.85547	8	0.772906	-0.033052	0.0218336	0.17384
U38A7I	1XpbuB	GCST90274763.tsv.gz	Lactococcus.id.1851	9	0.0641617	0.0382553	0.0935042	0.0710687	0.0503993	0.158506	0.0852113	0.169991	0.631559	4.06004	7	0.772837	4.07619	8	0.850185	-0.00286526	0.0225456	0.902445
U38A7I	bv0nBP	GCST90274764.tsv.gz	Lactococcus.id.1851	9	-0.00800502	0.0410191	0.845273	-0.0510995	0.0502538	0.309235	0.214444	0.174415	0.258603	7.57243	7	0.3718	9.42623	8	0.307625	-0.0303186	0.0231604	0.231844
U38A7I	qClHPY	GCST90274765.tsv.gz	Lactococcus.id.1851	9	-0.0177729	0.0456888	0.697276	0.0122444	0.0540427	0.820758	0.0195789	0.216642	0.930521	11.241	7	0.128446	11.2913	8	0.185734	-0.00508442	0.028734	0.86456
U38A7I	o3TsNc	GCST90274766.tsv.gz	Lactococcus.id.1851	9	-0.0117053	0.038305	0.759923	-0.0492314	0.0487077	0.312135	0.0814025	0.169974	0.6466	6.05573	7	0.533257	6.37184	8	0.605655	-0.0126883	0.0225674	0.591493
U38A7I	JDLNIc	GCST90274767.tsv.gz	Lactococcus.id.1851	9	0.0558408	0.0379391	0.141061	0.0928204	0.0499121	0.062931	0.025174	0.168649	0.885551	5.9643	7	0.543924	5.99913	8	0.647329	0.00417457	0.0223692	0.857251
U38A7I	Jki4u3	GCST90274768.tsv.gz	Lactococcus.id.1851	9	0.0138501	0.0377713	0.713856	0.0197643	0.0524343	0.706222	0.266565	0.167783	0.15614	3.50499	7	0.834697	5.89476	8	0.659019	-0.0344101	0.0222591	0.166051
U38A7I	avjM9A	GCST90274769.tsv.gz	Lactococcus.id.1851	9	0.00905303	0.0368041	0.805698	0.00123123	0.0492306	0.980047	-0.0426621	0.162943	0.800996	4.99591	7	0.660462	5.10206	8	0.746614	0.00705089	0.0216418	0.754098
U38A7I	z1IDuO	GCST90274770.tsv.gz	Lactococcus.id.1851	9	-0.00132284	0.0384038	0.972522	-0.0264543	0.0492929	0.591491	-0.191181	0.170642	0.299521	3.8737	7	0.794204	5.17764	8	0.738432	0.0258457	0.0226339	0.291046
U38A7I	c2c8jU	GCST90274771.tsv.gz	Lactococcus.id.1851	9	0.0165351	0.0379514	0.663061	0.00917084	0.0473732	0.846499	-0.053085	0.168689	0.762168	4.49393	7	0.721448	4.67335	8	0.79185	0.00947663	0.0223731	0.684589
U38A7I	fcbJb5	GCST90274772.tsv.gz	Lactococcus.id.1851	9	0.00382283	0.0373118	0.918395	-0.0304857	0.0511675	0.551307	-0.00850405	0.165636	0.960487	5.62179	7	0.584537	5.62763	8	0.688862	0.00167886	0.0219789	0.94125
U38A7I	H5rxtz	GCST90274773.tsv.gz	Lactococcus.id.1851	9	-0.0227341	0.0377885	0.547431	0.00727533	0.05022	0.884814	0.168684	0.167749	0.34811	4.54337	7	0.715488	5.91508	8	0.656744	-0.0260668	0.0222565	0.279838
U38A7I	mGeF8w	GCST90274774.tsv.gz	Lactococcus.id.1851	9	0.010878	0.0380289	0.774843	0.0335993	0.0549592	0.540968	0.054123	0.168984	0.758102	6.22214	7	0.514064	6.29113	8	0.614657	-0.00588992	0.0224251	0.800384
U38A7I	Bpsyou	GCST90274775.tsv.gz	Lactococcus.id.1851	9	0.00951695	0.0368075	0.795975	0.00173716	0.0495108	0.972011	0.102622	0.162898	0.548715	5.20201	7	0.635325	5.54626	8	0.697909	-0.0127047	0.0216537	0.575813
U38A7I	4G455Z	GCST90274776.tsv.gz	Lactococcus.id.1851	9	-0.0290841	0.0375103	0.438125	-0.0122627	0.0518209	0.81294	0.0463238	0.175351	0.799252	7.82265	7	0.348492	8.0404	8	0.429534	-0.0102774	0.0232828	0.672226
U38A7I	dVo7o9	GCST90274777.tsv.gz	Lactococcus.id.1851	9	0.0238601	0.037615	0.52587	0.0159338	0.0479858	0.73985	-0.0306365	0.167173	0.859787	3.01082	7	0.883999	3.12276	8	0.926419	0.00741997	0.0221777	0.747752
U38A7I	bdHRh5	GCST90274778.tsv.gz	Lactococcus.id.1851	9	0.0461937	0.0377175	0.220678	0.07465	0.0515597	0.147663	0.332961	0.167733	0.0875261	2.37696	7	0.936074	5.45558	8	0.707957	-0.0390409	0.0222506	0.122766
U38A7I	m8XSjX	GCST90274779.tsv.gz	Lactococcus.id.1851	9	-0.0102858	0.0382329	0.787906	0.020214	0.049801	0.68482	-0.125642	0.16999	0.483881	4.08924	7	0.769444	4.57427	8	0.801957	0.0157033	0.0225477	0.508608
U38A7I	yVkXRa	GCST90274780.tsv.gz	Lactococcus.id.1851	9	-0.0761175	0.0380877	0.0456648	-0.0939069	0.051417	0.0677936	0.163732	0.169403	0.365981	4.0317	7	0.776119	6.14306	8	0.631211	-0.0326453	0.0224668	0.189521
U38A7I	KXjlmp	GCST90274781.tsv.gz	Lactococcus.id.1851	9	-0.0300098	0.0383438	0.433831	0.00436685	0.0513738	0.93226	-0.215362	0.170364	0.246649	6.28653	7	0.506719	7.53338	8	0.480323	0.0252433	0.0226068	0.301011
U38A7I	wzddHw	GCST90274782.tsv.gz	Lactococcus.id.1851	9	0.0147833	0.0383715	0.700038	-0.0149565	0.0482324	0.75649	-0.0023612	0.170633	0.989345	4.02852	7	0.776486	4.03915	8	0.853574	0.00233393	0.0226339	0.920762
U38A7I	9ADXzI	GCST90274783.tsv.gz	Lactococcus.id.1851	9	0.0224224	0.0383794	0.559065	0.0129502	0.0521683	0.803949	-0.1454	0.170688	0.422483	4.88483	7	0.674015	5.90301	8	0.658095	0.0228438	0.0226389	0.346551
U38A7I	A3rFln	GCST90274784.tsv.gz	Lactococcus.id.1851	9	-0.0463032	0.0368745	0.209226	-0.0346686	0.0496321	0.484857	0.0506621	0.163754	0.766039	4.41269	7	0.731204	4.78205	8	0.780597	-0.0132024	0.0217235	0.562545
U38A7I	Qj44aM	GCST90274785.tsv.gz	Lactococcus.id.1851	9	0.00820416	0.0371996	0.825447	0.00387193	0.0488237	0.936791	0.0116708	0.165357	0.945706	6.44814	7	0.488501	6.44861	8	0.597114	-0.000472	0.0219296	0.983434
U38A7I	DEr90Q	GCST90274786.tsv.gz	Lactococcus.id.1851	9	0.0146249	0.0394749	0.711021	0.00808301	0.0550575	0.883282	0.204049	0.172239	0.2748	7.18775	7	0.409597	8.49614	8	0.386563	-0.0258137	0.022868	0.296172
U38A7I	1a8Gcf	GCST90274787.tsv.gz	Lactococcus.id.1851	9	-0.0247783	0.03837	0.518427	0.00553582	0.0511777	0.913862	0.126674	0.170396	0.481434	3.98411	7	0.781605	4.81633	8	0.777015	-0.0206245	0.0226082	0.391968
U38A7I	1jSoYl	GCST90274788.tsv.gz	Lactococcus.id.1851	9	0.031674	0.0391243	0.418186	0.0578843	0.0521435	0.266957	0.169111	0.177973	0.373654	7.59296	7	0.36985	8.27435	8	0.40714	-0.0187215	0.0236209	0.454042
U38A7I	AuZ6wP	GCST90274789.tsv.gz	Lactococcus.id.1851	9	-0.0118571	0.0376148	0.752591	-0.0258782	0.0530993	0.626007	-0.0279587	0.178271	0.879805	8.08443	7	0.325208	8.09435	8	0.424308	0.00219452	0.0236716	0.928734
U38A7I	jG3D7z	GCST90274790.tsv.gz	Lactococcus.id.1851	9	0.0431233	0.0414633	0.298323	0.0364114	0.0524908	0.487888	0.133566	0.181272	0.485185	2.19872	7	0.948028	2.4614	8	0.963507	-0.0124002	0.0241944	0.624057
U38A7I	XGTq7Q	GCST90274791.tsv.gz	Lactococcus.id.1851	9	0.0118575	0.0379724	0.754838	-0.0237573	0.0499229	0.634159	-0.106273	0.168429	0.548101	4.85786	7	0.677305	5.37612	8	0.716723	0.0160958	0.0223583	0.494914
U38A7I	QONZTu	GCST90274792.tsv.gz	Lactococcus.id.1851	9	0.00707996	0.0377389	0.851187	0.0156678	0.0479874	0.744048	0.10862	0.167571	0.53753	3.22512	7	0.863426	3.61191	8	0.890333	-0.0138314	0.0222396	0.553699
U38A7I	UY6huA	GCST90274793.tsv.gz	Lactococcus.id.1851	9	-0.0243539	0.0374264	0.515232	-0.0159543	0.0492931	0.746193	0.0119627	0.165593	0.94443	3.37355	7	0.848432	3.42423	8	0.90499	-0.00495474	0.0220076	0.828303
U38A7I	FoOHxx	GCST90274794.tsv.gz	Lactococcus.id.1851	9	-0.0615476	0.0421998	0.144707	-0.113833	0.0572096	0.0466181	-0.0915485	0.191897	0.647846	7.56037	7	0.372949	7.58822	8	0.47469	0.00411494	0.0256241	0.876954
U38A7I	EBR5lg	GCST90274795.tsv.gz	Lactococcus.id.1851	9	-0.0487644	0.0434481	0.261709	-0.0543677	0.0542848	0.316572	0.120917	0.195244	0.555324	9.23387	7	0.236299	10.2835	8	0.245687	-0.0231083	0.0259052	0.401996
U38A7I	fW0xnn	GCST90274796.tsv.gz	Lactococcus.id.1851	9	-0.0181161	0.0426942	0.671331	-0.0686461	0.0576903	0.234083	-0.070885	0.187025	0.715912	5.12872	7	0.644258	5.21271	8	0.734619	0.00723357	0.0249604	0.780364
U38A7I	gUfxy7	GCST90274797.tsv.gz	Lactococcus.id.1851	9	0.0344787	0.0374845	0.357672	0.0343903	0.0487305	0.480359	0.206261	0.166264	0.254732	4.02013	7	0.777456	5.14477	8	0.741997	-0.0233978	0.0220631	0.324135
U38A7I	5awVh0	GCST90274798.tsv.gz	Lactococcus.id.1851	9	0.00624206	0.0381449	0.870014	0.0505436	0.0507814	0.319582	0.319449	0.16997	0.10225	3.88357	7	0.793086	7.45925	8	0.487987	-0.0425916	0.0225239	0.100535
U38A7I	uMY6WI	GCST90274799.tsv.gz	Lactococcus.id.1851	9	-0.0477937	0.0481404	0.320808	0.00291939	0.057001	0.959153	0.196332	0.20429	0.368542	8.41677	7	0.297281	10.2284	8	0.249359	-0.0334669	0.0272648	0.259317
U38A7I	9VorWr	GCST90274800.tsv.gz	Lactococcus.id.1851	9	0.0162082	0.0416995	0.697505	0.0488431	0.0545743	0.370796	0.200069	0.182507	0.309255	3.22637	7	0.863301	4.29716	8	0.829367	-0.0251978	0.0243507	0.335187
U38A7I	3oTFZt	GCST90274801.tsv.gz	Lactococcus.id.1851	9	-0.0555864	0.0425229	0.191142	-0.0720999	0.0569598	0.205583	0.106155	0.186332	0.586686	2.86676	7	0.897048	3.66163	8	0.88629	-0.0221504	0.0248447	0.402238
U38A7I	JSRCbt	GCST90274802.tsv.gz	Lactococcus.id.1851	9	-0.00900843	0.0425229	0.832225	-0.00316087	0.0577117	0.956322	0.235445	0.186332	0.246836	3.9018	7	0.791016	5.7175	8	0.678842	-0.0334777	0.0248447	0.219808
U38A7I	udxGTs	GCST90274803.tsv.gz	Lactococcus.id.1851	9	0.0532123	0.0381838	0.163444	0.0629291	0.0507818	0.21527	0.240521	0.169484	0.198818	3.53013	7	0.832024	4.81684	8	0.776961	-0.0255183	0.0224963	0.294002
U38A7I	8CQSSX	GCST90274804.tsv.gz	Lactococcus.id.1851	9	-0.0215158	0.0381038	0.572302	-0.04301	0.0467553	0.357628	0.120097	0.169464	0.501431	1.57242	7	0.979696	2.30791	8	0.970087	-0.0192734	0.0224733	0.419498
U38A7I	CUjciJ	GCST90274805.tsv.gz	Lactococcus.id.1851	9	0.0894563	0.0560307	0.110364	0.101452	0.0653267	0.120423	-0.243741	0.22842	0.321351	10.4662	7	0.163658	13.8224	8	0.0865136	0.045646	0.0304665	0.177745
U38A7I	DbWQCF	GCST90274806.tsv.gz	Lactococcus.id.1851	9	-0.0231786	0.0486618	0.633846	-0.0367015	0.0605082	0.544147	0.213192	0.208788	0.341196	8.81195	7	0.266441	10.5139	8	0.230789	-0.0323832	0.0278502	0.283028
U38A7I	dhyUoC	GCST90274807.tsv.gz	Lactococcus.id.1851	9	0.0264451	0.0422541	0.531407	0.0116712	0.0583834	0.841554	0.363995	0.185176	0.0900645	2.20892	7	0.947378	5.71423	8	0.679207	-0.0462623	0.0247095	0.103336
U38A7I	JvrRZJ	GCST90274808.tsv.gz	Lactococcus.id.1851	9	0.0143467	0.047248	0.761398	-0.0141997	0.0576945	0.80559	0.00171683	0.221346	0.994028	9.69563	7	0.206488	9.70039	8	0.286688	0.00173031	0.0295251	0.954905
U38A7I	oXPBU4	GCST90274809.tsv.gz	Lactococcus.id.1851	9	-0.0415545	0.046067	0.367033	-0.0341054	0.0593211	0.565339	-0.304145	0.190268	0.153963	7.09345	7	0.419215	9.12956	8	0.331485	0.0359729	0.0253779	0.199279
U38A7I	1v7bh2	GCST90274810.tsv.gz	Lactococcus.id.1851	9	0.0337179	0.0555603	0.543937	-0.0409137	0.06747	0.54425	0.0676676	0.260294	0.802371	13.2834	7	0.0654969	13.3175	8	0.101384	-0.00464943	0.0347093	0.897209
U38A7I	FOVPVO	GCST90274811.tsv.gz	Lactococcus.id.1851	9	0.0289571	0.0424316	0.49496	0.0292239	0.0562646	0.603481	0.196176	0.185923	0.326408	4.41769	7	0.730605	5.27106	8	0.728251	-0.0229147	0.0248053	0.386337
U38A7I	AwnTbg	GCST90274812.tsv.gz	Lactococcus.id.1851	9	-0.0141137	0.042358	0.738982	-0.0198517	0.0588243	0.73576	0.0247002	0.185201	0.897654	5.94022	7	0.546746	5.98657	8	0.648736	-0.00532446	0.0247324	0.835685
U38A7I	oVmn8O	GCST90274813.tsv.gz	Lactococcus.id.1851	9	0.0724219	0.0494933	0.143395	0.00974355	0.0614511	0.874017	0.176	0.22856	0.466464	10.2592	7	0.174355	10.5767	8	0.226857	-0.0141885	0.0304843	0.655753
U38A7I	0m9xfM	GCST90274814.tsv.gz	Lactococcus.id.1851	9	0.0527246	0.0430076	0.220223	0.0538438	0.0570185	0.345006	0.0966437	0.18842	0.623796	4.91956	7	0.66978	4.97687	8	0.760045	-0.0060194	0.0251425	0.817646
U38A7I	nkIaIR	GCST90274815.tsv.gz	Lactococcus.id.1851	9	-0.0547258	0.0381449	0.151378	-0.0397977	0.0511673	0.43669	-0.288217	0.1692	0.132271	2.62785	7	0.917166	4.63415	8	0.795867	0.0318222	0.0224664	0.199574
U38A7I	oi3V42	GCST90274816.tsv.gz	Lactococcus.id.1851	9	0.00405009	0.0382241	0.915617	0.0110846	0.0480093	0.817404	-0.0376465	0.169898	0.830964	3.11594	7	0.874074	3.17938	8	0.922601	0.00567693	0.0225383	0.80837
U38A7I	98p1rZ	GCST90274817.tsv.gz	Lactococcus.id.1851	9	0.0128294	0.038076	0.73616	0.0059058	0.0500919	0.906147	-0.0511818	0.168815	0.770563	6.23007	7	0.513158	6.38155	8	0.604574	0.00872508	0.0224175	0.708691
U38A7I	vLJ4zQ	GCST90274818.tsv.gz	Lactococcus.id.1851	9	-0.00818833	0.0379585	0.829208	-0.0167231	0.0475322	0.724968	-0.102574	0.168206	0.561249	4.12132	7	0.765702	4.45309	8	0.814108	0.0128719	0.0223473	0.582656
U38A7I	unrVDo	GCST90274819.tsv.gz	Lactococcus.id.1851	9	-0.0358255	0.0438428	0.413851	-0.0131965	0.0581849	0.820577	-0.258601	0.186982	0.209161	6.95767	7	0.433301	8.45507	8	0.390325	0.0305106	0.0249334	0.260659
U38A7I	BJAwPM	GCST90274820.tsv.gz	Lactococcus.id.1851	9	0.0163814	0.0413029	0.691649	0.0373599	0.0554982	0.500837	0.333947	0.180526	0.10679	4.24675	7	0.750958	7.51216	8	0.482512	-0.0435544	0.0241026	0.113706
U38A7I	yhgzx5	GCST90274821.tsv.gz	Lactococcus.id.1851	9	-0.0127537	0.0379405	0.736759	0.0156282	0.0542474	0.773276	0.0580724	0.169688	0.742223	7.1057	7	0.417958	7.292	8	0.50548	-0.00965037	0.0225264	0.681232
U38A7I	yDW5qX	GCST90274822.tsv.gz	Lactococcus.id.1851	9	0.000346	0.0384038	0.992803	-0.00518329	0.0513163	0.919545	-0.15075	0.170642	0.406322	2.27488	7	0.943074	3.10075	8	0.927877	0.020569	0.0226339	0.393683
U38A7I	vFP1zJ	GCST90274823.tsv.gz	Lactococcus.id.1851	9	-0.0267847	0.0492032	0.586188	-0.0324549	0.0643462	0.613995	0.0755357	0.226772	0.74882	10.2908	7	0.172683	10.6066	8	0.225002	-0.0140242	0.0302595	0.657099
U38A7I	AvHpfk	GCST90274824.tsv.gz	Lactococcus.id.1851	9	0.0290098	0.0381758	0.447315	0.0619329	0.0491486	0.207628	0.0622677	0.169429	0.724095	6.06828	7	0.531799	6.10887	8	0.635038	-0.00453142	0.0224912	0.846057
U38A7I	Tfyeb6	GCST90274825.tsv.gz	Lactococcus.id.1851	9	-0.00360692	0.0380082	0.924396	-0.00300695	0.0490951	0.951162	-0.0780361	0.168567	0.657456	2.48504	7	0.928219	2.69044	8	0.952259	0.0101436	0.0223816	0.664111
U38A7I	g6CexO	GCST90274826.tsv.gz	Lactococcus.id.1851	9	-0.0218966	0.0385414	0.569945	-0.0101343	0.0494261	0.837542	-0.0655826	0.17128	0.713158	3.82485	7	0.799716	3.89337	8	0.866613	0.00594719	0.0227192	0.801035
U38A7I	CnxZ37	GCST90274827.tsv.gz	Lactococcus.id.1851	9	-0.00562643	0.0382958	0.883195	0.0235719	0.0491122	0.631256	0.101765	0.170095	0.568496	5.01995	7	0.657528	5.43986	8	0.709694	-0.0146325	0.022581	0.537652
U38A7I	iKbMEj	GCST90274828.tsv.gz	Lactococcus.id.1851	9	-0.0408677	0.0571638	0.474657	-0.0776339	0.0626136	0.215016	-0.244126	0.255602	0.371338	13.2785	7	0.0656057	14.5441	8	0.0686394	0.0278673	0.0341172	0.440944
U38A7I	5KAF66	GCST90274829.tsv.gz	Lactococcus.id.1851	9	-0.0198593	0.0378554	0.599854	-0.00309099	0.0500612	0.950767	-0.197815	0.167938	0.277322	3.67966	7	0.815846	4.86264	8	0.772152	0.0242529	0.0222985	0.312776
U38A7I	Zcxg6r	GCST90274830.tsv.gz	Lactococcus.id.1851	9	0.0387761	0.0364136	0.28693	-0.00212475	0.0463469	0.963434	0.170648	0.160974	0.324304	3.12551	7	0.873154	3.8328	8	0.871884	-0.0179923	0.0213937	0.428133
U38A7I	HcIZbf	GCST90274831.tsv.gz	Lactococcus.id.1851	9	-0.0366484	0.0383822	0.339664	-0.0140466	0.0502357	0.779773	0.13132	0.170752	0.467007	5.1889	7	0.636923	6.20805	8	0.62394	-0.0228619	0.0226461	0.346337
U38A7I	87XVRn	GCST90274832.tsv.gz	Lactococcus.id.1851	9	0.0410623	0.0384931	0.286087	0.0641018	0.0511643	0.210256	0.360945	0.167357	0.0679352	4.48287	7	0.722779	8.33172	8	0.401756	-0.0435877	0.0222177	0.0905726
U38A7I	KzLGbK	GCST90274833.tsv.gz	Lactococcus.id.1851	9	-0.0495072	0.0380181	0.192847	-0.0562733	0.050357	0.263786	0.240185	0.169116	0.198508	1.4733	7	0.98322	4.5638	8	0.803017	-0.0394247	0.0224262	0.122162
U38A7I	qtiCKJ	GCST90274834.tsv.gz	Lactococcus.id.1851	9	0.0548204	0.0382054	0.15132	0.0546691	0.0494112	0.268548	0.0624531	0.169724	0.723771	2.1701	7	0.949828	2.17223	8	0.975271	-0.00103948	0.022521	0.964475
U38A7I	TXp8n5	GCST90274835.tsv.gz	Lactococcus.id.1851	9	-0.0355625	0.0381758	0.351572	-0.0150432	0.0492772	0.760155	0.0632365	0.169429	0.720022	2.75061	7	0.907075	3.10883	8	0.927343	-0.0134614	0.0224912	0.568347
U38A7I	9S7OJl	GCST90274836.tsv.gz	Lactococcus.id.1851	9	-0.00297525	0.0488604	0.951445	-0.0218268	0.0634785	0.730962	-0.0374277	0.228969	0.874774	10.1176	7	0.182007	10.1521	8	0.254513	0.00471437	0.0305081	0.881554
U38A7I	TgpBhC	GCST90274837.tsv.gz	Lactococcus.id.1851	9	0.0483673	0.0379971	0.203046	0.0450892	0.0466069	0.333327	0.0353703	0.168591	0.8398	1.73411	7	0.973083	1.74037	8	0.987963	0.00177136	0.0223862	0.939146
U38A7I	oGaUT9	GCST90274838.tsv.gz	Lactococcus.id.1851	9	0.00985125	0.0380983	0.795963	0.0259502	0.0490437	0.59672	0.108111	0.169143	0.543055	3.40264	7	0.845428	3.75815	8	0.878258	-0.013379	0.0224387	0.56978
U38A7I	fbhSdW	GCST90274839.tsv.gz	Lactococcus.id.1851	9	0.0122433	0.0426757	0.774195	0.024553	0.0585143	0.674773	-0.110665	0.186837	0.57227	6.82407	7	0.447425	7.28064	8	0.506678	0.0168529	0.0249413	0.520919
U38A7I	MQ32lz	GCST90274840.tsv.gz	Lactococcus.id.1851	9	0.0263687	0.0694243	0.704079	0.0955133	0.0715817	0.182097	0.75401	0.18863	0.00520785	5.20367	7	0.635124	20.8978	8	0.00742396	-0.099605	0.0251428	0.00545064
U38A7I	4fXnlE	GCST90274841.tsv.gz	Lactococcus.id.1851	9	0.0450806	0.0441563	0.307287	0.0704197	0.0597466	0.238542	0.478516	0.187403	0.0379144	2.89009	7	0.89498	8.53311	8	0.383197	-0.059381	0.0249972	0.0492063
U38A7I	0JCoy9	GCST90274842.tsv.gz	Lactococcus.id.1851	9	-0.0146384	0.0430005	0.733536	-0.0734468	0.0596421	0.218151	-0.308673	0.188894	0.146253	5.31034	7	0.622148	7.8658	8	0.446687	0.0402558	0.0251822	0.153946
U38A7I	LXYtgx	GCST90274843.tsv.gz	Lactococcus.id.1851	9	-0.00419659	0.0428888	0.922053	-0.0305295	0.0549713	0.578641	0.438534	0.168983	0.035677	2.92401	7	0.891942	10.1552	8	0.254302	-0.060303	0.0224251	0.0311269
U38A7I	MLg62A	GCST90274844.tsv.gz	Lactococcus.id.1851	9	-0.0691794	0.0380962	0.0693838	-0.0755622	0.0539653	0.161453	0.33747	0.169465	0.086713	1.54622	7	0.980666	7.61086	8	0.472374	-0.055342	0.0224725	0.0432968
U38A7I	0MYfWu	GCST90274845.tsv.gz	Lactococcus.id.1851	9	0.0524219	0.043079	0.22365	0.0344232	0.0595169	0.56301	-0.0196026	0.188802	0.920219	5.14589	7	0.642165	5.29941	8	0.725147	0.00986603	0.0251801	0.706847
U38A7I	8iC98Z	GCST90274846.tsv.gz	Lactococcus.id.1851	9	0.0189936	0.0378752	0.616034	-0.00470826	0.0501991	0.925275	0.177118	0.168151	0.327186	5.12617	7	0.644569	6.05773	8	0.640765	-0.021543	0.0223203	0.36661
U38A7I	fgrrBK	GCST90274847.tsv.gz	Lactococcus.id.1851	9	-0.0112072	0.0378822	0.767349	-0.0541262	0.0518395	0.296434	0.00802679	0.168196	0.96327	6.58906	7	0.472881	6.60284	8	0.580025	-0.00262023	0.0223244	0.909863
U38A7I	qxAouP	GCST90274848.tsv.gz	Lactococcus.id.1851	9	-0.0284303	0.0380082	0.454458	-0.0281016	0.0505242	0.578073	-0.340742	0.168567	0.0829581	1.45881	7	0.983702	5.07534	8	0.749494	0.0425634	0.0223816	0.0989555
MR Results of Peptococcus.id.2037 and inflammatory cytokines
id.exposure	id.outcome	outcome	exposure	nsnp	b_Inverse.variance.weighted	se_Inverse.variance.weighted	pval_Inverse.variance.weighted	b_Weighted.median	se_Weighted.median	pval_Weighted.median	b_MR.Egger	se_MR.Egger	pval_MR.Egger	Q_MR.Egger	Q_df_MR.Egger	Q_pval_MR.Egger	Q_Inverse.variance.weighted	Q_df_Inverse.variance.weighted	Q_pval_Inverse.variance.weighted	egger_intercept	se	pval
Iu9m65	LrEB9s	GCST90274758.tsv.gz	Peptococcus.id.2037	12	-0.0168205	0.0381508	0.659288	-0.00323059	0.0489942	0.947427	-0.0490408	0.151436	0.752732	9.33265	10	0.500852	9.38098	11	0.58677	0.00425728	0.019364	0.830407
Iu9m65	0PuvY2	GCST90274759.tsv.gz	Peptococcus.id.2037	12	0.0200408	0.0777752	0.796657	-0.0833976	0.0513314	0.104229	0.0734323	0.324959	0.825774	46.6162	10	1.11e-06	46.7504	11	2.38e-06	-0.00706725	0.0416406	0.868615
Iu9m65	sU943d	GCST90274760.tsv.gz	Peptococcus.id.2037	12	-0.0207657	0.0529826	0.695106	-0.0347993	0.0605766	0.565652	-0.0349307	0.221537	0.877852	16.9809	10	0.0747879	16.9883	11	0.108222	0.00187565	0.0283974	0.94864
Iu9m65	9Qbwdi	GCST90274761.tsv.gz	Peptococcus.id.2037	12	-0.0203127	0.0428375	0.635372	0.014199	0.0540173	0.792658	0.0983617	0.170517	0.5768	5.67253	10	0.841984	6.18953	11	0.860423	-0.0157099	0.0218489	0.488587
Iu9m65	yPFGNi	GCST90274762.tsv.gz	Peptococcus.id.2037	12	-0.0175949	0.0370174	0.634562	-0.0111148	0.0458939	0.808637	-0.142154	0.148319	0.360444	3.22509	10	0.97562	3.97721	11	0.970579	0.0165211	0.01905	0.406136
Iu9m65	lREoWJ	GCST90274763.tsv.gz	Peptococcus.id.2037	12	-0.0176358	0.0380379	0.642908	-0.0179794	0.0495007	0.716445	-0.0756655	0.151054	0.62727	8.08634	10	0.620403	8.24392	11	0.691302	0.00767419	0.0193325	0.699738
Iu9m65	FTuy0p	GCST90274764.tsv.gz	Peptococcus.id.2037	12	-0.0344868	0.0375763	0.358734	-0.0652069	0.0491028	0.184189	-0.0832774	0.149318	0.589302	5.7859	10	0.832918	5.89989	11	0.879959	0.00645544	0.0191203	0.742628
Iu9m65	0Rrqju	GCST90274765.tsv.gz	Peptococcus.id.2037	12	-0.00633418	0.0389674	0.870872	-0.0195122	0.051202	0.703142	-0.0213285	0.162393	0.898112	11.4034	10	0.326963	11.4138	11	0.409275	0.00198368	0.020793	0.925881
Iu9m65	Ee5OOk	GCST90274766.tsv.gz	Peptococcus.id.2037	12	-0.022079	0.0380805	0.562051	0.00321428	0.0503768	0.949126	-0.172539	0.151192	0.280383	7.90194	10	0.638415	8.95936	11	0.625644	0.019892	0.0193444	0.328035
Iu9m65	vbkkJi	GCST90274767.tsv.gz	Peptococcus.id.2037	12	-0.0518623	0.0377651	0.169663	-0.0418741	0.0506581	0.408462	0.0825824	0.150362	0.594902	8.63084	10	0.567459	9.48416	11	0.577295	-0.0177936	0.0192624	0.377367
Iu9m65	1GCtyw	GCST90274768.tsv.gz	Peptococcus.id.2037	12	0.00785723	0.0375887	0.834423	0.0262026	0.0506204	0.604717	-0.00167401	0.151462	0.991399	10.2811	10	0.416189	10.2854	11	0.504911	0.00126125	0.0193977	0.949439
Iu9m65	jKans5	GCST90274769.tsv.gz	Peptococcus.id.2037	12	-0.0589316	0.0366811	0.108144	-0.0732166	0.0479408	0.126705	-0.164596	0.146088	0.286185	7.95698	10	0.633039	8.51533	11	0.666532	0.0139939	0.0187277	0.472129
Iu9m65	As6s6f	GCST90274770.tsv.gz	Peptococcus.id.2037	12	-0.125518	0.0445448	0.00483563	-0.157184	0.0546999	0.00405857	-0.14834	0.185502	0.442484	14.9344	10	0.134472	14.9585	11	0.184404	0.00302011	0.0237581	0.901366
Iu9m65	gD2nMs	GCST90274771.tsv.gz	Peptococcus.id.2037	12	-0.00949971	0.037807	0.801606	0.0123401	0.0496667	0.803779	-0.0030907	0.15083	0.984055	9.15764	10	0.517211	9.15957	11	0.607166	-0.000849	0.0193408	0.965854
Iu9m65	lc7z7J	GCST90274772.tsv.gz	Peptococcus.id.2037	12	-0.00599734	0.037193	0.871897	-0.0106273	0.0498202	0.831083	-0.113327	0.14839	0.462678	6.22649	10	0.795889	6.78471	11	0.816241	0.0142129	0.019023	0.472179
Iu9m65	PcXpnQ	GCST90274773.tsv.gz	Peptococcus.id.2037	12	-0.0576227	0.054278	0.288408	-0.0669617	0.0578126	0.24676	-0.130284	0.225717	0.576566	22.6395	10	0.0121584	22.8899	11	0.018318	0.00961785	0.0289219	0.746343
Iu9m65	EiEVfh	GCST90274774.tsv.gz	Peptococcus.id.2037	12	-0.0170576	0.0447507	0.703078	-0.0490444	0.0516776	0.342597	0.0860557	0.183705	0.649511	14.8834	10	0.136369	15.384	11	0.165585	-0.0136398	0.0235206	0.57481
Iu9m65	0xjNNX	GCST90274775.tsv.gz	Peptococcus.id.2037	12	-0.0180117	0.0367201	0.623772	-0.0264482	0.0465191	0.569665	0.00716009	0.145841	0.96181	8.51807	10	0.578367	8.54988	11	0.663363	-0.00333224	0.0186844	0.862015
Iu9m65	ydDLHu	GCST90274776.tsv.gz	Peptococcus.id.2037	12	-0.0180043	0.041115	0.661458	-0.0298176	0.0491999	0.544481	-0.0472543	0.172012	0.789127	13.3184	10	0.206412	13.3595	11	0.270482	0.0038766	0.0220716	0.864084
Iu9m65	H7QlQG	GCST90274777.tsv.gz	Peptococcus.id.2037	12	-0.0172962	0.0456763	0.704935	0.0262294	0.0542775	0.628921	0.0784484	0.188268	0.685713	15.9899	10	0.0999223	16.4312	11	0.125861	-0.0126734	0.0241226	0.610773
Iu9m65	6G3QsJ	GCST90274778.tsv.gz	Peptococcus.id.2037	12	-0.0340597	0.0375286	0.364107	-0.0538863	0.0507606	0.288428	-0.238393	0.149257	0.141305	6.72699	10	0.750943	8.72765	11	0.647015	0.0270359	0.0191141	0.187604
Iu9m65	3icnLl	GCST90274779.tsv.gz	Peptococcus.id.2037	12	-0.0305043	0.0423505	0.471351	-0.0346151	0.0535254	0.517823	-0.203888	0.167432	0.251279	12.2306	10	0.26992	13.6305	11	0.254115	0.0229302	0.0214326	0.30982
Iu9m65	F4P9f5	GCST90274780.tsv.gz	Peptococcus.id.2037	12	-0.02693	0.0378562	0.476852	0.0156462	0.0516418	0.761909	-0.147779	0.150283	0.348634	5.99803	10	0.815429	6.68849	11	0.82372	0.0159837	0.0192358	0.425404
Iu9m65	KcDccO	GCST90274781.tsv.gz	Peptococcus.id.2037	12	-0.0285446	0.0380178	0.45276	-0.0278488	0.0530947	0.599922	0.158663	0.151047	0.318248	8.36002	10	0.593715	10	11	0.530386	-0.0247547	0.0193302	0.229231
Iu9m65	zmY1pN	GCST90274782.tsv.gz	Peptococcus.id.2037	12	-0.0524755	0.0469646	0.263848	-0.0605277	0.0565704	0.28464	-0.253711	0.184189	0.19842	14.8327	10	0.138282	16.7231	11	0.116337	0.0266019	0.0235637	0.285279
Iu9m65	gDd45G	GCST90274783.tsv.gz	Peptococcus.id.2037	12	-0.0441644	0.0433176	0.307944	-0.0807468	0.0542567	0.136688	-0.231947	0.170042	0.20246	12.5098	10	0.252386	14.1383	11	0.225436	0.0248388	0.0217702	0.280475
Iu9m65	omlgVC	GCST90274784.tsv.gz	Peptococcus.id.2037	12	-0.015246	0.0367041	0.677866	-0.028772	0.0477201	0.546554	0.0194676	0.145637	0.896314	8.11171	10	0.617926	8.17238	11	0.697784	-0.00459399	0.0186514	0.810426
Iu9m65	2JmW9R	GCST90274785.tsv.gz	Peptococcus.id.2037	12	0.00335588	0.0381862	0.929971	-0.0154776	0.0504213	0.75887	-0.111007	0.155065	0.49045	11.0345	10	0.35484	11.675	11	0.388559	0.0151393	0.0198699	0.463698
Iu9m65	E8uhky	GCST90274786.tsv.gz	Peptococcus.id.2037	12	-0.0616337	0.0392375	0.116233	-0.00816871	0.0528125	0.877078	-0.0369671	0.163107	0.825267	11.6499	10	0.309174	11.6783	11	0.388303	-0.00326148	0.0208705	0.878928
Iu9m65	AxAaxh	GCST90274787.tsv.gz	Peptococcus.id.2037	12	0.0112992	0.0381628	0.76717	-0.020505	0.0498901	0.68107	0.172753	0.151673	0.28126	5.34892	10	0.866685	6.55863	11	0.833618	-0.0213472	0.0194088	0.297161
Iu9m65	4CkIWS	GCST90274788.tsv.gz	Peptococcus.id.2037	12	-0.0259673	0.0382285	0.496969	-0.0180957	0.0525653	0.730657	-0.138541	0.151938	0.383315	7.44911	10	0.682474	8.03517	11	0.71015	0.0148971	0.0194594	0.461632
Iu9m65	19G2mw	GCST90274789.tsv.gz	Peptococcus.id.2037	12	0.0134851	0.0485661	0.78127	-0.0320171	0.0527899	0.544182	-0.00850907	0.203314	0.967441	18.6047	10	0.0455801	18.628	11	0.0681075	0.00291488	0.0260869	0.913243
Iu9m65	OM4FnB	GCST90274790.tsv.gz	Peptococcus.id.2037	12	-0.00496351	0.0416323	0.905099	-0.00301079	0.0573964	0.958165	-0.0528556	0.166743	0.757771	6.96736	10	0.728523	7.05534	11	0.794584	0.00635372	0.0214208	0.77283
Iu9m65	BP0QBQ	GCST90274791.tsv.gz	Peptococcus.id.2037	12	-0.0526139	0.0378188	0.164162	-0.0413569	0.0512707	0.419875	-0.229638	0.15038	0.157737	9.53468	10	0.48222	11.0139	11	0.442103	0.0234276	0.0192627	0.251831
Iu9m65	oGSo8h	GCST90274792.tsv.gz	Peptococcus.id.2037	12	-0.0400202	0.0540589	0.459113	-0.0116845	0.05636	0.835761	-0.200087	0.220195	0.384895	21.6023	10	0.0172638	22.8203	11	0.0187352	0.0211938	0.0282253	0.470027
Iu9m65	N0eaeI	GCST90274793.tsv.gz	Peptococcus.id.2037	12	-0.0701352	0.0457744	0.125475	-0.0926512	0.050983	0.0691714	-0.15934	0.188903	0.418669	16.1385	10	0.0957349	16.5226	11	0.12281	0.011809	0.0242055	0.636166
Iu9m65	oZG9KY	GCST90274794.tsv.gz	Peptococcus.id.2037	12	-0.0563979	0.0441983	0.201949	-0.0229034	0.0597015	0.701251	-0.0324481	0.185125	0.864361	12.0108	10	0.284331	12.0323	11	0.361221	-0.00317483	0.0237601	0.896354
Iu9m65	z9grS4	GCST90274795.tsv.gz	Peptococcus.id.2037	12	-0.0461911	0.0381041	0.225422	-0.048738	0.0510376	0.339606	-0.108454	0.15166	0.4909	8.69093	10	0.561665	8.87082	11	0.633815	0.00823875	0.0194244	0.68044
Iu9m65	cgjFe5	GCST90274796.tsv.gz	Peptococcus.id.2037	12	-0.0367643	0.0426808	0.38903	-0.058316	0.0550334	0.289305	-0.145728	0.170141	0.41177	7.16497	10	0.709784	7.60267	11	0.748392	0.0144267	0.0218063	0.523189
Iu9m65	OxXk7e	GCST90274797.tsv.gz	Peptococcus.id.2037	12	-0.072815	0.0378209	0.0541972	-0.00192285	0.0525491	0.970811	-0.235159	0.149218	0.146119	10.0128	10	0.43937	11.2773	11	0.420331	0.0215114	0.0191419	0.287357
Iu9m65	TDDpQx	GCST90274798.tsv.gz	Peptococcus.id.2037	12	-0.0114992	0.0481906	0.811401	-0.0308026	0.0536303	0.565731	-0.204649	0.190746	0.308529	16.0228	10	0.0989808	17.7767	11	0.0869075	0.0255536	0.024424	0.320076
Iu9m65	9OlbGK	GCST90274799.tsv.gz	Peptococcus.id.2037	12	-0.036812	0.0425837	0.387334	-0.0460382	0.0554339	0.406253	-0.339841	0.169746	0.0731375	3.50425	10	0.966954	6.90517	11	0.80671	0.0401043	0.0217466	0.0949495
Iu9m65	UOD5OL	GCST90274800.tsv.gz	Peptococcus.id.2037	12	-0.0412024	0.0540666	0.44602	-0.0877763	0.0587116	0.134903	-0.129252	0.225406	0.579028	18.0968	10	0.0533522	18.3913	11	0.072934	0.0116773	0.028948	0.695153
Iu9m65	oOBWNo	GCST90274801.tsv.gz	Peptococcus.id.2037	12	-0.0386301	0.0425588	0.364043	-0.0694851	0.0537269	0.195907	-0.160847	0.169694	0.365539	6.86694	10	0.737944	7.42048	11	0.764082	0.0161769	0.0217431	0.473995
Iu9m65	g3avq3	GCST90274802.tsv.gz	Peptococcus.id.2037	12	-0.0342705	0.0425215	0.420267	-0.0614256	0.0558006	0.270981	-0.0329939	0.169426	0.849496	6.76519	10	0.747411	6.76525	11	0.817763	-0.000169	0.0217184	0.993943
Iu9m65	ZrU7BJ	GCST90274803.tsv.gz	Peptococcus.id.2037	12	-0.0157638	0.0379699	0.67802	0.0120498	0.0498564	0.809019	-0.0690176	0.15107	0.657536	8.7515	10	0.555839	8.88414	11	0.632586	0.00704794	0.0193518	0.723291
Iu9m65	pmiTjo	GCST90274804.tsv.gz	Peptococcus.id.2037	12	-0.0647982	0.0379424	0.0876724	-0.060315	0.0537937	0.262191	-0.104592	0.156719	0.519628	10.7382	10	0.378277	10.8121	11	0.45914	0.00526854	0.0200853	0.798408
Iu9m65	RxPziJ	GCST90274805.tsv.gz	Peptococcus.id.2037	12	-0.0725259	0.0426528	0.0890601	-0.0947854	0.0597649	0.112746	-0.201668	0.17027	0.263638	7.94234	10	0.634469	8.55612	11	0.66279	0.0171083	0.0218374	0.451525
Iu9m65	CuxtHY	GCST90274806.tsv.gz	Peptococcus.id.2037	12	-0.0948068	0.0424991	0.0256947	-0.0503276	0.0606776	0.406863	-0.493276	0.169728	0.0156645	4.78416	10	0.905122	10.6645	11	0.471784	0.0527729	0.0217626	0.0357583
Iu9m65	wc2etK	GCST90274807.tsv.gz	Peptococcus.id.2037	12	-0.0577794	0.0466349	0.215355	-0.0668336	0.0603874	0.268404	-0.248827	0.185598	0.209685	11.9891	10	0.285783	13.344	11	0.271435	0.0253212	0.0238191	0.312751
Iu9m65	PGhrbc	GCST90274808.tsv.gz	Peptococcus.id.2037	12	-0.0277382	0.0428882	0.517791	-0.0280538	0.0551029	0.61067	-0.0319432	0.170767	0.855357	2.44047	10	0.991715	2.44111	11	0.996247	0.000557	0.0218922	0.980205
Iu9m65	mAzZRj	GCST90274809.tsv.gz	Peptococcus.id.2037	12	-0.00716388	0.0542653	0.894972	-0.0272412	0.0622091	0.661461	-0.172753	0.219862	0.45024	16.4571	10	0.087275	17.4535	11	0.0951582	0.0218977	0.0281414	0.454507
Iu9m65	SLRktJ	GCST90274810.tsv.gz	Peptococcus.id.2037	12	0.0301489	0.0576443	0.600963	0.0829555	0.0631515	0.188983	-0.373514	0.201247	0.0931243	13.8051	10	0.182069	19.7336	11	0.0491312	0.0534298	0.0257829	0.065033
Iu9m65	5C2OlS	GCST90274811.tsv.gz	Peptococcus.id.2037	12	-0.0630225	0.0446154	0.157782	-0.11887	0.0572965	0.0380192	-0.249066	0.176721	0.189055	10.841	10	0.370043	12.1228	11	0.354482	0.0246395	0.0226592	0.302375
Iu9m65	MbJm9a	GCST90274812.tsv.gz	Peptococcus.id.2037	12	0.0205206	0.0425601	0.629696	-0.0124157	0.0599685	0.835981	0.190286	0.169613	0.288128	9.98663	10	0.441667	11.0554	11	0.438635	-0.0224902	0.0217548	0.325582
Iu9m65	p6Idd4	GCST90274813.tsv.gz	Peptococcus.id.2037	12	-0.0324976	0.0537674	0.545571	-0.015723	0.0618858	0.799446	-0.124014	0.222271	0.589157	16.8938	10	0.0767473	17.1995	11	0.102111	0.012108	0.0284626	0.679554
Iu9m65	IJCUf5	GCST90274814.tsv.gz	Peptococcus.id.2037	12	-0.13515	0.0429989	0.00167161	-0.168091	0.0571149	0.00325019	-0.170751	0.171009	0.341588	4.15151	10	0.940253	4.19777	11	0.96377	0.00471013	0.0218983	0.83402
Iu9m65	kXGzKg	GCST90274815.tsv.gz	Peptococcus.id.2037	12	-0.0450515	0.0378598	0.234064	-0.0714742	0.0473157	0.130895	-0.0711742	0.150292	0.645973	6.45552	10	0.775651	6.48778	11	0.83892	0.00345493	0.0192362	0.861049
Iu9m65	UCOEpc	GCST90274816.tsv.gz	Peptococcus.id.2037	12	-0.0387183	0.038057	0.308975	-0.0325331	0.0503546	0.518227	-0.0383347	0.151401	0.805243	7.60184	10	0.667665	7.60184	11	0.748464	-5.07e-05	0.0193799	0.997963
Iu9m65	drc7uB	GCST90274817.tsv.gz	Peptococcus.id.2037	12	-0.0785897	0.0412562	0.0567905	-0.137211	0.0528297	0.00939794	-0.407266	0.150001	0.0217433	7.96134	10	0.632613	13.0884	11	0.287584	0.0434471	0.0191878	0.047023
Iu9m65	YAdxZn	GCST90274818.tsv.gz	Peptococcus.id.2037	12	-0.0491759	0.0377919	0.19318	-0.0638142	0.0535037	0.232984	-0.309492	0.150445	0.066702	7.22155	10	0.704376	10.4172	11	0.493299	0.0344372	0.0192642	0.104128
Iu9m65	PMjMc4	GCST90274819.tsv.gz	Peptococcus.id.2037	12	-0.0665705	0.0555754	0.230979	-0.0849724	0.0627813	0.175907	-0.311633	0.218522	0.184304	16.4527	10	0.0873869	18.6603	11	0.0674697	0.03246	0.028022	0.273626
Iu9m65	zWEsKe	GCST90274820.tsv.gz	Peptococcus.id.2037	12	-0.0402684	0.0507644	0.427637	-0.0884128	0.0613593	0.149612	-0.441511	0.1699	0.026553	10.3353	10	0.411585	16.478	11	0.124292	0.0532803	0.0218549	0.0349737
Iu9m65	r7i83q	GCST90274821.tsv.gz	Peptococcus.id.2037	12	-0.0987024	0.0378157	0.0090518	-0.0807481	0.0520438	0.120772	-0.199696	0.150407	0.213786	6.77883	10	0.746147	7.26012	11	0.777644	0.0133643	0.0192638	0.503634
Iu9m65	X8Vtft	GCST90274822.tsv.gz	Peptococcus.id.2037	12	-0.0793119	0.0381988	0.0378667	-0.0612342	0.0487504	0.209089	-0.132511	0.151794	0.403156	5.53952	10	0.852355	5.67065	11	0.894411	0.00704001	0.0194409	0.724795
Iu9m65	MovdxH	GCST90274823.tsv.gz	Peptococcus.id.2037	12	-0.121696	0.0426738	0.00434761	-0.141122	0.0566361	0.0127121	-0.167494	0.169407	0.346124	6.83003	10	0.741388	6.90807	11	0.806479	0.00605694	0.021682	0.785666
Iu9m65	s3S1xb	GCST90274824.tsv.gz	Peptococcus.id.2037	12	-0.0598424	0.0378961	0.114309	-0.0647369	0.0479953	0.177396	-0.21346	0.150637	0.186861	6.45781	10	0.775446	7.56805	11	0.751395	0.0203202	0.019285	0.316824
Iu9m65	LuYNx5	GCST90274825.tsv.gz	Peptococcus.id.2037	12	-0.0565717	0.0377621	0.134105	-0.094684	0.0521458	0.0694077	-0.105114	0.15015	0.499851	9.34345	10	0.499848	9.45503	11	0.579967	0.00641987	0.0192194	0.745256
Iu9m65	F4gqgJ	GCST90274826.tsv.gz	Peptococcus.id.2037	12	-0.0283727	0.0437605	0.516751	0.0194317	0.051276	0.704715	-0.00729586	0.182257	0.968857	14.3523	10	0.157521	14.3728	11	0.213048	-0.00278791	0.023332	0.907255
Iu9m65	N8l7IM	GCST90274827.tsv.gz	Peptococcus.id.2037	12	-0.0514556	0.0380329	0.17608	-0.0537533	0.050934	0.291265	-0.215759	0.151315	0.18436	7.90933	10	0.637693	9.16789	11	0.606399	0.0217321	0.0193716	0.28814
Iu9m65	jpa0zq	GCST90274828.tsv.gz	Peptococcus.id.2037	12	-0.0600502	0.0629589	0.340185	-0.145471	0.0605808	0.0163384	-0.229354	0.257754	0.394465	23.1127	10	0.0103382	24.1766	11	0.0120088	0.0224309	0.0330608	0.512865
Iu9m65	KZLn9E	GCST90274829.tsv.gz	Peptococcus.id.2037	12	-0.0389552	0.0377499	0.302105	-0.0129885	0.0525363	0.80473	-0.00599358	0.152579	0.969439	10.2738	10	0.416806	10.325	11	0.501412	-0.00436412	0.0195559	0.827903
Iu9m65	fNrWXQ	GCST90274830.tsv.gz	Peptococcus.id.2037	12	-0.092017	0.0425762	0.0306773	-0.0945221	0.0524133	0.0713253	-0.18038	0.17503	0.327024	14.7133	10	0.142871	15.1136	11	0.177354	0.0117034	0.0224356	0.613276
Iu9m65	8dxKmQ	GCST90274831.tsv.gz	Peptococcus.id.2037	12	-0.0830687	0.0381325	0.0293746	-0.0647708	0.0486866	0.183399	-0.104802	0.151531	0.504917	5.04687	10	0.888025	5.06883	11	0.927788	0.00287439	0.0193964	0.885137
Iu9m65	EyRyoZ	GCST90274832.tsv.gz	Peptococcus.id.2037	12	0.0168033	0.0375627	0.65463	0.0249675	0.049044	0.610694	-0.174121	0.14976	0.271961	4.6202	10	0.915064	6.35459	11	0.848689	0.0252808	0.0191963	0.217231
Iu9m65	ifWU34	GCST90274833.tsv.gz	Peptococcus.id.2037	12	-0.0195533	0.0465485	0.67444	-0.0149322	0.0512931	0.770964	-0.0927673	0.192628	0.640463	16.457	10	0.087277	16.7108	11	0.116727	0.0096856	0.0246638	0.702779
Iu9m65	M3Enuo	GCST90274834.tsv.gz	Peptococcus.id.2037	12	-0.00916115	0.037994	0.809462	0.0212445	0.0524552	0.685475	-0.108709	0.150985	0.488011	7.56432	10	0.671309	8.02842	11	0.710756	0.0131617	0.01932	0.511182
Iu9m65	3WGwSt	GCST90274835.tsv.gz	Peptococcus.id.2037	12	-0.00989228	0.0379533	0.794367	-0.0121012	0.0495183	0.806938	-0.0815471	0.150803	0.600515	5.48639	10	0.856414	5.72743	11	0.890918	0.00947767	0.0193045	0.634052
Iu9m65	bnxCTJ	GCST90274836.tsv.gz	Peptococcus.id.2037	12	-0.0306792	0.0432931	0.478549	-0.0439019	0.0586419	0.454072	-0.0825651	0.171944	0.641425	8.09437	10	0.619619	8.1916	11	0.696045	0.00686377	0.0220129	0.761591
Iu9m65	kbpXrs	GCST90274837.tsv.gz	Peptococcus.id.2037	12	-0.0170882	0.0377934	0.651162	0.0170883	0.0489612	0.727076	-0.0353008	0.150375	0.819138	5.14822	10	0.88106	5.16387	11	0.922971	0.00240957	0.0192564	0.902899
Iu9m65	XR0FVW	GCST90274838.tsv.gz	Peptococcus.id.2037	12	-0.0624545	0.0378951	0.0993345	-0.0446872	0.0511442	0.382256	-0.214381	0.150604	0.185041	7.79583	10	0.648772	8.88226	11	0.632759	0.0201042	0.019288	0.321807
Iu9m65	3pegcv	GCST90274839.tsv.gz	Peptococcus.id.2037	12	-0.00787502	0.045171	0.8616	-0.0145657	0.0584416	0.80318	0.186381	0.17792	0.319504	10.9301	10	0.362991	12.3205	11	0.340043	-0.0257168	0.0228014	0.285711
Iu9m65	dpZIhd	GCST90274840.tsv.gz	Peptococcus.id.2037	12	-0.062927	0.0454908	0.166576	-0.0766241	0.0568774	0.177922	-0.226408	0.182361	0.24274	11.3745	10	0.329096	12.3501	11	0.337911	0.0216422	0.0233683	0.376185
Iu9m65	n4STLU	GCST90274841.tsv.gz	Peptococcus.id.2037	12	-0.0861121	0.0472598	0.0684399	-0.081819	0.061806	0.185569	-0.278266	0.18721	0.16801	12.0825	10	0.279574	13.441	11	0.265481	0.0254372	0.0239891	0.313919
Iu9m65	eUtNro	GCST90274842.tsv.gz	Peptococcus.id.2037	12	-0.106513	0.0444869	0.0166539	-0.134259	0.0589603	0.0227797	-0.0362362	0.184318	0.848082	11.5998	10	0.31273	11.7798	11	0.380418	-0.00930477	0.0236214	0.701914
Iu9m65	ReIuIN	GCST90274843.tsv.gz	Peptococcus.id.2037	12	-0.0277305	0.0472269	0.557086	-0.039918	0.049257	0.417708	0.0870473	0.193862	0.662994	16.4763	10	0.0867843	17.0927	11	0.105164	-0.0151985	0.0248498	0.554442
Iu9m65	3OZ8L2	GCST90274844.tsv.gz	Peptococcus.id.2037	12	-0.0118404	0.0636669	0.852464	-0.0218515	0.0625923	0.727008	-0.0285425	0.265189	0.916417	31.0585	10	0.000574	31.0717	11	0.00107304	0.00221075	0.0339708	0.949395
Iu9m65	sqaPQ2	GCST90274845.tsv.gz	Peptococcus.id.2037	12	-0.0413728	0.0631917	0.512649	-0.0615228	0.0624966	0.32491	-0.17565	0.260007	0.514638	23.0778	10	0.010463	23.7348	11	0.0138988	0.0177776	0.0333183	0.605297
Iu9m65	4EDpjo	GCST90274846.tsv.gz	Peptococcus.id.2037	12	-0.0223569	0.0377648	0.553849	-0.0109348	0.0492276	0.824214	-0.0360938	0.150584	0.81541	8.92085	10	0.539631	8.92973	11	0.628379	0.0018185	0.0192974	0.926783
Iu9m65	a26oxH	GCST90274847.tsv.gz	Peptococcus.id.2037	12	-0.0967996	0.0397429	0.0148653	-0.121691	0.0517195	0.0186276	-0.200188	0.162838	0.247073	11.6889	10	0.306413	12.1917	11	0.349405	0.0136972	0.0208845	0.52672
Iu9m65	PpLF9x	GCST90274848.tsv.gz	Peptococcus.id.2037	12	-0.0302787	0.0377222	0.422162	-0.0418993	0.050157	0.403513	-0.00791163	0.149972	0.958967	6.70869	10	0.752631	6.73243	11	0.820319	-0.00295926	0.019204	0.880599
MR Results of Prevotella7.id.11182 and inflammatory cytokines
	id.exposure	id.outcome	outcome	exposure	nsnp	b_Inverse.variance.weighted	se_Inverse.variance.weighted	pval_Inverse.variance.weighted	b_Weighted.median	se_Weighted.median	pval_Weighted.median	b_MR.Egger	se_MR.Egger	pval_MR.Egger	Q_MR.Egger	Q_df_MR.Egger	Q_pval_MR.Egger	Q_Inverse.variance.weighted	Q_df_Inverse.variance.weighted	Q_pval_Inverse.variance.weighted	egger_intercept	se	pval
1	qWYZzb	zOweK5	GCST90274758.tsv.gz	Prevotella7.id.11182	11	0.00623586	0.0329099	0.849715	0.0127019	0.0443273	0.774458	0.0582895	0.197507	0.774592	8.01264	9	0.532873	8.08408	10	0.620624	-0.00736442	0.0275522	0.79527
2	qWYZzb	ARajn6	GCST90274759.tsv.gz	Prevotella7.id.11182	11	-0.0395249	0.032584	0.225125	-0.044539	0.0459682	0.332591	-0.140932	0.196644	0.491747	7.16092	9	0.62037	7.43436	10	0.6839	0.0143389	0.0274209	0.61366
3	qWYZzb	9fmruk	GCST90274760.tsv.gz	Prevotella7.id.11182	11	0.00331642	0.0366945	0.927986	0.0287107	0.0514006	0.576457	-0.163014	0.220858	0.479261	8.37512	9	0.496829	8.95839	10	0.536057	0.0235132	0.0307876	0.464581
4	qWYZzb	lPGZki	GCST90274761.tsv.gz	Prevotella7.id.11182	11	0.0119779	0.0368058	0.744852	0.0164967	0.0488271	0.735469	-0.00916811	0.220946	0.967807	8.15724	9	0.518382	8.16666	10	0.612562	0.00299041	0.030809	0.924804
5	qWYZzb	s2U13T	GCST90274762.tsv.gz	Prevotella7.id.11182	11	-0.00963346	0.0319653	0.763131	-0.0081644	0.0404951	0.840218	-0.16086	0.194151	0.428794	2.74104	9	0.973684	3.36465	10	0.971495	0.0213576	0.0270455	0.450013
6	qWYZzb	IzSpmb	GCST90274763.tsv.gz	Prevotella7.id.11182	11	0.000158288	0.034857	0.996377	-0.037632	0.0453749	0.406903	-0.292844	0.197334	0.171962	9.01263	9	0.436109	11.2833	10	0.33588	0.0414616	0.0275346	0.166381
7	qWYZzb	CYhqmv	GCST90274764.tsv.gz	Prevotella7.id.11182	11	-0.0470017	0.0421342	0.264627	-0.0856498	0.0476773	0.0724231	-0.498006	0.219163	0.0491769	11.3679	9	0.251332	16.869	10	0.0773125	0.0637979	0.0305702	0.0665136
8	qWYZzb	2ScRhp	GCST90274765.tsv.gz	Prevotella7.id.11182	11	-0.0232553	0.0329894	0.480852	-0.0206468	0.0457408	0.651711	-0.262654	0.198464	0.218322	7.69363	9	0.565291	9.19004	10	0.514168	0.0338614	0.0276808	0.252286
9	qWYZzb	MOr9EY	GCST90274766.tsv.gz	Prevotella7.id.11182	11	-0.013539	0.0328388	0.680129	-0.0326143	0.0459459	0.477802	-0.234108	0.197713	0.26671	8.06329	9	0.527781	9.34316	10	0.499875	0.0311985	0.0275772	0.287166
10	qWYZzb	ehqJsQ	GCST90274767.tsv.gz	Prevotella7.id.11182	11	-0.00855873	0.0454406	0.850602	0.036931	0.0460831	0.4229	-0.525492	0.229613	0.0478841	12.2868	9	0.197617	19.4024	10	0.035439	0.0731132	0.032025	0.0483246
11	qWYZzb	ZPCwh7	GCST90274768.tsv.gz	Prevotella7.id.11182	11	-0.00917969	0.0324385	0.777187	-0.0285456	0.0460477	0.535314	0.160142	0.194901	0.432499	7.55004	9	0.580047	8.32628	10	0.596999	-0.0239595	0.0271944	0.401209
12	qWYZzb	0iR5ya	GCST90274769.tsv.gz	Prevotella7.id.11182	11	0.0106473	0.041312	0.796616	-0.0116716	0.0482065	0.808689	-0.344766	0.233002	0.17309	13.3818	9	0.146078	16.9395	10	0.0757132	0.0502835	0.0325068	0.156301
13	qWYZzb	DMtZ1v	GCST90274770.tsv.gz	Prevotella7.id.11182	11	0.00734369	0.0371982	0.843498	0.0685209	0.0462746	0.138674	-0.194961	0.226081	0.410885	11.681	9	0.231898	12.7497	10	0.238008	0.0286125	0.0315316	0.387835
14	qWYZzb	4BZeZs	GCST90274771.tsv.gz	Prevotella7.id.11182	11	0.0327322	0.0405142	0.419137	0.0174252	0.0492496	0.723478	-0.213071	0.244006	0.405238	13.8157	9	0.129036	15.4174	10	0.117569	0.0347514	0.0340205	0.333697
15	qWYZzb	KvuU4d	GCST90274772.tsv.gz	Prevotella7.id.11182	11	0.00588559	0.0321215	0.854618	0.028415	0.0433594	0.512251	-0.130553	0.19413	0.518156	6.40344	9	0.69896	6.9113	10	0.733792	0.0192807	0.0270552	0.494127
16	qWYZzb	A1QaKP	GCST90274773.tsv.gz	Prevotella7.id.11182	11	0.0166206	0.0324834	0.608886	0.0248038	0.0430962	0.564922	-0.0515737	0.196369	0.798744	4.6118	9	0.866752	4.73579	10	0.908114	0.00963845	0.027372	0.732847
17	qWYZzb	Ak6qp6	GCST90274774.tsv.gz	Prevotella7.id.11182	11	-0.0104264	0.0353647	0.768128	-0.0350151	0.046282	0.449314	-0.0222727	0.224371	0.923102	11.6918	9	0.231247	11.6955	10	0.30595	0.0016761	0.0313047	0.95847
18	qWYZzb	ezidwe	GCST90274775.tsv.gz	Prevotella7.id.11182	11	0.061756	0.0364729	0.0904174	0.0238556	0.0464536	0.607576	-0.0329107	0.228668	0.888732	12.9903	9	0.163044	13.2448	10	0.210306	0.0134002	0.0319163	0.684438
19	qWYZzb	3ZuVjb	GCST90274776.tsv.gz	Prevotella7.id.11182	11	-0.040625	0.0348099	0.243188	-0.0216116	0.0465564	0.642502	-0.279558	0.207075	0.209976	10.1046	9	0.342083	11.6413	10	0.309782	0.0337532	0.0288513	0.272088
20	qWYZzb	He6u00	GCST90274777.tsv.gz	Prevotella7.id.11182	11	0.0121902	0.0341087	0.720798	-0.0428565	0.0434062	0.323479	-0.176886	0.207256	0.415537	10.2141	9	0.33343	11.1854	10	0.343261	0.0267297	0.0288943	0.379059
21	qWYZzb	j7vDPX	GCST90274778.tsv.gz	Prevotella7.id.11182	11	-0.0377594	0.0324184	0.244119	-0.0558732	0.0441726	0.205913	-0.276332	0.195566	0.191298	6.02809	9	0.737104	7.5583	10	0.671893	0.0337296	0.0272668	0.247384
22	qWYZzb	Xi8bNX	GCST90274779.tsv.gz	Prevotella7.id.11182	11	-0.0149821	0.0327933	0.647769	0.00142535	0.0440853	0.974207	-0.225511	0.197446	0.282872	4.55175	9	0.871504	5.72091	10	0.838141	0.0297747	0.0275366	0.307695
23	qWYZzb	oTOnM7	GCST90274780.tsv.gz	Prevotella7.id.11182	11	-0.04443	0.0326464	0.173531	-0.0408997	0.0458257	0.372122	-0.390662	0.196133	0.0775681	6.42376	9	0.696871	9.62883	10	0.473638	0.0489803	0.0273591	0.107025
24	qWYZzb	kWdkX4	GCST90274781.tsv.gz	Prevotella7.id.11182	11	0.0256842	0.0424966	0.54559	-0.0289995	0.045224	0.521365	-0.309931	0.244547	0.236833	13.8103	9	0.129234	16.7825	10	0.0793162	0.0474867	0.0341203	0.197434
25	qWYZzb	i2CiTD	GCST90274782.tsv.gz	Prevotella7.id.11182	11	0.0518234	0.0328587	0.114759	0.0569547	0.0421369	0.176485	-0.208811	0.197713	0.318434	2.26159	9	0.986624	4.04872	10	0.945123	0.036867	0.0275778	0.214084
26	qWYZzb	rBCEI4	GCST90274783.tsv.gz	Prevotella7.id.11182	11	0.0120801	0.0329163	0.713623	0.0450172	0.0442299	0.308773	-0.044811	0.198258	0.826233	5.4402	9	0.794372	5.52488	10	0.853478	0.00804626	0.027651	0.777651
27	qWYZzb	Rp5pV1	GCST90274784.tsv.gz	Prevotella7.id.11182	11	-0.0364849	0.031704	0.249816	-0.0270063	0.0414797	0.514999	-0.272615	0.190434	0.18607	5.76098	9	0.763581	7.34231	10	0.692782	0.0334205	0.0265768	0.240219
28	qWYZzb	zY4wwb	GCST90274785.tsv.gz	Prevotella7.id.11182	11	-0.0381344	0.0347495	0.272463	-0.046242	0.0455704	0.31023	-0.309568	0.20136	0.158578	9.78025	9	0.368567	11.8105	10	0.297938	0.0383675	0.0280699	0.204837
29	qWYZzb	P1nNQA	GCST90274786.tsv.gz	Prevotella7.id.11182	11	0.0372569	0.0328666	0.256972	-0.0181264	0.0473061	0.701591	-0.0301594	0.197434	0.88196	8.16194	9	0.517913	8.28185	10	0.601327	0.00953807	0.0275433	0.73708
30	qWYZzb	BCNbFK	GCST90274787.tsv.gz	Prevotella7.id.11182	11	0.0141835	0.032902	0.666408	0.0211951	0.0440842	0.630667	0.111365	0.197796	0.587163	4.74807	9	0.855694	4.99634	10	0.891423	-0.0137454	0.0275864	0.630245
31	qWYZzb	cfUsbg	GCST90274788.tsv.gz	Prevotella7.id.11182	11	-0.0104897	0.0329323	0.750089	-0.0108393	0.0436378	0.803831	0.024201	0.197599	0.905214	5.7173	9	0.767844	5.74901	10	0.835891	-0.00490909	0.0275713	0.862626
32	qWYZzb	kUvjw3	GCST90274789.tsv.gz	Prevotella7.id.11182	11	-0.0436824	0.0402598	0.277916	-0.0744877	0.0462868	0.107559	0.19501	0.244128	0.444974	14.0539	9	0.120421	15.5885	10	0.112035	-0.033723	0.034018	0.347427
33	qWYZzb	6DBnEF	GCST90274790.tsv.gz	Prevotella7.id.11182	11	0.0240364	0.0359058	0.503221	0.021433	0.0503685	0.670454	-0.131521	0.217164	0.559721	8.89028	9	0.447464	9.4178	10	0.492964	0.0219743	0.0302548	0.486107
34	qWYZzb	0gervt	GCST90274791.tsv.gz	Prevotella7.id.11182	11	-0.0312942	0.0326486	0.337804	-0.0331042	0.0436123	0.447819	-0.220473	0.196304	0.290453	7.83192	9	0.55117	8.78706	10	0.552425	0.0267592	0.0273804	0.353951
35	qWYZzb	8A9p0h	GCST90274792.tsv.gz	Prevotella7.id.11182	11	-0.0321446	0.0451752	0.476741	0.0163687	0.0492032	0.739379	-0.185205	0.282861	0.529	18.7283	9	0.0276051	19.3548	10	0.0359813	0.0216382	0.0394359	0.596563
36	qWYZzb	s7tGHX	GCST90274793.tsv.gz	Prevotella7.id.11182	11	-0.00852213	0.0326505	0.794085	-0.00842635	0.0459435	0.854479	-0.0781037	0.205672	0.712938	10.1079	9	0.34182	10.2401	10	0.419686	0.00984105	0.0286838	0.73941
37	qWYZzb	fIO6PW	GCST90274794.tsv.gz	Prevotella7.id.11182	11	-0.0521224	0.0381514	0.171876	-0.080407	0.0492231	0.102359	-0.126129	0.241447	0.614014	10.858	9	0.285569	10.9745	10	0.359506	0.0104545	0.0336364	0.763025
38	qWYZzb	moyMiY	GCST90274795.tsv.gz	Prevotella7.id.11182	11	0.0385392	0.0524923	0.462834	-0.00914087	0.0488764	0.851645	-0.272819	0.315899	0.410218	22.9322	9	0.00635034	25.4778	10	0.00450975	0.0440381	0.0440591	0.343656
39	qWYZzb	JgIsTU	GCST90274796.tsv.gz	Prevotella7.id.11182	11	-0.0653072	0.0367692	0.07571	-0.0530031	0.0497478	0.286678	-0.166229	0.220779	0.470732	6.15045	9	0.724772	6.36536	10	0.78369	0.01427	0.0307815	0.653948
40	qWYZzb	WioJAa	GCST90274797.tsv.gz	Prevotella7.id.11182	11	-0.00262687	0.0322803	0.935142	-0.0161016	0.0416391	0.698983	0.0349539	0.195497	0.862059	3.02444	9	0.963318	3.06243	10	0.979917	-0.00530984	0.027243	0.849795
41	qWYZzb	KNjj3f	GCST90274798.tsv.gz	Prevotella7.id.11182	11	-0.0672983	0.0326882	0.0395137	-0.0506621	0.0449303	0.259501	-0.112587	0.196785	0.58124	6.13665	9	0.726168	6.19112	10	0.798959	0.00640652	0.0274504	0.820684
42	qWYZzb	W91n6L	GCST90274799.tsv.gz	Prevotella7.id.11182	11	-0.0655058	0.0366939	0.0742295	-0.0694817	0.0506912	0.170473	0.0546856	0.220589	0.80977	8.89497	9	0.447026	9.20029	10	0.513206	-0.0169902	0.0307479	0.594017
43	qWYZzb	0jyEYn	GCST90274800.tsv.gz	Prevotella7.id.11182	11	-0.0460663	0.0388436	0.235644	-0.0808043	0.0514814	0.116512	-0.2506	0.237726	0.319288	10.6706	9	0.298962	11.573	10	0.314651	0.0288867	0.0331121	0.405668
44	qWYZzb	AyTnJW	GCST90274801.tsv.gz	Prevotella7.id.11182	11	-0.0278671	0.0366814	0.44743	-0.0140065	0.0521075	0.788084	-0.320843	0.22029	0.179251	6.49334	9	0.689706	8.31256	10	0.598336	0.0414237	0.0307119	0.210363
45	qWYZzb	GtXZBR	GCST90274802.tsv.gz	Prevotella7.id.11182	11	-0.0602367	0.0391925	0.124306	-0.0456056	0.0551262	0.40807	-0.314729	0.232712	0.209233	10.0644	9	0.345299	11.4399	10	0.324287	0.0359996	0.032459	0.296151
46	qWYZzb	mwhxFh	GCST90274803.tsv.gz	Prevotella7.id.11182	11	0.0295074	0.0416796	0.478972	0.0854771	0.0503579	0.0896223	-0.421508	0.216538	0.0834234	10.8328	9	0.287343	16.2023	10	0.093985	0.0637882	0.0302011	0.0638497
47	qWYZzb	rOn0VH	GCST90274804.tsv.gz	Prevotella7.id.11182	11	-0.000220975	0.0492382	0.996419	-0.0148272	0.0469406	0.7521	0.0323564	0.312567	0.919822	22.5899	9	0.00718607	22.6179	10	0.0122482	-0.00460645	0.0435843	0.918146
48	qWYZzb	2xjj42	GCST90274805.tsv.gz	Prevotella7.id.11182	11	-0.00936148	0.0597063	0.875409	-0.0539551	0.0579611	0.351914	-0.40085	0.354888	0.287887	23.2067	9	0.00574847	26.4336	10	0.00319881	0.0553251	0.0494556	0.292243
49	qWYZzb	id0Q66	GCST90274806.tsv.gz	Prevotella7.id.11182	11	-0.00658119	0.0365957	0.857282	-0.0156114	0.0493374	0.751683	-0.265533	0.220412	0.259037	5.72916	9	0.766689	7.14857	10	0.711349	0.0365923	0.030714	0.26397
50	qWYZzb	rvDkjf	GCST90274807.tsv.gz	Prevotella7.id.11182	11	-0.0439278	0.037042	0.235665	-0.0246071	0.0493254	0.617869	-0.346252	0.220388	0.150607	8.37536	9	0.496805	10.3102	10	0.413716	0.0426998	0.0306979	0.19766
51	qWYZzb	hDJU6K	GCST90274808.tsv.gz	Prevotella7.id.11182	11	0.0335523	0.0369081	0.363309	0.0560655	0.0506292	0.268132	0.0818222	0.22167	0.720575	6.91776	9	0.645681	6.96653	10	0.728601	-0.00682559	0.0309076	0.830147
52	qWYZzb	4ZkSBi	GCST90274809.tsv.gz	Prevotella7.id.11182	11	0.034732	0.0370758	0.34887	0.0381591	0.0492434	0.438394	-0.00802229	0.222166	0.971983	5.01673	9	0.832848	5.05482	10	0.887486	0.00604762	0.0309848	0.849587
53	qWYZzb	HDxV1f	GCST90274810.tsv.gz	Prevotella7.id.11182	11	0.0175261	0.0405267	0.665409	0.0326596	0.0523918	0.53304	-0.467035	0.221586	0.06431	7.06883	9	0.629953	11.9881	10	0.285851	0.0685421	0.0309033	0.0537434
54	qWYZzb	oVaQXl	GCST90274811.tsv.gz	Prevotella7.id.11182	11	-0.035053	0.0366146	0.33839	-0.0488028	0.0490181	0.319441	-0.0523093	0.220412	0.817719	6.02597	9	0.737316	6.03228	10	0.812544	0.00243856	0.0307145	0.938456
55	qWYZzb	b3L3mn	GCST90274812.tsv.gz	Prevotella7.id.11182	11	-0.0429214	0.0365779	0.240626	-0.0506273	0.0494209	0.305641	-0.308948	0.220343	0.194415	2.55231	9	0.979443	4.05126	10	0.945005	0.0375861	0.0306997	0.251913
56	qWYZzb	oi1NZN	GCST90274813.tsv.gz	Prevotella7.id.11182	11	-0.00381068	0.0385939	0.921346	0.0196181	0.0497587	0.693386	-0.19624	0.234991	0.425275	10.1224	9	0.340664	10.8982	10	0.365501	0.0272163	0.0327701	0.427725
57	qWYZzb	AG0cRl	GCST90274814.tsv.gz	Prevotella7.id.11182	11	-0.0811201	0.0369088	0.0279596	-0.120417	0.0516258	0.0196742	-0.51623	0.221441	0.0446572	5.74306	9	0.765333	9.71422	10	0.465914	0.0615205	0.0308718	0.0774495
58	qWYZzb	oCJMf6	GCST90274815.tsv.gz	Prevotella7.id.11182	11	-0.00732943	0.0326995	0.822645	-0.00255194	0.0454887	0.955262	-0.17226	0.196207	0.402798	9.01882	9	0.435538	9.74718	10	0.462947	0.0233411	0.0273781	0.416022
59	qWYZzb	X2yhmx	GCST90274816.tsv.gz	Prevotella7.id.11182	11	-0.0427215	0.0328746	0.193762	-0.0352567	0.0438593	0.421478	-0.0957127	0.197672	0.639808	5.64928	9	0.774442	5.72319	10	0.837959	0.00749649	0.0275746	0.791861
60	qWYZzb	zvVGw7	GCST90274817.tsv.gz	Prevotella7.id.11182	11	0.0233597	0.0326447	0.474255	0.014406	0.0441245	0.744057	0.0612666	0.201427	0.767919	9.54253	9	0.388772	9.58115	10	0.477975	-0.0053644	0.0281053	0.852865
61	qWYZzb	f5mnV1	GCST90274818.tsv.gz	Prevotella7.id.11182	11	0.0434581	0.0325771	0.182202	0.00348991	0.0424839	0.93453	-0.166284	0.196599	0.419582	5.23948	9	0.812953	6.40978	10	0.779741	0.0296533	0.027411	0.307472
62	qWYZzb	7bEn3K	GCST90274819.tsv.gz	Prevotella7.id.11182	11	-0.082493	0.0428785	0.0543697	-0.0710264	0.0556068	0.201498	-0.17917	0.270178	0.523851	13.4408	9	0.143655	13.6374	10	0.190182	0.0136637	0.037655	0.725081
63	qWYZzb	zdU3GE	GCST90274820.tsv.gz	Prevotella7.id.11182	11	-0.00178945	0.0358176	0.960154	-0.0069415	0.0495926	0.888683	-0.030707	0.218366	0.891266	8.96718	9	0.44031	8.9852	10	0.533509	0.00407838	0.03038	0.896163
64	qWYZzb	IvqSHh	GCST90274821.tsv.gz	Prevotella7.id.11182	11	-0.0312738	0.0359628	0.38451	-0.044885	0.0461124	0.330364	-0.302848	0.208622	0.180545	10.1649	9	0.337304	12.1332	10	0.27624	0.038414	0.0290984	0.219375
65	qWYZzb	92OAjT	GCST90274822.tsv.gz	Prevotella7.id.11182	11	-0.0651691	0.0329317	0.0478253	-0.0837468	0.0437131	0.0553871	-0.405553	0.19816	0.0710036	3.05645	9	0.962015	6.09084	10	0.807575	0.0481525	0.0276429	0.115497
66	qWYZzb	ScGD3P	GCST90274823.tsv.gz	Prevotella7.id.11182	11	-0.0117012	0.0468869	0.802926	-0.0197009	0.0543519	0.717001	-0.488883	0.247477	0.0796387	11.4293	9	0.247425	16.2867	10	0.0917142	0.0675342	0.0345312	0.0822044
67	qWYZzb	v5dHJ7	GCST90274824.tsv.gz	Prevotella7.id.11182	11	-0.0100073	0.0326788	0.759427	-0.00594462	0.0434044	0.891063	-0.219732	0.196663	0.292802	3.85616	9	0.920622	5.0257	10	0.889455	0.029664	0.0274298	0.30762
68	qWYZzb	wBqtxh	GCST90274825.tsv.gz	Prevotella7.id.11182	11	-0.0289077	0.0375695	0.441628	-0.0171129	0.046232	0.711269	-0.191393	0.231811	0.430348	12.5742	9	0.18284	13.2801	10	0.208429	0.0229846	0.0323348	0.495197
69	qWYZzb	DbF5uO	GCST90274826.tsv.gz	Prevotella7.id.11182	11	-0.015264	0.0330076	0.643768	-0.00231694	0.0441608	0.958157	-0.158693	0.198535	0.444689	5.58056	9	0.781052	6.1173	10	0.805313	0.0202908	0.0276958	0.482427
70	qWYZzb	0iX3I7	GCST90274827.tsv.gz	Prevotella7.id.11182	11	-0.0191109	0.0328534	0.560767	-0.033375	0.0450588	0.458877	-0.00246029	0.197713	0.990343	7.44351	9	0.591046	7.4508	10	0.68231	-0.00235527	0.0275782	0.93381
71	qWYZzb	oKYsvG	GCST90274828.tsv.gz	Prevotella7.id.11182	11	-0.0044333	0.036574	0.903521	-0.0160334	0.0487339	0.742156	-0.261859	0.220402	0.265201	4.0283	9	0.90954	5.43111	10	0.860584	0.0363775	0.0307137	0.266587
72	qWYZzb	oITdeS	GCST90274829.tsv.gz	Prevotella7.id.11182	11	-0.00119097	0.0326592	0.97091	-0.0380713	0.0414687	0.35858	-0.111829	0.197269	0.584651	5.84099	9	0.755721	6.1644	10	0.801267	0.0156377	0.0274975	0.583473
73	qWYZzb	4P8v2z	GCST90274830.tsv.gz	Prevotella7.id.11182	11	-0.00639073	0.0314456	0.838954	0.00696029	0.0431724	0.87192	0.0556264	0.188916	0.775092	8.91117	9	0.445514	9.02201	10	0.530016	-0.00877657	0.0263621	0.746816
74	qWYZzb	NXSKcX	GCST90274831.tsv.gz	Prevotella7.id.11182	11	0.0234541	0.0328788	0.475628	0.070899	0.0459009	0.122441	-0.217531	0.197723	0.299807	6.45696	9	0.693455	7.98469	10	0.630332	0.0340868	0.027578	0.24774
75	qWYZzb	1Iybpn	GCST90274832.tsv.gz	Prevotella7.id.11182	11	-0.0171889	0.0383539	0.654033	0.0262889	0.0476572	0.581206	-0.0774394	0.243283	0.757512	13.854	9	0.127614	13.9511	10	0.175234	0.0085176	0.033918	0.807359
76	qWYZzb	Br04VP	GCST90274833.tsv.gz	Prevotella7.id.11182	11	0.0170371	0.0363783	0.639548	0.0316359	0.0455027	0.486896	-0.123002	0.225815	0.599192	11.9217	9	0.21776	12.4456	10	0.25634	0.0198056	0.0314925	0.545045
77	qWYZzb	2z4mNq	GCST90274834.tsv.gz	Prevotella7.id.11182	11	-0.00508919	0.034629	0.883161	0.000524905	0.0476757	0.991216	-0.202805	0.209369	0.358029	10.1197	9	0.340882	11.1509	10	0.345885	0.0279625	0.0291993	0.36326
78	qWYZzb	YDKmCq	GCST90274835.tsv.gz	Prevotella7.id.11182	11	-0.00403487	0.0357469	0.910131	-0.00177086	0.0456701	0.96907	-0.189682	0.218082	0.407022	11.0123	9	0.274866	11.9241	10	0.290165	0.0262581	0.0304176	0.410411
79	qWYZzb	3vZZZx	GCST90274836.tsv.gz	Prevotella7.id.11182	11	-0.0194744	0.0372031	0.600653	-0.046361	0.0497523	0.35142	-0.167659	0.222507	0.470402	7.07324	9	0.629494	7.52952	10	0.674686	0.0209682	0.0310417	0.516346
80	qWYZzb	NscQz3	GCST90274837.tsv.gz	Prevotella7.id.11182	11	-0.0145708	0.0351665	0.678626	-0.0234139	0.0470767	0.618937	-0.016321	0.223509	0.943386	11.608	9	0.236319	11.6081	10	0.312139	0.000247527	0.0311726	0.993838
81	qWYZzb	cG5pws	GCST90274838.tsv.gz	Prevotella7.id.11182	11	0.00767893	0.0327243	0.814477	-0.0058037	0.0440317	0.895137	0.116593	0.196923	0.568375	6.65867	9	0.672608	6.97326	10	0.727967	-0.015408	0.0274712	0.58857
82	qWYZzb	94rlKG	GCST90274839.tsv.gz	Prevotella7.id.11182	11	-0.0231983	0.0367332	0.52769	-0.00465124	0.0522103	0.929013	-0.067354	0.226044	0.772491	9.4397	9	0.397714	9.48087	10	0.487155	0.00624388	0.0315181	0.847366
83	qWYZzb	vFutD2	GCST90274840.tsv.gz	Prevotella7.id.11182	11	0.015858	0.0369524	0.667817	-0.0187455	0.0519552	0.718248	0.0566036	0.227901	0.809423	9.52026	9	0.390698	9.55504	10	0.480359	-0.0057635	0.0317854	0.86013
84	qWYZzb	PRDxGw	GCST90274841.tsv.gz	Prevotella7.id.11182	11	0.00554166	0.0424433	0.896118	0.0149127	0.0520402	0.774447	-0.247681	0.254807	0.356431	11.9785	9	0.214525	13.3304	10	0.205782	0.0358151	0.0355364	0.339857
85	qWYZzb	WY7Im1	GCST90274842.tsv.gz	Prevotella7.id.11182	11	0.00486072	0.0369398	0.895313	0.000496902	0.0501064	0.992088	-0.106726	0.221288	0.641111	6.41768	9	0.697496	6.67924	10	0.755339	0.0157873	0.0308687	0.621358
86	qWYZzb	GRYIRr	GCST90274843.tsv.gz	Prevotella7.id.11182	11	-0.0115339	0.0326672	0.724035	-0.0447957	0.044085	0.309571	-0.173565	0.197017	0.401252	6.50298	9	0.688711	7.19848	10	0.706584	0.0229045	0.0274646	0.425881
87	qWYZzb	McxsA8	GCST90274844.tsv.gz	Prevotella7.id.11182	11	-0.0075304	0.0367338	0.837573	0.0187942	0.0465346	0.686304	-0.199437	0.223395	0.395233	11.624	9	0.235345	12.6043	10	0.246645	0.0271528	0.0311672	0.406285
88	qWYZzb	V0Qi7V	GCST90274845.tsv.gz	Prevotella7.id.11182	11	0.00154065	0.0370017	0.966788	-0.0193056	0.0488178	0.692502	-0.0735389	0.221956	0.747985	3.53586	9	0.939228	3.65356	10	0.961626	0.0106192	0.030954	0.739427
89	qWYZzb	CCxThF	GCST90274846.tsv.gz	Prevotella7.id.11182	11	-0.018789	0.0331017	0.570297	-0.0430076	0.0425612	0.312262	-0.227753	0.198798	0.281488	9.17776	9	0.42103	10.3362	10	0.411512	0.029543	0.0277186	0.314262
90	qWYZzb	HnQKMl	GCST90274847.tsv.gz	Prevotella7.id.11182	11	-0.0141925	0.032591	0.66322	0.00101476	0.0433739	0.981335	0.0158734	0.196878	0.937504	5.99905	9	0.740013	6.02303	10	0.813324	-0.00425077	0.0274509	0.880357
91	qWYZzb	m6mR78	GCST90274848.tsv.gz	Prevotella7.id.11182	11	-0.0109744	0.0349428	0.753471	0.00165501	0.0459696	0.971281	-0.30108	0.198343	0.163334	9.25057	9	0.414473	11.5121	10	0.319032	0.0410338	0.0276631	0.172134
MR Results of RuminococcaceaeUCG004.id.11362 and inflammatory cytokines
	id.exposure	id.outcome	outcome	exposure	nsnp	b_Inverse.variance.weighted	se_Inverse.variance.weighted	pval_Inverse.variance.weighted	b_Weighted.median	se_Weighted.median	pval_Weighted.median	b_MR.Egger	se_MR.Egger	pval_MR.Egger	Q_MR.Egger	Q_df_MR.Egger	Q_pval_MR.Egger	Q_Inverse.variance.weighted	Q_df_Inverse.variance.weighted	Q_pval_Inverse.variance.weighted	egger_intercept	se	pval
1	YJGVOb	GW4KkH	GCST90274758.tsv.gz	RuminococcaceaeUCG004.id.11362	11	-0.036403	0.0522218	0.48575	-0.0397336	0.0634426	0.531124	-0.00128308	0.2837	0.99649	3.2785	9	0.952223	3.29436	10	0.973624	-0.00300898	0.0238913	0.902544
2	YJGVOb	vIBQ2M	GCST90274759.tsv.gz	RuminococcaceaeUCG004.id.11362	11	0.0544645	0.0510355	0.285887	0.0674103	0.0674548	0.31763	0.631516	0.276616	0.0483239	2.67807	9	0.975705	7.1833	10	0.708034	-0.0494789	0.023311	0.0627765
3	YJGVOb	PGp9Fj	GCST90274760.tsv.gz	RuminococcaceaeUCG004.id.11362	11	-0.0307772	0.0589137	0.601384	-0.0157252	0.0820677	0.848046	0.25241	0.324697	0.456886	9.67632	9	0.377318	10.5226	10	0.395898	-0.0242829	0.02737	0.398056
4	YJGVOb	ICOVGN	GCST90274761.tsv.gz	RuminococcaceaeUCG004.id.11362	11	-0.0404329	0.0579799	0.485578	-0.0343932	0.0756393	0.649325	0.228036	0.316499	0.489509	4.09047	9	0.905358	4.83497	10	0.901926	-0.0230141	0.0266722	0.410624
5	YJGVOb	4A7346	GCST90274762.tsv.gz	RuminococcaceaeUCG004.id.11362	11	0.0161136	0.0495151	0.744858	-0.0112063	0.0607546	0.853658	0.0430918	0.267792	0.875714	2.65877	9	0.976304	2.66928	10	0.988173	-0.00231534	0.0225864	0.920599
6	YJGVOb	taSVR6	GCST90274763.tsv.gz	RuminococcaceaeUCG004.id.11362	11	0.000332245	0.0520053	0.994903	-0.00338052	0.0710647	0.962059	0.455605	0.282581	0.141355	5.13084	9	0.822756	7.81757	10	0.646651	-0.0390001	0.0237933	0.13561
7	YJGVOb	Vaiaic	GCST90274764.tsv.gz	RuminococcaceaeUCG004.id.11362	11	-0.0372494	0.0579104	0.520078	-0.0926398	0.0750943	0.217334	-0.227373	0.324779	0.501568	12.3215	9	0.195786	12.8071	10	0.234655	0.0163014	0.0273696	0.566115
8	YJGVOb	XWSkem	GCST90274765.tsv.gz	RuminococcaceaeUCG004.id.11362	11	-0.0154558	0.0523026	0.767606	-0.0205179	0.0677955	0.762161	-0.231147	0.284412	0.437348	4.28795	9	0.891459	4.88322	10	0.898841	0.0184736	0.0239439	0.460167
9	YJGVOb	uywVXA	GCST90274766.tsv.gz	RuminococcaceaeUCG004.id.11362	11	0.00671867	0.0520613	0.897316	0.0351193	0.0730907	0.63088	-0.357292	0.283042	0.238559	4.90239	9	0.842732	6.61427	10	0.761289	0.0311831	0.0238332	0.223167
10	YJGVOb	V7xhJ2	GCST90274767.tsv.gz	RuminococcaceaeUCG004.id.11362	11	0.0681472	0.0514859	0.185633	0.00438572	0.0678346	0.94845	0.108536	0.279943	0.707242	7.04512	9	0.632422	7.06666	10	0.719137	-0.00346011	0.0235734	0.886541
11	YJGVOb	Jxdh8s	GCST90274768.tsv.gz	RuminococcaceaeUCG004.id.11362	11	0.0146558	0.0513452	0.77531	0.0307004	0.0645962	0.634597	-0.202828	0.278547	0.485027	6.29563	9	0.710004	6.92669	10	0.732347	0.0186328	0.0234554	0.447408
12	YJGVOb	SQhwRU	GCST90274769.tsv.gz	RuminococcaceaeUCG004.id.11362	11	0.0214762	0.0497824	0.666177	0.016485	0.06565	0.801734	0.199419	0.269633	0.478393	5.59534	9	0.779635	6.04624	10	0.811364	-0.0152563	0.0227202	0.518771
13	YJGVOb	vsea0z	GCST90274770.tsv.gz	RuminococcaceaeUCG004.id.11362	11	-0.0488483	0.0520877	0.348343	-0.0186741	0.0731695	0.798555	-0.377156	0.283077	0.215497	8.02687	9	0.531441	9.4191	10	0.492844	0.0281282	0.0238389	0.268276
14	YJGVOb	IsKamm	GCST90274771.tsv.gz	RuminococcaceaeUCG004.id.11362	11	0.0558472	0.0553165	0.31269	0.0673825	0.0700458	0.336061	0.303641	0.305246	0.345853	10.8606	9	0.285388	11.6837	10	0.306782	-0.0212417	0.0257191	0.430204
15	YJGVOb	lII1Rb	GCST90274772.tsv.gz	RuminococcaceaeUCG004.id.11362	11	0.0727158	0.050233	0.147737	0.0923646	0.0676437	0.172109	-0.12407	0.272004	0.659102	5.76508	9	0.763181	6.30696	10	0.788848	0.0168746	0.0229234	0.480399
16	YJGVOb	iTGIjD	GCST90274773.tsv.gz	RuminococcaceaeUCG004.id.11362	11	0.0321396	0.0509351	0.528046	0.0183421	0.0656331	0.779889	0.0768838	0.276261	0.78707	3.76208	9	0.926362	3.78924	10	0.956354	-0.00383691	0.0232839	0.872752
17	YJGVOb	SstVic	GCST90274774.tsv.gz	RuminococcaceaeUCG004.id.11362	11	-0.0570254	0.0515312	0.268459	-0.0560678	0.0669376	0.402248	0.104717	0.279982	0.717054	5.31534	9	0.805999	5.66076	10	0.842914	-0.0138581	0.0235792	0.571165
18	YJGVOb	4jyZ9k	GCST90274775.tsv.gz	RuminococcaceaeUCG004.id.11362	11	0.0753647	0.0503688	0.134586	0.108319	0.067563	0.108884	-0.0380551	0.285353	0.896842	9.97893	9	0.352194	10.1603	10	0.426547	0.00972238	0.0240411	0.695355
19	YJGVOb	YtPnBL	GCST90274776.tsv.gz	RuminococcaceaeUCG004.id.11362	11	0.0436413	0.0502629	0.385252	0.00574189	0.0647718	0.929362	0.0467807	0.272142	0.867321	7.43675	9	0.591745	7.43689	10	0.683656	-0.00026928	0.0229408	0.990891
20	YJGVOb	uPUbxP	GCST90274777.tsv.gz	RuminococcaceaeUCG004.id.11362	11	0.0641035	0.0507433	0.206485	0.0987911	0.0687102	0.150493	-0.0637865	0.275511	0.822088	8.96721	9	0.440307	9.19025	10	0.514149	0.0109613	0.0232098	0.647974
21	YJGVOb	PYrozJ	GCST90274778.tsv.gz	RuminococcaceaeUCG004.id.11362	11	0.0560743	0.0546686	0.305027	0.0167093	0.0685171	0.807331	-0.158255	0.304107	0.615347	10.8333	9	0.287306	11.4523	10	0.323384	0.0183665	0.0256134	0.491522
22	YJGVOb	j1Xqd3	GCST90274779.tsv.gz	RuminococcaceaeUCG004.id.11362	11	0.0139164	0.0518708	0.788476	0.0165104	0.0678826	0.807835	0.394553	0.281876	0.195104	6.74345	9	0.66381	8.63086	10	0.567458	-0.0326185	0.0237428	0.20274
23	YJGVOb	M47Zre	GCST90274780.tsv.gz	RuminococcaceaeUCG004.id.11362	11	0.0308893	0.0571745	0.589015	0.0126891	0.0743706	0.864523	-0.088326	0.324814	0.791813	11.9899	9	0.213878	12.1757	10	0.27347	0.0102159	0.0273583	0.717487
24	YJGVOb	LTpwW4	GCST90274781.tsv.gz	RuminococcaceaeUCG004.id.11362	11	0.0231129	0.0519575	0.656434	-0.00496372	0.0677349	0.941582	-0.0683636	0.282658	0.814309	5.91735	9	0.74816	6.02575	10	0.813095	0.00783558	0.023799	0.749507
25	YJGVOb	xM2FiQ	GCST90274782.tsv.gz	RuminococcaceaeUCG004.id.11362	11	-0.0269327	0.0652285	0.679681	-0.0637725	0.0770028	0.407566	0.598702	0.307886	0.0836952	10.6235	9	0.302403	15.668	10	0.109538	-0.0535896	0.0259227	0.0686654
26	YJGVOb	6UpUn5	GCST90274783.tsv.gz	RuminococcaceaeUCG004.id.11362	11	0.0220532	0.0520806	0.671973	0.0138402	0.0710097	0.845466	-0.016433	0.289942	0.956041	9.4438	9	0.397355	9.46294	10	0.488803	0.00329692	0.0244138	0.89555
27	YJGVOb	q82LqO	GCST90274784.tsv.gz	RuminococcaceaeUCG004.id.11362	11	0.0569854	0.0502024	0.256328	0.0165469	0.0665975	0.803777	-0.119942	0.272256	0.66993	7.30139	9	0.605772	7.73857	10	0.654356	0.015162	0.0229312	0.525049
28	YJGVOb	dNjx81	GCST90274785.tsv.gz	RuminococcaceaeUCG004.id.11362	11	0.0749889	0.0540557	0.165365	0.0992623	0.0732696	0.175496	0.426733	0.284992	0.168526	9.817	9	0.365503	11.5371	10	0.31723	-0.0301515	0.0240104	0.240821
29	YJGVOb	RsZn9R	GCST90274786.tsv.gz	RuminococcaceaeUCG004.id.11362	11	0.00764775	0.0520877	0.883271	0.0363119	0.0694338	0.600994	0.270475	0.283077	0.364293	7.73921	9	0.560627	8.63146	10	0.567399	-0.0225181	0.0238389	0.369532
30	YJGVOb	OLxqy2	GCST90274787.tsv.gz	RuminococcaceaeUCG004.id.11362	11	0.090685	0.0566494	0.109419	0.102621	0.0702497	0.144071	0.248989	0.320362	0.456976	11.4194	9	0.248053	11.74	10	0.302832	-0.0135585	0.0269709	0.62724
31	YJGVOb	F5i43A	GCST90274788.tsv.gz	RuminococcaceaeUCG004.id.11362	11	-0.0406335	0.0621733	0.5134	-0.0675158	0.0741156	0.362321	-0.242861	0.349844	0.505081	13.6179	9	0.13658	14.1412	10	0.166648	0.0173205	0.029453	0.570944
32	YJGVOb	ar2nAK	GCST90274789.tsv.gz	RuminococcaceaeUCG004.id.11362	11	0.00669874	0.0502629	0.893977	-0.00324769	0.0690986	0.962513	-0.40501	0.272142	0.170868	4.33405	9	0.888084	6.70357	10	0.753102	0.0353133	0.0229408	0.158109
33	YJGVOb	Qi3euq	GCST90274790.tsv.gz	RuminococcaceaeUCG004.id.11362	11	0.0398178	0.0553457	0.47187	0.0482556	0.0734888	0.511413	0.0377758	0.300719	0.902795	6.56155	9	0.682663	6.5616	10	0.766083	0.000175328	0.0253789	0.994639
34	YJGVOb	Ki1qjH	GCST90274791.tsv.gz	RuminococcaceaeUCG004.id.11362	11	-0.00305742	0.0515125	0.952671	0.0268626	0.0669205	0.688118	0.14447	0.279978	0.618287	8.63759	9	0.471378	8.92497	10	0.539239	-0.0126403	0.0235792	0.604899
35	YJGVOb	WCx22y	GCST90274792.tsv.gz	RuminococcaceaeUCG004.id.11362	11	-0.00424636	0.0682222	0.950369	0.00545415	0.0825599	0.947328	-0.0239383	0.390423	0.952449	18.0063	9	0.0351003	18.0116	10	0.0547684	0.00168811	0.0328968	0.960195
36	YJGVOb	msUy8O	GCST90274793.tsv.gz	RuminococcaceaeUCG004.id.11362	11	-0.0219466	0.0506767	0.664963	-0.00219284	0.0640713	0.972698	0.0553812	0.274806	0.844767	2.46659	9	0.981769	2.54855	10	0.990149	-0.00663053	0.0231593	0.781128
37	YJGVOb	V25umh	GCST90274794.tsv.gz	RuminococcaceaeUCG004.id.11362	11	-0.0542918	0.0564955	0.336556	-0.0779552	0.0723811	0.281475	0.30068	0.307675	0.353972	3.49454	9	0.941433	4.87206	10	0.899559	-0.030463	0.0259551	0.270645
38	YJGVOb	FktMbV	GCST90274795.tsv.gz	RuminococcaceaeUCG004.id.11362	11	-0.00430689	0.051966	0.933948	-0.0180783	0.0722199	0.802337	-0.348308	0.281905	0.247904	7.14908	9	0.621602	8.69052	10	0.561705	0.0294859	0.0237493	0.245785
39	YJGVOb	RVlIGv	GCST90274796.tsv.gz	RuminococcaceaeUCG004.id.11362	11	-0.0681161	0.0575511	0.236581	-0.0140196	0.0751729	0.852054	0.025701	0.314395	0.936637	6.32577	9	0.706923	6.4179	10	0.779017	-0.00804304	0.026498	0.768383
40	YJGVOb	RXOGr7	GCST90274797.tsv.gz	RuminococcaceaeUCG004.id.11362	11	-0.00998577	0.0502629	0.84252	-0.0317846	0.0687368	0.643788	-0.410305	0.272142	0.165906	7.61571	9	0.573288	9.85594	10	0.453222	0.0343364	0.0229408	0.168681
41	YJGVOb	LJfz9m	GCST90274798.tsv.gz	RuminococcaceaeUCG004.id.11362	11	0.0509146	0.0584178	0.383449	0.00212729	0.0708332	0.976041	-0.301374	0.312433	0.359945	11.0866	9	0.269819	12.7077	10	0.240475	0.0301711	0.0263004	0.280892
42	YJGVOb	eALR30	GCST90274799.tsv.gz	RuminococcaceaeUCG004.id.11362	11	-0.0154041	0.0575197	0.788849	-0.0556246	0.0742876	0.453994	0.0940554	0.313651	0.771085	6.90834	9	0.646662	7.03437	10	0.722196	-0.00938778	0.026444	0.730762
43	YJGVOb	eJN1bt	GCST90274800.tsv.gz	RuminococcaceaeUCG004.id.11362	11	0.00258331	0.0582852	0.964648	-0.0815144	0.081935	0.319801	0.491834	0.301982	0.13782	8.29062	9	0.505145	11.0074	10	0.356942	-0.0420092	0.0254869	0.133701
44	YJGVOb	ovWLj7	GCST90274801.tsv.gz	RuminococcaceaeUCG004.id.11362	11	0.0339014	0.0575197	0.555602	0.0857922	0.0745208	0.249628	0.149574	0.313651	0.644814	5.98381	9	0.741538	6.12455	10	0.804693	-0.00992063	0.026444	0.716233
45	YJGVOb	MPsZIM	GCST90274802.tsv.gz	RuminococcaceaeUCG004.id.11362	11	0.0386619	0.0573732	0.500396	0.0421822	0.0751711	0.574696	0.102156	0.313059	0.751646	3.3087	9	0.950789	3.35127	10	0.971909	-0.00544301	0.0263825	0.841139
46	YJGVOb	yyhhaB	GCST90274803.tsv.gz	RuminococcaceaeUCG004.id.11362	11	-0.0162966	0.0627175	0.794987	-0.00817116	0.0701183	0.907229	-0.0873202	0.358033	0.812786	14.6615	9	0.100663	14.7279	10	0.142302	0.00608803	0.0301646	0.844541
47	YJGVOb	V3Xajz	GCST90274804.tsv.gz	RuminococcaceaeUCG004.id.11362	11	-0.0563755	0.0534104	0.291189	-0.106707	0.0685131	0.119358	0.0599804	0.303305	0.84763	10.5509	9	0.307753	10.7295	10	0.37898	-0.009972	0.0255499	0.705395
48	YJGVOb	3oTA6g	GCST90274805.tsv.gz	RuminococcaceaeUCG004.id.11362	11	-0.0686035	0.057324	0.231397	-0.0863006	0.0781795	0.269646	-0.0379264	0.31298	0.906212	8.7555	9	0.460143	8.76544	10	0.554499	-0.00263001	0.0263785	0.922766
49	YJGVOb	RVUTVm	GCST90274806.tsv.gz	RuminococcaceaeUCG004.id.11362	11	-0.0964749	0.0570644	0.090907	-0.0834141	0.077326	0.280707	0.28208	0.311319	0.388508	8.313	9	0.502937	9.84299	10	0.454375	-0.0324619	0.026244	0.247417
50	YJGVOb	V7CgZA	GCST90274807.tsv.gz	RuminococcaceaeUCG004.id.11362	11	-0.0145647	0.056654	0.797116	0.0140291	0.0762409	0.854005	-0.0155723	0.308702	0.96087	5.57036	9	0.782029	5.57037	10	0.849976	8.64e-05	0.0260292	0.997423
51	YJGVOb	W1CcEp	GCST90274808.tsv.gz	RuminococcaceaeUCG004.id.11362	11	0.0389413	0.0634031	0.539092	0.0214679	0.0835592	0.797241	0.542443	0.322237	0.126594	9.35124	9	0.405504	11.9761	10	0.286656	-0.043169	0.0271599	0.146425
52	YJGVOb	NlAhpG	GCST90274809.tsv.gz	RuminococcaceaeUCG004.id.11362	11	0.0937524	0.0586033	0.109647	0.0650285	0.0738099	0.378304	-0.0754971	0.320365	0.818972	3.46507	9	0.942978	3.75384	10	0.957769	0.0145019	0.0269868	0.604043
53	YJGVOb	u7KSDX	GCST90274810.tsv.gz	RuminococcaceaeUCG004.id.11362	11	-0.0583173	0.05841	0.318079	-0.103316	0.0787281	0.189412	-0.414467	0.319035	0.226192	7.44027	9	0.591381	8.7297	10	0.557934	0.0305159	0.0268737	0.285487
54	YJGVOb	WECOAX	GCST90274811.tsv.gz	RuminococcaceaeUCG004.id.11362	11	0.0314263	0.0578575	0.587014	0.00676924	0.0827779	0.934825	-0.00375029	0.332041	0.991235	10.2904	9	0.327492	10.3037	10	0.414267	0.00301717	0.0279959	0.916541
55	YJGVOb	8zIaXu	GCST90274812.tsv.gz	RuminococcaceaeUCG004.id.11362	11	-0.0895395	0.0569043	0.115601	-0.0370843	0.0776472	0.632935	0.379705	0.310217	0.252027	6.22917	9	0.716781	8.59691	10	0.570737	-0.0402504	0.0261579	0.158249
56	YJGVOb	RWZVEX	GCST90274813.tsv.gz	RuminococcaceaeUCG004.id.11362	11	-0.0323358	0.0583254	0.579302	-0.00323707	0.0757238	0.965902	0.25127	0.318945	0.451054	2.46008	9	0.981938	3.27811	10	0.974101	-0.0243008	0.026868	0.389325
57	YJGVOb	2ynAfZ	GCST90274814.tsv.gz	RuminococcaceaeUCG004.id.11362	11	-0.0548505	0.0583254	0.347	0.0137498	0.0768865	0.85807	-0.267863	0.318945	0.422746	7.28335	9	0.607644	7.74483	10	0.653746	0.018252	0.026868	0.514024
58	YJGVOb	gj1fb4	GCST90274815.tsv.gz	RuminococcaceaeUCG004.id.11362	11	-0.0530238	0.0518447	0.30643	-0.0978291	0.0694634	0.159026	-0.0191119	0.281801	0.947411	6.42329	9	0.696919	6.43828	10	0.777196	-0.00290501	0.023728	0.905249
59	YJGVOb	DiN3UH	GCST90274816.tsv.gz	RuminococcaceaeUCG004.id.11362	11	-0.0695481	0.0518708	0.179987	-0.0209093	0.0670139	0.75503	0.0357754	0.281876	0.901795	5.21772	9	0.814931	5.36223	10	0.865706	-0.00902566	0.0237428	0.712655
60	YJGVOb	0CRVvy	GCST90274817.tsv.gz	RuminococcaceaeUCG004.id.11362	11	0.0654279	0.0647196	0.312043	0.0287069	0.0777819	0.712076	0.198495	0.36781	0.602521	15.3663	9	0.0813525	15.5976	10	0.111744	-0.0114017	0.0309767	0.721326
61	YJGVOb	ovs1V8	GCST90274818.tsv.gz	RuminococcaceaeUCG004.id.11362	11	0.0113651	0.0512906	0.824639	-0.010416	0.0666093	0.875738	0.298532	0.278055	0.310924	5.14444	9	0.82154	6.24863	10	0.79396	-0.0246262	0.0234356	0.320744
62	YJGVOb	LdhGDA	GCST90274819.tsv.gz	RuminococcaceaeUCG004.id.11362	11	-0.122021	0.057324	0.0332851	-0.0419453	0.0815815	0.607146	0.174528	0.31298	0.590694	8.78663	9	0.457199	9.71555	10	0.465794	-0.0254237	0.0263785	0.360325
63	YJGVOb	rUdXH3	GCST90274820.tsv.gz	RuminococcaceaeUCG004.id.11362	11	-0.0093892	0.0580522	0.871513	0.00928131	0.0746893	0.901105	0.225225	0.322479	0.502563	10.6871	9	0.297767	11.3377	10	0.33182	-0.0201558	0.0272301	0.478042
64	YJGVOb	eJg6go	GCST90274821.tsv.gz	RuminococcaceaeUCG004.id.11362	11	-0.0676277	0.0520798	0.194102	-0.0186829	0.0705879	0.791259	-0.350115	0.282576	0.246679	9.16778	9	0.421933	10.2215	10	0.421284	0.0242037	0.0237979	0.33569
65	YJGVOb	Y2tAQn	GCST90274822.tsv.gz	RuminococcaceaeUCG004.id.11362	11	-0.0478411	0.0520806	0.358306	0.00273892	0.0718022	0.969572	-0.452178	0.283047	0.14461	6.23866	9	0.715815	8.35083	10	0.59461	0.0346375	0.0238333	0.180094
66	YJGVOb	bKUiqo	GCST90274823.tsv.gz	RuminococcaceaeUCG004.id.11362	11	-0.0227552	0.0582459	0.696038	-0.00737809	0.0753244	0.921971	0.0786551	0.318522	0.810497	6.06293	9	0.733604	6.1678	10	0.800974	-0.0086889	0.026831	0.753459
67	YJGVOb	l1W6bu	GCST90274824.tsv.gz	RuminococcaceaeUCG004.id.11362	11	-0.0840598	0.0516344	0.103529	-0.0274307	0.066895	0.681765	-0.0674239	0.280493	0.815424	4.99826	9	0.83446	5.0019	10	0.891051	-0.00142577	0.0236288	0.953203
68	YJGVOb	GL5PgZ	GCST90274825.tsv.gz	RuminococcaceaeUCG004.id.11362	11	0.0468968	0.059847	0.433268	0.0735588	0.0740291	0.320395	-0.459626	0.296041	0.154942	10.0516	9	0.346324	13.4361	10	0.2003	0.0434129	0.0249384	0.115704
69	YJGVOb	PCow1y	GCST90274826.tsv.gz	RuminococcaceaeUCG004.id.11362	11	-0.0399772	0.0523288	0.444891	-0.0431627	0.065058	0.507042	-0.107634	0.284446	0.713905	4.33424	9	0.88807	4.39279	10	0.927893	0.00579547	0.0239496	0.814215
70	YJGVOb	oKLwtF	GCST90274827.tsv.gz	RuminococcaceaeUCG004.id.11362	11	0.0201364	0.0519021	0.698039	0.0180643	0.0648236	0.780499	-0.100065	0.281881	0.730773	4.33067	9	0.888333	4.51889	10	0.920919	0.0103014	0.0237445	0.674615
71	YJGVOb	5RFcXb	GCST90274828.tsv.gz	RuminococcaceaeUCG004.id.11362	11	-0.0447179	0.0569494	0.432323	-0.0182917	0.0729548	0.802025	-0.0998352	0.31052	0.755165	5.56589	9	0.782455	5.5985	10	0.847793	0.00472745	0.0261818	0.860711
72	YJGVOb	8RPTuI	GCST90274829.tsv.gz	RuminococcaceaeUCG004.id.11362	11	-0.0201822	0.0511035	0.692896	-0.0344441	0.0660526	0.602043	-0.298628	0.276854	0.308803	4.61788	9	0.866266	5.6651	10	0.842572	0.0238854	0.0233407	0.332867
73	YJGVOb	iqNMlV	GCST90274830.tsv.gz	RuminococcaceaeUCG004.id.11362	11	0.0191083	0.0562246	0.733964	0.0471984	0.0695445	0.497341	0.335232	0.30232	0.296239	11.5396	9	0.240527	12.9911	10	0.224172	-0.0271074	0.0254774	0.315051
74	YJGVOb	zw4Knj	GCST90274831.tsv.gz	RuminococcaceaeUCG004.id.11362	11	-0.0419143	0.0521564	0.421612	-0.0273009	0.0667091	0.682353	-0.238286	0.283087	0.421734	4.09178	9	0.905269	4.58988	10	0.91684	0.0168247	0.023839	0.498195
75	YJGVOb	w6Ebs9	GCST90274832.tsv.gz	RuminococcaceaeUCG004.id.11362	11	0.0787286	0.0509046	0.121962	0.126926	0.0725403	0.0801655	0.198217	0.276121	0.491054	6.73272	9	0.664924	6.92657	10	0.732358	-0.0102438	0.0232662	0.670114
76	YJGVOb	q9ueuI	GCST90274833.tsv.gz	RuminococcaceaeUCG004.id.11362	11	0.0539401	0.0515625	0.29551	0.0710256	0.0664098	0.284842	0.222805	0.279986	0.446646	5.57191	9	0.78188	5.94843	10	0.819577	-0.0144695	0.0235809	0.554661
77	YJGVOb	aCXhB8	GCST90274834.tsv.gz	RuminococcaceaeUCG004.id.11362	11	-0.030398	0.0518708	0.557853	-0.0397903	0.0659685	0.546395	0.158324	0.281876	0.588048	3.05841	9	0.961934	3.52238	10	0.966333	-0.0161724	0.0237428	0.512918
78	YJGVOb	QRCNP2	GCST90274835.tsv.gz	RuminococcaceaeUCG004.id.11362	11	-0.0244915	0.0517846	0.63625	-0.011131	0.0694059	0.872585	0.0849888	0.281296	0.769416	8.27544	9	0.506645	8.43223	10	0.586696	-0.0093797	0.0236881	0.701353
79	YJGVOb	y5ZXl7	GCST90274836.tsv.gz	RuminococcaceaeUCG004.id.11362	11	-0.0122103	0.0622538	0.844502	-0.0299194	0.0804082	0.709823	0.659847	0.322373	0.0709753	6.63598	9	0.67496	11.1327	10	0.347276	-0.057584	0.0271554	0.0629824
80	YJGVOb	CpKIgA	GCST90274837.tsv.gz	RuminococcaceaeUCG004.id.11362	11	-0.0350937	0.0513206	0.494093	-0.0267428	0.0661519	0.686018	0.0662696	0.278755	0.817411	2.59388	9	0.978251	2.73075	10	0.98707	-0.00868882	0.0234863	0.719974
81	YJGVOb	cUej5O	GCST90274838.tsv.gz	RuminococcaceaeUCG004.id.11362	11	0.0253829	0.0589442	0.666741	0.0423921	0.0740807	0.567157	0.0239534	0.33721	0.944924	13.0121	9	0.162059	13.0121	10	0.222994	0.000122485	0.0283997	0.996653
82	YJGVOb	3OzTRv	GCST90274839.tsv.gz	RuminococcaceaeUCG004.id.11362	11	-0.00588775	0.0575511	0.918515	-0.0203755	0.0785637	0.795365	0.354537	0.314395	0.28862	4.19469	9	0.898138	5.5545	10	0.851202	-0.0308996	0.026498	0.27354
83	YJGVOb	wqZ8VC	GCST90274840.tsv.gz	RuminococcaceaeUCG004.id.11362	11	0.00202962	0.0580978	0.972132	-0.00721164	0.0757707	0.924174	0.164769	0.317746	0.616578	2.58103	9	0.978624	2.85241	10	0.984687	-0.0139477	0.0267737	0.614975
84	YJGVOb	244IQa	GCST90274841.tsv.gz	RuminococcaceaeUCG004.id.11362	11	0.0533263	0.0576846	0.355254	0.123265	0.0747566	0.0991706	-0.00403642	0.31506	0.990058	8.21235	9	0.512897	8.24664	10	0.604759	0.00491673	0.0265483	0.857179
85	YJGVOb	X4ZjOp	GCST90274842.tsv.gz	RuminococcaceaeUCG004.id.11362	11	-0.0159614	0.0582625	0.784117	-0.0301194	0.0796374	0.705277	0.349833	0.31866	0.300781	6.31894	9	0.707622	7.68222	10	0.659845	-0.0313445	0.0268453	0.27297
86	YJGVOb	fTeEZO	GCST90274843.tsv.gz	RuminococcaceaeUCG004.id.11362	11	0.0536894	0.0542304	0.322163	0.0312868	0.0713923	0.661214	0.292824	0.299604	0.353925	10.3963	9	0.319363	11.1581	10	0.345336	-0.0204984	0.0252426	0.437709
87	YJGVOb	qdwsgH	GCST90274844.tsv.gz	RuminococcaceaeUCG004.id.11362	11	-0.0536139	0.0517526	0.300218	-0.0671771	0.0692866	0.332269	0.112494	0.281149	0.698398	5.8872	9	0.751153	6.24851	10	0.79397	-0.0142276	0.0236697	0.562612
88	YJGVOb	FvwAWT	GCST90274845.tsv.gz	RuminococcaceaeUCG004.id.11362	11	-0.0690826	0.0583525	0.236459	-0.0783337	0.078618	0.319064	0.363198	0.318951	0.284219	5.08108	9	0.827183	6.98159	10	0.727182	-0.0370399	0.026868	0.201319
89	YJGVOb	Au235g	GCST90274846.tsv.gz	RuminococcaceaeUCG004.id.11362	11	0.0239284	0.0587607	0.683848	0.0309132	0.074872	0.679694	-0.278399	0.319459	0.406143	12.0034	9	0.213117	13.2401	10	0.210558	0.025925	0.0269231	0.360741
90	YJGVOb	RFG9uf	GCST90274847.tsv.gz	RuminococcaceaeUCG004.id.11362	11	0.0497971	0.0510267	0.329113	0.0318033	0.0738579	0.666758	-0.116007	0.276584	0.684736	8.89069	9	0.447425	9.26272	10	0.507365	0.0142148	0.0233051	0.556984
91	YJGVOb	RUQvzQ	GCST90274848.tsv.gz	RuminococcaceaeUCG004.id.11362	11	0.0119941	0.0571269	0.833703	0.0109583	0.0690218	0.873853	-0.0427488	0.326878	0.898826	12.2681	9	0.198612	12.3077	10	0.264991	0.00469042	0.0275294	0.868481
MR Results of RuminococcaceaeUCG010.id.11367 and inflammatory cytokines
id.exposure	id.outcome	outcome	exposure	nsnp	b_Inverse.variance.weighted	se_Inverse.variance.weighted	pval_Inverse.variance.weighted	b_Weighted.median	se_Weighted.median	pval_Weighted.median	b_MR.Egger	se_MR.Egger	pval_MR.Egger	Q_MR.Egger	Q_df_MR.Egger	Q_pval_MR.Egger	Q_Inverse.variance.weighted	Q_df_Inverse.variance.weighted	Q_pval_Inverse.variance.weighted	egger_intercept	se	pval
XpOfko	3qQUtE	GCST90274758.tsv.gz	RuminococcaceaeUCG010.id.11367	6	-0.206146	0.0816028	0.0115299	-0.166695	0.107416	0.120693	0.130871	0.24737	0.62477	2.70942	4	0.607567	4.7922	5	0.441763	-0.0243848	0.0168965	0.222448
XpOfko	VmVkGx	GCST90274759.tsv.gz	RuminococcaceaeUCG010.id.11367	6	-0.124188	0.0807876	0.124239	-0.0359627	0.105092	0.7322	0.111356	0.241922	0.669213	2.34397	4	0.672775	3.41093	5	0.636906	-0.0171331	0.0165868	0.359993
XpOfko	qaE8l1	GCST90274760.tsv.gz	RuminococcaceaeUCG010.id.11367	6	0.0537878	0.0881877	0.541912	0.0498161	0.105571	0.637017	0.0145251	0.270257	0.959715	0.844092	4	0.932441	0.867713	5	0.972515	0.00283735	0.0184612	0.885295
XpOfko	YN2oGK	GCST90274761.tsv.gz	RuminococcaceaeUCG010.id.11367	6	-0.0340788	0.100102	0.733524	0.0466221	0.126266	0.711951	0.392143	0.272066	0.22293	3.67095	4	0.452366	6.41474	5	0.267928	-0.0307496	0.0185637	0.172974
XpOfko	o3XwqR	GCST90274762.tsv.gz	RuminococcaceaeUCG010.id.11367	6	-0.203612	0.0796706	0.0105984	-0.143632	0.109236	0.188553	0.0166121	0.236394	0.947349	3.68572	4	0.450206	4.6648	5	0.458141	-0.0160833	0.0162542	0.37844
XpOfko	MLIMet	GCST90274763.tsv.gz	RuminococcaceaeUCG010.id.11367	6	-0.0776315	0.0813057	0.339674	-0.0701578	0.10508	0.504349	0.290648	0.246407	0.303544	1.67421	4	0.795396	4.18097	5	0.523666	-0.0266445	0.0168287	0.188528
XpOfko	GULAxZ	GCST90274764.tsv.gz	RuminococcaceaeUCG010.id.11367	6	-0.238244	0.118131	0.0437188	-0.314047	0.119027	0.00832859	0.185356	0.327887	0.602067	7.35571	4	0.118243	10.806	5	0.0553652	-0.0307378	0.0224402	0.242619
XpOfko	7Ku1sq	GCST90274765.tsv.gz	RuminococcaceaeUCG010.id.11367	6	-0.128764	0.0977912	0.187933	-0.154817	0.114365	0.17583	0.394659	0.248284	0.187139	2.15501	4	0.707274	7.14096	5	0.210366	-0.0378481	0.01695	0.0893205
XpOfko	Ezero2	GCST90274766.tsv.gz	RuminococcaceaeUCG010.id.11367	6	-0.0640943	0.128195	0.617092	-0.0352876	0.121083	0.77072	0.419641	0.350305	0.297072	8.08424	4	0.0885406	12.4099	5	0.0295834	-0.035002	0.0239254	0.217306
XpOfko	BSdeR5	GCST90274767.tsv.gz	RuminococcaceaeUCG010.id.11367	6	-0.0980472	0.113425	0.387354	0.0190685	0.120459	0.874222	0.154834	0.357778	0.687498	8.62358	4	0.0712285	9.83397	5	0.0800786	-0.0183388	0.024475	0.495344
XpOfko	yFiTZs	GCST90274768.tsv.gz	RuminococcaceaeUCG010.id.11367	6	-0.192914	0.12828	0.132622	-0.0637563	0.133247	0.632307	0.415736	0.287817	0.222117	5.6253	4	0.228933	12.6921	5	0.0264413	-0.0441301	0.0196864	0.0884595
XpOfko	buoqi1	GCST90274769.tsv.gz	RuminococcaceaeUCG010.id.11367	6	-0.198169	0.135291	0.142984	-0.25255	0.127461	0.0475465	0.259932	0.380459	0.531997	10.4589	4	0.0333674	14.729	5	0.011585	-0.0333553	0.0261011	0.270398
XpOfko	jxRLdh	GCST90274770.tsv.gz	RuminococcaceaeUCG010.id.11367	6	-0.110848	0.0815832	0.174239	-0.128452	0.103711	0.21551	-0.145369	0.246482	0.587045	1.51548	4	0.823896	1.53751	5	0.908701	0.00250107	0.016851	0.889191
XpOfko	gTLOvP	GCST90274771.tsv.gz	RuminococcaceaeUCG010.id.11367	6	-0.0844937	0.0811581	0.297829	-0.0274958	0.1073	0.797756	0.130693	0.243759	0.620277	3.01445	4	0.555411	3.89091	5	0.565226	-0.0156317	0.016697	0.402173
XpOfko	WUON7Y	GCST90274772.tsv.gz	RuminococcaceaeUCG010.id.11367	6	-0.0308076	0.10207	0.762784	0.0662676	0.114339	0.562204	0.341081	0.278021	0.287164	5.45187	4	0.243992	8.19827	5	0.145642	-0.0270726	0.0190718	0.228762
XpOfko	t61sBQ	GCST90274773.tsv.gz	RuminococcaceaeUCG010.id.11367	6	-0.0708428	0.112401	0.52852	-0.0615325	0.120681	0.610137	0.46157	0.249592	0.138101	4.25948	4	0.372027	9.71111	5	0.083847	-0.0386935	0.0171011	0.0864279
XpOfko	BR6kcv	GCST90274774.tsv.gz	RuminococcaceaeUCG010.id.11367	6	-0.132309	0.125914	0.293355	0.0552416	0.117353	0.637834	0.271551	0.367672	0.501159	8.97149	4	0.061816	12.0104	5	0.0346459	-0.0292496	0.0251285	0.309118
XpOfko	f4B7Bh	GCST90274775.tsv.gz	RuminococcaceaeUCG010.id.11367	6	-0.00707428	0.140405	0.959816	0.0973749	0.118071	0.409533	0.599403	0.341067	0.153676	8.47442	4	0.0756664	16.0187	5	0.0067908	-0.0441542	0.0233985	0.132199
XpOfko	ZJfPpW	GCST90274776.tsv.gz	RuminococcaceaeUCG010.id.11367	6	-0.164577	0.0800394	0.0397639	-0.220258	0.106066	0.0378382	0.142397	0.238248	0.582242	0.556086	4	0.967816	2.42743	5	0.787382	-0.0223927	0.0163693	0.243133
XpOfko	w52QjJ	GCST90274777.tsv.gz	RuminococcaceaeUCG010.id.11367	6	-0.108736	0.0941411	0.248078	-0.134031	0.115073	0.244121	0.267158	0.244936	0.336695	4.13557	4	0.387969	6.87485	5	0.230116	-0.0273054	0.0167752	0.178914
XpOfko	svgkTM	GCST90274778.tsv.gz	RuminococcaceaeUCG010.id.11367	6	-0.0758887	0.0838344	0.365348	0.0292661	0.104079	0.778563	0.12003	0.261885	0.67051	4.69221	4	0.320361	5.43044	5	0.365634	-0.0142201	0.0179253	0.472005
XpOfko	u2SCkw	GCST90274779.tsv.gz	RuminococcaceaeUCG010.id.11367	6	0.00161758	0.0987505	0.986931	-0.0309359	0.108574	0.775698	0.0288517	0.333097	0.935139	7.3605	4	0.11802	7.37432	5	0.194257	-0.00197387	0.0227801	0.935115
XpOfko	UhkeHm	GCST90274780.tsv.gz	RuminococcaceaeUCG010.id.11367	6	-0.0717171	0.0811039	0.376555	-0.0744723	0.10039	0.458192	-0.0953799	0.245482	0.71741	2.70047	4	0.609133	2.7109	5	0.744451	0.00171285	0.0167717	0.92357
XpOfko	7AtBbl	GCST90274781.tsv.gz	RuminococcaceaeUCG010.id.11367	6	-0.0530237	0.0812547	0.514039	-0.0533516	0.112497	0.635324	0.0175455	0.246377	0.946646	3.84733	4	0.427062	3.93938	5	0.558176	-0.00510279	0.0168185	0.776709
XpOfko	Beap96	GCST90274782.tsv.gz	RuminococcaceaeUCG010.id.11367	6	-0.064471	0.0909601	0.478459	-0.100765	0.106517	0.344148	0.179694	0.279846	0.555749	5.11922	4	0.275282	6.21244	5	0.286093	-0.0176665	0.0191147	0.407674
XpOfko	xl3RUo	GCST90274783.tsv.gz	RuminococcaceaeUCG010.id.11367	6	-0.0761186	0.0816572	0.351247	-0.0564552	0.107134	0.598223	0.0161211	0.246501	0.950994	3.41554	4	0.490836	3.57282	5	0.612398	-0.00668558	0.0168577	0.711919
XpOfko	sCnghB	GCST90274784.tsv.gz	RuminococcaceaeUCG010.id.11367	6	0.00594048	0.0789084	0.939989	-0.0515893	0.0981631	0.599204	0.345721	0.237029	0.218441	1.11004	4	0.892675	3.42108	5	0.635361	-0.024662	0.0162228	0.203093
XpOfko	ps30EH	GCST90274785.tsv.gz	RuminococcaceaeUCG010.id.11367	6	-0.0991966	0.0796872	0.213196	-0.111684	0.103919	0.282502	-0.156443	0.242202	0.55352	4.13877	4	0.387551	4.20387	5	0.520453	0.00416554	0.0166076	0.81431
XpOfko	EGKYU8	GCST90274786.tsv.gz	RuminococcaceaeUCG010.id.11367	6	-0.165483	0.11357	0.145087	-0.0806472	0.114525	0.481314	0.124844	0.352321	0.74097	8.17458	4	0.0853885	9.73223	5	0.0831877	-0.0210184	0.024075	0.431919
XpOfko	vFD70N	GCST90274787.tsv.gz	RuminococcaceaeUCG010.id.11367	6	-0.031191	0.0856593	0.715762	-0.030109	0.116532	0.796116	0.450296	0.24737	0.142822	1.25827	4	0.868415	5.50945	5	0.35691	-0.0348379	0.0168965	0.108226
XpOfko	MlPIOw	GCST90274788.tsv.gz	RuminococcaceaeUCG010.id.11367	6	-0.154664	0.0816692	0.0582532	-0.17742	0.101988	0.0819252	-0.123859	0.247373	0.642881	1.41333	4	0.841874	1.43074	5	0.920922	-0.00222919	0.0168972	0.901412
XpOfko	pN8K6H	GCST90274789.tsv.gz	RuminococcaceaeUCG010.id.11367	6	-0.0228326	0.0799785	0.775273	-0.0388767	0.110007	0.723787	0.407351	0.238214	0.162436	1.19208	4	0.879401	4.86756	5	0.432256	-0.0313611	0.0163581	0.127689
XpOfko	wL3Py9	GCST90274790.tsv.gz	RuminococcaceaeUCG010.id.11367	6	-0.0270993	0.109982	0.805375	0.0402552	0.124706	0.746847	0.459566	0.267121	0.160467	4.21659	4	0.377487	8.14664	5	0.148337	-0.0354051	0.0183366	0.125692
XpOfko	WmN4Ox	GCST90274791.tsv.gz	RuminococcaceaeUCG010.id.11367	6	-0.225477	0.080813	0.00526904	-0.23899	0.109465	0.0290171	-0.346898	0.243666	0.227642	3.93663	4	0.41465	4.21564	5	0.518806	0.0088043	0.0166683	0.625303
XpOfko	5RZ9aM	GCST90274792.tsv.gz	RuminococcaceaeUCG010.id.11367	6	-0.0494912	0.114111	0.664499	0.0208581	0.116553	0.857971	0.284951	0.339704	0.448773	7.89177	4	0.0956243	10.0424	5	0.0740415	-0.0242926	0.0232671	0.355394
XpOfko	91Xjwi	GCST90274793.tsv.gz	RuminococcaceaeUCG010.id.11367	6	-0.236106	0.0973374	0.0152814	-0.070372	0.121326	0.561897	0.130598	0.260334	0.642264	4.77908	4	0.310725	7.44898	5	0.189332	-0.026708	0.0178664	0.209264
XpOfko	2ZScbr	GCST90274794.tsv.gz	RuminococcaceaeUCG010.id.11367	6	-0.0180643	0.0941812	0.847896	-0.0409766	0.119905	0.732544	0.0383053	0.318601	0.910098	5.75124	4	0.218512	5.80171	5	0.325994	-0.00408821	0.0218197	0.860496
XpOfko	H9ZGeT	GCST90274795.tsv.gz	RuminococcaceaeUCG010.id.11367	6	-0.156957	0.105541	0.136973	-0.163837	0.115419	0.155755	-0.100306	0.355704	0.791938	8.33268	4	0.0801244	8.392	5	0.135914	-0.00410156	0.0243055	0.874182
XpOfko	jjAIYr	GCST90274796.tsv.gz	RuminococcaceaeUCG010.id.11367	6	0.0277029	0.119672	0.816934	0.116662	0.11606	0.314805	0.301454	0.38361	0.475902	8.05909	4	0.0894374	9.20739	5	0.101073	-0.0197828	0.0262044	0.492297
XpOfko	whYGZP	GCST90274797.tsv.gz	RuminococcaceaeUCG010.id.11367	6	-0.166654	0.0801297	0.0375435	-0.204064	0.106849	0.0561538	0.101912	0.239139	0.691921	1.64847	4	0.800056	3.06924	5	0.689312	-0.0195663	0.0164152	0.299159
XpOfko	T8l4Kb	GCST90274798.tsv.gz	RuminococcaceaeUCG010.id.11367	6	0.00460375	0.081169	0.95477	-0.0532864	0.10602	0.615241	-0.0968892	0.245485	0.713216	3.82313	4	0.430471	4.01505	5	0.547252	0.00734761	0.0167724	0.683948
XpOfko	CeUbK4	GCST90274799.tsv.gz	RuminococcaceaeUCG010.id.11367	6	-0.114535	0.0881042	0.193602	-0.124095	0.115448	0.282419	0.112992	0.270253	0.697347	1.00464	4	0.909091	1.79773	5	0.876364	-0.01644	0.0184603	0.423492
XpOfko	3HSYQ5	GCST90274800.tsv.gz	RuminococcaceaeUCG010.id.11367	6	-0.135974	0.112288	0.225918	-0.0196085	0.121403	0.871688	0.174869	0.34089	0.634997	6.81547	4	0.145967	8.40723	5	0.135175	-0.0226262	0.0234094	0.388507
XpOfko	m9Uzq7	GCST90274801.tsv.gz	RuminococcaceaeUCG010.id.11367	6	-0.0946901	0.0928032	0.307571	-0.0183548	0.118279	0.876678	0.315206	0.269363	0.306888	2.96555	4	0.563608	5.55802	5	0.351626	-0.0296485	0.0184139	0.18266
XpOfko	KPgwk0	GCST90274802.tsv.gz	RuminococcaceaeUCG010.id.11367	6	-0.00890184	0.0879232	0.919355	-0.0771754	0.113156	0.495221	0.152327	0.275591	0.609884	4.18783	4	0.381182	4.5889	5	0.468078	-0.0116562	0.0188327	0.569468
XpOfko	I5Ujtj	GCST90274803.tsv.gz	RuminococcaceaeUCG010.id.11367	6	-0.216604	0.0909202	0.0172026	-0.104348	0.116427	0.370117	0.178313	0.244663	0.506495	3.33644	4	0.503179	6.26459	5	0.281318	-0.0286573	0.016747	0.162216
XpOfko	5MCDd7	GCST90274804.tsv.gz	RuminococcaceaeUCG010.id.11367	6	-0.118556	0.0945843	0.210045	-0.24761	0.121097	0.0408827	0.343115	0.244631	0.233387	2.78647	4	0.594171	6.78869	5	0.236836	-0.0334822	0.0167365	0.116043
XpOfko	F7XQe6	GCST90274805.tsv.gz	RuminococcaceaeUCG010.id.11367	6	-0.0317923	0.0883653	0.71901	-0.0890753	0.120037	0.458047	0.334452	0.270326	0.283674	1.68781	4	0.792932	3.74295	5	0.586985	-0.0264933	0.0184805	0.224989
XpOfko	wuZABJ	GCST90274806.tsv.gz	RuminococcaceaeUCG010.id.11367	6	0.142744	0.087911	0.104432	0.075327	0.11725	0.520583	-0.0476309	0.268443	0.86779	1.80099	4	0.772302	2.36434	5	0.796772	0.0137789	0.0183578	0.49465
XpOfko	1Eae0c	GCST90274807.tsv.gz	RuminococcaceaeUCG010.id.11367	6	0.0519256	0.0970079	0.592462	0.126039	0.116672	0.280015	0.337425	0.293349	0.31413	4.84193	4	0.303904	6.12734	5	0.294024	-0.020696	0.0200837	0.361011
XpOfko	0FMDDb	GCST90274808.tsv.gz	RuminococcaceaeUCG010.id.11367	6	-0.0660691	0.0886403	0.456053	-0.054057	0.108247	0.617509	-0.0039106	0.27214	0.989223	1.18527	4	0.880518	1.24363	5	0.940624	-0.00448952	0.0185839	0.820984
XpOfko	0CRihG	GCST90274809.tsv.gz	RuminococcaceaeUCG010.id.11367	6	-0.0435392	0.105754	0.680558	-0.0735307	0.125988	0.559467	0.355545	0.297593	0.298186	4.68852	4	0.320776	7.04395	5	0.217392	-0.0287671	0.0202931	0.229285
XpOfko	mcYpBH	GCST90274810.tsv.gz	RuminococcaceaeUCG010.id.11367	6	0.0596494	0.0888163	0.501836	0.0684575	0.115076	0.551917	0.159463	0.273926	0.591708	2.37331	4	0.667455	2.52169	5	0.773226	-0.00719477	0.0186785	0.719703
XpOfko	zmtW0J	GCST90274811.tsv.gz	RuminococcaceaeUCG010.id.11367	6	-0.156681	0.106033	0.139498	-0.0907315	0.130359	0.486422	-0.0321245	0.355945	0.932426	7.03271	4	0.13417	7.27387	5	0.201056	-0.00901509	0.0243418	0.729896
XpOfko	7xjz5F	GCST90274812.tsv.gz	RuminococcaceaeUCG010.id.11367	6	0.0782283	0.108466	0.470774	-0.00883704	0.116438	0.939503	0.454481	0.311147	0.217899	5.40971	4	0.247781	7.62616	5	0.178078	-0.0272616	0.0212951	0.269681
XpOfko	tzdr1E	GCST90274813.tsv.gz	RuminococcaceaeUCG010.id.11367	6	-0.124219	0.0887309	0.161526	-0.0968391	0.115281	0.400895	0.0362848	0.273882	0.900999	2.7395	4	0.60232	3.12321	5	0.680996	-0.0115636	0.0186678	0.569164
XpOfko	0PrC6G	GCST90274814.tsv.gz	RuminococcaceaeUCG010.id.11367	6	-0.030349	0.143749	0.83279	0.12163	0.124257	0.327648	0.346496	0.454341	0.488175	11.0077	4	0.0264776	13.1229	5	0.0222536	-0.02715	0.0309678	0.430138
XpOfko	nI33qR	GCST90274815.tsv.gz	RuminococcaceaeUCG010.id.11367	6	-0.118683	0.104991	0.258302	-0.0791647	0.112653	0.482225	0.119825	0.330898	0.735582	7.32013	4	0.119907	8.38821	5	0.136099	-0.0172898	0.0226318	0.487468
XpOfko	xTTkxj	GCST90274816.tsv.gz	RuminococcaceaeUCG010.id.11367	6	0.00300749	0.0814656	0.970551	-0.00389321	0.107779	0.971185	0.000251846	0.246448	0.999234	3.99318	4	0.406929	3.99332	5	0.550378	0.00019951	0.01684	0.991115
XpOfko	4uFKlG	GCST90274817.tsv.gz	RuminococcaceaeUCG010.id.11367	6	-0.0870951	0.0808779	0.281538	-0.0115337	0.104184	0.91185	0.0912926	0.244569	0.727881	3.10643	4	0.540175	3.70377	5	0.592803	-0.0129211	0.0167182	0.482726
XpOfko	QwrAKb	GCST90274818.tsv.gz	RuminococcaceaeUCG010.id.11367	6	-0.110775	0.0891319	0.213932	0.0587057	0.115315	0.610689	0.229101	0.242775	0.398767	3.89201	4	0.420818	6.09555	5	0.297032	-0.0246746	0.0166222	0.211862
XpOfko	WBhdeT	GCST90274819.tsv.gz	RuminococcaceaeUCG010.id.11367	6	0.0492446	0.0883653	0.577333	-0.00683471	0.114208	0.95228	-0.197286	0.270326	0.505948	2.46207	4	0.65144	3.39328	5	0.639594	0.0178335	0.0184805	0.389196
XpOfko	hGxbxx	GCST90274820.tsv.gz	RuminococcaceaeUCG010.id.11367	6	-0.206332	0.0968644	0.0331622	-0.0652031	0.114981	0.570663	0.0802439	0.285436	0.792555	4.91185	4	0.296463	6.30596	5	0.277576	-0.0209522	0.0196641	0.346689
XpOfko	fm9bka	GCST90274821.tsv.gz	RuminococcaceaeUCG010.id.11367	6	-0.0663478	0.0809308	0.412325	-0.0543178	0.108705	0.617299	0.298966	0.2437	0.287176	0.957472	4	0.916175	3.48311	5	0.625945	-0.0265074	0.0166794	0.187211
XpOfko	t2ruQF	GCST90274822.tsv.gz	RuminococcaceaeUCG010.id.11367	6	0.0339828	0.0816692	0.677334	0.000624498	0.103171	0.99517	0.377087	0.247373	0.202098	0.576715	4	0.965616	2.73579	5	0.740639	-0.0248284	0.0168972	0.215665
XpOfko	efk4rf	GCST90274823.tsv.gz	RuminococcaceaeUCG010.id.11367	6	-0.169171	0.143516	0.238494	-0.165466	0.124639	0.184324	0.145225	0.465903	0.770835	11.815	4	0.0187814	13.3182	5	0.0205726	-0.0226697	0.0317778	0.51502
XpOfko	VM7gtX	GCST90274824.tsv.gz	RuminococcaceaeUCG010.id.11367	6	-0.101081	0.0816267	0.215591	-0.0643152	0.112086	0.5661	0.119714	0.249439	0.656338	4.16013	4	0.384768	5.07545	5	0.406742	-0.0160017	0.017057	0.401291
XpOfko	JDkhrw	GCST90274825.tsv.gz	RuminococcaceaeUCG010.id.11367	6	-0.00626848	0.0808571	0.938206	-0.0109409	0.100521	0.913327	0.147803	0.24368	0.576893	2.51807	4	0.641403	2.96729	5	0.705029	-0.0111748	0.0166728	0.539412
XpOfko	5Yslup	GCST90274826.tsv.gz	RuminococcaceaeUCG010.id.11367	6	-0.0787827	0.0817544	0.335221	-0.0450723	0.102441	0.65995	0.0718542	0.248264	0.786637	2.31755	4	0.677577	2.73048	5	0.741453	-0.0108878	0.0169434	0.555464
XpOfko	WkftaS	GCST90274827.tsv.gz	RuminococcaceaeUCG010.id.11367	6	-0.0853359	0.0814656	0.294865	-0.0667712	0.104626	0.52335	-0.0624337	0.246448	0.812498	2.39213	4	0.66405	2.40182	5	0.791203	-0.00165813	0.01684	0.926301
XpOfko	vqZcBH	GCST90274828.tsv.gz	RuminococcaceaeUCG010.id.11367	6	0.0417641	0.0878269	0.634411	-0.0183017	0.117737	0.876469	0.0324957	0.272785	0.910919	4.158	4	0.385045	4.15935	5	0.526709	0.000671546	0.0186696	0.97303
XpOfko	F0bQrf	GCST90274829.tsv.gz	RuminococcaceaeUCG010.id.11367	6	-0.0138852	0.0808117	0.863577	-0.0136751	0.100458	0.89172	0.127941	0.242811	0.626122	1.11062	4	0.892584	1.49429	5	0.913728	-0.0103021	0.0166321	0.569183
XpOfko	TAlZj3	GCST90274830.tsv.gz	RuminococcaceaeUCG010.id.11367	6	-0.14975	0.0817445	0.0669625	-0.0379024	0.11372	0.738912	0.0951097	0.239003	0.710997	4.26263	4	0.371629	5.52342	5	0.355384	-0.0178511	0.0164116	0.337875
XpOfko	AIIeeu	GCST90274831.tsv.gz	RuminococcaceaeUCG010.id.11367	6	-0.169311	0.0815832	0.0379569	-0.156054	0.103578	0.131906	-0.0535457	0.246482	0.838652	2.00039	4	0.735688	2.24812	5	0.813856	-0.00838722	0.016851	0.644796
XpOfko	QnTpO1	GCST90274832.tsv.gz	RuminococcaceaeUCG010.id.11367	6	-0.148522	0.117118	0.204749	-0.0348753	0.114915	0.761518	0.2443	0.33362	0.504599	7.61162	4	0.106887	10.5787	5	0.0604041	-0.0285331	0.0228504	0.279872
XpOfko	WV3lT8	GCST90274833.tsv.gz	RuminococcaceaeUCG010.id.11367	6	-0.0832705	0.0811553	0.304861	-0.0788167	0.105185	0.453665	-0.172883	0.244612	0.518711	2.27817	4	0.684747	2.42898	5	0.787151	0.00649802	0.0167328	0.717547
XpOfko	SgTc1R	GCST90274834.tsv.gz	RuminococcaceaeUCG010.id.11367	6	-0.111759	0.0814656	0.170108	0.00237843	0.110675	0.982855	0.216171	0.246448	0.42993	2.95167	4	0.565946	4.93944	5	0.423316	-0.0237424	0.01684	0.231382
XpOfko	W6jRfC	GCST90274835.tsv.gz	RuminococcaceaeUCG010.id.11367	6	-0.1593	0.0811039	0.0495127	-0.067404	0.109653	0.538752	0.0834172	0.245482	0.751094	3.56145	4	0.468597	4.65883	5	0.458918	-0.0175693	0.0167717	0.353964
XpOfko	r4b61L	GCST90274836.tsv.gz	RuminococcaceaeUCG010.id.11367	6	-0.0608353	0.0980335	0.534892	-0.0199119	0.118302	0.866336	0.477584	0.276654	0.159373	1.8035	4	0.771841	6.03123	5	0.303192	-0.0387316	0.018837	0.108928
XpOfko	KFFJdy	GCST90274837.tsv.gz	RuminococcaceaeUCG010.id.11367	6	-0.0961926	0.0808775	0.234297	-0.00644399	0.110894	0.953661	0.163466	0.243669	0.539061	2.74169	4	0.601939	4.01783	5	0.546851	-0.0188304	0.016669	0.321772
XpOfko	BJREd6	GCST90274838.tsv.gz	RuminococcaceaeUCG010.id.11367	6	-0.246506	0.0810177	0.00234527	-0.177935	0.114827	0.12124	-0.0173918	0.244591	0.946727	3.63643	4	0.457439	4.62202	5	0.463726	-0.0166046	0.0167255	0.377017
XpOfko	BbcNUZ	GCST90274839.tsv.gz	RuminococcaceaeUCG010.id.11367	6	-0.0104193	0.138208	0.939906	-0.0702746	0.131762	0.593794	0.149863	0.465888	0.763809	11.887	4	0.0182119	12.2806	5	0.0311385	-0.0115829	0.0318248	0.734311
XpOfko	72buWu	GCST90274840.tsv.gz	RuminococcaceaeUCG010.id.11367	6	-0.131898	0.0886498	0.13679	-0.0873384	0.113238	0.440539	-0.0396603	0.272992	0.891517	1.87621	4	0.758514	2.00382	5	0.848616	-0.00665218	0.0186212	0.738966
XpOfko	lmYymr	GCST90274841.tsv.gz	RuminococcaceaeUCG010.id.11367	6	-0.132365	0.128833	0.304223	-0.0808765	0.140355	0.564462	0.500556	0.289271	0.158608	4.55164	4	0.336468	10.6451	5	0.0588882	-0.0457097	0.0197528	0.0816653
XpOfko	tEogTp	GCST90274842.tsv.gz	RuminococcaceaeUCG010.id.11367	6	-0.134687	0.0886498	0.128682	-0.111006	0.113428	0.327756	0.236598	0.272992	0.435009	2.31732	4	0.677618	4.38514	5	0.495397	-0.0267772	0.0186212	0.223818
XpOfko	qgsqNE	GCST90274843.tsv.gz	RuminococcaceaeUCG010.id.11367	6	-0.137597	0.0811581	0.0899952	-0.224911	0.108191	0.0376329	0.253823	0.243759	0.356539	0.705319	4	0.950671	3.60528	5	0.60752	-0.0284338	0.016697	0.163792
XpOfko	VLmNZo	GCST90274844.tsv.gz	RuminococcaceaeUCG010.id.11367	6	0.0412506	0.11023	0.708237	0.032443	0.117947	0.783267	0.642613	0.244591	0.0583513	2.46575	4	0.650779	9.25566	5	0.0992911	-0.0435825	0.0167255	0.0596863
XpOfko	tByf5L	GCST90274845.tsv.gz	RuminococcaceaeUCG010.id.11367	6	-0.00380569	0.0889118	0.965859	-0.00127527	0.119639	0.991495	-0.244759	0.273952	0.42212	3.13634	4	0.535274	4.00102	5	0.549269	0.0173769	0.0186872	0.40507
XpOfko	kxQ54T	GCST90274846.tsv.gz	RuminococcaceaeUCG010.id.11367	6	-0.23465	0.0808761	0.00371557	-0.175393	0.103786	0.0910374	-0.17524	0.242814	0.510409	2.32572	4	0.676091	2.39305	5	0.792508	-0.00431607	0.0166328	0.808064
XpOfko	4ZkeXP	GCST90274847.tsv.gz	RuminococcaceaeUCG010.id.11367	6	-0.130349	0.0809482	0.107337	-0.128344	0.105202	0.222471	-0.136765	0.242832	0.603367	2.34316	4	0.672923	2.34394	5	0.799792	0.000466266	0.0166394	0.978987
XpOfko	uwhnEs	GCST90274848.tsv.gz	RuminococcaceaeUCG010.id.11367	6	-0.267838	0.0808571	0.000924717	-0.228806	0.107345	0.0330475	-0.0887588	0.24368	0.734115	2.22522	4	0.694415	2.83211	5	0.725851	-0.0129886	0.0166728	0.479477
MR Results of Ruminococcusgnavusgroup.id.14376 and inflammatory cytokines
	id.exposure	id.outcome	outcome	exposure	nsnp	b_Inverse.variance.weighted	se_Inverse.variance.weighted	pval_Inverse.variance.weighted	b_Weighted.median	se_Weighted.median	pval_Weighted.median	b_MR.Egger	se_MR.Egger	pval_MR.Egger	Q_MR.Egger	Q_df_MR.Egger	Q_pval_MR.Egger	Q_Inverse.variance.weighted	Q_df_Inverse.variance.weighted	Q_pval_Inverse.variance.weighted	egger_intercept	se	pval
1	mSMgmf	YfF4qN	GCST90274758.tsv.gz	Ruminococcusgnavusgroup.id.14376	12	0.0510971	0.0471441	0.278431	0.105863	0.0589481	0.0725144	0.109636	0.221524	0.631352	14.5521	10	0.149264	14.659	11	0.198645	-0.00639973	0.0236116	0.791871
2	mSMgmf	g1Niia	GCST90274759.tsv.gz	Ruminococcusgnavusgroup.id.14376	12	0.0294435	0.0403898	0.466012	0.0391259	0.0555846	0.481496	0.13974	0.180802	0.457467	8.46236	10	0.58377	8.85405	11	0.635362	-0.0120608	0.0192709	0.545427
3	mSMgmf	rMB5mn	GCST90274760.tsv.gz	Ruminococcusgnavusgroup.id.14376	12	0.021657	0.04526	0.632293	0.0371026	0.0597265	0.534463	-0.129974	0.203508	0.537393	6.29091	10	0.790259	6.87494	11	0.809118	0.0166173	0.0217441	0.462386
4	mSMgmf	HD8bTE	GCST90274761.tsv.gz	Ruminococcusgnavusgroup.id.14376	12	0.104586	0.0454699	0.0214423	0.10694	0.0630297	0.0897595	0.0434302	0.211152	0.841166	10.6248	10	0.387486	10.7185	11	0.467135	0.00670009	0.0225564	0.772517
5	mSMgmf	iHaABR	GCST90274762.tsv.gz	Ruminococcusgnavusgroup.id.14376	12	0.0703232	0.0499869	0.159478	0.121341	0.0576595	0.0353399	-0.146298	0.222595	0.525865	15.8866	10	0.102924	17.4711	11	0.0946922	0.0236991	0.0237305	0.341503
6	mSMgmf	eWoFKU	GCST90274763.tsv.gz	Ruminococcusgnavusgroup.id.14376	12	0.0111978	0.0407232	0.783337	0.0280507	0.0562013	0.6177	0.143662	0.186473	0.458866	10.3834	10	0.407523	10.9347	11	0.448752	-0.0144893	0.0198855	0.482938
7	mSMgmf	NjrEOF	GCST90274764.tsv.gz	Ruminococcusgnavusgroup.id.14376	12	0.0366754	0.0447054	0.411999	0.054566	0.0560957	0.330688	0.271137	0.196139	0.19695	11.7872	10	0.299553	13.5595	11	0.258331	-0.0256446	0.0209134	0.248204
8	mSMgmf	squvPT	GCST90274765.tsv.gz	Ruminococcusgnavusgroup.id.14376	12	0.0343972	0.0492655	0.485052	-0.00932388	0.061388	0.879278	0.390034	0.201222	0.0813063	11.9621	10	0.287601	15.8937	11	0.145122	-0.038882	0.021447	0.0999219
9	mSMgmf	AN9PKS	GCST90274766.tsv.gz	Ruminococcusgnavusgroup.id.14376	12	0.0392557	0.0462216	0.395718	0.0743922	0.0586121	0.204359	0.124581	0.21596	0.576783	13.9067	10	0.177291	14.1351	11	0.225609	-0.00933126	0.0230249	0.693814
10	mSMgmf	EJ8tKP	GCST90274767.tsv.gz	Ruminococcusgnavusgroup.id.14376	12	0.0866893	0.0567566	0.126665	0.0638637	0.0588601	0.277918	-0.0411438	0.263598	0.879072	21.1133	10	0.0203174	21.6358	11	0.0273513	0.0139762	0.0280934	0.629599
11	mSMgmf	hJ9Jnx	GCST90274768.tsv.gz	Ruminococcusgnavusgroup.id.14376	12	-0.015247	0.0622138	0.8064	0.0164942	0.058135	0.776623	-0.0184625	0.292985	0.950996	26.2361	10	0.00343527	26.2365	11	0.00598402	0.000351544	0.0312264	0.991239
12	mSMgmf	sBm4yh	GCST90274769.tsv.gz	Ruminococcusgnavusgroup.id.14376	12	0.0735648	0.0399799	0.0657615	0.106244	0.0549261	0.0530754	0.219498	0.182062	0.255715	10.623	10	0.387638	11.3412	11	0.415141	-0.0159649	0.0194163	0.430107
13	mSMgmf	WlDGfu	GCST90274770.tsv.gz	Ruminococcusgnavusgroup.id.14376	12	0.0563289	0.0464551	0.225304	0.0849514	0.0568921	0.135384	0.236925	0.210784	0.287263	13.1963	10	0.212901	14.2156	11	0.221292	-0.0197447	0.0224663	0.400105
14	mSMgmf	Ibe96e	GCST90274771.tsv.gz	Ruminococcusgnavusgroup.id.14376	12	0.0734314	0.0536099	0.17077	0.119396	0.0626884	0.0568318	0.204484	0.2479	0.428686	18.7356	10	0.0437521	19.2868	11	0.0561362	-0.0143352	0.0264304	0.599437
15	mSMgmf	Pdn9pT	GCST90274772.tsv.gz	Ruminococcusgnavusgroup.id.14376	12	0.0940047	0.051473	0.0678062	0.126056	0.0565984	0.0259341	0.133479	0.240965	0.591792	18.2937	10	0.0502075	18.3453	11	0.0739056	-0.00431841	0.0256926	0.869871
16	mSMgmf	KqKsJS	GCST90274773.tsv.gz	Ruminococcusgnavusgroup.id.14376	12	0.0711395	0.0457822	0.120216	0.128314	0.0583697	0.0279272	0.220709	0.209161	0.316156	13.4349	10	0.200362	14.1581	11	0.22437	-0.0163554	0.0222925	0.479995
17	mSMgmf	PiLPbx	GCST90274774.tsv.gz	Ruminococcusgnavusgroup.id.14376	12	-0.0105429	0.0417799	0.800775	0.00759585	0.058231	0.896216	0.15178	0.189075	0.440782	10.8024	10	0.373118	11.6404	11	0.391275	-0.0177583	0.020163	0.399132
18	mSMgmf	v8v8sB	GCST90274775.tsv.gz	Ruminococcusgnavusgroup.id.14376	12	0.0200895	0.0424947	0.636389	-0.0165481	0.0553304	0.76488	0.216861	0.190055	0.28044	11.5347	10	0.317403	12.8354	11	0.304218	-0.0215089	0.0202548	0.313247
19	mSMgmf	Yf0pfk	GCST90274776.tsv.gz	Ruminococcusgnavusgroup.id.14376	12	0.0684201	0.0511114	0.180685	0.0490217	0.0551245	0.373847	0.076532	0.239416	0.755803	17.9658	10	0.0555429	17.968	11	0.0823263	-0.000887551	0.0255304	0.972952
20	mSMgmf	iLEs3H	GCST90274777.tsv.gz	Ruminococcusgnavusgroup.id.14376	12	-0.0100678	0.0429166	0.814527	-0.0348503	0.0564343	0.53688	-0.126513	0.198006	0.537224	12.1665	10	0.274066	12.6094	11	0.31962	0.0127297	0.0210993	0.559729
21	mSMgmf	CSMhbn	GCST90274778.tsv.gz	Ruminococcusgnavusgroup.id.14376	12	0.0493701	0.0455527	0.278452	0.0698082	0.0568741	0.219666	-0.144515	0.204636	0.496183	12.876	10	0.23069	14.0924	11	0.227922	0.0211958	0.0218069	0.353984
22	mSMgmf	RCmRhS	GCST90274779.tsv.gz	Ruminococcusgnavusgroup.id.14376	12	0.00559446	0.0407069	0.890689	0.0221734	0.0544391	0.683783	-0.00589559	0.18256	0.974873	6.73306	10	0.750383	6.73722	11	0.819947	0.00125634	0.0194587	0.949794
23	mSMgmf	72GR3c	GCST90274780.tsv.gz	Ruminococcusgnavusgroup.id.14376	12	0.116492	0.04054	0.00405945	0.106484	0.055415	0.0546601	0.372487	0.182156	0.0680892	5.39109	10	0.86357	7.46906	11	0.759926	-0.0279871	0.019415	0.180012
24	mSMgmf	5qe8eF	GCST90274781.tsv.gz	Ruminococcusgnavusgroup.id.14376	12	0.0280505	0.0407721	0.491464	0.047586	0.0551315	0.388062	0.179375	0.182918	0.349902	7.24685	10	0.701953	7.96703	11	0.716254	-0.0165523	0.0195046	0.415937
25	mSMgmf	tAaUvO	GCST90274782.tsv.gz	Ruminococcusgnavusgroup.id.14376	12	0.00600833	0.0407724	0.882846	0.0425322	0.0541923	0.432548	0.0979809	0.182989	0.604043	6.28345	10	0.790913	6.54927	11	0.834323	-0.010059	0.0195104	0.617357
26	mSMgmf	IAsx62	GCST90274783.tsv.gz	Ruminococcusgnavusgroup.id.14376	12	0.0575014	0.0433623	0.184817	0.0475529	0.0579283	0.411708	0.214384	0.1974	0.302948	11.6118	10	0.31188	12.3836	11	0.335511	-0.0171587	0.0210461	0.433894
27	mSMgmf	Bks7hS	GCST90274784.tsv.gz	Ruminococcusgnavusgroup.id.14376	12	0.0549809	0.0393516	0.162363	0.0649876	0.0531953	0.221829	0.211556	0.176697	0.258808	7.7594	10	0.652325	8.58559	11	0.660084	-0.0171119	0.018826	0.38476
28	mSMgmf	ZTQvcF	GCST90274785.tsv.gz	Ruminococcusgnavusgroup.id.14376	12	-0.0573523	0.0402332	0.154013	-0.0375566	0.057243	0.511766	0.0788351	0.183423	0.676456	10.6437	10	0.385945	11.2613	11	0.421638	-0.0149014	0.0195614	0.463782
29	mSMgmf	qGiSbd	GCST90274786.tsv.gz	Ruminococcusgnavusgroup.id.14376	12	-0.0121306	0.0408052	0.766252	-0.0308772	0.0533612	0.562828	0.0317903	0.183258	0.865741	6.72107	10	0.751489	6.78151	11	0.816491	-0.00480412	0.0195418	0.810779
30	mSMgmf	JQiJOM	GCST90274787.tsv.gz	Ruminococcusgnavusgroup.id.14376	12	-0.0179287	0.0446713	0.688166	-0.00718703	0.0578159	0.901071	-0.00482671	0.210625	0.982168	13.1364	10	0.216143	13.1418	11	0.28416	-0.00143203	0.0224446	0.950385
31	mSMgmf	SUYgw8	GCST90274788.tsv.gz	Ruminococcusgnavusgroup.id.14376	12	-0.00173855	0.0408694	0.966069	-0.017074	0.0527782	0.746313	-0.263742	0.183769	0.181764	6.99527	10	0.725892	9.13373	11	0.60955	0.0286367	0.0195827	0.174351
32	mSMgmf	z3Ao4a	GCST90274789.tsv.gz	Ruminococcusgnavusgroup.id.14376	12	0.00827203	0.0399984	0.836159	0.0139458	0.0543872	0.797629	-0.180327	0.178622	0.336516	8.00503	10	0.628345	9.17872	11	0.6054	0.0206224	0.0190355	0.304075
33	mSMgmf	rte3U7	GCST90274790.tsv.gz	Ruminococcusgnavusgroup.id.14376	12	0.0198656	0.0558192	0.721921	-0.0153911	0.0617646	0.803214	-0.275782	0.244089	0.284915	15.1603	10	0.126327	17.501	11	0.0939039	0.0323882	0.0260652	0.242369
34	mSMgmf	jeLGIz	GCST90274791.tsv.gz	Ruminococcusgnavusgroup.id.14376	12	0.0064752	0.053975	0.90451	-0.024273	0.0611071	0.691205	-0.280764	0.236311	0.262242	16.8288	10	0.0782402	19.4451	11	0.0535572	0.0314074	0.025189	0.240859
35	mSMgmf	sCoICs	GCST90274792.tsv.gz	Ruminococcusgnavusgroup.id.14376	12	0.0675244	0.0423056	0.110464	0.0704685	0.0579834	0.224243	-0.116127	0.189394	0.553467	11.0686	10	0.352198	12.1641	11	0.351438	0.0200855	0.0201897	0.343278
36	mSMgmf	OH58gK	GCST90274793.tsv.gz	Ruminococcusgnavusgroup.id.14376	12	0.0754842	0.0503953	0.134174	0.0870124	0.0572345	0.128441	0.0815125	0.237339	0.738376	17.4768	10	0.0644571	17.478	11	0.0945103	-0.000659165	0.0253002	0.979727
37	mSMgmf	ir5aR5	GCST90274794.tsv.gz	Ruminococcusgnavusgroup.id.14376	12	0.0352912	0.0449064	0.431935	0.00969226	0.0599293	0.87152	-0.0656041	0.204919	0.755447	10.346	10	0.410679	10.6099	11	0.476496	0.0110571	0.0218922	0.624452
38	mSMgmf	0DsE1W	GCST90274795.tsv.gz	Ruminococcusgnavusgroup.id.14376	12	0.0477519	0.0492178	0.331939	0.0607676	0.0581089	0.295675	0.103514	0.230767	0.663308	15.8837	10	0.103009	15.9813	11	0.141825	-0.00609955	0.0246068	0.809242
39	mSMgmf	sS2bzX	GCST90274796.tsv.gz	Ruminococcusgnavusgroup.id.14376	12	-0.0533612	0.0453043	0.238861	-0.0415621	0.0596261	0.485775	-0.330699	0.20368	0.13552	6.93288	10	0.731766	8.88344	11	0.632651	0.030384	0.0217553	0.192749
40	mSMgmf	053TUV	GCST90274797.tsv.gz	Ruminococcusgnavusgroup.id.14376	12	0.0333126	0.0443419	0.452492	0.0749617	0.0562098	0.182333	0.0736722	0.207275	0.729648	13.4469	10	0.199747	13.5006	11	0.26187	-0.00441485	0.0220976	0.84565
41	mSMgmf	D0XUUQ	GCST90274798.tsv.gz	Ruminococcusgnavusgroup.id.14376	12	0.0137471	0.0500775	0.783688	0.0158191	0.0594372	0.790125	0.0677436	0.234904	0.778939	16.6325	10	0.0829015	16.725	11	0.116278	-0.00590432	0.0250393	0.818345
42	mSMgmf	a9qWfI	GCST90274799.tsv.gz	Ruminococcusgnavusgroup.id.14376	12	0.0192436	0.0639855	0.763606	0.0266933	0.0687918	0.697993	0.0435405	0.302113	0.888269	21.9717	10	0.0152494	21.9867	11	0.0244768	-0.00266178	0.0322708	0.93589
43	mSMgmf	1JVn4v	GCST90274800.tsv.gz	Ruminococcusgnavusgroup.id.14376	12	0.0774637	0.0444769	0.0815675	0.136195	0.0611665	0.0259722	-0.177973	0.199114	0.392418	8.22865	10	0.606514	9.96083	11	0.533914	0.0279758	0.0212562	0.217502
44	mSMgmf	CmYFIH	GCST90274801.tsv.gz	Ruminococcusgnavusgroup.id.14376	12	0.0181819	0.0452442	0.687787	0.0244415	0.0591213	0.679304	-0.00603583	0.209947	0.97763	10.6545	10	0.385065	10.6694	11	0.471364	0.00265448	0.0224356	0.90816
45	mSMgmf	SZC2G3	GCST90274802.tsv.gz	Ruminococcusgnavusgroup.id.14376	12	0.102502	0.0470817	0.0294724	0.120527	0.0643498	0.0610693	-0.0430321	0.217002	0.846782	11.3969	10	0.327441	11.9362	11	0.368458	0.0159457	0.023181	0.507172
46	mSMgmf	njy8qF	GCST90274803.tsv.gz	Ruminococcusgnavusgroup.id.14376	12	0.0432119	0.0431884	0.317048	0.0817756	0.0584091	0.161498	0.104875	0.202174	0.615229	12.2987	10	0.265563	12.4191	11	0.332979	-0.00674267	0.0215506	0.760802
47	mSMgmf	N7vATm	GCST90274804.tsv.gz	Ruminococcusgnavusgroup.id.14376	12	0.00431203	0.0577251	0.940454	0.0144587	0.0635177	0.819932	0.196371	0.263982	0.474064	21.0296	10	0.0208883	22.2011	11	0.0228608	-0.0210079	0.0281465	0.472621
48	mSMgmf	XwNE7j	GCST90274805.tsv.gz	Ruminococcusgnavusgroup.id.14376	12	-0.00038883	0.0703696	0.995591	0.0783359	0.0689108	0.255633	-0.170659	0.326936	0.613039	25.7674	10	0.00406596	26.5027	11	0.00545941	0.0186606	0.0349312	0.604869
49	mSMgmf	iMi9pS	GCST90274806.tsv.gz	Ruminococcusgnavusgroup.id.14376	12	0.0342687	0.0452199	0.448556	0.0137192	0.0640721	0.830452	0.0051532	0.212756	0.981153	11.0231	10	0.355723	11.0448	11	0.439518	0.00319051	0.0227285	0.891151
50	mSMgmf	LRW638	GCST90274807.tsv.gz	Ruminococcusgnavusgroup.id.14376	12	0.0783866	0.0449558	0.0812227	0.102377	0.0605475	0.0908635	0.0953269	0.201569	0.646421	6.26714	10	0.792343	6.27457	11	0.85443	-0.00185611	0.0215292	0.932998
51	mSMgmf	s94bhP	GCST90274808.tsv.gz	Ruminococcusgnavusgroup.id.14376	12	0.0492365	0.0455232	0.279444	0.0666363	0.0578745	0.249571	-0.00188579	0.204777	0.992834	2.52326	10	0.990532	2.58883	11	0.995121	0.00560073	0.0218731	0.803098
52	mSMgmf	ZOVkAZ	GCST90274809.tsv.gz	Ruminococcusgnavusgroup.id.14376	12	0.0282992	0.0468121	0.545493	0.0243122	0.063804	0.70317	0.182045	0.215708	0.418433	10.9342	10	0.362664	11.5184	11	0.400905	-0.0168439	0.0230438	0.481585
53	mSMgmf	c4XCmf	GCST90274810.tsv.gz	Ruminococcusgnavusgroup.id.14376	12	0.0799886	0.045646	0.0797103	0.0497103	0.0594518	0.403074	0.00347427	0.205902	0.986869	7.1609	10	0.710173	7.30613	11	0.773779	0.00838081	0.0219918	0.711109
54	mSMgmf	badCCr	GCST90274811.tsv.gz	Ruminococcusgnavusgroup.id.14376	12	0.002838	0.0451655	0.949898	0.00552943	0.0608673	0.927617	0.0602721	0.202674	0.772259	4.96951	10	0.893205	5.05401	11	0.928523	-0.00629317	0.021649	0.777227
55	mSMgmf	3fbcfq	GCST90274812.tsv.gz	Ruminococcusgnavusgroup.id.14376	12	0.0625354	0.0450343	0.164949	0.02795	0.0602746	0.642855	0.157296	0.202396	0.45505	7.22894	10	0.703669	7.45956	11	0.76074	-0.010385	0.0216249	0.641394
56	mSMgmf	jg5fhB	GCST90274813.tsv.gz	Ruminococcusgnavusgroup.id.14376	12	-0.0274154	0.0456095	0.547781	-0.0215737	0.0600172	0.719252	-0.323875	0.205584	0.146244	4.94175	10	0.895035	7.12887	11	0.788553	0.0324832	0.0219646	0.169965
57	mSMgmf	kypRmZ	GCST90274814.tsv.gz	Ruminococcusgnavusgroup.id.14376	12	-0.0533724	0.0455964	0.241783	-0.0150018	0.0635723	0.813448	0.00199765	0.205506	0.992435	8.09359	10	0.619696	8.16994	11	0.698005	-0.00606768	0.0219589	0.787929
58	mSMgmf	NYfYf5	GCST90274815.tsv.gz	Ruminococcusgnavusgroup.id.14376	12	0.00957514	0.0468729	0.838135	0.0052047	0.0580962	0.928615	0.162929	0.215504	0.467063	13.9208	10	0.176635	14.6624	11	0.198481	-0.0167632	0.0229675	0.48222
59	mSMgmf	BPR02G	GCST90274816.tsv.gz	Ruminococcusgnavusgroup.id.14376	12	0.0530828	0.0407748	0.192966	0.010763	0.0584134	0.853813	-0.0060063	0.18356	0.974541	10.0589	10	0.435343	10.1686	11	0.515292	0.00646228	0.0195705	0.748058
60	mSMgmf	upPZpl	GCST90274817.tsv.gz	Ruminococcusgnavusgroup.id.14376	12	0.0598952	0.0491415	0.222908	0.0262349	0.0586659	0.654737	0.312852	0.216641	0.1793	14.1689	10	0.165425	16.2013	11	0.133822	-0.0276624	0.0230972	0.25867
61	mSMgmf	FiWqz8	GCST90274818.tsv.gz	Ruminococcusgnavusgroup.id.14376	12	0.0692939	0.0404735	0.0868817	0.092311	0.0557361	0.0976779	0.156164	0.181286	0.409186	9.50936	10	0.484539	9.75102	11	0.552912	-0.00950084	0.0193266	0.633617
62	mSMgmf	0a5yFZ	GCST90274819.tsv.gz	Ruminococcusgnavusgroup.id.14376	12	0.074164	0.0452743	0.1014	0.0788682	0.0604331	0.191876	-0.303911	0.203254	0.165727	6.37623	10	0.782726	10.0169	11	0.528868	0.0414178	0.0217069	0.0854795
63	mSMgmf	nPx6BY	GCST90274820.tsv.gz	Ruminococcusgnavusgroup.id.14376	12	-0.00510727	0.0440869	0.907775	-0.00116397	0.0587653	0.984197	-0.0560822	0.196099	0.780724	8.60903	10	0.569566	8.6802	11	0.651385	0.00558792	0.0209463	0.795064
64	mSMgmf	DXHq1O	GCST90274821.tsv.gz	Ruminococcusgnavusgroup.id.14376	12	0.0561588	0.0494268	0.255873	0.0650341	0.0602362	0.280298	0.314569	0.216977	0.177747	14.1992	10	0.164099	16.3184	11	0.129715	-0.028266	0.0231369	0.249845
65	mSMgmf	vQPXuc	GCST90274822.tsv.gz	Ruminococcusgnavusgroup.id.14376	12	0.0607052	0.0585381	0.299726	0.0631968	0.060023	0.292398	0.486227	0.238239	0.0685416	16.9133	10	0.0763044	22.5913	11	0.0201723	-0.0465386	0.0253998	0.0968197
66	mSMgmf	sRwL5D	GCST90274823.tsv.gz	Ruminococcusgnavusgroup.id.14376	12	0.0525595	0.0453463	0.246428	0.0345677	0.0624655	0.579997	0.089408	0.214075	0.68503	10.9049	10	0.364976	10.9389	11	0.4484	-0.00403709	0.0228728	0.863423
67	mSMgmf	vmg4rD	GCST90274824.tsv.gz	Ruminococcusgnavusgroup.id.14376	12	0.0394602	0.0465987	0.397102	0.103698	0.0569403	0.0685803	0.262415	0.20711	0.233855	12.9084	10	0.228838	14.4824	11	0.207437	-0.0243792	0.0220774	0.295342
68	mSMgmf	4B3cqh	GCST90274825.tsv.gz	Ruminococcusgnavusgroup.id.14376	12	0.0983356	0.0454828	0.0306152	0.12529	0.0542349	0.0208803	0.13141	0.213962	0.552814	13.8526	10	0.17982	13.8875	11	0.239283	-0.00361625	0.0228064	0.87717
69	mSMgmf	WXT3Xz	GCST90274826.tsv.gz	Ruminococcusgnavusgroup.id.14376	12	0.0551275	0.0409851	0.178606	0.0765699	0.0571677	0.180444	0.166838	0.183981	0.385831	9.63712	10	0.472886	10.025	11	0.528136	-0.0122134	0.0196093	0.547333
70	mSMgmf	moPULa	GCST90274827.tsv.gz	Ruminococcusgnavusgroup.id.14376	12	0.0424887	0.0441799	0.33619	0.032524	0.0558736	0.5605	0.224916	0.199005	0.28477	11.8474	10	0.295398	12.8952	11	0.300231	-0.0199535	0.0212177	0.369165
71	mSMgmf	R1d1Ao	GCST90274828.tsv.gz	Ruminococcusgnavusgroup.id.14376	12	0.0358501	0.0450982	0.426651	0.0439289	0.0567193	0.438637	0.0144445	0.202586	0.944564	4.23981	10	0.935881	4.25156	11	0.961972	0.00234502	0.0216367	0.915837
72	mSMgmf	VD8zie	GCST90274829.tsv.gz	Ruminococcusgnavusgroup.id.14376	12	0.0352786	0.0523527	0.500398	0.00296001	0.0618868	0.961852	-0.167506	0.237204	0.496206	17.1326	10	0.0714807	18.4503	11	0.0717031	0.022162	0.0252705	0.401069
73	mSMgmf	XTLY0m	GCST90274830.tsv.gz	Ruminococcusgnavusgroup.id.14376	12	0.0383507	0.0389195	0.324434	0.0401343	0.0537928	0.455613	-0.0247179	0.17465	0.890263	7.98133	10	0.630661	8.11855	11	0.702647	0.00689504	0.0186137	0.718789
74	mSMgmf	pyFc06	GCST90274831.tsv.gz	Ruminococcusgnavusgroup.id.14376	12	0.0429101	0.0465689	0.356824	0.05165	0.0583887	0.376378	0.206173	0.212769	0.355398	13.4584	10	0.199159	14.2922	11	0.217245	-0.0178529	0.0226818	0.449476
75	mSMgmf	8Jmy10	GCST90274832.tsv.gz	Ruminococcusgnavusgroup.id.14376	12	0.115938	0.040228	0.00395126	0.119372	0.0535863	0.0259032	0.0859553	0.18353	0.649581	10.3824	10	0.407611	10.4115	11	0.493793	0.00327865	0.0195623	0.870238
76	mSMgmf	UJ5Zf9	GCST90274833.tsv.gz	Ruminococcusgnavusgroup.id.14376	12	0.05414	0.0495478	0.274533	0.0022227	0.0585922	0.969739	-0.169062	0.22143	0.462796	14.8813	10	0.13645	16.4725	11	0.124476	0.0244107	0.0236067	0.325468
77	mSMgmf	nRb1Nw	GCST90274834.tsv.gz	Ruminococcusgnavusgroup.id.14376	12	0.0716426	0.0426723	0.0931707	0.0213814	0.0581999	0.713337	0.259574	0.191473	0.205029	10.9899	10	0.358305	12.1039	11	0.355886	-0.0205494	0.0204108	0.337775
78	mSMgmf	JhgeNA	GCST90274835.tsv.gz	Ruminococcusgnavusgroup.id.14376	12	0.0697041	0.0419604	0.0966761	0.0480883	0.0563519	0.393462	-0.188459	0.182346	0.325707	9.604	10	0.475894	11.7133	11	0.385572	0.0282387	0.0194434	0.177047
79	mSMgmf	1pE80l	GCST90274836.tsv.gz	Ruminococcusgnavusgroup.id.14376	12	0.1419	0.0459023	0.00199251	0.109768	0.0595566	0.065315	0.11936	0.207119	0.577162	7.96348	10	0.632404	7.97594	11	0.715458	0.00246913	0.0221244	0.913347
80	mSMgmf	cXM2jm	GCST90274837.tsv.gz	Ruminococcusgnavusgroup.id.14376	12	0.0635251	0.0420312	0.130691	0.0665559	0.0591549	0.260542	0.246047	0.188364	0.220719	10.7961	10	0.373621	11.863	11	0.37403	-0.0199622	0.0200812	0.34363
81	mSMgmf	inRv10	GCST90274838.tsv.gz	Ruminococcusgnavusgroup.id.14376	12	0.0489714	0.0507674	0.334734	0.0271462	0.0575086	0.636901	0.1416	0.237075	0.5636	16.9296	10	0.0759357	17.2016	11	0.102053	-0.0101301	0.0252754	0.697005
82	mSMgmf	Ol7Uvv	GCST90274839.tsv.gz	Ruminococcusgnavusgroup.id.14376	12	0.00108542	0.0453306	0.980897	0.0337915	0.0600484	0.573614	0.157556	0.203956	0.457686	2.30479	10	0.993425	2.92395	11	0.991693	-0.0171424	0.0217858	0.449608
83	mSMgmf	bjSeDr	GCST90274840.tsv.gz	Ruminococcusgnavusgroup.id.14376	12	0.00327191	0.0482695	0.945957	0.0425434	0.061044	0.485847	0.182787	0.22029	0.426042	11.5223	10	0.318297	12.3272	11	0.339558	-0.0196613	0.0235241	0.422792
84	mSMgmf	UsqHbu	GCST90274841.tsv.gz	Ruminococcusgnavusgroup.id.14376	12	0.0523354	0.0501182	0.296375	0.122091	0.065561	0.0625668	0.231306	0.229263	0.336806	12.6307	10	0.245058	13.4404	11	0.265516	-0.0196059	0.0244872	0.441935
85	mSMgmf	3BmLHh	GCST90274842.tsv.gz	Ruminococcusgnavusgroup.id.14376	12	0.0933301	0.0552172	0.0909826	0.0736043	0.0666266	0.269277	0.116597	0.260551	0.66405	16.0996	10	0.0968158	16.1131	11	0.136983	-0.00254917	0.0278327	0.928833
86	mSMgmf	61G7qv	GCST90274843.tsv.gz	Ruminococcusgnavusgroup.id.14376	12	0.0901143	0.0474268	0.0574238	0.103519	0.0588197	0.0784185	0.375262	0.202614	0.0937216	12.4603	10	0.255432	15.0577	11	0.17987	-0.031173	0.0215908	0.179381
87	mSMgmf	Ux1PSs	GCST90274844.tsv.gz	Ruminococcusgnavusgroup.id.14376	12	0.0376849	0.0405819	0.353089	0.0685074	0.0572839	0.231724	0.305363	0.182012	0.124333	5.67616	10	0.841697	7.95215	11	0.717583	-0.0292765	0.0194059	0.162318
88	mSMgmf	Dp0NwD	GCST90274845.tsv.gz	Ruminococcusgnavusgroup.id.14376	12	-0.0165065	0.0456864	0.717875	-0.0371742	0.0606992	0.540252	-0.125697	0.20575	0.554882	6.65069	10	0.757959	6.94694	11	0.803364	0.0119644	0.021982	0.598171
89	mSMgmf	RYkLB3	GCST90274846.tsv.gz	Ruminococcusgnavusgroup.id.14376	12	0.0405866	0.0404033	0.315119	0.053034	0.0542503	0.328282	0.0934304	0.180816	0.616588	6.50747	10	0.77098	6.59737	11	0.83069	-0.00577817	0.0192713	0.770444
90	mSMgmf	Y1vZ0d	GCST90274847.tsv.gz	Ruminococcusgnavusgroup.id.14376	12	0.0365381	0.0488738	0.454701	0.0294306	0.0549072	0.591954	-0.0333407	0.228085	0.886686	15.9388	10	0.101397	16.0963	11	0.137593	0.0076383	0.0243	0.759727
91	mSMgmf	uHhlEl	GCST90274848.tsv.gz	Ruminococcusgnavusgroup.id.14376	12	0.0585802	0.0501467	0.242735	0.0710606	0.059247	0.230374	0.0990179	0.235819	0.683445	16.8736	10	0.0772087	16.9258	11	0.11009	-0.00442187	0.0251394	0.863888
MR Results of Ruminococcustorquesgroup.id.14377 and inflammatory cytokines
	id.exposure	id.outcome	outcome	exposure	nsnp	b_Inverse.variance.weighted	se_Inverse.variance.weighted	pval_Inverse.variance.weighted	b_Weighted.median	se_Weighted.median	pval_Weighted.median	b_MR.Egger	se_MR.Egger	pval_MR.Egger	Q_MR.Egger	Q_df_MR.Egger	Q_pval_MR.Egger	Q_Inverse.variance.weighted	Q_df_Inverse.variance.weighted	Q_pval_Inverse.variance.weighted	egger_intercept	se	pval
1	a17snU	PXIW6y	GCST90274758.tsv.gz	Ruminococcustorquesgroup.id.14377	9	0.0112386	0.0955688	0.906387	-0.0753946	0.112546	0.502921	0.0295163	0.355543	0.936162	12.5678	7	0.0833666	12.5729	8	0.127413	-0.00114852	0.0213994	0.958697
2	a17snU	pUG4aS	GCST90274759.tsv.gz	Ruminococcustorquesgroup.id.14377	9	-0.0480913	0.0756786	0.525124	-0.0568252	0.0972532	0.559017	0.0390204	0.261558	0.885615	6.24149	7	0.511852	6.36254	8	0.606691	-0.00549911	0.0158051	0.73812
3	a17snU	kmpwuH	GCST90274760.tsv.gz	Ruminococcustorquesgroup.id.14377	9	-0.0565908	0.112939	0.616318	-0.0290812	0.115806	0.801722	-0.0652659	0.415663	0.879665	13.8631	7	0.053671	13.864	8	0.0853794	0.000546936	0.0250764	0.983208
4	a17snU	Ykzvml	GCST90274761.tsv.gz	Ruminococcustorquesgroup.id.14377	9	0.0245948	0.0936074	0.792748	-0.0745568	0.113532	0.511373	-0.193202	0.33433	0.58145	8.87323	7	0.261887	9.46052	8	0.304947	0.0137133	0.0201467	0.517955
5	a17snU	BhX132	GCST90274762.tsv.gz	Ruminococcustorquesgroup.id.14377	9	-0.0635683	0.0796316	0.424708	-0.0628497	0.104486	0.547497	-0.290749	0.278792	0.331673	8.32542	7	0.304775	9.18805	8	0.326681	0.0143928	0.0169	0.422587
6	a17snU	jXRlw7	GCST90274763.tsv.gz	Ruminococcustorquesgroup.id.14377	9	-0.0322626	0.0760951	0.671582	-0.0509075	0.0936964	0.586907	-0.0641211	0.264473	0.815383	1.78133	7	0.970947	1.79715	8	0.986612	0.00200377	0.0159309	0.903443
7	a17snU	538cfy	GCST90274764.tsv.gz	Ruminococcustorquesgroup.id.14377	9	0.107855	0.101931	0.290003	0.219859	0.0998853	0.0277276	0.428765	0.357776	0.269748	13.0004	7	0.0720997	14.6288	8	0.0667783	-0.020178	0.0215487	0.380245
8	a17snU	rs39Jq	GCST90274765.tsv.gz	Ruminococcustorquesgroup.id.14377	9	-0.081221	0.0844808	0.336345	-0.120284	0.105745	0.255333	0.132946	0.302512	0.673567	9.03776	7	0.249956	9.7432	8	0.283515	-0.0134628	0.0182133	0.483844
9	a17snU	hrl43X	GCST90274766.tsv.gz	Ruminococcustorquesgroup.id.14377	9	-0.0898593	0.0840551	0.285046	6.01e-05	0.105995	0.999548	-0.0139877	0.311569	0.965445	9.66015	7	0.208664	9.74933	8	0.283062	-0.00476862	0.0187582	0.806635
10	a17snU	szCWTk	GCST90274767.tsv.gz	Ruminococcustorquesgroup.id.14377	9	0.0591923	0.127924	0.643569	0.187835	0.11871	0.113581	0.0942211	0.47454	0.848256	22.8305	7	0.00182439	22.8499	8	0.00356243	-0.00220456	0.0285996	0.940714
11	a17snU	yswfiU	GCST90274768.tsv.gz	Ruminococcustorquesgroup.id.14377	9	0.719972	0.63514	0.256977	-0.0190058	0.115313	0.869086	0.454023	2.36947	0.853485	570.76	7	4.81e-119	571.879	8	2.59e-118	0.0167119	0.142663	0.910037
12	a17snU	KC8kRc	GCST90274769.tsv.gz	Ruminococcustorquesgroup.id.14377	9	0.135523	0.0737512	0.0661256	0.157882	0.0997298	0.113399	0.274268	0.256848	0.321036	5.69401	7	0.575897	6.01203	8	0.645884	-0.00873138	0.015483	0.590401
13	a17snU	Jy7tqo	GCST90274770.tsv.gz	Ruminococcustorquesgroup.id.14377	9	-0.0130743	0.0971493	0.892944	-0.0833174	0.106349	0.433374	-0.493755	0.306594	0.151335	9.32711	7	0.230016	12.8986	8	0.115385	0.0302411	0.0184712	0.1456
14	a17snU	ULjH0F	GCST90274771.tsv.gz	Ruminococcustorquesgroup.id.14377	9	-0.000603561	0.103629	0.995353	-0.0235152	0.106896	0.825886	-0.113945	0.379555	0.772739	14.7361	7	0.0395347	14.9411	8	0.0603017	0.0071552	0.0229324	0.76412
15	a17snU	vSUB05	GCST90274772.tsv.gz	Ruminococcustorquesgroup.id.14377	9	-0.0146858	0.0786057	0.851794	-0.0534508	0.0986684	0.588011	-0.191549	0.281797	0.518507	8.35779	7	0.302104	8.87112	8	0.353284	0.0111686	0.0170332	0.53297
16	a17snU	28MEOP	GCST90274773.tsv.gz	Ruminococcustorquesgroup.id.14377	9	-0.0989419	0.0898197	0.270652	-0.157616	0.110506	0.153778	0.0935405	0.322958	0.780485	10.7517	7	0.149824	11.3471	8	0.182795	-0.0121494	0.0195126	0.553253
17	a17snU	Qzk57Z	GCST90274774.tsv.gz	Ruminococcustorquesgroup.id.14377	9	-0.0502309	0.0922965	0.58628	-0.0554362	0.101789	0.586015	0.125926	0.334859	0.718013	11.3538	7	0.123915	11.8434	8	0.15833	-0.0110953	0.0201943	0.599795
18	a17snU	xQHUnY	GCST90274775.tsv.gz	Ruminococcustorquesgroup.id.14377	9	-0.117476	0.0950429	0.216445	0.0226144	0.112862	0.84119	-0.0991747	0.355432	0.788289	13.2544	7	0.0661467	13.2599	8	0.103215	-0.00114903	0.021384	0.958649
19	a17snU	OVLWbX	GCST90274776.tsv.gz	Ruminococcustorquesgroup.id.14377	9	-0.00481851	0.127255	0.969795	0.0450053	0.106485	0.672555	-0.209633	0.463126	0.664497	22.4061	7	0.00216144	23.0894	8	0.00325139	0.0129352	0.0279978	0.65809
20	a17snU	w8BNjB	GCST90274777.tsv.gz	Ruminococcustorquesgroup.id.14377	9	-0.290708	0.16283	0.0742045	-0.174058	0.111209	0.117551	-0.0824829	0.598357	0.894241	37.0683	7	4.55e-06	37.7677	8	8.31e-06	-0.0131176	0.0360952	0.727021
21	a17snU	yDlopr	GCST90274778.tsv.gz	Ruminococcustorquesgroup.id.14377	9	0.012525	0.119123	0.916262	-0.0110486	0.11626	0.924288	-0.227173	0.431079	0.614485	19.2078	7	0.00756081	20.1332	8	0.00984368	0.015104	0.0260081	0.579622
22	a17snU	Jsu1sw	GCST90274779.tsv.gz	Ruminococcustorquesgroup.id.14377	9	-0.0441065	0.0907078	0.626791	-0.0608165	0.109032	0.576989	-0.439039	0.297846	0.183964	8.92055	7	0.258411	11.3644	8	0.181892	0.0248653	0.0179555	0.208636
23	a17snU	QNtiTt	GCST90274780.tsv.gz	Ruminococcustorquesgroup.id.14377	9	-0.152029	0.0758368	0.044997	-0.151385	0.100676	0.132664	-0.185744	0.263464	0.503581	6.0508	7	0.533831	6.06865	8	0.639542	0.00212013	0.0158662	0.897459
24	a17snU	JkL1D5	GCST90274781.tsv.gz	Ruminococcustorquesgroup.id.14377	9	-0.0210106	0.0760951	0.782464	0.0153347	0.104066	0.882852	-0.0987892	0.28059	0.735142	7.87914	7	0.343371	7.97344	8	0.436069	0.00489197	0.0169018	0.780633
25	a17snU	YtKidj	GCST90274782.tsv.gz	Ruminococcustorquesgroup.id.14377	9	0.0197629	0.0761864	0.795325	-0.0344551	0.0989107	0.727581	-0.298506	0.264594	0.296428	4.83763	7	0.67977	6.41529	8	0.600818	0.0200134	0.0159336	0.249394
26	a17snU	XgjGi8	GCST90274783.tsv.gz	Ruminococcustorquesgroup.id.14377	9	0.0216941	0.0906476	0.810854	0.0197458	0.103282	0.848383	-0.538354	0.264827	0.0815691	6.37967	7	0.496181	11.2581	8	0.187501	0.0352613	0.0159647	0.0629171
27	a17snU	Dh2a8y	GCST90274784.tsv.gz	Ruminococcustorquesgroup.id.14377	9	-0.0365362	0.0735801	0.619506	-0.0584577	0.101786	0.565753	-0.0207567	0.256528	0.937775	5.13856	7	0.643058	5.14269	8	0.742222	-0.000992001	0.0154494	0.950598
28	a17snU	KD0QWP	GCST90274785.tsv.gz	Ruminococcustorquesgroup.id.14377	9	-0.0156192	0.0806598	0.846455	0.0370809	0.104078	0.721631	-0.0334145	0.298516	0.914017	9.41733	7	0.224065	9.42255	8	0.307913	0.00112158	0.0180129	0.952092
29	a17snU	89gnN2	GCST90274786.tsv.gz	Ruminococcustorquesgroup.id.14377	9	0.00536044	0.0772351	0.944668	0.0159069	0.104482	0.878993	-0.0137272	0.287297	0.963226	8.20607	7	0.314775	8.21171	8	0.413068	0.00119941	0.0172918	0.94664
30	a17snU	jPtLas	GCST90274787.tsv.gz	Ruminococcustorquesgroup.id.14377	9	0.398114	0.29474	0.176781	0.00421591	0.105812	0.968218	0.108635	1.09177	0.923529	117.803	7	2.2e-22	119.093	8	5.1e-22	0.0181873	0.0657069	0.789934
31	a17snU	8ZfssF	GCST90274788.tsv.gz	Ruminococcustorquesgroup.id.14377	9	-0.125024	0.178711	0.484184	0.000403289	0.115728	0.99722	-0.164167	0.664262	0.81189	43.5766	7	2.58e-07	43.6002	8	6.77e-07	0.00246058	0.0399931	0.952661
32	a17snU	yJsfWx	GCST90274789.tsv.gz	Ruminococcustorquesgroup.id.14377	9	-0.10877	0.120689	0.367459	-0.0665056	0.113133	0.556631	-0.148987	0.444324	0.747215	20.7379	7	0.00417809	20.7644	8	0.00780036	0.00254273	0.0268839	0.927297
33	a17snU	gkl9ge	GCST90274790.tsv.gz	Ruminococcustorquesgroup.id.14377	9	0.0576917	0.124509	0.64311	0.0626566	0.126194	0.619535	-0.22616	0.441489	0.624228	16.4621	7	0.0212142	17.525	8	0.0250838	0.0179709	0.0267312	0.522968
34	a17snU	4SiqhQ	GCST90274791.tsv.gz	Ruminococcustorquesgroup.id.14377	9	0.030577	0.098899	0.757189	-0.00833409	0.118099	0.943741	-0.327142	0.339229	0.366986	11.5942	7	0.114718	13.6023	8	0.0927393	0.0225041	0.0204383	0.307279
35	a17snU	pOAsWy	GCST90274792.tsv.gz	Ruminococcustorquesgroup.id.14377	9	0.0969956	0.104754	0.35448	0.221492	0.0988567	0.025056	-0.158475	0.373722	0.684259	14.4079	7	0.0443847	15.4575	8	0.0508363	0.0161176	0.0225698	0.498265
36	a17snU	mxwrht	GCST90274793.tsv.gz	Ruminococcustorquesgroup.id.14377	9	-0.171076	0.117993	0.147093	-0.0844314	0.10407	0.417196	-0.25336	0.438106	0.581176	19.6263	7	0.00643603	19.7341	8	0.0113903	0.00517495	0.0263928	0.850122
37	a17snU	di2bZd	GCST90274794.tsv.gz	Ruminococcustorquesgroup.id.14377	9	-0.0104584	0.0851464	0.902243	-0.00387516	0.112151	0.972436	-0.116433	0.292201	0.702159	5.36497	7	0.615517	5.50871	8	0.702075	0.00669847	0.017668	0.715829
38	a17snU	j9wUQU	GCST90274795.tsv.gz	Ruminococcustorquesgroup.id.14377	9	-0.116028	0.0875693	0.185177	-0.0689324	0.109691	0.529726	-0.309305	0.315612	0.359726	9.95237	7	0.191289	10.5339	8	0.229532	0.0121668	0.0190241	0.542823
39	a17snU	KQftX3	GCST90274796.tsv.gz	Ruminococcustorquesgroup.id.14377	9	0.0197064	0.0858313	0.818407	0.0494147	0.109681	0.652326	0.306755	0.29545	0.333676	2.28086	7	0.942676	3.31181	8	0.913295	-0.0180948	0.0178212	0.34374
40	a17snU	UWzORU	GCST90274797.tsv.gz	Ruminococcustorquesgroup.id.14377	9	-0.0826358	0.132535	0.532956	-0.108281	0.1246	0.384832	-0.501809	0.459323	0.310781	22.1616	7	0.00238243	25.0407	8	0.00153004	0.0265026	0.0277914	0.372035
41	a17snU	g6pyP8	GCST90274798.tsv.gz	Ruminococcustorquesgroup.id.14377	9	-0.104256	0.0857405	0.224005	-0.0305407	0.110469	0.782192	-0.144718	0.318145	0.662967	10.1978	7	0.177638	10.2235	8	0.249688	0.00254547	0.0191681	0.89809
42	a17snU	RVX59Q	GCST90274799.tsv.gz	Ruminococcustorquesgroup.id.14377	9	0.0300904	0.0857396	0.725625	0.0293234	0.114575	0.798004	0.165423	0.295344	0.592873	5.45989	7	0.604026	5.68918	8	0.682002	-0.00853015	0.0178142	0.646647
43	a17snU	JCUXRS	GCST90274800.tsv.gz	Ruminococcustorquesgroup.id.14377	9	-0.0115993	0.119603	0.922741	-0.0538718	0.127979	0.673797	0.180685	0.430683	0.687404	15.5469	7	0.0295939	16.031	8	0.0419384	-0.0121838	0.0260973	0.654782
44	a17snU	8rAqFG	GCST90274801.tsv.gz	Ruminococcustorquesgroup.id.14377	9	-0.111583	0.08616	0.195296	-0.117306	0.123375	0.341701	0.25867	0.295344	0.410169	6.36241	7	0.498126	8.07864	8	0.425826	-0.0233375	0.0178142	0.231529
45	a17snU	le8A9w	GCST90274802.tsv.gz	Ruminococcustorquesgroup.id.14377	9	0.110346	0.0981378	0.260842	0.146005	0.120045	0.223888	0.449537	0.335643	0.222314	9.0406	7	0.249754	10.4809	8	0.232878	-0.0213796	0.0202449	0.326024
46	a17snU	joDiYr	GCST90274803.tsv.gz	Ruminococcustorquesgroup.id.14377	9	-0.176982	0.075998	0.0198712	-0.190181	0.101449	0.0608409	-0.526543	0.263798	0.0861252	3.8992	7	0.791312	5.81403	8	0.668054	0.0220033	0.015901	0.208943
47	a17snU	yHuNn1	GCST90274804.tsv.gz	Ruminococcustorquesgroup.id.14377	9	-0.173301	0.0958648	0.0706427	-0.102551	0.108211	0.343288	-0.344877	0.347971	0.354648	12.2403	7	0.0929279	12.7042	8	0.12244	0.010816	0.0209992	0.622368
48	a17snU	3Q35SI	GCST90274805.tsv.gz	Ruminococcustorquesgroup.id.14377	9	0.0366374	0.0859471	0.669905	0.00488147	0.110128	0.964645	0.180133	0.295561	0.561471	4.27914	7	0.747123	4.53662	8	0.805758	-0.00905162	0.0178381	0.627445
49	a17snU	SPXPZC	GCST90274806.tsv.gz	Ruminococcustorquesgroup.id.14377	9	0.0590217	0.0855857	0.490432	0.10818	0.108847	0.320286	0.222921	0.293886	0.472896	2.11376	7	0.953276	2.45361	8	0.963859	-0.0103452	0.0177459	0.578206
50	a17snU	h7SJIo	GCST90274807.tsv.gz	Ruminococcustorquesgroup.id.14377	9	0.0644107	0.0852987	0.450177	0.1252	0.112089	0.26401	-0.00699598	0.292392	0.981579	5.46191	7	0.603782	5.5271	8	0.700036	0.00451584	0.0176869	0.805814
51	a17snU	OavdPL	GCST90274808.tsv.gz	Ruminococcustorquesgroup.id.14377	9	0.112123	0.0996111	0.260332	0.255926	0.118308	0.0305254	0.424234	0.345596	0.259293	9.46521	7	0.220958	10.6695	8	0.221139	-0.0196707	0.0208436	0.376732
52	a17snU	nAh6fU	GCST90274809.tsv.gz	Ruminococcustorquesgroup.id.14377	9	0.160601	0.0866226	0.063734	0.187376	0.117138	0.109683	0.270713	0.299939	0.396753	7.0216	7	0.426634	7.16913	8	0.518499	-0.00692373	0.0180537	0.712726
53	a17snU	caLsY0	GCST90274810.tsv.gz	Ruminococcustorquesgroup.id.14377	9	-0.173478	0.0960542	0.0709114	-0.142324	0.117444	0.225574	0.0489743	0.343645	0.890689	9.26472	7	0.234205	9.87007	8	0.274264	-0.0139958	0.0206948	0.520566
54	a17snU	v5KW0V	GCST90274811.tsv.gz	Ruminococcustorquesgroup.id.14377	9	0.0101681	0.0912391	0.911264	0.0298263	0.123505	0.809169	0.117791	0.332052	0.733233	8.93097	7	0.257651	9.07743	8	0.335806	-0.00679787	0.0200636	0.744684
55	a17snU	y8SEZK	GCST90274812.tsv.gz	Ruminococcustorquesgroup.id.14377	9	0.101204	0.0854359	0.236193	0.116462	0.113828	0.306242	-0.17006	0.293849	0.580903	2.95074	7	0.889522	3.88162	8	0.867643	0.0171213	0.0177456	0.366774
56	a17snU	67t8cu	GCST90274813.tsv.gz	Ruminococcustorquesgroup.id.14377	9	0.0036323	0.111122	0.973924	0.0776962	0.127102	0.541006	-0.0662129	0.409407	0.876089	13.1499	7	0.0685387	13.2096	8	0.104839	0.00439436	0.0246551	0.863588
57	a17snU	GmHJkV	GCST90274814.tsv.gz	Ruminococcustorquesgroup.id.14377	9	0.0541007	0.0863592	0.531013	0.0614412	0.11922	0.606303	0.27066	0.298594	0.394829	6.67173	7	0.46384	7.24576	8	0.510365	-0.013616	0.0179715	0.473393
58	a17snU	MWXRU2	GCST90274815.tsv.gz	Ruminococcustorquesgroup.id.14377	9	-0.0286238	0.0954238	0.764204	0.0633031	0.110256	0.565867	-0.220026	0.34758	0.546835	12.0351	7	0.0994099	12.6032	8	0.126251	0.0120199	0.0209108	0.583408
59	a17snU	fzSdmE	GCST90274816.tsv.gz	Ruminococcustorquesgroup.id.14377	9	-0.0613077	0.0859615	0.475722	-0.135307	0.100458	0.178013	-0.0991629	0.31839	0.764528	10.1283	7	0.181418	10.1506	8	0.254613	0.00238298	0.0191915	0.904672
60	a17snU	dkcYxd	GCST90274817.tsv.gz	Ruminococcustorquesgroup.id.14377	9	-0.00397317	0.0758483	0.958223	-0.0431092	0.100056	0.666577	-0.125613	0.264957	0.649868	3.30493	7	0.855434	3.53451	8	0.896495	0.00763098	0.0159262	0.646442
61	a17snU	4AMX4D	GCST90274818.tsv.gz	Ruminococcustorquesgroup.id.14377	9	0.0198327	0.121828	0.870681	0.0237225	0.109648	0.828715	-0.120349	0.448745	0.796284	20.3819	7	0.0048013	20.6917	8	0.00801304	0.00882755	0.0270607	0.753799
62	a17snU	lpkIuv	GCST90274819.tsv.gz	Ruminococcustorquesgroup.id.14377	9	0.0727338	0.0859719	0.397543	0.124199	0.111001	0.263181	0.158744	0.294897	0.607051	5.20825	7	0.634567	5.30121	8	0.72495	-0.00543336	0.0178197	0.769303
63	a17snU	mU3Yif	GCST90274820.tsv.gz	Ruminococcustorquesgroup.id.14377	9	0.0451095	0.146808	0.758639	0.13178	0.13434	0.326622	0.0561865	0.531927	0.91884	24.4596	7	0.000945592	24.4613	8	0.00191706	-0.000705813	0.0323849	0.98322
64	a17snU	HVyXGH	GCST90274821.tsv.gz	Ruminococcustorquesgroup.id.14377	9	-0.0140102	0.0888298	0.874678	-0.0548916	0.108251	0.6121	-0.284008	0.312348	0.393438	9.82954	7	0.198441	10.9735	8	0.203205	0.0169856	0.0188188	0.39674
65	a17snU	n0ySuL	GCST90274822.tsv.gz	Ruminococcustorquesgroup.id.14377	9	-0.0708275	0.086912	0.415111	-0.196499	0.107839	0.0684324	-0.413141	0.292893	0.201235	8.51214	7	0.289604	10.3234	8	0.243055	0.021536	0.0176458	0.261804
66	a17snU	UIaEKI	GCST90274823.tsv.gz	Ruminococcustorquesgroup.id.14377	9	-0.0490184	0.0859307	0.568379	-0.0473758	0.113352	0.675982	-0.113532	0.313698	0.728094	7.71204	7	0.358669	7.76284	8	0.456973	0.00404728	0.0188489	0.836105
67	a17snU	qjvL52	GCST90274824.tsv.gz	Ruminococcustorquesgroup.id.14377	9	0.00847809	0.090738	0.925558	0.0155198	0.104258	0.881664	-0.157148	0.330506	0.648926	10.9898	7	0.139065	11.4197	8	0.179033	0.0104226	0.0199175	0.616925
68	a17snU	Yx6Bog	GCST90274825.tsv.gz	Ruminococcustorquesgroup.id.14377	9	-0.148038	0.108198	0.171243	-0.16636	0.107747	0.122589	-0.648038	0.350873	0.107249	12.4191	7	0.0875924	16.346	8	0.0376866	0.0314408	0.021133	0.180414
69	a17snU	EELnNH	GCST90274826.tsv.gz	Ruminococcustorquesgroup.id.14377	9	0.0306321	0.0766519	0.689432	-0.00593434	0.102226	0.953708	-0.0699899	0.279487	0.809451	7.70628	7	0.359205	7.86186	8	0.447079	0.00632636	0.0168288	0.718106
70	a17snU	HXcZHL	GCST90274827.tsv.gz	Ruminococcustorquesgroup.id.14377	9	-0.205869	0.196909	0.29579	-0.0480193	0.113042	0.670989	0.105794	0.720081	0.887337	51.8388	7	6.28e-09	53.3517	8	9.22e-09	-0.0196098	0.0433856	0.664949
71	a17snU	rXdoXs	GCST90274828.tsv.gz	Ruminococcustorquesgroup.id.14377	9	0.140548	0.0855388	0.100365	0.155205	0.107629	0.149291	0.107354	0.293862	0.72566	3.22357	7	0.863579	3.23751	8	0.91858	0.00209524	0.0177458	0.909329
72	a17snU	jq0Jg6	GCST90274829.tsv.gz	Ruminococcustorquesgroup.id.14377	9	-0.0739225	0.0757763	0.329295	-0.115281	0.102967	0.262888	-0.183999	0.264483	0.509052	7.11488	7	0.417017	7.30697	8	0.503904	0.00694342	0.015972	0.676849
73	a17snU	Q77osS	GCST90274830.tsv.gz	Ruminococcustorquesgroup.id.14377	9	-0.0140718	0.090864	0.876926	0.0129712	0.108065	0.904458	0.0726873	0.337748	0.835738	12.2248	7	0.0934055	12.3503	8	0.136246	-0.00545378	0.0203435	0.796362
74	a17snU	qV1LZd	GCST90274831.tsv.gz	Ruminococcustorquesgroup.id.14377	9	-0.0872856	0.100474	0.384992	0.00842396	0.108743	0.938253	-0.0578386	0.373001	0.881148	13.8194	7	0.0544879	13.8328	8	0.0862278	-0.00185227	0.0224696	0.936609
75	a17snU	hqASfP	GCST90274832.tsv.gz	Ruminococcustorquesgroup.id.14377	9	-0.0112183	0.0753053	0.881577	0.000681765	0.098402	0.994472	-0.0439021	0.26045	0.870908	6.11157	7	0.526784	6.12875	8	0.632812	0.00206128	0.0157243	0.899393
76	a17snU	NSEsLf	GCST90274833.tsv.gz	Ruminococcustorquesgroup.id.14377	9	0.0539083	0.0779216	0.489046	0.00788102	0.102358	0.938628	-0.11739	0.281243	0.688891	8.0247	7	0.330421	8.48844	8	0.387267	0.0107793	0.0169479	0.544987
77	a17snU	RleRM1	GCST90274834.tsv.gz	Ruminococcustorquesgroup.id.14377	9	0.0415315	0.107179	0.698388	-0.0773324	0.104305	0.458447	-0.153204	0.391151	0.706948	15.3023	7	0.0323137	15.8929	8	0.0439384	0.012245	0.0235578	0.619239
78	a17snU	DKiqAe	GCST90274835.tsv.gz	Ruminococcustorquesgroup.id.14377	9	-0.120013	0.125278	0.338077	-0.0449806	0.113873	0.692838	0.170678	0.45063	0.716096	20.4403	7	0.00469317	21.7653	8	0.00536967	-0.0182952	0.0271594	0.522165
79	a17snU	Kf1FFH	GCST90274836.tsv.gz	Ruminococcustorquesgroup.id.14377	9	0.0318349	0.0997371	0.749584	-0.0536227	0.115071	0.641217	-0.2484	0.351252	0.502308	9.56897	7	0.214343	10.5187	8	0.230489	0.0176225	0.0211423	0.432072
80	a17snU	Pyoukk	GCST90274837.tsv.gz	Ruminococcustorquesgroup.id.14377	9	-0.0186855	0.102256	0.855007	-0.154971	0.0999149	0.120894	-0.239114	0.368518	0.537131	13.8247	7	0.0543894	14.5955	8	0.0675045	0.013891	0.0222344	0.551946
81	a17snU	41gKMv	GCST90274838.tsv.gz	Ruminococcustorquesgroup.id.14377	9	-0.0913615	0.091246	0.316698	-0.0883647	0.104376	0.39722	-0.168215	0.337641	0.633608	11.4859	7	0.118783	11.5786	8	0.171019	0.00483485	0.0203426	0.818943
82	a17snU	cAlXVw	GCST90274839.tsv.gz	Ruminococcustorquesgroup.id.14377	9	0.170288	0.0983736	0.0834461	0.127931	0.114836	0.265266	0.241805	0.361631	0.525146	10.4333	7	0.165317	10.497	8	0.231861	-0.00450531	0.0218028	0.842173
83	a17snU	hGyS4U	GCST90274840.tsv.gz	Ruminococcustorquesgroup.id.14377	9	-0.0482871	0.0877057	0.581937	-0.0741915	0.12462	0.551614	0.0326937	0.321131	0.921764	8.17487	7	0.317427	8.25598	8	0.408873	-0.00510182	0.0193587	0.799722
84	a17snU	LQpqpg	GCST90274841.tsv.gz	Ruminococcustorquesgroup.id.14377	9	-0.061263	0.0983173	0.533209	-0.0439214	0.122069	0.718991	0.0881008	0.357182	0.812252	10.1815	7	0.178521	10.4592	8	0.234261	-0.00941099	0.0215357	0.675278
85	a17snU	U0xxIh	GCST90274842.tsv.gz	Ruminococcustorquesgroup.id.14377	9	0.0242402	0.0863838	0.779009	0.0378393	0.111015	0.733218	-0.327535	0.297921	0.307959	5.01441	7	0.658204	6.53661	8	0.58735	0.0221475	0.017951	0.257102
86	a17snU	NBIe07	GCST90274843.tsv.gz	Ruminococcustorquesgroup.id.14377	9	-0.0882436	0.0812342	0.277352	-0.169283	0.103726	0.102676	-0.221042	0.295655	0.479038	8.88993	7	0.260656	9.16954	8	0.328197	0.00837733	0.0178538	0.653176
87	a17snU	h99mKa	GCST90274844.tsv.gz	Ruminococcustorquesgroup.id.14377	9	-0.0404458	0.0759406	0.594313	-0.0375393	0.100774	0.709513	-0.181852	0.264363	0.513664	3.44195	7	0.841335	3.7538	8	0.878626	0.0088891	0.015918	0.593954
88	a17snU	QFIxUC	GCST90274845.tsv.gz	Ruminococcustorquesgroup.id.14377	9	0.0243199	0.0956181	0.79923	-0.0645276	0.127534	0.612882	0.426282	0.314595	0.217512	7.80422	7	0.350174	9.79155	8	0.279962	-0.0253062	0.0189543	0.22362
89	a17snU	WSfRwc	GCST90274846.tsv.gz	Ruminococcustorquesgroup.id.14377	9	0.117513	0.0887209	0.185327	0.0268081	0.10149	0.791668	-0.181475	0.306002	0.571801	9.58678	7	0.213224	11.0136	8	0.200931	0.0188593	0.018477	0.341375
90	a17snU	KSKvOE	GCST90274847.tsv.gz	Ruminococcustorquesgroup.id.14377	9	-0.0613192	0.0756786	0.417791	0.0514602	0.104495	0.622389	0.05914	0.261558	0.827579	6.25012	7	0.510867	6.4816	8	0.593449	-0.00760424	0.0158051	0.645103
91	a17snU	KGSGnG	GCST90274848.tsv.gz	Ruminococcustorquesgroup.id.14377	9	-0.0860923	0.0914197	0.346333	-0.125781	0.104458	0.22854	-0.363076	0.322533	0.297401	10.502	7	0.161866	11.7077	8	0.164728	0.0174039	0.0194134	0.399772
MR Results of Sellimonas.id.14369 and inflammatory cytokines
id.exposure	id.outcome	outcome	exposure	nsnp	b_Inverse.variance.weighted	se_Inverse.variance.weighted	pval_Inverse.variance.weighted	b_Weighted.median	se_Weighted.median	pval_Weighted.median	b_MR.Egger	se_MR.Egger	pval_MR.Egger	Q_MR.Egger	Q_df_MR.Egger	Q_pval_MR.Egger	Q_Inverse.variance.weighted	Q_df_Inverse.variance.weighted	Q_pval_Inverse.variance.weighted	egger_intercept	se	pval
QnAAeN	NewzL5	GCST90274758.tsv.gz	Sellimonas.id.14369	9	0.0243184	0.0336774	0.470234	0.037435	0.0441214	0.396184	-0.0378395	0.193521	0.850531	4.34535	7	0.739251	4.45174	8	0.814242	0.00903392	0.0276968	0.753829
QnAAeN	fgo576	GCST90274759.tsv.gz	Sellimonas.id.14369	9	0.0248779	0.034085	0.465464	0.00465367	0.0439267	0.915629	0.075619	0.207083	0.725774	8.28067	7	0.308497	8.35394	8	0.399682	-0.00738081	0.0296565	0.810601
QnAAeN	40N402	GCST90274760.tsv.gz	Sellimonas.id.14369	9	-0.0395344	0.0397143	0.319509	-0.0195954	0.0543598	0.718492	-0.179009	0.234523	0.470229	8.59427	7	0.283113	9.04247	8	0.338726	0.0203412	0.0336663	0.564771
QnAAeN	9zSv8l	GCST90274761.tsv.gz	Sellimonas.id.14369	9	0.00467529	0.0374907	0.900757	-0.00923705	0.0502286	0.854092	-0.110703	0.21297	0.619227	4.89371	7	0.672933	5.1966	8	0.736372	0.0168219	0.0305657	0.599192
QnAAeN	DR0ATx	GCST90274762.tsv.gz	Sellimonas.id.14369	9	0.020014	0.0350167	0.567624	0.040813	0.0415694	0.326196	-0.326812	0.185574	0.121609	5.54473	7	0.593794	9.14988	8	0.329811	0.0504945	0.0265939	0.0993927
QnAAeN	OysJFS	GCST90274763.tsv.gz	Sellimonas.id.14369	9	0.0147818	0.0336398	0.660362	0.00717459	0.0483044	0.881925	-0.161559	0.192944	0.430062	5.85157	7	0.557184	6.71305	8	0.567885	0.0256418	0.0276264	0.384211
QnAAeN	UiPajJ	GCST90274764.tsv.gz	Sellimonas.id.14369	9	0.0125615	0.0332379	0.705485	0.0568249	0.046333	0.220031	-0.0617957	0.190139	0.754676	5.9951	7	0.540322	6.15285	8	0.630115	0.0108152	0.0272296	0.703064
QnAAeN	OzY9pX	GCST90274765.tsv.gz	Sellimonas.id.14369	9	-0.0437811	0.0338241	0.195535	-0.0522036	0.0441499	0.237041	0.0184229	0.193914	0.926973	2.64594	7	0.915712	2.75207	8	0.94894	-0.00904387	0.027761	0.754116
QnAAeN	AefPbf	GCST90274766.tsv.gz	Sellimonas.id.14369	9	-0.00403032	0.039253	0.918221	-0.0157344	0.0459986	0.732304	0.0366216	0.240628	0.88333	10.8227	7	0.146541	10.8682	8	0.209279	-0.00590827	0.0344388	0.868639
QnAAeN	yyni6s	GCST90274767.tsv.gz	Sellimonas.id.14369	9	-0.00133196	0.0367642	0.971099	-0.000618	0.0480298	0.98974	-0.177367	0.214906	0.436409	8.82679	7	0.265332	9.69941	8	0.28676	0.0255945	0.030767	0.432935
QnAAeN	exd0q0	GCST90274768.tsv.gz	Sellimonas.id.14369	9	-0.00137808	0.036648	0.970004	-0.0118929	0.0463578	0.797529	0.0972909	0.22134	0.67351	9.43631	7	0.22283	9.7126	8	0.28578	-0.0143494	0.0316956	0.664445
QnAAeN	A0IPqj	GCST90274769.tsv.gz	Sellimonas.id.14369	9	0.0351645	0.0324332	0.278271	0.0320431	0.0421395	0.447012	-0.100635	0.18496	0.603269	4.42263	7	0.730012	4.9788	8	0.759839	0.0197642	0.0265019	0.480097
QnAAeN	Q66hW2	GCST90274770.tsv.gz	Sellimonas.id.14369	9	-0.00787098	0.042035	0.851466	-0.0488941	0.0519045	0.346192	0.105508	0.253302	0.689496	12.0192	7	0.0999294	12.3741	8	0.135279	-0.0164928	0.0362791	0.663153
QnAAeN	Is0FFX	GCST90274771.tsv.gz	Sellimonas.id.14369	9	0.0410425	0.0334295	0.219548	0.00921377	0.0430667	0.830593	-0.092614	0.190532	0.641756	6.72642	7	0.45791	7.23414	8	0.511594	0.0194483	0.0272941	0.499183
QnAAeN	HkfHNL	GCST90274772.tsv.gz	Sellimonas.id.14369	9	0.0202556	0.0356219	0.569609	0.0398312	0.0460048	0.386597	-0.15159	0.206618	0.486987	8.50715	7	0.290002	9.37456	8	0.31169	0.0250103	0.0296039	0.426133
QnAAeN	abIrbN	GCST90274773.tsv.gz	Sellimonas.id.14369	9	-0.00231458	0.0332933	0.944575	0.0107611	0.0430247	0.8025	-0.210268	0.18979	0.304515	3.00967	7	0.884106	4.24836	8	0.834049	0.0302592	0.0271879	0.302478
QnAAeN	jrMfAz	GCST90274774.tsv.gz	Sellimonas.id.14369	9	0.0117942	0.0352854	0.73819	-0.019723	0.0450504	0.661532	0.114837	0.212204	0.605182	8.57622	7	0.28453	8.8742	8	0.353019	-0.0149871	0.0303892	0.636985
QnAAeN	j05RGa	GCST90274775.tsv.gz	Sellimonas.id.14369	9	-0.0306453	0.0467422	0.512067	-0.037035	0.0485502	0.445572	0.187846	0.273509	0.51431	15.2629	7	0.0327731	16.6981	8	0.0334104	-0.0317906	0.0391839	0.443891
QnAAeN	lPo4c4	GCST90274776.tsv.gz	Sellimonas.id.14369	9	-0.0198086	0.0329679	0.547943	-0.0246285	0.0412791	0.550752	-0.106182	0.187529	0.588931	2.56727	7	0.921947	2.78618	8	0.947051	0.0125693	0.0268648	0.654093
QnAAeN	ThBCI6	GCST90274777.tsv.gz	Sellimonas.id.14369	9	0.0224355	0.0331168	0.498111	0.00771266	0.0453435	0.864936	-0.0703394	0.189408	0.721351	5.48065	7	0.601519	5.72813	8	0.677655	0.0134955	0.0271278	0.634095
QnAAeN	0nKDhg	GCST90274778.tsv.gz	Sellimonas.id.14369	9	0.00119401	0.0391401	0.975663	0.0197076	0.0481904	0.682574	-0.0670827	0.238045	0.786241	10.9833	7	0.139348	11.1165	8	0.195186	0.00992777	0.0340804	0.779262
QnAAeN	CjShOF	GCST90274779.tsv.gz	Sellimonas.id.14369	9	0.0545475	0.0336111	0.104611	0.0665648	0.0464048	0.151447	-0.182596	0.192402	0.374207	5.62251	7	0.584451	7.1895	8	0.516332	0.0344779	0.0275428	0.250851
QnAAeN	Wn0coP	GCST90274780.tsv.gz	Sellimonas.id.14369	9	0.0358445	0.0348911	0.304268	0.00388914	0.0442611	0.929982	0.126615	0.211866	0.568915	8.47687	7	0.292426	8.70607	8	0.367695	-0.013186	0.0303093	0.676625
QnAAeN	M47Xb1	GCST90274781.tsv.gz	Sellimonas.id.14369	9	0.031549	0.0359071	0.379602	0.0448636	0.0476639	0.346577	0.0951076	0.218812	0.676897	9.0028	7	0.252455	9.11472	8	0.332711	-0.00924212	0.0313303	0.776559
QnAAeN	ecyQgp	GCST90274782.tsv.gz	Sellimonas.id.14369	9	0.0269986	0.0339519	0.426496	0.0408724	0.0455495	0.36955	-0.159033	0.1953	0.442288	7.15991	7	0.412422	8.11714	8	0.422112	0.0270458	0.0279573	0.365573
QnAAeN	JrjoHQ	GCST90274783.tsv.gz	Sellimonas.id.14369	9	-0.00624433	0.0386154	0.871538	0.0236972	0.0470813	0.614735	-0.427013	0.193231	0.0628108	5.56574	7	0.591267	10.4569	8	0.234413	0.0612161	0.0276797	0.0626504
QnAAeN	hrKbYA	GCST90274784.tsv.gz	Sellimonas.id.14369	9	0.0106352	0.0324337	0.742983	-0.0137675	0.0410377	0.73726	-0.00628843	0.186412	0.974031	3.33693	7	0.852184	3.34543	8	0.910849	0.00245906	0.0266732	0.929128
QnAAeN	NUqixm	GCST90274785.tsv.gz	Sellimonas.id.14369	9	-0.0162829	0.0340346	0.63235	-0.0151616	0.0469531	0.746763	-0.189803	0.19656	0.3664	7.71345	7	0.358539	8.59941	8	0.377207	0.0252414	0.0281502	0.39968
QnAAeN	Q8DHgB	GCST90274786.tsv.gz	Sellimonas.id.14369	9	-0.00712932	0.0336625	0.832272	0.00985669	0.0479821	0.837241	0.103201	0.19302	0.609436	6.34497	7	0.500095	6.68195	8	0.571304	-0.016041	0.0276332	0.579779
QnAAeN	IKI7yb	GCST90274787.tsv.gz	Sellimonas.id.14369	9	0.00251747	0.0337456	0.940532	0.021233	0.0436417	0.626592	-0.134951	0.193733	0.508529	1.59098	7	0.978992	2.11023	8	0.977445	0.0199812	0.0277289	0.494516
QnAAeN	h9Ujsh	GCST90274788.tsv.gz	Sellimonas.id.14369	9	-0.0737603	0.0434415	0.0895225	-0.0419059	0.0471117	0.373734	-0.410496	0.233011	0.121499	10.1344	7	0.181084	13.2528	8	0.103444	0.0489562	0.0333577	0.18565
QnAAeN	ycdas2	GCST90274789.tsv.gz	Sellimonas.id.14369	9	0.0134406	0.0330012	0.683806	0.0500169	0.045812	0.274927	-0.361244	0.187618	0.0955644	3.35525	7	0.850311	7.47082	8	0.486787	0.0545425	0.0268856	0.0820715
QnAAeN	kn1G99	GCST90274790.tsv.gz	Sellimonas.id.14369	9	0.0111437	0.0453397	0.80585	0.05583	0.0538074	0.299461	-0.312453	0.242108	0.237848	9.78089	7	0.201334	12.3588	8	0.135899	0.047269	0.0348002	0.216519
QnAAeN	uDTzWp	GCST90274791.tsv.gz	Sellimonas.id.14369	9	0.0128407	0.0334685	0.701227	-0.00611176	0.0444283	0.890585	0.0743898	0.191129	0.708689	6.90611	7	0.438721	7.01309	8	0.535221	-0.00895658	0.0273833	0.753169
QnAAeN	YxhPJ6	GCST90274792.tsv.gz	Sellimonas.id.14369	9	-0.034115	0.0332329	0.304635	-0.00371338	0.0460593	0.935743	-0.032113	0.190907	0.871173	7.09434	7	0.419124	7.09445	8	0.526477	-0.000291	0.0273443	0.991799
QnAAeN	qpnHWq	GCST90274793.tsv.gz	Sellimonas.id.14369	9	0.000127	0.0330214	0.99694	-0.0177939	0.040894	0.663474	-0.0268881	0.188658	0.890683	1.34962	7	0.987065	1.37077	8	0.994651	0.00393247	0.0270386	0.888464
QnAAeN	tUOtVT	GCST90274794.tsv.gz	Sellimonas.id.14369	9	0.062853	0.0494064	0.203315	0.107917	0.0557058	0.0527136	-0.465587	0.217725	0.0697971	7.63898	7	0.365501	14.2765	8	0.0748363	0.0771444	0.0312802	0.0430697
QnAAeN	TD0oE9	GCST90274795.tsv.gz	Sellimonas.id.14369	9	-0.0538208	0.0336761	0.11	-0.0301343	0.044429	0.497608	-0.266134	0.193034	0.210435	5.67768	7	0.577848	6.92538	8	0.544705	0.030864	0.027631	0.30086
QnAAeN	OwNWs6	GCST90274796.tsv.gz	Sellimonas.id.14369	9	0.0312472	0.0396144	0.430239	-0.0160523	0.0519582	0.757363	-0.321707	0.21176	0.17251	6.11532	7	0.52635	8.98278	8	0.343751	0.0514896	0.0304068	0.134218
QnAAeN	SaqGcC	GCST90274797.tsv.gz	Sellimonas.id.14369	9	0.0248406	0.0330842	0.452755	0.0581774	0.0454173	0.20021	-0.189645	0.187796	0.346193	6.24691	7	0.511233	7.59314	8	0.474187	0.0312336	0.0269192	0.283976
QnAAeN	v0f9K8	GCST90274798.tsv.gz	Sellimonas.id.14369	9	0.0278201	0.033568	0.407236	0.0357216	0.0452879	0.430248	-0.135996	0.192316	0.502329	5.45289	7	0.604872	6.20126	8	0.624699	0.0238182	0.0275327	0.415651
QnAAeN	BcdZ23	GCST90274799.tsv.gz	Sellimonas.id.14369	9	-0.00103826	0.041004	0.979799	0.00171823	0.0513396	0.973301	-0.0109442	0.248629	0.966119	9.67581	7	0.207701	9.67808	8	0.288351	0.00144456	0.0356892	0.968844
QnAAeN	5HWE69	GCST90274800.tsv.gz	Sellimonas.id.14369	9	0.0182788	0.0430628	0.671223	0.0302536	0.0506721	0.550477	-0.377884	0.208851	0.113323	7.21835	7	0.406505	11.0503	8	0.198865	0.0578673	0.0300188	0.0952436
QnAAeN	btueYw	GCST90274801.tsv.gz	Sellimonas.id.14369	9	-0.0572865	0.0373095	0.124676	-0.0532145	0.0529446	0.31485	-0.194941	0.211578	0.387511	6.2359	7	0.51249	6.67278	8	0.572313	0.0200794	0.0303789	0.529779
QnAAeN	E83Ycn	GCST90274802.tsv.gz	Sellimonas.id.14369	9	-0.0300541	0.0372642	0.419946	0.00196888	0.0500715	0.968634	-0.160232	0.210966	0.472343	5.77084	7	0.566747	6.16386	8	0.628883	0.01899	0.0302914	0.550608
QnAAeN	0TbadT	GCST90274803.tsv.gz	Sellimonas.id.14369	9	-0.0322135	0.0335836	0.337457	-0.0293268	0.0454374	0.518646	-0.214682	0.192347	0.301213	4.80379	7	0.683893	5.73201	8	0.677222	0.0265286	0.0275352	0.367419
QnAAeN	stCVfu	GCST90274804.tsv.gz	Sellimonas.id.14369	9	-0.000735	0.0395154	0.985167	7.59e-05	0.0500875	0.99879	-0.0382275	0.241023	0.878459	11.0605	7	0.136003	11.0999	8	0.196102	0.00545329	0.0345159	0.878923
QnAAeN	oEQLkQ	GCST90274805.tsv.gz	Sellimonas.id.14369	9	0.0431267	0.0454513	0.342694	-0.0155013	0.0551113	0.778502	0.022451	0.274897	0.937195	11.7974	7	0.107422	11.8072	8	0.160014	0.00301648	0.039475	0.941227
QnAAeN	o8hIu7	GCST90274806.tsv.gz	Sellimonas.id.14369	9	-0.00199201	0.0372713	0.957376	0.00976533	0.0517247	0.850254	-0.205463	0.210539	0.36163	6.47194	7	0.485845	7.43614	8	0.490388	0.029694	0.0302403	0.358843
QnAAeN	c7oYaC	GCST90274807.tsv.gz	Sellimonas.id.14369	9	0.0162214	0.0621785	0.794182	-0.0236152	0.0537747	0.660552	0.0934474	0.373576	0.809659	22.3229	7	0.00223435	22.4636	8	0.00412576	-0.0112741	0.053673	0.83961
QnAAeN	c5rqLI	GCST90274808.tsv.gz	Sellimonas.id.14369	9	-0.00850293	0.0502034	0.865506	0.014639	0.0565035	0.795572	-0.0673817	0.303664	0.83073	14.2176	7	0.0474437	14.2964	8	0.0743594	0.00858927	0.0436052	0.849442
QnAAeN	t6iAGt	GCST90274809.tsv.gz	Sellimonas.id.14369	9	0.0145411	0.043673	0.739169	0.0242727	0.0537479	0.651556	-0.211527	0.25071	0.426718	9.56681	7	0.214479	10.7136	8	0.218463	0.0329633	0.0359858	0.390128
QnAAeN	d3Tfi4	GCST90274810.tsv.gz	Sellimonas.id.14369	9	0.00261114	0.044313	0.953012	0.0250373	0.053641	0.640674	0.297036	0.244581	0.263945	9.11132	7	0.244763	11.0577	8	0.198453	-0.0429322	0.0351087	0.260959
QnAAeN	4hhPJJ	GCST90274811.tsv.gz	Sellimonas.id.14369	9	-0.0105048	0.0469822	0.823076	0.0593724	0.0592811	0.316566	0.0154362	0.28358	0.958111	12.7102	7	0.0794913	12.7259	8	0.121634	-0.00378626	0.0407369	0.928552
QnAAeN	gRFVlW	GCST90274812.tsv.gz	Sellimonas.id.14369	9	-0.0163207	0.037154	0.660464	0.00947419	0.0490386	0.846803	0.0336543	0.209746	0.877057	5.54195	7	0.594129	5.60056	8	0.691875	-0.00729443	0.0301307	0.815648
QnAAeN	1Oagcl	GCST90274813.tsv.gz	Sellimonas.id.14369	9	-0.0674107	0.051595	0.191371	-0.0355678	0.0531754	0.503574	0.139476	0.303497	0.659762	14.0295	7	0.0506589	14.9905	8	0.0593296	-0.0301677	0.0435657	0.510957
QnAAeN	n4Lp1t	GCST90274814.tsv.gz	Sellimonas.id.14369	9	0.0426874	0.0375849	0.256057	0.0446085	0.0482817	0.355527	0.107667	0.213674	0.62981	2.42827	7	0.932401	2.5237	8	0.960617	-0.00947355	0.0306662	0.766371
QnAAeN	iFTfnz	GCST90274815.tsv.gz	Sellimonas.id.14369	9	0.000184	0.0334418	0.995621	0.0016352	0.0414313	0.968517	-0.0428566	0.192046	0.829785	1.43487	7	0.984479	1.48667	8	0.992927	0.00625736	0.0274939	0.826469
QnAAeN	3aH09Z	GCST90274816.tsv.gz	Sellimonas.id.14369	9	0.0227376	0.0344942	0.509785	0.0454253	0.0463174	0.326721	-0.0166917	0.210474	0.939009	8.36782	7	0.30128	8.41109	8	0.394377	0.0057343	0.0301388	0.854503
QnAAeN	TrWvUX	GCST90274817.tsv.gz	Sellimonas.id.14369	9	0.0136209	0.0334192	0.683583	0.0350082	0.0436034	0.422046	0.0923169	0.191969	0.645259	4.60705	7	0.707792	4.78035	8	0.780774	-0.0114428	0.0274871	0.68966
QnAAeN	JMGYN9	GCST90274818.tsv.gz	Sellimonas.id.14369	9	0.0527856	0.0333908	0.113914	0.0774368	0.0436213	0.0758635	0.0175239	0.190501	0.929284	4.58527	7	0.710427	4.62062	8	0.797248	0.00513073	0.0272897	0.856203
QnAAeN	khbu3N	GCST90274819.tsv.gz	Sellimonas.id.14369	9	0.043493	0.0374317	0.245263	0.0387532	0.050043	0.438695	-0.0179662	0.21183	0.934784	4.75784	7	0.689487	4.84473	8	0.774035	0.00896544	0.0304148	0.776718
QnAAeN	lknopT	GCST90274820.tsv.gz	Sellimonas.id.14369	9	0.0287808	0.0364243	0.429438	0.0254986	0.0476593	0.592637	-0.0410756	0.203202	0.845555	4.64941	7	0.70266	4.77151	8	0.781695	0.010213	0.0292271	0.737037
QnAAeN	nqhTOF	GCST90274821.tsv.gz	Sellimonas.id.14369	9	-0.00592061	0.0367666	0.872068	-0.00634082	0.0456159	0.889447	0.0125038	0.224838	0.957204	9.63608	7	0.210152	9.64561	8	0.290785	-0.00268013	0.0322032	0.936002
QnAAeN	rpfHhV	GCST90274822.tsv.gz	Sellimonas.id.14369	9	-0.00889482	0.0364885	0.807409	0.0238624	0.0497722	0.631631	0.133448	0.216306	0.556801	8.76469	7	0.269995	9.324	8	0.315705	-0.0207059	0.0309804	0.525325
QnAAeN	WdL0gz	GCST90274823.tsv.gz	Sellimonas.id.14369	9	0.0123152	0.0445251	0.782096	-0.0163252	0.056394	0.77221	0.0798893	0.26994	0.775854	11.2837	7	0.126714	11.3879	8	0.180673	-0.00985197	0.0387449	0.806589
QnAAeN	ReGJpu	GCST90274824.tsv.gz	Sellimonas.id.14369	9	0.0202541	0.03353	0.545804	0.028771	0.0447548	0.520317	-0.04479	0.191737	0.821979	4.98669	7	0.661587	5.1054	8	0.746253	0.00946195	0.0274622	0.740556
QnAAeN	LTEOYl	GCST90274825.tsv.gz	Sellimonas.id.14369	9	-0.0121505	0.0481068	0.800598	-0.0343497	0.0559081	0.538954	-0.147123	0.290255	0.627815	16.0896	7	0.0243105	16.6022	8	0.0345286	0.0196241	0.0415542	0.651114
QnAAeN	gsxHmN	GCST90274826.tsv.gz	Sellimonas.id.14369	9	0.0535916	0.033927	0.114195	0.0382434	0.0454779	0.400392	-0.0512756	0.194597	0.799756	3.49637	7	0.835609	3.79588	8	0.875054	0.0152463	0.0278586	0.601193
QnAAeN	zTl9xy	GCST90274827.tsv.gz	Sellimonas.id.14369	9	0.0224265	0.0336372	0.504954	-0.0123255	0.0433304	0.776062	-0.269006	0.192925	0.205865	2.72672	7	0.90908	5.08018	8	0.748973	0.0423743	0.0276216	0.168876
QnAAeN	jy8aym	GCST90274828.tsv.gz	Sellimonas.id.14369	9	0.0356771	0.0508444	0.482871	-0.00247188	0.0556367	0.964562	0.176971	0.302152	0.576463	14.5262	7	0.0425756	14.9947	8	0.0592489	-0.0206152	0.0433883	0.64916
QnAAeN	VjE64b	GCST90274829.tsv.gz	Sellimonas.id.14369	9	0.059322	0.0333809	0.0755478	0.033165	0.0452013	0.463121	-0.176504	0.190347	0.384641	3.88153	7	0.793317	5.46518	8	0.706895	0.0343089	0.0272633	0.248583
QnAAeN	GWafij	GCST90274830.tsv.gz	Sellimonas.id.14369	9	0.0147383	0.043882	0.736974	2.3e-05	0.0445397	0.999587	0.0181655	0.268212	0.947896	15.0324	7	0.0355863	15.0328	8	0.0585116	-0.000499	0.0384203	0.990008
QnAAeN	bdNVh6	GCST90274831.tsv.gz	Sellimonas.id.14369	9	-0.0259321	0.0337413	0.442157	-0.0571084	0.0442298	0.196643	0.162143	0.193635	0.430044	4.48738	7	0.722237	5.46033	8	0.707431	-0.0273313	0.0277087	0.356805
QnAAeN	eOgdx7	GCST90274832.tsv.gz	Sellimonas.id.14369	9	0.00991886	0.0332329	0.765348	0.00525138	0.0434357	0.90377	-0.0269024	0.189633	0.891183	3.07944	7	0.877557	3.11834	8	0.926713	0.00535695	0.0271619	0.849257
QnAAeN	stzA3L	GCST90274833.tsv.gz	Sellimonas.id.14369	9	0.017577	0.0333851	0.598546	0.00288245	0.0437013	0.947411	0.00836338	0.19151	0.966387	1.8566	7	0.967349	1.85899	8	0.985034	0.00133919	0.0274096	0.962397
QnAAeN	5DQzXN	GCST90274834.tsv.gz	Sellimonas.id.14369	9	0.00985809	0.033568	0.769006	0.00775302	0.0444165	0.861431	-0.128975	0.192316	0.523952	5.81293	7	0.561754	6.35045	8	0.608039	0.0201858	0.0275327	0.487284
QnAAeN	lYLoDR	GCST90274835.tsv.gz	Sellimonas.id.14369	9	0.0403412	0.0441458	0.360813	0.0023169	0.0485292	0.961922	0.0757049	0.270116	0.787374	13.8202	7	0.0544724	13.8551	8	0.08562	-0.00514248	0.0386768	0.897966
QnAAeN	bY7zT0	GCST90274836.tsv.gz	Sellimonas.id.14369	9	0.0527294	0.037912	0.164275	0.0617253	0.050376	0.220465	0.0344387	0.216352	0.878023	4.59001	7	0.709854	4.59738	8	0.799613	0.00266548	0.0310408	0.933974
QnAAeN	FkOcSs	GCST90274837.tsv.gz	Sellimonas.id.14369	9	0.0175433	0.0333908	0.59931	-0.000329	0.0440897	0.99404	-0.147538	0.190501	0.464003	5.57903	7	0.589669	6.35376	8	0.60767	0.02402	0.0272897	0.407958
QnAAeN	BVhPhj	GCST90274838.tsv.gz	Sellimonas.id.14369	9	-0.0489083	0.035508	0.168393	-0.0518929	0.0467143	0.266629	-0.281951	0.198295	0.198052	7.44795	7	0.383774	8.96366	8	0.345371	0.0338883	0.028393	0.271533
QnAAeN	lz3Zcv	GCST90274839.tsv.gz	Sellimonas.id.14369	9	0.0827597	0.0563879	0.14219	0.0240412	0.0505985	0.63469	0.175286	0.339602	0.621648	18.0032	7	0.0119557	18.2002	8	0.0197744	-0.013498	0.0487637	0.789926
QnAAeN	hZ63SE	GCST90274840.tsv.gz	Sellimonas.id.14369	9	0.0051348	0.0375967	0.891366	-0.0430501	0.0514655	0.402882	-0.110417	0.213673	0.621247	4.83143	7	0.680526	5.13322	8	0.743247	0.0168501	0.0306724	0.599838
QnAAeN	LitHtL	GCST90274841.tsv.gz	Sellimonas.id.14369	9	0.0341905	0.0373955	0.360562	0.0596815	0.0508004	0.240066	-0.1137	0.212264	0.608788	5.94595	7	0.546074	6.44693	8	0.5973	0.021563	0.0304648	0.501949
QnAAeN	8qicrV	GCST90274842.tsv.gz	Sellimonas.id.14369	9	0.0359636	0.0376485	0.339453	-0.00879656	0.0550814	0.873116	-0.0832896	0.218001	0.713751	7.27446	7	0.400873	7.59538	8	0.473957	0.0173924	0.0312975	0.595715
QnAAeN	8Eo5yL	GCST90274843.tsv.gz	Sellimonas.id.14369	9	0.0307604	0.0382139	0.420846	-0.0101529	0.0490959	0.836168	-0.158526	0.221495	0.497344	9.40011	7	0.225192	10.4119	8	0.237297	0.0275334	0.0317198	0.41415
QnAAeN	IEIIDO	GCST90274844.tsv.gz	Sellimonas.id.14369	9	-0.0133135	0.0335493	0.691489	-0.0489406	0.0438525	0.26441	-0.234042	0.192234	0.262864	5.93739	7	0.547079	7.29724	8	0.504929	0.0320975	0.0275249	0.281753
QnAAeN	AL8RL2	GCST90274845.tsv.gz	Sellimonas.id.14369	9	0.0222035	0.0508168	0.662161	0.0651216	0.0569934	0.253198	-0.137513	0.302178	0.662834	13.9656	7	0.0517968	14.5408	8	0.0687137	0.0232927	0.0433794	0.607937
QnAAeN	y27Po2	GCST90274846.tsv.gz	Sellimonas.id.14369	9	0.0132628	0.0333749	0.691081	0.00850359	0.0435666	0.845247	0.101557	0.190423	0.610316	1.79468	7	0.970326	2.01649	8	0.980502	-0.0128425	0.0272684	0.651989
QnAAeN	nslAlQ	GCST90274847.tsv.gz	Sellimonas.id.14369	9	0.0691551	0.0333655	0.0382045	0.0757114	0.0437296	0.0833886	-0.0283419	0.189842	0.885533	4.09276	7	0.769033	4.36492	8	0.82279	0.0141895	0.0271991	0.617981
QnAAeN	d9v62m	GCST90274848.tsv.gz	Sellimonas.id.14369	9	-0.0296567	0.033348	0.373836	-0.00444195	0.0450936	0.921531	-0.300523	0.191345	0.160272	4.45967	7	0.725568	6.52635	8	0.588487	0.0393813	0.0273939	0.193708
MR Results of Senegalimassilia.id.11160 and inflammatory cytokines
	id.exposure	id.outcome	outcome	exposure	nsnp	b_Inverse.variance.weighted	se_Inverse.variance.weighted	pval_Inverse.variance.weighted	b_Weighted.median	se_Weighted.median	pval_Weighted.median	b_MR.Egger	se_MR.Egger	pval_MR.Egger	Q_MR.Egger	Q_df_MR.Egger	Q_pval_MR.Egger	Q_Inverse.variance.weighted	Q_df_Inverse.variance.weighted	Q_pval_Inverse.variance.weighted	egger_intercept	se	pval
1	9eBsrw	EVvP99	GCST90274758.tsv.gz	Senegalimassilia.id.11160	6	0.0799652	0.060805	0.188473	0.083519	0.0781773	0.285373	0.12632	0.219477	0.595747	3.53048	4	0.473259	3.57879	5	0.6115	-0.00442003	0.0201082	0.836779
2	9eBsrw	3epXOF	GCST90274759.tsv.gz	Senegalimassilia.id.11160	6	0.0502093	0.0605674	0.407114	0.0345705	0.0803917	0.667177	0.376337	0.216404	0.157012	2.67249	4	0.614037	5.13133	5	0.400064	-0.0310709	0.0198148	0.191939
3	9eBsrw	J0kd5d	GCST90274760.tsv.gz	Senegalimassilia.id.11160	6	0.117458	0.0678065	0.0832291	0.0984468	0.0878678	0.262545	0.282853	0.246087	0.314442	3.85497	4	0.425989	4.3438	5	0.50105	-0.0157321	0.0225013	0.52297
4	9eBsrw	hYrFDU	GCST90274761.tsv.gz	Senegalimassilia.id.11160	6	-0.0062399	0.0684417	0.927357	-0.0377666	0.0854358	0.658456	-0.0891291	0.248031	0.737503	1.39576	4	0.844932	1.51664	5	0.911141	0.00788775	0.0226863	0.7456
5	9eBsrw	anxDOt	GCST90274762.tsv.gz	Senegalimassilia.id.11160	6	0.120737	0.0581304	0.0378018	0.098759	0.0783374	0.207421	0.489574	0.211387	0.0814929	1.00745	4	0.908664	4.301	5	0.506942	-0.0350936	0.0193373	0.143741
6	9eBsrw	8ofAUr	GCST90274763.tsv.gz	Senegalimassilia.id.11160	6	-0.0533507	0.060684	0.379316	-0.00813032	0.075674	0.914441	0.0613467	0.219346	0.793589	2.51292	4	0.642323	2.80902	5	0.729401	-0.0109334	0.0200928	0.615252
7	9eBsrw	0XN6ol	GCST90274764.tsv.gz	Senegalimassilia.id.11160	6	0.0633446	0.0598724	0.290058	0.0688331	0.0767815	0.369996	-0.103638	0.216486	0.657124	2.2858	4	0.683355	2.93003	5	0.710772	0.0159197	0.0198342	0.467163
8	9eBsrw	paRH3w	GCST90274765.tsv.gz	Senegalimassilia.id.11160	6	0.0747879	0.0610999	0.220942	0.0243984	0.0801697	0.760874	-0.0908497	0.220366	0.701281	2.29847	4	0.681048	2.91049	5	0.713783	0.0158029	0.0202001	0.477746
9	9eBsrw	RMYi6t	GCST90274766.tsv.gz	Senegalimassilia.id.11160	6	0.0314238	0.0833943	0.706315	0.0836872	0.0933538	0.370011	-0.446431	0.226985	0.120613	4.28179	4	0.369211	9.42007	5	0.0934371	0.0455734	0.0208011	0.0935961
10	9eBsrw	FAPli2	GCST90274767.tsv.gz	Senegalimassilia.id.11160	6	0.0103467	0.0600721	0.86325	0.070593	0.0770766	0.359729	0.186561	0.217368	0.439128	3.71896	4	0.445374	4.43049	5	0.489237	-0.0167893	0.0199037	0.446425
11	9eBsrw	9gsPqM	GCST90274768.tsv.gz	Senegalimassilia.id.11160	6	-0.0630311	0.0614019	0.30464	-0.0957784	0.0816355	0.240698	0.0876852	0.235774	0.728828	4.74633	4	0.314329	5.27128	5	0.383678	-0.0143619	0.0215925	0.542355
12	9eBsrw	9FnUMp	GCST90274769.tsv.gz	Senegalimassilia.id.11160	6	0.0647002	0.0581722	0.266044	0.0965048	0.0721296	0.180917	0.208426	0.210757	0.378675	1.66657	4	0.796781	2.16998	5	0.82516	-0.01369	0.0192948	0.517175
13	9eBsrw	gmwqM2	GCST90274770.tsv.gz	Senegalimassilia.id.11160	6	0.0911077	0.0641399	0.155476	0.0620342	0.0802452	0.439487	0.489444	0.219389	0.0895172	2.00188	4	0.735414	5.57234	5	0.350079	-0.0379896	0.0201049	0.131816
14	9eBsrw	mMNnQr	GCST90274771.tsv.gz	Senegalimassilia.id.11160	6	0.0598792	0.0598452	0.317035	0.0746618	0.0718905	0.299014	0.133536	0.217165	0.571874	1.48161	4	0.829894	1.6061	5	0.90051	-0.00701087	0.01987	0.742018
15	9eBsrw	J4daLM	GCST90274772.tsv.gz	Senegalimassilia.id.11160	6	0.0689052	0.064184	0.283021	0.136943	0.0762415	0.0724666	-0.375735	0.213366	0.15304	1.26186	4	0.867812	5.96133	5	0.31	0.0423346	0.0195286	0.0960435
16	9eBsrw	Cz2qH9	GCST90274773.tsv.gz	Senegalimassilia.id.11160	6	0.094577	0.0596445	0.112812	0.0900313	0.0750199	0.230101	0.163362	0.216283	0.492096	1.84251	4	0.764697	1.95198	5	0.855749	-0.00655119	0.0198003	0.757354
17	9eBsrw	tbFH5n	GCST90274774.tsv.gz	Senegalimassilia.id.11160	6	0.0855941	0.0900457	0.341826	0.188166	0.0779937	0.01584	0.425121	0.317768	0.251946	8.541	4	0.0736541	11.1811	5	0.0479054	-0.0323818	0.0291216	0.328484
18	9eBsrw	6ok5oF	GCST90274775.tsv.gz	Senegalimassilia.id.11160	6	0.0101411	0.0584336	0.86222	0.00911339	0.0741922	0.902238	0.0809857	0.211732	0.721552	2.13631	4	0.710705	2.25749	5	0.812489	-0.00674795	0.0193843	0.745302
19	9eBsrw	2R6AcQ	GCST90274776.tsv.gz	Senegalimassilia.id.11160	6	0.0857798	0.0588986	0.145283	0.10947	0.0740479	0.139309	0.120288	0.213497	0.603236	2.38437	4	0.665454	2.41265	5	0.789589	-0.00328639	0.0195433	0.874618
20	9eBsrw	1LqhDS	GCST90274777.tsv.gz	Senegalimassilia.id.11160	6	-0.0306121	0.0593406	0.605945	-0.0416347	0.0741546	0.574485	-0.0816639	0.214588	0.722875	0.84418	4	0.932429	0.905466	5	0.969825	0.00486792	0.0196636	0.816663
21	9eBsrw	Mg9X5j	GCST90274778.tsv.gz	Senegalimassilia.id.11160	6	0.0570061	0.0723465	0.43072	0.0474501	0.0844524	0.574214	0.169252	0.286535	0.586492	7.07092	4	0.132187	7.36467	5	0.194901	-0.0107013	0.0262519	0.704413
22	9eBsrw	0BseVc	GCST90274779.tsv.gz	Senegalimassilia.id.11160	6	-0.0440759	0.0605547	0.466694	-0.0154342	0.0754565	0.837928	-0.360242	0.219177	0.175601	0.93542	4	0.919425	3.18823	5	0.670992	0.0301252	0.0200709	0.20777
23	9eBsrw	6UWztT	GCST90274780.tsv.gz	Senegalimassilia.id.11160	6	0.0100841	0.0603324	0.867258	-0.00618278	0.0728927	0.932404	0.137975	0.218343	0.561754	1.08689	4	0.896347	1.45834	5	0.917827	-0.012185	0.0199929	0.575136
24	9eBsrw	kaNhBP	GCST90274781.tsv.gz	Senegalimassilia.id.11160	6	0.0835221	0.0606757	0.168657	0.0964574	0.0742581	0.193961	0.340489	0.21932	0.195502	0.907908	4	0.923424	2.39446	5	0.792299	-0.0244922	0.020088	0.289732
25	9eBsrw	XGVszw	GCST90274782.tsv.gz	Senegalimassilia.id.11160	6	-0.0706425	0.0607567	0.244947	-0.0716318	0.0788947	0.363909	-0.374718	0.219389	0.16282	2.85556	4	0.58228	4.93616	5	0.423721	0.0289999	0.0201049	0.222647
26	9eBsrw	RehCLK	GCST90274783.tsv.gz	Senegalimassilia.id.11160	6	0.0383023	0.0607467	0.528352	0.0286016	0.073331	0.696512	0.0960721	0.219362	0.684026	1.25836	4	0.8684	1.33347	5	0.93145	-0.00550882	0.0200998	0.7976
27	9eBsrw	sVLsm0	GCST90274784.tsv.gz	Senegalimassilia.id.11160	6	0.0355606	0.0585265	0.543454	0.0646339	0.0733822	0.378435	0.116135	0.211773	0.612592	3.98865	4	0.407544	4.14538	5	0.52868	-0.00767914	0.019397	0.712393
28	9eBsrw	0rMOoI	GCST90274785.tsv.gz	Senegalimassilia.id.11160	6	0.0135961	0.0642992	0.832536	-0.0577916	0.0800934	0.47057	0.501975	0.212619	0.0775852	0.281933	4	0.99095	5.99378	5	0.306824	-0.0465464	0.0194759	0.0751721
29	9eBsrw	NcEDKL	GCST90274786.tsv.gz	Senegalimassilia.id.11160	6	-0.128661	0.0607567	0.0342055	-0.109572	0.0729773	0.133239	-0.157634	0.219389	0.512173	2.351	4	0.671501	2.36988	5	0.79595	0.0027632	0.0201049	0.897325
30	9eBsrw	yxWf5n	GCST90274787.tsv.gz	Senegalimassilia.id.11160	6	-0.086479	0.0799752	0.279554	-0.107809	0.0844671	0.201833	0.0128446	0.318274	0.969742	8.40768	4	0.0777354	8.62944	5	0.124789	-0.00947548	0.0291726	0.761605
31	9eBsrw	uwnlwW	GCST90274788.tsv.gz	Senegalimassilia.id.11160	6	0.0545917	0.0610276	0.371032	0.0386868	0.0791352	0.624934	0.052693	0.242146	0.838384	4.83163	4	0.305013	4.83171	5	0.436762	0.000181067	0.0221877	0.99388
32	9eBsrw	heGTkc	GCST90274789.tsv.gz	Senegalimassilia.id.11160	6	0.0147308	0.0778394	0.8499	-0.0697254	0.0823249	0.397021	-0.0288215	0.314644	0.931419	8.68786	4	0.0693929	8.73291	5	0.120204	0.00414769	0.0288021	0.892459
33	9eBsrw	x97pYA	GCST90274790.tsv.gz	Senegalimassilia.id.11160	6	0.049838	0.0786801	0.526456	0.00916863	0.0881041	0.917117	0.465496	0.239832	0.124245	3.95517	4	0.412107	7.20145	5	0.206084	-0.0394298	0.0218842	0.145942
34	9eBsrw	oMAPCZ	GCST90274791.tsv.gz	Senegalimassilia.id.11160	6	0.0278072	0.0720538	0.699554	0.0628383	0.0804602	0.434811	-0.418093	0.217463	0.126893	2.60581	4	0.625795	7.15932	5	0.209058	0.042527	0.0199293	0.0997698
35	9eBsrw	lYQyLv	GCST90274792.tsv.gz	Senegalimassilia.id.11160	6	0.020913	0.059504	0.725247	-0.00671871	0.0730274	0.926696	-0.0554713	0.215451	0.809522	2.3834	4	0.665628	2.51948	5	0.773559	0.00727723	0.019728	0.730913
36	9eBsrw	BefuM3	GCST90274793.tsv.gz	Senegalimassilia.id.11160	6	0.0653526	0.0593659	0.270964	0.0848686	0.0753779	0.260204	0.291343	0.21537	0.247544	1.99413	4	0.736838	3.18573	5	0.671377	-0.0215101	0.0197051	0.336351
37	9eBsrw	rWYLBs	GCST90274794.tsv.gz	Senegalimassilia.id.11160	6	0.052622	0.0668723	0.431339	0.052774	0.0851184	0.535254	0.385774	0.24385	0.188809	0.584471	4	0.964774	2.60281	5	0.760938	-0.0316285	0.0222629	0.228446
38	9eBsrw	SuEg7t	GCST90274795.tsv.gz	Senegalimassilia.id.11160	6	0.0329537	0.0606757	0.587053	0.0269748	0.0777586	0.728663	0.0677592	0.21932	0.772782	2.81137	4	0.589871	2.83865	5	0.724845	-0.0033174	0.020088	0.876841
39	9eBsrw	YSK8r1	GCST90274796.tsv.gz	Senegalimassilia.id.11160	6	0.0989947	0.0849139	0.243686	0.0888029	0.0905641	0.326814	-0.00511547	0.339819	0.98871	7.62561	4	0.106296	7.81929	5	0.16648	0.00990752	0.0310834	0.765874
40	9eBsrw	kpBzVj	GCST90274797.tsv.gz	Senegalimassilia.id.11160	6	0.0794177	0.0590228	0.17845	0.0679132	0.077831	0.382896	-0.1652	0.214297	0.48378	2.86646	4	0.580416	4.27641	5	0.510344	0.0232845	0.0196094	0.300758
41	9eBsrw	F1wbuJ	GCST90274798.tsv.gz	Senegalimassilia.id.11160	6	-0.0214916	0.0603324	0.721676	-0.0415342	0.0783973	0.596256	-0.134217	0.218343	0.571993	2.82019	4	0.588352	3.10877	5	0.683221	0.0107401	0.0199929	0.619624
42	9eBsrw	T93rfS	GCST90274799.tsv.gz	Senegalimassilia.id.11160	6	0.026646	0.0679016	0.694747	0.0344688	0.0813062	0.671611	0.151164	0.246117	0.5723	1.81446	4	0.769835	2.09152	5	0.836343	-0.0118496	0.0225124	0.626474
43	9eBsrw	XTlmIo	GCST90274800.tsv.gz	Senegalimassilia.id.11160	6	0.0182421	0.0899095	0.839217	-0.00225083	0.0882727	0.979657	0.200409	0.354807	0.602355	8.68097	4	0.0695875	9.2994	5	0.0977016	-0.0172902	0.0323899	0.621755
44	9eBsrw	mq61ZA	GCST90274801.tsv.gz	Senegalimassilia.id.11160	6	-0.0875059	0.0881023	0.320598	-0.113214	0.0953627	0.235153	-0.126626	0.356448	0.740347	8.39018	4	0.0782868	8.41753	5	0.134677	0.00372284	0.0326045	0.914595
45	9eBsrw	3q2vjW	GCST90274802.tsv.gz	Senegalimassilia.id.11160	6	0.0513748	0.0815621	0.528769	0.0892793	0.0915037	0.329218	0.0326366	0.331076	0.926216	7.24227	4	0.123626	7.24855	5	0.202802	0.00178165	0.0302626	0.955877
46	9eBsrw	XJmMwI	GCST90274803.tsv.gz	Senegalimassilia.id.11160	6	0.0154216	0.0822262	0.851229	0.0233117	0.0839895	0.781354	0.325288	0.29065	0.325732	7.08527	4	0.13145	9.26533	5	0.0989377	-0.0295371	0.0266245	0.329462
47	9eBsrw	FoWi1s	GCST90274804.tsv.gz	Senegalimassilia.id.11160	6	0.104815	0.0602735	0.0820368	0.0929997	0.0797384	0.243489	0.347813	0.218225	0.186199	2.37742	4	0.666712	3.71974	5	0.590428	-0.0231537	0.0199844	0.311083
48	9eBsrw	Vqcxie	GCST90274805.tsv.gz	Senegalimassilia.id.11160	6	0.0797999	0.116432	0.493106	0.229284	0.0942033	0.0149361	0.0439556	0.472071	0.930292	14.7196	4	0.00531947	14.7426	5	0.0115207	0.00340946	0.0431645	0.940836
49	9eBsrw	dnwmBb	GCST90274806.tsv.gz	Senegalimassilia.id.11160	6	0.0174054	0.0740767	0.814236	0.043803	0.090352	0.627815	0.258288	0.273197	0.397973	4.9693	4	0.290462	6.01449	5	0.304812	-0.0229117	0.0249792	0.410922
50	9eBsrw	VVvKYE	GCST90274807.tsv.gz	Senegalimassilia.id.11160	6	-0.0873021	0.0670453	0.19287	-0.171841	0.0876102	0.0498287	0.120759	0.243936	0.64653	3.82217	4	0.430607	4.60911	5	0.465419	-0.019772	0.0222884	0.425146
51	9eBsrw	98FMsy	GCST90274808.tsv.gz	Senegalimassilia.id.11160	6	0.0776632	0.0835379	0.352539	0.00488606	0.0903305	0.956863	0.279653	0.322067	0.434219	6.74732	4	0.149859	7.4654	5	0.188264	-0.0192122	0.0294461	0.549705
52	9eBsrw	DZoQNs	GCST90274809.tsv.gz	Senegalimassilia.id.11160	6	-0.0550474	0.0954191	0.564006	-0.0417457	0.0964737	0.665221	0.462653	0.276032	0.169029	4.90796	4	0.296872	9.58152	5	0.087999	-0.0493063	0.0252638	0.122723
53	9eBsrw	xmJwC4	GCST90274810.tsv.gz	Senegalimassilia.id.11160	6	0.0347993	0.0688464	0.613234	-0.0242318	0.0893109	0.786145	0.392144	0.249125	0.190582	1.70236	4	0.790289	3.92999	5	0.55954	-0.0340153	0.0227905	0.209846
54	9eBsrw	HbvXTL	GCST90274811.tsv.gz	Senegalimassilia.id.11160	6	-0.0675271	0.106549	0.526233	-0.0350221	0.0986114	0.722475	0.600261	0.257643	0.0802684	4.42284	4	0.351795	12.4609	5	0.02899	-0.063529	0.0235622	0.0543066
55	9eBsrw	XFwif1	GCST90274812.tsv.gz	Senegalimassilia.id.11160	6	0.0346268	0.0673127	0.60696	-0.0274855	0.0835232	0.742098	0.311924	0.244917	0.271783	2.14747	4	0.708657	3.53411	5	0.618233	-0.0263526	0.0223791	0.304252
56	9eBsrw	qWz8WH	GCST90274813.tsv.gz	Senegalimassilia.id.11160	6	0.0354257	0.0918434	0.699705	0.0530116	0.0976446	0.587196	0.389503	0.322836	0.294098	6.72194	4	0.151333	8.91043	5	0.11269	-0.0337104	0.0295398	0.317475
57	9eBsrw	4pV53c	GCST90274814.tsv.gz	Senegalimassilia.id.11160	6	-0.0416676	0.0687993	0.544754	-0.0752356	0.0907023	0.406834	0.225016	0.249038	0.417333	3.67203	4	0.452207	4.91352	5	0.426526	-0.0253899	0.0227872	0.327617
58	9eBsrw	o6yCip	GCST90274815.tsv.gz	Senegalimassilia.id.11160	6	0.0128268	0.0689645	0.852452	0.0736091	0.0843562	0.382882	-0.228126	0.248432	0.410442	5.17034	4	0.270262	6.48737	5	0.261639	0.0229762	0.022762	0.369879
59	9eBsrw	0IppgN	GCST90274816.tsv.gz	Senegalimassilia.id.11160	6	-0.0192606	0.0606757	0.750913	-0.0303865	0.0717467	0.671912	-0.0490776	0.21932	0.833899	0.382425	4	0.98389	0.40244	5	0.995262	0.00284193	0.020088	0.894335
60	9eBsrw	hinwX2	GCST90274817.tsv.gz	Senegalimassilia.id.11160	6	0.0078398	0.0651133	0.904164	0.00175072	0.0811649	0.982791	0.38619	0.218484	0.151866	2.55337	4	0.635105	5.80078	5	0.326089	-0.0360588	0.0200098	0.145889
61	9eBsrw	8CUkvR	GCST90274818.tsv.gz	Senegalimassilia.id.11160	6	0.055861	0.0600005	0.351849	0.079516	0.074734	0.287334	0.275873	0.21729	0.273061	0.870504	4	0.928754	1.98035	5	0.851858	-0.0209655	0.019901	0.351546
62	9eBsrw	cUeXvq	GCST90274819.tsv.gz	Senegalimassilia.id.11160	6	0.101878	0.0677868	0.132861	0.1349	0.089144	0.130207	0.408657	0.246053	0.172081	2.20938	4	0.697313	3.89156	5	0.565133	-0.0291752	0.0224945	0.264389
63	9eBsrw	GjEEwR	GCST90274820.tsv.gz	Senegalimassilia.id.11160	6	0.0660528	0.0781	0.397694	0.090658	0.083654	0.278487	0.464594	0.243183	0.128676	4.21202	4	0.378072	7.26858	5	0.20142	-0.0378152	0.0221955	0.163638
64	9eBsrw	cxldbk	GCST90274821.tsv.gz	Senegalimassilia.id.11160	6	0.0414585	0.0602735	0.491554	0.0645898	0.074405	0.385348	0.185752	0.218225	0.442619	2.68374	4	0.612062	3.15705	5	0.675787	-0.0137488	0.0199844	0.529288
65	9eBsrw	2RPAkL	GCST90274822.tsv.gz	Senegalimassilia.id.11160	6	1.46e-05	0.0608152	0.999808	0.0444891	0.0781389	0.569112	0.127459	0.220151	0.593655	2.62076	4	0.623151	2.98356	5	0.702521	-0.0121431	0.0201602	0.579433
66	9eBsrw	AnOHqi	GCST90274823.tsv.gz	Senegalimassilia.id.11160	6	0.00394347	0.0785147	0.959942	-0.0539172	0.092232	0.558829	0.470897	0.248204	0.130657	2.72201	4	0.605369	6.55394	5	0.255982	-0.0444547	0.0227095	0.121899
67	9eBsrw	rzrMYL	GCST90274824.tsv.gz	Senegalimassilia.id.11160	6	0.0107908	0.0604039	0.858217	-0.0379208	0.0810622	0.639928	0.328856	0.218385	0.206566	1.78004	4	0.776132	4.07699	5	0.538385	-0.0303186	0.0200048	0.204209
68	9eBsrw	rmqikf	GCST90274825.tsv.gz	Senegalimassilia.id.11160	6	0.126591	0.0602739	0.0357063	0.176971	0.0793229	0.0256796	0.396286	0.217579	0.142655	2.94323	4	0.56737	4.60737	5	0.465648	-0.0257198	0.0199376	0.266573
69	9eBsrw	lz69Un	GCST90274826.tsv.gz	Senegalimassilia.id.11160	6	0.0731103	0.0610999	0.231474	0.0578494	0.0814296	0.477442	-0.108717	0.220366	0.647627	1.82985	4	0.767017	2.56736	5	0.766319	0.0173475	0.0202001	0.438878
70	9eBsrw	PX2OsQ	GCST90274827.tsv.gz	Senegalimassilia.id.11160	6	-0.0104259	0.0606757	0.863572	0.000369038	0.0742637	0.996035	-0.146892	0.21932	0.539688	1.49642	4	0.827276	1.91567	5	0.860686	0.013007	0.020088	0.552597
71	9eBsrw	1NDaPP	GCST90274828.tsv.gz	Senegalimassilia.id.11160	6	-0.0197265	0.0816497	0.80909	-0.0655682	0.0944346	0.487479	0.470048	0.244917	0.127386	3.03095	4	0.55266	7.35675	5	0.195431	-0.0465452	0.0223791	0.10604
72	9eBsrw	ihnDt7	GCST90274829.tsv.gz	Senegalimassilia.id.11160	6	0.0972222	0.0835289	0.24445	0.0443803	0.0827697	0.591827	0.654464	0.216404	0.038999	2.58082	4	0.630225	9.75945	5	0.0823453	-0.0530897	0.0198148	0.055269
73	9eBsrw	sRRVZg	GCST90274830.tsv.gz	Senegalimassilia.id.11160	6	0.0327283	0.0577472	0.570883	0.0536364	0.0719623	0.456066	0.275797	0.209709	0.258787	1.22048	4	0.874716	2.67416	5	0.750067	-0.0231284	0.0191827	0.294379
74	9eBsrw	ay5Tdp	GCST90274831.tsv.gz	Senegalimassilia.id.11160	6	-0.0180624	0.0607567	0.766244	0.00226296	0.0741469	0.975652	0.108619	0.219389	0.646494	2.14319	4	0.709443	2.50431	5	0.775846	-0.0120817	0.0201049	0.580277
75	9eBsrw	fXKt48	GCST90274832.tsv.gz	Senegalimassilia.id.11160	6	0.0669735	0.074457	0.36839	0.031274	0.0792865	0.693254	-0.176478	0.273157	0.553433	6.42544	4	0.169549	7.80702	5	0.167197	0.0232086	0.0250255	0.406212
76	9eBsrw	wwBwMR	GCST90274833.tsv.gz	Senegalimassilia.id.11160	6	0.000456471	0.0660436	0.994485	-0.0119212	0.0775017	0.877753	-0.285749	0.221529	0.26661	4.15256	4	0.385753	6.02895	5	0.303412	0.0272833	0.0202937	0.249994
77	9eBsrw	crfr6p	GCST90274834.tsv.gz	Senegalimassilia.id.11160	6	0.0130362	0.0604039	0.829131	0.0122668	0.0774332	0.874128	0.0012252	0.218385	0.995792	2.24642	4	0.69054	2.24959	5	0.813642	0.00112585	0.0200048	0.957819
78	9eBsrw	u5qwbo	GCST90274835.tsv.gz	Senegalimassilia.id.11160	6	0.0752705	0.0604039	0.21272	0.0513895	0.0738663	0.48661	0.117509	0.218385	0.619063	3.23574	4	0.519177	3.27625	5	0.657479	-0.00402631	0.0200048	0.85031
79	9eBsrw	zCvnPp	GCST90274836.tsv.gz	Senegalimassilia.id.11160	6	-0.092842	0.0832019	0.26448	-0.0142367	0.092193	0.877276	0.18198	0.304795	0.582622	5.89997	4	0.206745	7.19824	5	0.206309	-0.026165	0.0278889	0.401265
80	9eBsrw	EcqetQ	GCST90274837.tsv.gz	Senegalimassilia.id.11160	6	0.0510355	0.0600005	0.395	0.00749018	0.0721875	0.91736	-0.137459	0.21729	0.561348	1.77723	4	0.776646	2.59187	5	0.762601	0.0179621	0.019901	0.41779
81	9eBsrw	dw3Tzu	GCST90274838.tsv.gz	Senegalimassilia.id.11160	6	-0.0639709	0.0602739	0.288537	-0.0756841	0.0812007	0.351304	0.234038	0.217579	0.34264	2.60035	4	0.626761	4.63224	5	0.462388	-0.02842	0.0199376	0.227164
82	9eBsrw	D4dHjS	GCST90274839.tsv.gz	Senegalimassilia.id.11160	6	0.00289916	0.0679016	0.965943	-0.0302884	0.0846162	0.720381	0.194361	0.246117	0.473875	1.43677	4	0.837779	2.09181	5	0.836301	-0.0182203	0.0225124	0.463711
83	9eBsrw	o2Tooc	GCST90274840.tsv.gz	Senegalimassilia.id.11160	6	-0.00507752	0.0754947	0.946377	-0.00682273	0.090163	0.939681	0.463462	0.248865	0.136037	2.22271	4	0.694875	6.05862	5	0.300557	-0.0445742	0.0227588	0.121757
84	9eBsrw	scxWSr	GCST90274841.tsv.gz	Senegalimassilia.id.11160	6	0.0386108	0.0895841	0.666468	-0.0140376	0.0925031	0.879382	-0.104156	0.355384	0.784038	8.27425	4	0.0820331	8.63558	5	0.124513	0.0135865	0.032508	0.69745
85	9eBsrw	nwUNAm	GCST90274842.tsv.gz	Senegalimassilia.id.11160	6	-0.0611039	0.0687244	0.373941	-0.0998027	0.0854215	0.242663	0.227639	0.248983	0.412298	2.00354	4	0.735108	3.45933	5	0.62955	-0.0274771	0.0227731	0.294078
86	9eBsrw	crENgy	GCST90274843.tsv.gz	Senegalimassilia.id.11160	6	0.109678	0.089053	0.218098	0.128469	0.0869677	0.139623	-0.0325421	0.352896	0.930961	10.5506	4	0.0321077	11.0143	5	0.051097	0.0135525	0.0323209	0.696528
87	9eBsrw	A94vDR	GCST90274844.tsv.gz	Senegalimassilia.id.11160	6	0.106781	0.0826838	0.196551	-0.0104797	0.0924375	0.909737	-0.147301	0.307329	0.656755	7.92483	4	0.0943709	9.39094	5	0.0944507	0.024208	0.0281411	0.438163
88	9eBsrw	cj6hSl	GCST90274845.tsv.gz	Senegalimassilia.id.11160	6	0.0244317	0.0920014	0.790579	0.049487	0.0934497	0.596419	0.104989	0.370292	0.790841	8.84728	4	0.0650321	8.9606	5	0.110646	-0.00766589	0.0338685	0.832031
89	9eBsrw	Q9lYvn	GCST90274846.tsv.gz	Senegalimassilia.id.11160	6	0.0673394	0.0597382	0.25964	0.106106	0.0754002	0.159358	0.15215	0.216313	0.520604	3.82772	4	0.429823	3.99414	5	0.55026	-0.00808184	0.0198114	0.70421
90	9eBsrw	QwRJ9S	GCST90274847.tsv.gz	Senegalimassilia.id.11160	6	0.0877698	0.0655914	0.180855	0.0492662	0.0736792	0.503713	-0.00989679	0.261024	0.971572	5.82608	4	0.212519	6.04677	5	0.301694	0.0093019	0.0238963	0.716918
91	9eBsrw	S8ll8L	GCST90274848.tsv.gz	Senegalimassilia.id.11160	6	-0.0294686	0.0602253	0.624625	-0.0421338	0.0776841	0.587561	0.141441	0.217491	0.550943	1.34748	4	0.853269	2.01628	5	0.846887	-0.0163024	0.0199344	0.459385
MR Results of Subdoligranulum.id.2070 and inflammatory cytokines
id.exposure	id.outcome	outcome	exposure	nsnp	b_Inverse.variance.weighted	se_Inverse.variance.weighted	pval_Inverse.variance.weighted	b_Weighted.median	se_Weighted.median	pval_Weighted.median	b_MR.Egger	se_MR.Egger	pval_MR.Egger	Q_MR.Egger	Q_df_MR.Egger	Q_pval_MR.Egger	Q_Inverse.variance.weighted	Q_df_Inverse.variance.weighted	Q_pval_Inverse.variance.weighted	egger_intercept	se	pval
pU3q1F	26nneR	GCST90274758.tsv.gz	Subdoligranulum.id.2070	11	-0.0811656	0.0670256	0.225909	-0.0725602	0.0896111	0.418099	0.0140922	0.171845	0.936438	6.95767	9	0.641527	7.32007	10	0.694922	-0.00731192	0.012146	0.562031
pU3q1F	z6WuNT	GCST90274759.tsv.gz	Subdoligranulum.id.2070	11	-0.144374	0.0659734	0.0286429	-0.113473	0.0857821	0.185901	-0.143164	0.168421	0.417344	2.84885	9	0.969987	2.84891	10	0.984759	-9.32e-05	0.0119425	0.993941
pU3q1F	pXme8o	GCST90274760.tsv.gz	Subdoligranulum.id.2070	11	0.0132158	0.0884296	0.881199	-0.0839477	0.107673	0.435596	-0.0677758	0.237606	0.781912	13.6774	9	0.134273	13.8855	10	0.178278	0.00622158	0.016812	0.719891
pU3q1F	boViaR	GCST90274761.tsv.gz	Subdoligranulum.id.2070	11	-0.0607908	0.08314	0.464666	-0.0255189	0.108158	0.813479	-0.0841592	0.22547	0.717594	12.07	9	0.209391	12.087	10	0.279278	0.00179087	0.0159226	0.912916
pU3q1F	TOcw2y	GCST90274762.tsv.gz	Subdoligranulum.id.2070	11	0.0893719	0.0688264	0.194112	0.0123775	0.0926457	0.893719	0.087465	0.184549	0.64683	11.4972	9	0.243159	11.4974	10	0.320101	0.000148	0.0131294	0.991279
pU3q1F	9uTLsn	GCST90274763.tsv.gz	Subdoligranulum.id.2070	11	0.00265942	0.0668678	0.968276	0.052015	0.091433	0.569433	-0.0928936	0.171434	0.60107	6.47633	9	0.69146	6.84274	10	0.740203	0.00733677	0.0121205	0.559919
pU3q1F	uSSz29	GCST90274764.tsv.gz	Subdoligranulum.id.2070	11	0.1033	0.0659317	0.117168	0.204365	0.0879113	0.0200892	0.144769	0.168426	0.412353	7.09178	9	0.627565	7.16337	10	0.709937	-0.0031943	0.0119384	0.795064
pU3q1F	rlxvsD	GCST90274765.tsv.gz	Subdoligranulum.id.2070	11	-0.0958156	0.067286	0.154445	-0.0890429	0.0862183	0.301716	-0.0459245	0.172469	0.796026	4.04977	9	0.908106	4.14847	10	0.940401	-0.00382872	0.0121868	0.760552
pU3q1F	EoMnBa	GCST90274766.tsv.gz	Subdoligranulum.id.2070	11	0.126463	0.0669679	0.0589706	0.155423	0.0917279	0.090191	0.115963	0.178747	0.532699	9.76355	9	0.369964	9.76796	10	0.461081	0.000806	0.0126299	0.950525
pU3q1F	lZb9fw	GCST90274767.tsv.gz	Subdoligranulum.id.2070	11	0.0291	0.0738935	0.693722	-0.0116492	0.0959508	0.903368	-0.0175456	0.198632	0.931547	12.3316	9	0.195252	12.4208	10	0.25788	0.00358601	0.0140565	0.80437
pU3q1F	TdERWu	GCST90274768.tsv.gz	Subdoligranulum.id.2070	11	0.170379	0.0758476	0.0246827	0.145059	0.0953281	0.128088	0.233307	0.203327	0.280782	13.0263	9	0.16142	13.1899	10	0.213247	-0.00483956	0.0143937	0.744406
pU3q1F	7ez2vA	GCST90274769.tsv.gz	Subdoligranulum.id.2070	11	0.116636	0.0883137	0.186602	-0.00293018	0.092821	0.974817	-0.327598	0.174287	0.0928587	10.2576	9	0.330034	19.0094	10	0.0401431	0.0342797	0.0123706	0.0217157
pU3q1F	cheuAB	GCST90274770.tsv.gz	Subdoligranulum.id.2070	11	0.0994718	0.0866425	0.250939	0.0239151	0.100299	0.811541	0.0361485	0.232938	0.8801	16.5361	9	0.0564952	16.6963	10	0.0813598	0.00486102	0.0164641	0.774502
pU3q1F	L6B9Cw	GCST90274771.tsv.gz	Subdoligranulum.id.2070	11	-0.120438	0.0661005	0.0684476	-0.0744331	0.087215	0.393413	0.013775	0.168895	0.936782	3.06749	9	0.961559	3.81319	10	0.955381	-0.0103304	0.0119628	0.410263
pU3q1F	KHvqzC	GCST90274772.tsv.gz	Subdoligranulum.id.2070	11	0.0244601	0.0649224	0.706352	0.0345283	0.0888585	0.69759	0.102108	0.165689	0.552988	6.9376	9	0.643616	7.19706	10	0.70672	-0.00598702	0.0117539	0.622751
pU3q1F	6PW1i5	GCST90274773.tsv.gz	Subdoligranulum.id.2070	11	-0.0746442	0.0762998	0.327925	-0.0379774	0.0901416	0.67353	0.0671662	0.198887	0.743325	12.6132	9	0.180905	13.4547	10	0.199349	-0.0109283	0.0141032	0.458282
pU3q1F	FlnJni	GCST90274774.tsv.gz	Subdoligranulum.id.2070	11	-0.0727164	0.0664686	0.273957	-0.0168525	0.0912767	0.853519	0.0472879	0.17024	0.787463	5.2097	9	0.815658	5.79598	10	0.832103	-0.00922063	0.0120423	0.463469
pU3q1F	zzD3Gn	GCST90274775.tsv.gz	Subdoligranulum.id.2070	11	0.0260032	0.0702977	0.711456	-0.0116839	0.0892839	0.895885	0.28019	0.164902	0.123517	9.12954	9	0.425404	11.9782	10	0.28652	-0.0196102	0.0117022	0.128101
pU3q1F	Ymb3Up	GCST90274776.tsv.gz	Subdoligranulum.id.2070	11	0.0276909	0.088101	0.753286	-0.0188989	0.103782	0.855503	0.269919	0.219833	0.250652	15.8591	9	0.0698837	18.3877	10	0.0487657	-0.0186938	0.0156054	0.261546
pU3q1F	aYLccQ	GCST90274777.tsv.gz	Subdoligranulum.id.2070	11	0.0986084	0.0692985	0.15475	0.0756318	0.0928751	0.415451	-0.117743	0.169431	0.504641	9.21479	9	0.417688	11.1861	10	0.343204	0.0166535	0.0120019	0.198658
pU3q1F	Kec65t	GCST90274778.tsv.gz	Subdoligranulum.id.2070	11	-0.0624889	0.0772175	0.418367	0.00369993	0.0918184	0.967857	0.147411	0.193786	0.466304	11.9679	9	0.215127	13.8095	10	0.181857	-0.0161447	0.0137186	0.269443
pU3q1F	rGmZsR	GCST90274779.tsv.gz	Subdoligranulum.id.2070	11	-0.0252201	0.0667168	0.705417	-0.00917764	0.0872202	0.916198	0.0244033	0.170829	0.889554	5.53974	9	0.784952	5.63931	10	0.844602	-0.00381434	0.0120881	0.759541
pU3q1F	4uEDEo	GCST90274780.tsv.gz	Subdoligranulum.id.2070	11	-0.031469	0.0780803	0.686924	0.0470853	0.0917617	0.607864	0.197534	0.193838	0.334781	11.6509	9	0.233716	13.7826	10	0.183142	-0.017583	0.0137021	0.231465
pU3q1F	RQEF43	GCST90274781.tsv.gz	Subdoligranulum.id.2070	11	-0.121868	0.0668464	0.0682876	-0.135983	0.0921168	0.139889	-0.0440297	0.171302	0.802935	5.10056	9	0.825456	5.34412	10	0.867038	-0.00597565	0.0121082	0.633464
pU3q1F	kD4A4M	GCST90274782.tsv.gz	Subdoligranulum.id.2070	11	-0.0701454	0.0669828	0.295001	-0.0551567	0.0878873	0.530276	-0.261121	0.171792	0.162836	3.96414	9	0.913757	5.42151	10	0.861303	0.0146497	0.0121352	0.258118
pU3q1F	6ntNrp	GCST90274783.tsv.gz	Subdoligranulum.id.2070	11	-0.142755	0.0670529	0.0332547	-0.183627	0.0929927	0.0483093	-0.100435	0.175302	0.580724	9.35979	9	0.404747	9.43128	10	0.49172	-0.00324933	0.0123935	0.799085
pU3q1F	UbkBsy	GCST90274784.tsv.gz	Subdoligranulum.id.2070	11	0.03581	0.0909774	0.693866	0.0431672	0.0924978	0.640727	0.0730953	0.244767	0.772001	19.9461	9	0.0182481	20.0068	10	0.0291885	-0.00286836	0.0173293	0.872192
pU3q1F	45qVfH	GCST90274785.tsv.gz	Subdoligranulum.id.2070	11	0.0326598	0.064769	0.614086	0.0631574	0.0904656	0.485091	0.210076	0.165389	0.235869	6.86943	9	0.650712	8.2286	10	0.606518	-0.0136675	0.0117233	0.273645
pU3q1F	NrALr5	GCST90274786.tsv.gz	Subdoligranulum.id.2070	11	0.0152032	0.066988	0.82046	-0.0140924	0.0901623	0.875796	-0.0326137	0.171611	0.853492	5.81572	9	0.758211	5.90731	10	0.82299	0.0036726	0.0121351	0.769039
pU3q1F	WxKUYc	GCST90274787.tsv.gz	Subdoligranulum.id.2070	11	0.147525	0.0877999	0.09291	0.179427	0.0987892	0.0693301	-0.219204	0.196581	0.293704	11.7323	9	0.228827	17.0836	10	0.0725342	0.0281403	0.0138889	0.073395
pU3q1F	guUMM3	GCST90274788.tsv.gz	Subdoligranulum.id.2070	11	0.0101283	0.0671745	0.880152	0.0456745	0.0906818	0.614487	-0.100658	0.172176	0.573163	6.98157	9	0.639038	7.46993	10	0.680459	0.00850099	0.0121646	0.502316
pU3q1F	yloqcD	GCST90274789.tsv.gz	Subdoligranulum.id.2070	11	0.0175102	0.0650954	0.787936	0.0610903	0.0853212	0.473989	0.121757	0.170771	0.493927	9.56841	9	0.38654	10.0367	10	0.437283	-0.00804618	0.0121241	0.523548
pU3q1F	4dU0IL	GCST90274790.tsv.gz	Subdoligranulum.id.2070	11	-0.0880622	0.0791032	0.265598	-0.0735686	0.104537	0.481583	-0.0339857	0.212178	0.87628	11.7561	9	0.227413	11.8562	10	0.294793	-0.0041772	0.015083	0.788075
pU3q1F	opY1lx	GCST90274791.tsv.gz	Subdoligranulum.id.2070	11	0.0711937	0.0851937	0.403342	0.137575	0.0946105	0.145912	0.168343	0.227088	0.4774	16.0918	9	0.064989	16.478	10	0.086742	-0.00747229	0.0160776	0.65314
pU3q1F	t6D11K	GCST90274792.tsv.gz	Subdoligranulum.id.2070	11	0.0665341	0.0656392	0.310758	0.09015	0.0896266	0.314492	0.0877718	0.169979	0.618044	9.26688	9	0.413013	9.28587	10	0.505206	-0.00163726	0.0120561	0.894966
pU3q1F	oJ78V6	GCST90274793.tsv.gz	Subdoligranulum.id.2070	11	0.108963	0.0654133	0.0957618	0.164361	0.0891039	0.0650956	0.0906432	0.166772	0.599977	7.92856	9	0.541362	7.94282	10	0.634422	0.00141462	0.0118461	0.907568
pU3q1F	KDbCPE	GCST90274794.tsv.gz	Subdoligranulum.id.2070	11	0.0759569	0.0820064	0.354325	0.0600558	0.106287	0.572051	-0.157001	0.204764	0.462874	10.4797	9	0.313062	12.2578	10	0.268176	0.0179506	0.0145265	0.247846
pU3q1F	S9GwUj	GCST90274795.tsv.gz	Subdoligranulum.id.2070	11	0.126654	0.0724662	0.0805054	0.118589	0.092913	0.201836	0.249157	0.190477	0.22327	11.1345	9	0.266604	11.7383	10	0.302952	-0.00940603	0.0134635	0.502434
pU3q1F	AxwNks	GCST90274796.tsv.gz	Subdoligranulum.id.2070	11	0.0795981	0.0845302	0.346371	0.0874842	0.107593	0.416159	0.136394	0.228115	0.564635	12.5418	9	0.184461	12.6436	10	0.24429	-0.00435992	0.0161317	0.793047
pU3q1F	fUR7pr	GCST90274797.tsv.gz	Subdoligranulum.id.2070	11	0.0380279	0.0651344	0.559329	0.032161	0.0903553	0.721886	0.216273	0.166124	0.225291	6.43219	9	0.696004	7.79257	10	0.64909	-0.0137475	0.0117867	0.273447
pU3q1F	rHXn1Z	GCST90274798.tsv.gz	Subdoligranulum.id.2070	11	-0.0425188	0.0666194	0.523321	0.0149215	0.0925618	0.871931	0.0516958	0.170658	0.768835	8.49821	9	0.484819	8.85778	10	0.545652	-0.00723466	0.012065	0.563534
pU3q1F	443EVX	GCST90274799.tsv.gz	Subdoligranulum.id.2070	11	-0.109854	0.0764391	0.150675	-0.0790525	0.104022	0.447278	-0.500962	0.19302	0.0289565	5.52883	9	0.78599	10.3664	10	0.408958	0.0300219	0.0136498	0.0553908
pU3q1F	C8vHsf	GCST90274800.tsv.gz	Subdoligranulum.id.2070	11	-0.0480639	0.0777844	0.536633	-0.0886749	0.107455	0.409242	-0.0245425	0.209348	0.90925	11.3194	9	0.25445	11.3381	10	0.331788	-0.00181743	0.0148856	0.905508
pU3q1F	VWO2K3	GCST90274801.tsv.gz	Subdoligranulum.id.2070	11	-0.0756934	0.0750407	0.313119	-0.0911174	0.0975087	0.35007	-0.165368	0.192798	0.413301	2.47622	9	0.981516	2.73118	10	0.987062	0.00688702	0.0136393	0.625734
pU3q1F	3N3fbF	GCST90274802.tsv.gz	Subdoligranulum.id.2070	11	-0.0645251	0.0946861	0.495578	-0.0574319	0.106714	0.590449	-0.12522	0.255596	0.635916	15.842	9	0.0702562	15.9589	10	0.100815	0.00466097	0.0180817	0.80238
pU3q1F	vTEvzc	GCST90274803.tsv.gz	Subdoligranulum.id.2070	11	-0.0937027	0.0666038	0.159467	-0.0978203	0.0832377	0.239918	-0.0756781	0.170592	0.66779	2.37248	9	0.984119	2.38565	10	0.992439	-0.00138479	0.012066	0.911149
pU3q1F	aBh2D5	GCST90274804.tsv.gz	Subdoligranulum.id.2070	11	0.0124694	0.0664846	0.851226	-0.0446211	0.0939691	0.634895	0.154399	0.170129	0.387775	8.32248	9	0.502003	9.14389	10	0.518505	-0.0109091	0.0120367	0.388389
pU3q1F	Tx2kSV	GCST90274805.tsv.gz	Subdoligranulum.id.2070	11	-0.0315808	0.0774531	0.683464	-0.0119199	0.107413	0.911638	-0.103344	0.208096	0.631361	10.4816	9	0.312918	10.6449	10	0.385845	0.00551247	0.0147236	0.716779
pU3q1F	SlRtNW	GCST90274806.tsv.gz	Subdoligranulum.id.2070	11	-0.0367812	0.0746573	0.622247	-0.0444273	0.102464	0.664585	-0.0413555	0.191703	0.83401	5.93061	9	0.746843	5.93128	10	0.821003	0.000351	0.0135671	0.979897
pU3q1F	EKBfjl	GCST90274807.tsv.gz	Subdoligranulum.id.2070	11	0.00887751	0.0741985	0.904764	-0.0144929	0.0985638	0.8831	-0.0954677	0.190227	0.627813	6.40834	9	0.698455	6.76322	10	0.747594	0.00803144	0.0134821	0.566044
pU3q1F	g9cQ67	GCST90274808.tsv.gz	Subdoligranulum.id.2070	11	0.0200444	0.0848428	0.813236	0.0144926	0.106181	0.891435	-0.257786	0.207034	0.244524	10.1871	9	0.335552	12.588	10	0.247626	0.0213005	0.0146253	0.179261
pU3q1F	XikuAT	GCST90274809.tsv.gz	Subdoligranulum.id.2070	11	0.00587778	0.086905	0.946077	-0.0362512	0.106549	0.733684	0.0740855	0.235024	0.759777	12.8345	9	0.170239	12.9759	10	0.225025	-0.00521623	0.0165682	0.760065
pU3q1F	28Jqr2	GCST90274810.tsv.gz	Subdoligranulum.id.2070	11	0.0325291	0.079868	0.683798	0.00476255	0.105554	0.964012	-0.251773	0.196198	0.231456	8.55587	9	0.479238	11.027	10	0.355417	0.0217478	0.0138346	0.150403
pU3q1F	wAjrr0	GCST90274811.tsv.gz	Subdoligranulum.id.2070	11	-0.0119175	0.0840106	0.887193	0.00210583	0.112323	0.985042	-0.164941	0.220644	0.473815	11.9313	9	0.217208	12.6829	10	0.241948	0.0117597	0.0156189	0.470734
pU3q1F	enelZG	GCST90274812.tsv.gz	Subdoligranulum.id.2070	11	0.0476529	0.074462	0.522196	-0.0329015	0.0951333	0.729459	-0.0892643	0.191004	0.651363	4.70984	9	0.858834	5.31577	10	0.869111	0.010537	0.0135364	0.456299
pU3q1F	YSmyHM	GCST90274813.tsv.gz	Subdoligranulum.id.2070	11	-0.066382	0.0759633	0.382189	-0.0890502	0.109117	0.414444	0.0549531	0.195739	0.785252	8.90591	9	0.446004	9.3583	10	0.498471	-0.0092917	0.0138146	0.518097
pU3q1F	y4RgfI	GCST90274814.tsv.gz	Subdoligranulum.id.2070	11	-0.0101984	0.0759283	0.893153	0.0277831	0.0999376	0.781009	0.232147	0.195518	0.265484	3.98297	9	0.91253	5.7922	10	0.832409	-0.0185677	0.0138042	0.211512
pU3q1F	OB43r7	GCST90274815.tsv.gz	Subdoligranulum.id.2070	11	0.0419691	0.0876943	0.632234	0.116958	0.0973508	0.229593	0.071048	0.236479	0.770665	17.282	9	0.0444789	17.3162	10	0.0676526	-0.00223337	0.0167205	0.896681
pU3q1F	aUjUr7	GCST90274816.tsv.gz	Subdoligranulum.id.2070	11	-0.0283006	0.0668021	0.671822	-0.0387649	0.0876846	0.658421	-0.0196188	0.179487	0.915359	9.8948	9	0.359069	9.89783	10	0.449502	-0.000667	0.0126899	0.95925
pU3q1F	NScyNl	GCST90274817.tsv.gz	Subdoligranulum.id.2070	11	-0.0518883	0.0724087	0.473619	-0.120069	0.0893935	0.179224	-0.101046	0.194627	0.616163	11.7302	9	0.228952	11.8283	10	0.296713	0.00377706	0.0137669	0.790002
pU3q1F	uK2wgv	GCST90274818.tsv.gz	Subdoligranulum.id.2070	11	-0.0449543	0.0661694	0.496896	-0.072003	0.089717	0.422231	-0.213517	0.169091	0.238419	7.27841	9	0.608157	8.45187	10	0.584788	0.0129847	0.0119867	0.306858
pU3q1F	3eZVRF	GCST90274819.tsv.gz	Subdoligranulum.id.2070	11	-0.119973	0.0815946	0.141464	-0.161651	0.0961849	0.0928361	-0.314992	0.209294	0.166579	10.596	9	0.30442	11.8009	10	0.298602	0.0149916	0.0148191	0.338133
pU3q1F	3fm2h7	GCST90274820.tsv.gz	Subdoligranulum.id.2070	11	0.121679	0.10669	0.25408	0.17329	0.116848	0.138064	0.415643	0.265953	0.152525	18.9557	9	0.0255719	21.9977	10	0.0151164	-0.0227822	0.018957	0.260115
pU3q1F	GMW8Zz	GCST90274821.tsv.gz	Subdoligranulum.id.2070	11	-0.0210378	0.0663675	0.751251	-0.0157093	0.0914553	0.863618	0.206809	0.169829	0.254282	5.83566	9	0.756246	7.96005	10	0.63274	-0.017525	0.0120238	0.178962
pU3q1F	hbNkel	GCST90274822.tsv.gz	Subdoligranulum.id.2070	11	-0.0740219	0.0782969	0.344455	-0.157617	0.100328	0.116178	-0.152881	0.209583	0.484274	13.3864	9	0.145889	13.6348	10	0.190312	0.00605363	0.0148134	0.692342
pU3q1F	h3eJ4t	GCST90274823.tsv.gz	Subdoligranulum.id.2070	11	-0.0728279	0.0959819	0.447992	-0.0771933	0.110517	0.484879	-0.0940179	0.260323	0.726313	16.1039	9	0.0647438	16.1178	10	0.0963084	0.00162422	0.0183866	0.931543
pU3q1F	J7L9jm	GCST90274824.tsv.gz	Subdoligranulum.id.2070	11	-0.115839	0.0665011	0.0815243	-0.161333	0.0900213	0.073107	-0.284738	0.170248	0.128758	8.6357	9	0.471558	9.79714	10	0.458468	0.012978	0.0120424	0.309205
pU3q1F	ZMmG22	GCST90274825.tsv.gz	Subdoligranulum.id.2070	11	0.05475	0.0761177	0.471968	0.0478457	0.0888573	0.590262	-0.0222812	0.203534	0.91523	12.9088	9	0.166774	13.1513	10	0.215336	0.00592042	0.0144007	0.6906
pU3q1F	5CxbIb	GCST90274826.tsv.gz	Subdoligranulum.id.2070	11	0.019404	0.0673826	0.773371	0.00445748	0.0932892	0.961891	-0.0497325	0.176311	0.784267	9.37204	9	0.403664	9.56089	10	0.479825	0.00530585	0.0124594	0.68022
pU3q1F	Kt3rmu	GCST90274827.tsv.gz	Subdoligranulum.id.2070	11	0.0324431	0.0903677	0.719586	0.0386867	0.098946	0.695806	0.226048	0.233825	0.358931	16.7575	9	0.0526521	18.2633	10	0.0506817	-0.0148603	0.0165245	0.391924
pU3q1F	iOQOoz	GCST90274828.tsv.gz	Subdoligranulum.id.2070	11	-0.0455951	0.101137	0.652115	-0.168449	0.111018	0.129189	-0.0955477	0.272764	0.734176	18.3532	9	0.0312901	18.4339	10	0.0480716	0.00384449	0.0193304	0.846775
pU3q1F	kCYIrw	GCST90274829.tsv.gz	Subdoligranulum.id.2070	11	0.131556	0.0725516	0.0697895	0.0920826	0.0954383	0.334625	0.187088	0.194194	0.360513	11.9652	9	0.215277	12.0936	10	0.278838	-0.00427967	0.01377	0.763032
pU3q1F	kcnSIs	GCST90274830.tsv.gz	Subdoligranulum.id.2070	11	0.148513	0.0633949	0.0191465	0.138224	0.0886486	0.11894	0.280359	0.161467	0.116523	6.98113	9	0.639084	7.76939	10	0.651351	-0.0101764	0.011462	0.397733
pU3q1F	Es18eG	GCST90274831.tsv.gz	Subdoligranulum.id.2070	11	0.14462	0.0670482	0.0310097	0.155195	0.0914178	0.089575	0.081933	0.171904	0.64499	8.99762	9	0.437494	9.15445	10	0.517511	0.00481086	0.0121478	0.70131
pU3q1F	DvOQrw	GCST90274832.tsv.gz	Subdoligranulum.id.2070	11	-0.0984244	0.0657127	0.134186	-0.0623971	0.0829401	0.451861	-0.208564	0.167922	0.245615	2.36538	9	0.984287	2.87338	10	0.984249	0.00848143	0.0118998	0.49407
pU3q1F	tu592s	GCST90274833.tsv.gz	Subdoligranulum.id.2070	11	-0.109274	0.0945972	0.248031	-0.144691	0.0987382	0.142811	-0.459482	0.221712	0.0680951	15.3419	9	0.0819625	20.3599	10	0.0260263	0.0268923	0.015674	0.120349
pU3q1F	mmVeUm	GCST90274834.tsv.gz	Subdoligranulum.id.2070	11	-0.047684	0.0667168	0.47478	-0.0231762	0.0883447	0.79306	0.00594328	0.170829	0.973006	7.05529	9	0.631363	7.17157	10	0.709154	-0.0041221	0.0120881	0.740925
pU3q1F	SC2F32	GCST90274835.tsv.gz	Subdoligranulum.id.2070	11	0.0175245	0.0700404	0.802429	0.0484212	0.087558	0.580251	0.186228	0.1788	0.324791	9.89062	9	0.359413	11.0453	10	0.354003	-0.0129691	0.0126525	0.332113
pU3q1F	uqW7HV	GCST90274836.tsv.gz	Subdoligranulum.id.2070	11	-0.0398747	0.079683	0.616782	0.0169089	0.103278	0.86995	0.107548	0.210193	0.621203	10.1086	9	0.341761	10.7587	10	0.376625	-0.0112719	0.0148167	0.466265
pU3q1F	IHa8rJ	GCST90274837.tsv.gz	Subdoligranulum.id.2070	11	-0.0353876	0.0661548	0.592704	-0.0250798	0.0874512	0.774276	-0.0211379	0.169124	0.903283	7.13473	9	0.623094	7.14311	10	0.711869	-0.0010969	0.0119814	0.929061
pU3q1F	E8QBLW	GCST90274838.tsv.gz	Subdoligranulum.id.2070	11	0.126716	0.0665841	0.0570285	0.130804	0.0878392	0.136453	-0.0170812	0.170329	0.922318	4.8731	9	0.845227	5.71439	10	0.838661	0.0110619	0.0120603	0.38295
pU3q1F	Qs6RWC	GCST90274839.tsv.gz	Subdoligranulum.id.2070	11	0.0104358	0.10358	0.919748	-0.0223925	0.108242	0.836107	-0.506999	0.209193	0.0383837	10.5512	9	0.307729	19.0021	10	0.0402364	0.0397034	0.0147879	0.0250064
pU3q1F	Xq0bYK	GCST90274840.tsv.gz	Subdoligranulum.id.2070	11	-0.0221266	0.0758684	0.770558	0.0277494	0.101035	0.783584	0.18611	0.195422	0.365796	5.2988	9	0.807523	6.63574	10	0.759327	-0.0159505	0.0137949	0.277343
pU3q1F	HS7IcZ	GCST90274841.tsv.gz	Subdoligranulum.id.2070	11	-0.0482432	0.0753491	0.522002	-0.0688464	0.104723	0.510913	0.0260643	0.193766	0.895956	8.57181	9	0.4777	8.74508	10	0.556455	-0.00570128	0.0136967	0.686976
pU3q1F	OCk7mZ	GCST90274842.tsv.gz	Subdoligranulum.id.2070	11	0.0219684	0.0850837	0.796254	-0.00660827	0.104562	0.949607	0.0290615	0.231155	0.902715	12.5637	9	0.183362	12.5652	10	0.249005	-0.000543	0.0163111	0.974167
pU3q1F	MxYS6H	GCST90274843.tsv.gz	Subdoligranulum.id.2070	11	-0.00557828	0.0881778	0.949558	0.0133306	0.0946021	0.887939	0.326822	0.204771	0.144946	13.1656	9	0.155255	17.7171	10	0.0599277	-0.0255776	0.0145005	0.111572
pU3q1F	yjEW6L	GCST90274844.tsv.gz	Subdoligranulum.id.2070	11	-0.101781	0.0674938	0.131555	-0.0738764	0.0891521	0.407299	-0.00509728	0.178757	0.977874	9.88645	9	0.359756	10.2656	10	0.417505	-0.00743212	0.0126497	0.571291
pU3q1F	OqBDLj	GCST90274845.tsv.gz	Subdoligranulum.id.2070	11	0.0477535	0.115043	0.678073	-0.00545155	0.112371	0.961307	-0.0939787	0.308232	0.767378	22.2985	9	0.00797945	22.9153	10	0.0110636	0.0108534	0.0217535	0.629796
pU3q1F	QWRfsS	GCST90274846.tsv.gz	Subdoligranulum.id.2070	11	-0.0767011	0.0660087	0.245242	-0.0591017	0.0941002	0.529957	0.0474339	0.168596	0.784806	7.62663	9	0.572166	8.26689	10	0.602785	-0.00956198	0.01195	0.444223
pU3q1F	2iyAvG	GCST90274847.tsv.gz	Subdoligranulum.id.2070	11	0.07042	0.0692626	0.309291	0.0654541	0.0901183	0.467647	0.246248	0.175337	0.193749	9.769	9	0.369508	11.058	10	0.35302	-0.0135397	0.0124249	0.30415
pU3q1F	L8K0oI	GCST90274848.tsv.gz	Subdoligranulum.id.2070	11	0.0957244	0.0729948	0.189727	0.114082	0.0959552	0.234476	0.179341	0.194738	0.381107	11.833	9	0.222889	12.119	10	0.277172	-0.00642367	0.013773	0.652016
MR Results of Tyzzerella3.id.11335 and inflammatory cytokines
id.exposure	id.outcome	outcome	exposure	nsnp	b_Inverse.variance.weighted	se_Inverse.variance.weighted	pval_Inverse.variance.weighted	b_Weighted.median	se_Weighted.median	pval_Weighted.median	b_MR.Egger	se_MR.Egger	pval_MR.Egger	Q_MR.Egger	Q_df_MR.Egger	Q_pval_MR.Egger	Q_Inverse.variance.weighted	Q_df_Inverse.variance.weighted	Q_pval_Inverse.variance.weighted	egger_intercept	se	pval
33M9UC	jTEnpj	GCST90274758.tsv.gz	Tyzzerella3.id.11335	13	0.0065701	0.0352977	0.85234	0.00640219	0.0477823	0.893413	0.176114	0.19446	0.384527	7.37994	11	0.767533	8.166	12	0.772028	-0.0246457	0.0277981	0.394267
33M9UC	JeukL4	GCST90274759.tsv.gz	Tyzzerella3.id.11335	13	0.0542718	0.0349041	0.119973	0.0648208	0.0465786	0.164031	0.147824	0.191631	0.456721	5.71891	11	0.891446	5.96542	12	0.917815	-0.0136	0.0273919	0.629317
33M9UC	JeukL4	GCST90274760.tsv.gz	Tyzzerella3.id.11335	13	-0.005824	0.0462479	0.899787	-0.0481877	0.0549947	0.380908	-0.2184	0.258657	0.416454	15.4283	11	0.163717	16.4077	12	0.173266	0.0308886	0.0369631	0.421126
33M9UC	JeukL4	GCST90274761.tsv.gz	Tyzzerella3.id.11335	13	-0.0452034	0.0453409	0.318781	-0.0818764	0.0579926	0.157996	0.137924	0.256003	0.600786	14.9113	11	0.186595	15.6283	12	0.208858	-0.026608	0.0365844	0.482232
33M9UC	JeukL4	GCST90274762.tsv.gz	Tyzzerella3.id.11335	13	-0.0377511	0.0341581	0.269079	-0.017124	0.0467161	0.713952	-0.147367	0.186858	0.446976	8.08441	11	0.705723	8.44044	12	0.749835	0.015937	0.0267094	0.562799
33M9UC	JeukL4	GCST90274763.tsv.gz	Tyzzerella3.id.11335	13	-0.00868168	0.0352182	0.805287	0.0138661	0.0461548	0.763852	-0.109737	0.19394	0.582869	5.50819	11	0.904086	5.78895	12	0.926345	0.0146893	0.0277222	0.606729
33M9UC	JeukL4	GCST90274764.tsv.gz	Tyzzerella3.id.11335	13	0.0212083	0.0347961	0.542192	0.0447248	0.0447753	0.317857	0.102706	0.191718	0.602821	7.13841	11	0.787766	7.32527	12	0.835391	-0.0118443	0.0274003	0.673898
33M9UC	JeukL4	GCST90274765.tsv.gz	Tyzzerella3.id.11335	13	0.0353855	0.0436566	0.417629	-0.00960302	0.0527806	0.855628	-0.490959	0.195232	0.0287427	10.6915	11	0.469458	18.2076	12	0.109531	0.0764903	0.0279004	0.0191782
33M9UC	JeukL4	GCST90274766.tsv.gz	Tyzzerella3.id.11335	13	-0.00876376	0.0352412	0.803609	-0.0292582	0.0457906	0.522852	-0.0782514	0.194151	0.694639	5.03923	11	0.929252	5.17169	12	0.951997	0.0100988	0.0277477	0.722793
33M9UC	JeukL4	GCST90274767.tsv.gz	Tyzzerella3.id.11335	13	-0.0237348	0.0349712	0.497331	-0.0019572	0.0472831	0.966982	-0.0654497	0.192404	0.740137	8.19212	11	0.695997	8.24074	12	0.766046	0.00606437	0.0275051	0.829535
33M9UC	JeukL4	GCST90274768.tsv.gz	Tyzzerella3.id.11335	13	0.0538823	0.0347925	0.12146	0.0496231	0.0489204	0.310409	0.259333	0.191464	0.202753	9.49236	11	0.576542	10.6831	12	0.556252	-0.0298567	0.0273608	0.298501
33M9UC	JeukL4	GCST90274769.tsv.gz	Tyzzerella3.id.11335	13	-0.0357141	0.033955	0.292888	-0.042794	0.0465677	0.358115	0.106957	0.186621	0.578087	10.1654	11	0.515572	10.7699	12	0.548736	-0.0207368	0.026672	0.453275
33M9UC	JeukL4	GCST90274770.tsv.gz	Tyzzerella3.id.11335	13	-0.0316977	0.0353424	0.369786	-0.051465	0.046428	0.26765	0.0454749	0.194694	0.819608	4.69169	11	0.945174	4.85416	12	0.962673	-0.0112151	0.0278237	0.694616
33M9UC	JeukL4	GCST90274771.tsv.gz	Tyzzerella3.id.11335	13	0.000271	0.0427896	0.994941	0.0524578	0.0494863	0.289124	0.129247	0.24221	0.604224	17.5003	11	0.0939223	17.9669	12	0.116699	-0.018752	0.0346266	0.598927
33M9UC	JeukL4	GCST90274772.tsv.gz	Tyzzerella3.id.11335	13	0.00299132	0.0362912	0.934308	-0.0366964	0.0500094	0.463077	0.043497	0.207553	0.837833	13.3182	11	0.273039	13.3659	12	0.343017	-0.00588946	0.0296721	0.846287
33M9UC	JeukL4	GCST90274773.tsv.gz	Tyzzerella3.id.11335	13	0.0300908	0.0359939	0.403156	0.0026205	0.0501183	0.958301	-0.170503	0.197085	0.405443	11.709	11	0.385908	12.8495	12	0.380072	0.0291667	0.0281775	0.322839
33M9UC	JeukL4	GCST90274774.tsv.gz	Tyzzerella3.id.11335	12	0.0117346	0.0372846	0.752967	-0.0313858	0.0505965	0.53505	-0.117089	0.203639	0.578009	11.1455	10	0.346294	11.6079	11	0.393824	0.0187323	0.0290824	0.533997
33M9UC	rY28de	GCST90274775.tsv.gz	Tyzzerella3.id.11335	13	-0.0710671	0.034028	0.0367539	-0.06278	0.0467849	0.179633	-0.162409	0.187765	0.40553	8.33839	11	0.682709	8.58307	12	0.738068	0.0132676	0.0268218	0.630571
33M9UC	JeukL4	GCST90274776.tsv.gz	Tyzzerella3.id.11335	13	0.00605745	0.0345149	0.860685	-0.00170809	0.0450236	0.969737	-0.0840732	0.189345	0.665635	7.71601	11	0.738495	7.95039	12	0.788995	0.0131061	0.0270718	0.637792
33M9UC	JeukL4	GCST90274777.tsv.gz	Tyzzerella3.id.11335	13	0.0319159	0.0346042	0.356365	0.0382902	0.0502696	0.446241	-0.0846559	0.190105	0.664731	9.89693	11	0.539681	10.2858	12	0.590901	0.0169487	0.0271782	0.545595
33M9UC	JeukL4	GCST90274778.tsv.gz	Tyzzerella3.id.11335	13	0.0184076	0.0347493	0.596301	-0.00754725	0.0488791	0.877289	0.291719	0.190958	0.154827	7.22042	11	0.780963	9.33909	12	0.673727	-0.0397307	0.0272957	0.173452
33M9UC	JeukL4	GCST90274779.tsv.gz	Tyzzerella3.id.11335	13	-0.0192054	0.0351688	0.585003	0.00908991	0.0481187	0.850166	0.162166	0.193392	0.419578	8.45396	11	0.672154	9.36359	12	0.671601	-0.0263635	0.027642	0.3607
33M9UC	JeukL4	GCST90274780.tsv.gz	Tyzzerella3.id.11335	13	-0.0440751	0.0350643	0.208761	-0.0426424	0.0475156	0.369484	-0.0391685	0.193268	0.843097	8.16381	11	0.698559	8.16448	12	0.772148	-0.000713	0.0276154	0.979867
33M9UC	JeukL4	GCST90274781.tsv.gz	Tyzzerella3.id.11335	13	-0.0548283	0.0352153	0.119484	-0.0413182	0.0488642	0.397791	0.027992	0.193889	0.887818	7.3031	11	0.774033	7.49179	12	0.823479	-0.0120367	0.0277103	0.672412
33M9UC	JeukL4	GCST90274782.tsv.gz	Tyzzerella3.id.11335	13	-0.0563022	0.0352919	0.110638	-0.098119	0.0483934	0.0426086	0.0252971	0.194195	0.898707	7.71469	11	0.73861	7.89729	12	0.793105	-0.0118603	0.0277558	0.677399
33M9UC	JeukL4	GCST90274783.tsv.gz	Tyzzerella3.id.11335	13	-0.0443127	0.0395712	0.26279	-0.11645	0.0490187	0.0175188	0.362	0.194273	0.0893072	10.5389	11	0.482662	15.0626	12	0.238031	-0.0590706	0.0277731	0.0568845
33M9UC	JeukL4	GCST90274784.tsv.gz	Tyzzerella3.id.11335	13	-0.0332146	0.0398447	0.404505	-0.0354558	0.0504785	0.482434	0.226761	0.215124	0.314442	14.5215	11	0.205467	16.5151	12	0.168766	-0.0377736	0.0307382	0.244757
33M9UC	JeukL4	GCST90274785.tsv.gz	Tyzzerella3.id.11335	13	0.0417737	0.0398569	0.294597	0.0253591	0.0502449	0.613762	-0.101472	0.224259	0.659719	15.6365	11	0.15517	16.2364	12	0.180647	0.0208288	0.0320631	0.529269
33M9UC	JeukL4	GCST90274786.tsv.gz	Tyzzerella3.id.11335	13	-0.0215936	0.0360523	0.549204	-0.030676	0.0501119	0.540438	-0.103645	0.205933	0.624684	12.3466	11	0.33816	12.5309	12	0.404038	0.011924	0.0294301	0.693125
33M9UC	JeukL4	GCST90274787.tsv.gz	Tyzzerella3.id.11335	13	0.0713871	0.0353641	0.0435254	0.0456851	0.046814	0.329122	-0.0150039	0.194915	0.940024	6.09584	11	0.866893	6.29898	12	0.900267	0.0125542	0.0278546	0.660957
33M9UC	JeukL4	GCST90274788.tsv.gz	Tyzzerella3.id.11335	13	-0.0137068	0.0354169	0.698746	-0.0244728	0.0508101	0.630052	0.0181903	0.195207	0.927433	9.58797	11	0.567785	9.61558	12	0.649645	-0.00463554	0.0278982	0.871047
33M9UC	JeukL4	GCST90274789.tsv.gz	Tyzzerella3.id.11335	13	-0.00946376	0.0344962	0.783822	-0.0267914	0.0468727	0.567607	-0.0428772	0.190715	0.826239	11.1952	11	0.427062	11.2275	12	0.509532	0.0048584	0.0272649	0.861811
33M9UC	JeukL4	GCST90274790.tsv.gz	Tyzzerella3.id.11335	13	0.0831417	0.0385453	0.0310066	0.0785832	0.051451	0.126676	0.187325	0.212135	0.396102	6.92246	11	0.805328	7.17189	12	0.846048	-0.0151377	0.03031	0.627316
33M9UC	JeukL4	GCST90274791.tsv.gz	Tyzzerella3.id.11335	13	-0.011355	0.0350344	0.745854	0.00508652	0.0470907	0.913983	-0.245292	0.192858	0.229648	9.01152	11	0.620829	10.5331	12	0.569297	0.0340029	0.0275656	0.243088
33M9UC	JeukL4	GCST90274792.tsv.gz	Tyzzerella3.id.11335	13	0.0246388	0.0347414	0.478197	0.0385332	0.0468002	0.410306	-0.409573	0.190881	0.0550571	3.06962	11	0.989773	8.42153	12	0.751383	0.0631184	0.0272836	0.0410508
33M9UC	JeukL4	GCST90274793.tsv.gz	Tyzzerella3.id.11335	13	0.018539	0.0346183	0.592285	0.0181581	0.0459225	0.692542	-0.180074	0.190483	0.36478	6.42699	11	0.843411	7.55132	12	0.819138	0.0288654	0.0272227	0.311716
33M9UC	JeukL4	GCST90274794.tsv.gz	Tyzzerella3.id.11335	13	-0.0478459	0.0391489	0.22165	-0.00205191	0.0521611	0.968621	-0.145336	0.215672	0.514301	10.5585	11	0.480956	10.7698	12	0.548744	0.0141704	0.0308275	0.654707
33M9UC	JeukL4	GCST90274795.tsv.gz	Tyzzerella3.id.11335	13	0.0113769	0.0352917	0.747174	0.01939	0.0449219	0.666004	0.222125	0.194392	0.27744	9.75153	11	0.552866	10.9669	12	0.531754	-0.0306267	0.0277805	0.293799
33M9UC	JeukL4	GCST90274796.tsv.gz	Tyzzerella3.id.11335	13	-0.0380363	0.0395915	0.336694	-0.000294	0.05036	0.995341	-0.186343	0.218691	0.412335	4.73675	11	0.943242	5.21223	12	0.950512	0.0215508	0.0312534	0.504763
HWBUCq	2EkRre	GCST90274797.tsv.gz	Tyzzerella3.id.11335	13	0.04727	0.0345253	0.170956	0.0466427	0.0467844	0.318779	-0.13348	0.189368	0.495545	6.67975	11	0.824394	7.62212	12	0.813919	0.0262819	0.0270735	0.35253
HWBUCq	1ut3qE	GCST90274798.tsv.gz	Tyzzerella3.id.11335	13	0.00223583	0.0361467	0.950679	-0.0360132	0.0480123	0.453205	-0.0707493	0.206708	0.7386	12.5946	11	0.320647	12.7422	12	0.388055	0.0106074	0.0295427	0.726353
HWBUCq	LqLSgZ	GCST90274799.tsv.gz	Tyzzerella3.id.11335	13	-0.00998922	0.0418556	0.81137	-0.0180061	0.0566471	0.750588	-0.58011	0.218374	0.0223257	6.4196	11	0.843953	13.4663	12	0.336075	0.0828301	0.0312028	0.0224028
HWBUCq	EtC0ec	GCST90274800.tsv.gz	Tyzzerella3.id.11335	13	-0.0263542	0.0387224	0.496129	-0.0294747	0.0532604	0.579984	-0.0863058	0.212979	0.693077	8.42256	11	0.675026	8.5045	12	0.744568	0.00871689	0.0304508	0.779997
HWBUCq	CGGOL5	GCST90274801.tsv.gz	Tyzzerella3.id.11335	13	-0.00492883	0.0507828	0.922681	0.00281005	0.0602326	0.96279	-0.595847	0.230619	0.0254229	12.2571	11	0.344628	19.8203	12	0.070562	0.0858603	0.0329563	0.0244627
HWBUCq	Poed1E	GCST90274802.tsv.gz	Tyzzerella3.id.11335	13	-0.0329519	0.0394153	0.403145	-0.0451314	0.0549487	0.411455	-0.107258	0.217895	0.632223	7.12106	11	0.789196	7.24129	12	0.841265	0.0107962	0.0311367	0.735332
HWBUCq	3Tcdds	GCST90274803.tsv.gz	Tyzzerella3.id.11335	13	0.021404	0.0351591	0.542673	-0.00558413	0.0484342	0.908213	-0.0963004	0.193273	0.628111	5.65705	11	0.895239	6.04064	12	0.91402	0.0171139	0.0276324	0.548304
HWBUCq	9a18hS	GCST90274804.tsv.gz	Tyzzerella3.id.11335	13	-0.00153367	0.0351108	0.965159	-0.041963	0.0489639	0.391435	-0.239336	0.193162	0.241117	9.48843	11	0.576903	11.0558	12	0.524141	0.0345726	0.0276149	0.236552
HWBUCq	nzZxN4	GCST90274805.tsv.gz	Tyzzerella3.id.11335	13	0.0171045	0.0395513	0.665403	0.00473748	0.0502303	0.924859	0.0603625	0.218237	0.787222	6.47661	11	0.839749	6.51723	12	0.887802	-0.00628641	0.0311899	0.843945
HWBUCq	uLs6nb	GCST90274806.tsv.gz	Tyzzerella3.id.11335	13	0.0168548	0.0506366	0.739241	0.0319744	0.0577252	0.579642	-0.265603	0.278584	0.360867	18.0623	11	0.0801462	19.8077	12	0.0708127	0.0410513	0.0398174	0.324683
HWBUCq	nxBoaf	GCST90274807.tsv.gz	Tyzzerella3.id.11335	13	-0.0485175	0.046488	0.296645	-0.0222552	0.0546821	0.684013	-0.413069	0.243098	0.117354	13.9262	11	0.237102	16.8702	12	0.154544	0.0529756	0.0347399	0.155501
HWBUCq	og0uH2	GCST90274808.tsv.gz	Tyzzerella3.id.11335	13	0.0278481	0.0397285	0.483328	0.083975	0.0532768	0.114979	-0.0477276	0.219519	0.831862	10.6305	11	0.474715	10.7531	12	0.550191	0.0109812	0.0313694	0.732905
HWBUCq	I2xBBE	GCST90274809.tsv.gz	Tyzzerella3.id.11335	13	-0.0374558	0.0399879	0.348924	-0.0752376	0.0512369	0.141989	-0.128568	0.221377	0.573105	10.0883	11	0.522465	10.2634	12	0.592867	0.0132384	0.0316365	0.683669
HWBUCq	3PgrN9	GCST90274810.tsv.gz	Tyzzerella3.id.11335	13	-0.00984656	0.0399225	0.805186	-0.0216452	0.0537737	0.687298	0.0888814	0.221005	0.695264	7.25415	11	0.778145	7.46044	12	0.825748	-0.0143425	0.0315779	0.65852
HWBUCq	qNY2bg	GCST90274811.tsv.gz	Tyzzerella3.id.11335	13	0.033714	0.0428588	0.431498	0.0514696	0.0538392	0.339079	0.0353921	0.24687	0.888596	14.223	11	0.220896	14.2231	12	0.286688	-0.000244	0.0352822	0.994609
HWBUCq	hg26DC	GCST90274812.tsv.gz	Tyzzerella3.id.11335	13	-0.0427182	0.0477275	0.370764	-0.0186296	0.0577069	0.746823	-0.238761	0.268219	0.392427	16.8135	11	0.113513	17.6579	12	0.12648	0.0285	0.0383462	0.472918
HWBUCq	mIBYhX	GCST90274813.tsv.gz	Tyzzerella3.id.11335	13	0.0130293	0.0461006	0.777463	0.0221006	0.0595302	0.710451	-0.135842	0.262618	0.615217	15.5324	11	0.159398	16.0014	12	0.191171	0.0216269	0.0375237	0.57598
HWBUCq	AAGclq	GCST90274814.tsv.gz	Tyzzerella3.id.11335	13	-0.0468839	0.046424	0.31254	-0.0477594	0.0579438	0.409805	0.164543	0.26077	0.540937	15.317	11	0.168441	16.2631	12	0.179479	-0.0307095	0.0372548	0.427276
HWBUCq	P4KrrY	GCST90274815.tsv.gz	Tyzzerella3.id.11335	13	0.00265684	0.0351207	0.939698	-0.0113315	0.0457513	0.804386	-0.0784496	0.193593	0.693078	4.54123	11	0.951337	4.72273	12	0.966605	0.0117861	0.0276653	0.678308
HWBUCq	6p4yf0	GCST90274816.tsv.gz	Tyzzerella3.id.11335	13	-0.00808014	0.0352318	0.818603	-0.0129782	0.0482678	0.788022	0.156247	0.194034	0.437731	8.44299	11	0.673158	9.18468	12	0.687081	-0.0238785	0.0277265	0.4075
HWBUCq	MTBThK	GCST90274817.tsv.gz	Tyzzerella3.id.11335	13	-0.034407	0.0350948	0.326888	-0.0209983	0.0478588	0.660838	0.174607	0.193555	0.386328	8.15338	11	0.699502	9.35913	12	0.671988	-0.0303721	0.0276596	0.295628
HWBUCq	DWL2Gm	GCST90274818.tsv.gz	Tyzzerella3.id.11335	13	-0.0221428	0.0349595	0.526483	-0.0148939	0.0441234	0.735702	-0.110841	0.19228	0.575914	4.89883	11	0.935967	5.11889	12	0.953889	0.0128926	0.0274828	0.648149
HWBUCq	qm0w9n	GCST90274819.tsv.gz	Tyzzerella3.id.11335	13	0.0424099	0.0395232	0.283254	0.0401176	0.0519529	0.440001	-0.198914	0.218193	0.3815	6.17282	11	0.861587	7.43759	12	0.827394	0.0350822	0.0311947	0.284692
HWBUCq	ojrkV2	GCST90274820.tsv.gz	Tyzzerella3.id.11335	13	0.0296417	0.0386012	0.442549	0.0511391	0.0534046	0.338276	0.225318	0.212538	0.311809	11.2633	11	0.421475	12.1611	12	0.432826	-0.0284626	0.0303958	0.36917
HWBUCq	Y8lXwP	GCST90274821.tsv.gz	Tyzzerella3.id.11335	13	0.00650697	0.0350344	0.852656	0.0211686	0.0488248	0.664606	-0.104422	0.193741	0.600641	11.1009	11	0.434852	11.443	12	0.491383	0.0161235	0.0276917	0.572139
HWBUCq	IJ5g5x	GCST90274822.tsv.gz	Tyzzerella3.id.11335	13	0.041919	0.0434112	0.334231	0.0556399	0.0533012	0.296543	-0.0333702	0.248708	0.895688	17.9501	11	0.0827458	18.1047	12	0.112547	0.0109414	0.0355428	0.763958
HWBUCq	dM35IJ	GCST90274823.tsv.gz	Tyzzerella3.id.11335	13	0.0339339	0.0451843	0.452646	0.0376439	0.0580137	0.516416	-0.0725838	0.2597	0.785054	15.3182	11	0.168387	15.5604	12	0.212211	0.0154709	0.0371013	0.684707
HWBUCq	Lgsav3	GCST90274824.tsv.gz	Tyzzerella3.id.11335	13	-0.0408928	0.0394713	0.300196	-0.0781399	0.0514845	0.129081	0.284082	0.204014	0.191288	12.2806	11	0.342928	15.2099	12	0.230159	-0.0472304	0.0291575	0.133556
HWBUCq	xGX4r1	GCST90274825.tsv.gz	Tyzzerella3.id.11335	13	-0.0281063	0.0349832	0.421731	-0.0195066	0.0475626	0.681714	-0.095371	0.192758	0.630496	9.42586	11	0.582646	9.55178	12	0.655218	0.00977508	0.027547	0.729411
HWBUCq	wvSw5x	GCST90274826.tsv.gz	Tyzzerella3.id.11335	13	-0.0481449	0.0354681	0.17465	-0.0416355	0.0458984	0.364341	-0.105891	0.195401	0.598681	5.14414	11	0.923986	5.23445	12	0.949686	0.00839196	0.0279249	0.769384
HWBUCq	B3wJzG	GCST90274827.tsv.gz	Tyzzerella3.id.11335	13	-0.0079164	0.0393603	0.840599	-0.0136	0.0522359	0.794588	0.022633	0.226023	0.922038	14.919	11	0.186233	14.9447	12	0.244476	-0.0044415	0.0323137	0.893159
HWBUCq	qOOQS8	GCST90274828.tsv.gz	Tyzzerella3.id.11335	13	-0.0222955	0.0412614	0.588957	0.0307574	0.0539088	0.568309	-0.00992575	0.237541	0.967419	13.1971	11	0.28064	13.2004	12	0.354642	-0.00179783	0.0339517	0.958719
HWBUCq	5ZXNyb	GCST90274829.tsv.gz	Tyzzerella3.id.11335	13	0.00849206	0.0388313	0.826891	0.0392051	0.0500047	0.433024	0.155698	0.218064	0.490101	14.2116	11	0.221505	14.8206	12	0.251397	-0.021396	0.0311651	0.506588
HWBUCq	EXafEV	GCST90274830.tsv.gz	Tyzzerella3.id.11335	13	-0.0164721	0.033666	0.624644	-0.0209646	0.0462295	0.650196	-0.293189	0.185384	0.142066	8.48297	11	0.669497	10.787	12	0.547256	0.0402084	0.0264895	0.157242
HWBUCq	RV6T6D	GCST90274831.tsv.gz	Tyzzerella3.id.11335	13	0.00556789	0.0360226	0.877163	-0.0478561	0.0472473	0.311115	-0.183313	0.198985	0.376687	11.5069	11	0.401826	12.4815	12	0.407821	0.0274549	0.0284429	0.355155
HWBUCq	xp7GZU	GCST90274832.tsv.gz	Tyzzerella3.id.11335	13	0.00509351	0.0347738	0.883546	0.0148331	0.0466478	0.750499	0.0296716	0.191102	0.879424	6.1737	11	0.861527	6.19081	12	0.90616	-0.00357365	0.0273223	0.898298
HWBUCq	X4ceB0	GCST90274833.tsv.gz	Tyzzerella3.id.11335	13	0.0181483	0.0349706	0.60379	0.00333131	0.0472434	0.943785	-0.0579743	0.192403	0.768792	8.68815	11	0.650652	8.85003	12	0.715684	0.0110668	0.0275058	0.695139
HWBUCq	5SyLSH	GCST90274834.tsv.gz	Tyzzerella3.id.11335	13	-0.0300169	0.0351814	0.393547	0.00807266	0.0498687	0.871402	0.091019	0.195156	0.650036	11.2015	11	0.426538	11.6066	12	0.477766	-0.0175935	0.0278941	0.541103
HWBUCq	trAUWn	GCST90274835.tsv.gz	Tyzzerella3.id.11335	13	-0.0209185	0.0351688	0.551975	-0.0452608	0.045782	0.322851	-0.0708428	0.193578	0.721332	8.86499	11	0.634353	8.93377	12	0.708577	0.00725559	0.0276649	0.797962
HWBUCq	0leF82	GCST90274836.tsv.gz	Tyzzerella3.id.11335	13	-0.0250563	0.047852	0.600543	0.0237099	0.0593646	0.689602	0.0540625	0.275983	0.848268	16.8776	11	0.111547	17.008	12	0.149297	-0.011495	0.0394393	0.776121
HWBUCq	mMVd9i	GCST90274837.tsv.gz	Tyzzerella3.id.11335	13	-0.0326972	0.0349473	0.349471	-0.0280716	0.0494178	0.570004	0.000869	0.19207	0.99647	10.4287	11	0.492284	10.4603	12	0.575645	-0.00488003	0.0274578	0.862167
HWBUCq	CgQcKE	GCST90274838.tsv.gz	Tyzzerella3.id.11335	13	0.0349985	0.0350539	0.318076	0.0248545	0.0493381	0.614431	-0.301373	0.193046	0.146781	8.61357	11	0.657513	11.7532	12	0.465699	0.0488875	0.0275905	0.104073
HWBUCq	EpdHIr	GCST90274839.tsv.gz	Tyzzerella3.id.11335	13	-0.00536607	0.0395791	0.892155	-0.0168627	0.0499953	0.735901	-0.0328402	0.218571	0.883287	4.54071	11	0.951358	4.55705	12	0.971165	0.00399287	0.0312402	0.900604
HWBUCq	MXSaSN	GCST90274840.tsv.gz	Tyzzerella3.id.11335	13	-0.00882334	0.040886	0.829141	0.0323788	0.0541456	0.549843	-0.0480736	0.235867	0.842219	12.6063	11	0.319832	12.6391	12	0.395806	0.00570307	0.0337067	0.868713
HWBUCq	2cQQ0Y	GCST90274841.tsv.gz	Tyzzerella3.id.11335	13	-8.54e-06	0.0396427	0.999828	-0.00471712	0.0555192	0.93229	-0.180727	0.218906	0.426577	9.17423	11	0.605814	9.87888	12	0.626586	0.0262681	0.0312926	0.419095
HWBUCq	opZ8ir	GCST90274842.tsv.gz	Tyzzerella3.id.11335	13	0.0202767	0.0398535	0.610905	0.0333253	0.0531725	0.53083	0.0776098	0.220328	0.731309	7.0741	11	0.793052	7.1441	12	0.847946	-0.00833071	0.0314864	0.796224
HWBUCq	aIs2Sk	GCST90274843.tsv.gz	Tyzzerella3.id.11335	13	0.0348082	0.0467323	0.456366	0.0424539	0.0531707	0.424612	0.0627653	0.267979	0.819118	21.3507	11	0.0299146	21.3725	12	0.0451842	-0.00406494	0.0383128	0.917414
HWBUCq	EVJ41y	GCST90274844.tsv.gz	Tyzzerella3.id.11335	13	0.0532954	0.0351168	0.129099	0.0595611	0.0456059	0.191554	-0.0649397	0.193558	0.743555	5.09952	11	0.926251	5.48537	12	0.939776	0.0171805	0.0276587	0.54715
HWBUCq	pqkHjx	GCST90274845.tsv.gz	Tyzzerella3.id.11335	13	-0.065877	0.0587292	0.261987	-0.133559	0.0609675	0.0284769	-0.190222	0.33729	0.584089	25.6593	11	0.00729121	25.987	12	0.0107794	0.0180656	0.0481968	0.714913
HWBUCq	EVIhNY	GCST90274846.tsv.gz	Tyzzerella3.id.11335	13	0.00148041	0.0598497	0.980266	0.0531819	0.0515089	0.301848	0.222765	0.336546	0.52165	33.8754	11	0.000379	35.2524	12	0.000427	-0.0321773	0.0481195	0.517477
HWBUCq	Qqg0S6	GCST90274847.tsv.gz	Tyzzerella3.id.11335	13	0.019043	0.0398003	0.63232	0.00212279	0.0492988	0.965654	-0.0851535	0.225987	0.713485	15.3137	11	0.168582	15.6198	12	0.209277	0.0151505	0.0323097	0.648286
HWBUCq	0JeBHQ	GCST90274848.tsv.gz	Tyzzerella3.id.11335	13	-0.00110656	0.0349563	0.974747	0.00141524	0.0451311	0.974984	-0.0294882	0.19274	0.881173	5.24513	11	0.918716	5.26755	12	0.94844	0.00412386	0.0275408	0.883683
MR Results of Veillonella.id.2198 and inflammatory cytokines
	id.exposure	id.outcome	outcome	exposure	nsnp	b_Inverse.variance.weighted	se_Inverse.variance.weighted	pval_Inverse.variance.weighted	b_Weighted.median	se_Weighted.median	pval_Weighted.median	b_MR.Egger	se_MR.Egger	pval_MR.Egger	Q_MR.Egger	Q_df_MR.Egger	Q_pval_MR.Egger	Q_Inverse.variance.weighted	Q_df_Inverse.variance.weighted	Q_pval_Inverse.variance.weighted	egger_intercept	se	pval
1	2jHota	ig8I4O	GCST90274758.tsv.gz	Veillonella.id.2198	8	-0.0185697	0.0618595	0.764032	-0.00373893	0.0767457	0.961144	-0.00240572	0.320782	0.994259	1.85168	6	0.932821	1.85432	7	0.967461	-0.00132162	0.025736	0.960711
2	2jHota	qdXOT7	GCST90274759.tsv.gz	Veillonella.id.2198	8	0.0259092	0.0614509	0.6733	0.0303858	0.0781298	0.697339	-0.0844827	0.319365	0.800222	3.92609	6	0.686678	4.05016	7	0.773982	0.00901657	0.0255977	0.736699
3	2jHota	yRQmp6	GCST90274760.tsv.gz	Veillonella.id.2198	8	-0.0246079	0.0691427	0.721915	-0.0266169	0.0864425	0.758147	-0.031642	0.358273	0.932498	2.50644	6	0.867747	2.50684	7	0.926581	0.000575314	0.0287522	0.984685
4	2jHota	Vkrsuy	GCST90274761.tsv.gz	Veillonella.id.2198	8	-0.063866	0.0692794	0.356601	-0.0117274	0.0894688	0.895714	0.121824	0.369697	0.752961	6.38206	6	0.381779	6.66082	7	0.465028	-0.0151952	0.0296823	0.626993
5	2jHota	u5m6Px	GCST90274762.tsv.gz	Veillonella.id.2198	8	-0.0196468	0.0605889	0.745738	-0.000414175	0.0791892	0.995827	0.103202	0.31784	0.756432	4.47845	6	0.612215	4.63348	7	0.70459	-0.0100041	0.0254085	0.707391
6	2jHota	2N9FUA	GCST90274763.tsv.gz	Veillonella.id.2198	8	0.0343449	0.0615262	0.576697	0.038288	0.0801491	0.632857	0.10245	0.319545	0.759376	4.34327	6	0.630328	4.39045	7	0.733866	-0.00556467	0.0256204	0.835253
7	2jHota	3eSuz7	GCST90274764.tsv.gz	Veillonella.id.2198	8	-0.0754318	0.0610556	0.216659	-0.0531641	0.0755071	0.481374	0.0153061	0.316978	0.963054	3.22748	6	0.779802	3.31258	7	0.85466	-0.00741294	0.025411	0.780322
8	2jHota	5wPl7o	GCST90274765.tsv.gz	Veillonella.id.2198	8	-0.0687562	0.0619339	0.266933	-0.0251771	0.0803271	0.753953	0.131253	0.334223	0.708106	6.46251	6	0.373419	6.86304	7	0.443278	-0.0163411	0.026797	0.56435
9	2jHota	dFnKPJ	GCST90274766.tsv.gz	Veillonella.id.2198	8	-0.123224	0.0617986	0.0461561	-0.181029	0.0805739	0.0246567	0.355391	0.320608	0.310094	4.68002	6	0.585457	6.99458	7	0.429445	-0.0391189	0.025713	0.178988
10	2jHota	74kk01	GCST90274767.tsv.gz	Veillonella.id.2198	8	0.0103149	0.061343	0.866464	0.00474025	0.0799768	0.952737	0.500901	0.319362	0.167825	4.26922	6	0.640295	6.71936	7	0.458673	-0.0400593	0.0255922	0.168552
11	2jHota	Cr0zgK	GCST90274768.tsv.gz	Veillonella.id.2198	8	-0.0583385	0.0609233	0.338279	-0.0618199	0.0777796	0.426725	-0.34783	0.31578	0.312895	3.56058	6	0.735894	4.4335	7	0.728709	0.023667	0.0253312	0.386205
12	2jHota	ZQryLd	GCST90274769.tsv.gz	Veillonella.id.2198	8	-0.0671162	0.0597364	0.261209	-0.0244427	0.0778248	0.753465	-0.271608	0.310907	0.415927	5.23339	6	0.514247	5.68258	7	0.577263	0.0166959	0.0249112	0.52766
13	2jHota	fQyhzC	GCST90274770.tsv.gz	Veillonella.id.2198	8	-0.0673607	0.0912901	0.46059	-0.013978	0.0923701	0.879719	0.0535474	0.510476	0.919876	15.0921	6	0.0195521	15.2387	7	0.033059	-0.00987481	0.040914	0.817317
14	2jHota	X7UH2L	GCST90274771.tsv.gz	Veillonella.id.2198	8	-0.0576453	0.0614862	0.348484	-0.0481085	0.0749852	0.52115	-0.0494196	0.320237	0.882416	1.29118	6	0.972142	1.29187	7	0.988656	-0.000671558	0.0256579	0.979968
15	2jHota	a9RmSe	GCST90274772.tsv.gz	Veillonella.id.2198	8	-0.0192176	0.0605842	0.751089	0.0114516	0.0782549	0.883655	-0.363885	0.316108	0.293473	4.15249	6	0.656049	5.38669	7	0.612885	0.0281218	0.0253135	0.309118
16	sEWjxU	InTM4B	GCST90274773.tsv.gz	Veillonella.id.2198	8	-0.0100983	0.0734539	0.890653	0.0493391	0.0883023	0.57633	-0.106123	0.412387	0.805515	9.97221	6	0.125827	10.0658	7	0.184878	0.00783169	0.0330114	0.820362
17	sEWjxU	fv69ST	GCST90274774.tsv.gz	Veillonella.id.2198	8	0.0179189	0.0720847	0.803685	-0.01515	0.0829257	0.855038	0.0484158	0.405155	0.908781	9.6567	6	0.139873	9.66617	7	0.208294	-0.00249025	0.0324674	0.941356
18	sEWjxU	YuUnAH	GCST90274775.tsv.gz	Veillonella.id.2198	8	0.0228653	0.0595228	0.700872	0.0625378	0.0726293	0.389208	0.344546	0.308268	0.306447	1.95467	6	0.92382	3.08575	7	0.876958	-0.0262946	0.024724	0.328462
19	sEWjxU	ES7XIn	GCST90274776.tsv.gz	Veillonella.id.2198	8	-0.00989822	0.0608886	0.870863	-0.00922406	0.0775296	0.905295	0.10267	0.317549	0.757425	3.40928	6	0.755997	3.53974	7	0.830998	-0.00918465	0.0254287	0.730333
20	sEWjxU	GCo8HR	GCST90274777.tsv.gz	Veillonella.id.2198	8	-0.00154821	0.0892305	0.986157	-0.037884	0.0904792	0.675433	-0.207793	0.493622	0.68845	14.6947	6	0.0227687	15.1387	7	0.034262	0.0168442	0.0395616	0.685124
21	sEWjxU	VJzAn3	GCST90274778.tsv.gz	Veillonella.id.2198	8	-0.0252448	0.0684631	0.712325	-0.0310568	0.080882	0.700996	-0.37546	0.355276	0.331279	7.53416	6	0.274255	8.80133	7	0.267236	0.0286154	0.0284856	0.353888
22	sEWjxU	4rUqBc	GCST90274779.tsv.gz	Veillonella.id.2198	8	-0.0185849	0.0617725	0.763521	-0.0342755	0.0777201	0.659204	-0.309024	0.321472	0.373535	2.89874	6	0.821445	3.74628	7	0.808493	0.0237249	0.0257705	0.392759
23	sEWjxU	TU30af	GCST90274780.tsv.gz	Veillonella.id.2198	8	-0.130986	0.0714577	0.0667947	-0.178596	0.0835688	0.0325889	0.344537	0.346814	0.358858	7.16328	6	0.306011	9.49485	7	0.219051	-0.0388961	0.0278332	0.211761
24	sEWjxU	qCCH7O	GCST90274781.tsv.gz	Veillonella.id.2198	8	-0.0574581	0.061674	0.351522	-0.059627	0.0810173	0.461744	-0.0759295	0.32072	0.820729	6.00717	6	0.422387	6.01062	7	0.53851	0.00150913	0.0257135	0.955105
25	sEWjxU	8oF12I	GCST90274782.tsv.gz	Veillonella.id.2198	8	0.0211547	0.0617986	0.732113	0.0375922	0.0763786	0.62259	-0.176171	0.320608	0.602505	5.00685	6	0.542934	5.40028	7	0.611238	0.0161281	0.025713	0.553608
26	sEWjxU	qZFQib	GCST90274783.tsv.gz	Veillonella.id.2198	8	-0.0114686	0.0658357	0.861708	-0.052955	0.0819384	0.518099	0.0327204	0.370255	0.932456	7.89698	6	0.245748	7.91645	7	0.340019	-0.00360739	0.0296646	0.907182
27	sEWjxU	A1uThM	GCST90274784.tsv.gz	Veillonella.id.2198	8	-0.0670255	0.0611329	0.272908	-0.0627604	0.0744587	0.399291	-0.0972961	0.342642	0.785987	7.3888	6	0.286382	7.39878	7	0.388572	0.00247365	0.0274759	0.931194
28	sEWjxU	LTLrdL	GCST90274785.tsv.gz	Veillonella.id.2198	8	0.0314778	0.0602429	0.601312	0.0293036	0.0776762	0.705985	0.0588513	0.313792	0.857412	5.86876	6	0.438051	5.87667	7	0.554222	-0.00223441	0.0251375	0.932064
29	sEWjxU	ZK5EIx	GCST90274786.tsv.gz	Veillonella.id.2198	8	-0.0231448	0.0618595	0.708291	-0.0329692	0.0773936	0.670112	0.00337943	0.320782	0.991936	5.20236	6	0.518134	5.20946	7	0.634419	-0.00216872	0.025736	0.935585
30	sEWjxU	MIJ3SG	GCST90274787.tsv.gz	Veillonella.id.2198	8	0.0585971	0.0832969	0.481761	0.126803	0.0920625	0.168402	-0.212114	0.451727	0.655247	11.9633	6	0.0627936	12.7071	7	0.0795745	0.0221445	0.0362552	0.563742
31	sEWjxU	0D9W0B	GCST90274788.tsv.gz	Veillonella.id.2198	8	-0.104118	0.0618237	0.0921607	-0.0824685	0.0805898	0.30616	0.241321	0.319909	0.479194	2.87907	6	0.823865	4.09027	7	0.769323	-0.0282573	0.0256757	0.313276
32	sEWjxU	AUAGFo	GCST90274789.tsv.gz	Veillonella.id.2198	8	0.0449944	0.0662439	0.496996	0.0497201	0.0819983	0.544279	-0.0917152	0.370625	0.812802	8.09419	6	0.231284	8.28467	7	0.308163	0.0111399	0.0296458	0.720017
33	sEWjxU	HKM5gD	GCST90274790.tsv.gz	Veillonella.id.2198	8	-0.0346577	0.0679407	0.609969	-0.102465	0.090043	0.25514	0.2094	0.353903	0.575659	5.17963	6	0.52099	5.6734	7	0.578359	-0.0199174	0.0283446	0.508581
34	sEWjxU	ulcH0w	GCST90274791.tsv.gz	Veillonella.id.2198	8	-0.00432938	0.069903	0.950615	0.0607565	0.0795358	0.444934	0.399513	0.354178	0.302396	7.43803	6	0.282229	9.11184	7	0.244726	-0.0330012	0.0284008	0.28937
35	sEWjxU	fIuPHt	GCST90274792.tsv.gz	Veillonella.id.2198	8	-0.0983916	0.0610907	0.107271	-0.102073	0.0780025	0.190676	-0.353984	0.318994	0.309619	1.36275	6	0.968085	2.02919	7	0.958207	0.0208495	0.0255398	0.445492
36	sEWjxU	iWHWBI	GCST90274793.tsv.gz	Veillonella.id.2198	8	-0.0619802	0.0606762	0.307021	-0.0893918	0.0733268	0.222811	-0.164786	0.31542	0.620088	2.17936	6	0.902486	2.28967	7	0.942086	0.00839624	0.0252795	0.751082
37	sEWjxU	cbraUw	GCST90274794.tsv.gz	Veillonella.id.2198	8	-0.0968034	0.0687706	0.159241	-0.0950627	0.0878714	0.279324	-0.154972	0.357715	0.679991	4.27105	6	0.640048	4.29851	7	0.744825	0.0047512	0.0286732	0.873834
38	sEWjxU	HKSK10	GCST90274795.tsv.gz	Veillonella.id.2198	8	-0.0176772	0.0877244	0.840301	0.132306	0.0903838	0.143243	0.576642	0.426985	0.225566	10.5594	6	0.102987	14.0995	7	0.0494394	-0.0485333	0.0342194	0.205892
39	sEWjxU	lch7fz	GCST90274796.tsv.gz	Veillonella.id.2198	8	-0.074624	0.0692062	0.280907	-0.076175	0.090945	0.402259	-0.71843	0.358278	0.0917591	1.85141	6	0.932844	5.20557	7	0.634892	0.0526629	0.028755	0.116756
40	sEWjxU	6zZpJ6	GCST90274797.tsv.gz	Veillonella.id.2198	8	-0.0315855	0.0651805	0.627971	-0.0705544	0.079397	0.374203	-0.567283	0.319676	0.126325	5.0793	6	0.533683	7.99353	7	0.333164	0.0436563	0.0255732	0.138671
41	sEWjxU	C61I2b	GCST90274798.tsv.gz	Veillonella.id.2198	8	-0.0236571	0.0615596	0.700759	-0.0637034	0.0789561	0.41977	-0.152001	0.340922	0.671342	6.87491	6	0.33257	7.04356	7	0.424358	0.0104861	0.0273326	0.714465
42	sEWjxU	23437f	GCST90274799.tsv.gz	Veillonella.id.2198	8	-0.00888402	0.0691552	0.897781	-0.0634696	0.0892237	0.476865	0.173294	0.358278	0.645754	5.56783	6	0.473296	5.83639	7	0.558978	-0.0149011	0.0287539	0.622847
43	sEWjxU	CmWtOf	GCST90274800.tsv.gz	Veillonella.id.2198	8	-0.00351802	0.0852148	0.967069	-0.00926807	0.0909645	0.918847	0.0822258	0.478667	0.869257	10.8233	6	0.0939921	10.8834	7	0.143785	-0.00699717	0.0383369	0.861187
44	sEWjxU	72FQxY	GCST90274801.tsv.gz	Veillonella.id.2198	8	0.00585071	0.0690564	0.932481	0.0155774	0.0848703	0.854372	0.097474	0.357412	0.79421	2.04652	6	0.915371	2.11478	7	0.953215	-0.00749641	0.0286916	0.802617
45	sEWjxU	HZzN65	GCST90274802.tsv.gz	Veillonella.id.2198	8	-0.132058	0.0689948	0.0556162	-0.123034	0.0870919	0.157746	0.0730689	0.357339	0.844738	2.92373	6	0.818357	3.26601	7	0.859352	-0.016779	0.0286796	0.579834
46	sEWjxU	yEVWdH	GCST90274803.tsv.gz	Veillonella.id.2198	8	0.0118146	0.0616752	0.848086	0.021731	0.0757135	0.7741	-0.0923083	0.320426	0.782978	3.63529	6	0.725891	3.74495	7	0.808641	0.00850607	0.025687	0.751796
47	sEWjxU	fA5I3O	GCST90274804.tsv.gz	Veillonella.id.2198	8	-0.101228	0.0616512	0.100601	-0.103358	0.0778569	0.18433	0.011559	0.320807	0.972427	2.60088	6	0.857011	2.72922	7	0.908871	-0.00920997	0.0257082	0.732423
48	sEWjxU	eLegQm	GCST90274805.tsv.gz	Veillonella.id.2198	8	0.192162	0.0760083	0.0114659	0.221898	0.0916287	0.0154476	-0.28467	0.377223	0.479024	6.61977	6	0.357446	8.45058	7	0.294542	0.0389843	0.0302631	0.245127
49	sEWjxU	ppXc3W	GCST90274806.tsv.gz	Veillonella.id.2198	8	0.0366254	0.0774126	0.636128	0.0170299	0.0946608	0.857228	0.138631	0.431759	0.759036	8.72278	6	0.18978	8.80706	7	0.266807	-0.00833921	0.0346355	0.817749
[truncated: 135 more rows]
