# Supplementary material for: Genetic association of the gut microbiota with epigenetic clocks mediated by inflammatory cytokines: a Mendelian randomization analysis
Source: Front Immunol. 2024 Jun 6;15:1339722. doi: 10.3389/fimmu.2024.1339722 (PMC11186987; doi:10.3389/fimmu.2024.1339722)
Supplement: Supplementary file 8 [file Table_8.xlsx]

## Sheet: GrimAge
Table S8:MR Results of inflammatory cytokines and epigenetic clock
MR Results of inflammatory cytokines and GrimAge
	id.exposure	id.outcome	outcome	exposure	nsnp	b_Inverse.variance.weighted	se_Inverse.variance.weighted	pval_Inverse.variance.weighted	b_Weighted.median	se_Weighted.median	pval_Weighted.median	b_MR.Egger	se_MR.Egger	pval_MR.Egger	Q_MR.Egger	Q_df_MR.Egger	Q_pval_MR.Egger	Q_Inverse.variance.weighted	Q_df_Inverse.variance.weighted	Q_pval_Inverse.variance.weighted	egger_intercept	se	pval
1	OISDx2	313gij	GrimAge	GCST90274758.tsv.gz	10	-0.0323377	0.147078	0.825974	-0.0961506	0.203892	0.637229	-0.239013	0.384702	0.551694	9.13904	8	0.330703	9.53048	9	0.389813	0.0205168	0.0350495	0.574439
2	KjURkO	Mib7lq	GrimAge	GCST90274759.tsv.gz	478	-0.0227523	0.0318279	0.474699	0.0458873	0.0705222	0.515254	0.0833364	0.0567134	0.142377	480.165	476	0.437944	485.297	477	0.386424	-0.00984804	0.0043659	0.0245444
3	pyVI8x	pQUbcJ	GrimAge	GCST90274760.tsv.gz	16	-0.0301992	0.147903	0.838211	-0.178207	0.195957	0.363127	0.0393438	0.468864	0.934314	19.2383	14	0.156041	19.2722	15	0.201665	-0.00615439	0.0392232	0.877559
4	E7goFP	0xy70t	GrimAge	GCST90274761.tsv.gz	8	0.329412	0.172886	0.056732	0.363336	0.229198	0.112909	0.0925397	0.433226	0.837928	6.05725	6	0.416807	6.41687	7	0.492001	0.0239789	0.0401761	0.572428
5	UuIl1L	xhzGvU	GrimAge	GCST90274762.tsv.gz	17	-0.0044121	0.185921	0.981067	0.204726	0.214021	0.338784	-0.239152	0.555418	0.672897	28.8102	15	0.0170141	29.1991	16	0.0226277	0.0212381	0.0471955	0.659144
6	JXD7RB	zTl1dc	GrimAge	GCST90274763.tsv.gz	10	0.122417	0.180578	0.497824	0.0894404	0.200341	0.655279	0.0327776	0.455785	0.944435	13.9972	8	0.0818379	14.0793	9	0.119532	0.0112708	0.0520352	0.833942
7	Z8tF1w	KAHzRV	GrimAge	GCST90274764.tsv.gz	18	0.0591417	0.123557	0.63218	0.165252	0.13479	0.220201	0.264356	0.253683	0.312868	26.5494	16	0.0467714	27.9766	17	0.045212	-0.0273125	0.0294498	0.367486
8	JPW91P	xXP7yE	GrimAge	GCST90274765.tsv.gz	18	-0.0124164	0.0955154	0.896572	-0.0348689	0.133382	0.793768	-0.0300611	0.159445	0.852827	11.7708	16	0.759599	11.7899	17	0.812687	0.00260567	0.0188534	0.891802
9	NI2hcR	OjinsW	GrimAge	GCST90274766.tsv.gz	17	-0.0766109	0.143794	0.594183	0.00281414	0.179944	0.987522	-0.108926	0.405204	0.791733	21.635	15	0.117738	21.6456	16	0.155008	0.00330964	0.038614	0.93283
10	EoHt4D	PJKKY0	GrimAge	GCST90274767.tsv.gz	24	-0.0165866	0.075842	0.826884	-0.0247153	0.0850061	0.771245	-0.103055	0.104205	0.333435	25.3439	22	0.280913	26.9961	23	0.256134	0.0180268	0.0150528	0.243827
11	76UFYG	tj26gO	GrimAge	GCST90274768.tsv.gz	487	0.0389449	0.0306493	0.20385	-0.00385369	0.0671503	0.954235	0.00956976	0.0551409	0.862291	496.387	485	0.350431	496.808	486	0.357384	0.00278932	0.0043514	0.521814
12	omCtSJ	BmspUf	GrimAge	GCST90274769.tsv.gz	17	-0.0583266	0.162475	0.719605	0.00484994	0.19709	0.980368	0.474759	0.347378	0.191858	18.774	15	0.224156	22.4367	16	0.129642	-0.0476467	0.0278528	0.107739
13	swSfup	eLPIzY	GrimAge	GCST90274770.tsv.gz	16	-0.0332831	0.0623062	0.593212	0.0577358	0.0856417	0.500212	0.0244739	0.0897247	0.789015	7.45118	14	0.915918	8.25145	15	0.913306	-0.0182312	0.0203797	0.386136
14	CecxSo	xQTo5p	GrimAge	GCST90274771.tsv.gz	20	0.0555759	0.0886169	0.530563	0.221855	0.12646	0.0793708	0.439799	0.194027	0.0359678	14.0199	18	0.727792	18.9749	19	0.458447	-0.0414986	0.0186428	0.0390302
15	LmelPK	uDzDc2	GrimAge	GCST90274772.tsv.gz	12	0.0660269	0.0736378	0.369909	0.00886799	0.0788096	0.910408	0.0165618	0.102765	0.875175	9.40652	10	0.494006	9.88272	11	0.540966	0.0115121	0.0166823	0.505846
16	ADZyKK	M5DwF7	GrimAge	GCST90274773.tsv.gz	18	-0.106023	0.120409	0.378574	0.119252	0.152496	0.434216	-0.0546999	0.344257	0.875742	22.3339	16	0.132734	22.3695	17	0.170922	-0.00538995	0.0337264	0.875028
17	h4R5ae	h4FwDb	GrimAge	GCST90274774.tsv.gz	498	-0.0261073	0.0318609	0.412551	-0.00528987	0.0710723	0.940669	0.00881988	0.0574576	0.878065	558.228	496	0.0274522	558.829	497	0.0283165	-0.00329421	0.0045088	0.465357
18	pExQ0d	pzIxZU	GrimAge	GCST90274775.tsv.gz	21	-0.065607	0.113681	0.563862	-0.1725	0.112932	0.126647	-0.252813	0.216698	0.257783	37.9128	19	0.0060881	39.9664	20	0.0050445	0.0235158	0.0231804	0.323105
19	Tzh5TR	OTHcD6	GrimAge	GCST90274776.tsv.gz	13	0.0491968	0.120847	0.683935	-0.0481166	0.159236	0.762521	0.193621	0.303297	0.536287	8.4961	11	0.668295	8.76564	12	0.722807	-0.016421	0.0316292	0.613927
20	uws9Kz	Os1jj0	GrimAge	GCST90274777.tsv.gz	484	0.051375	0.032571	0.114721	0.0935046	0.0749746	0.212342	0.0492791	0.0634212	0.437532	524.934	482	0.0861142	524.936	483	0.0912051	0.000178573	0.00463475	0.969282
21	Hncjw2	j0XVrt	GrimAge	GCST90274778.tsv.gz	19	0.150626	0.138462	0.27666	0.040457	0.180084	0.822247	-0.357273	0.388555	0.370701	21.037	17	0.224641	23.4415	18	0.17419	0.0450496	0.0323179	0.181287
22	4YYmiQ	QVUSWA	GrimAge	GCST90274779.tsv.gz	9	0.178382	0.115241	0.121645	0.187873	0.113538	0.0979817	0.238422	0.187798	0.244815	10.3556	7	0.169304	10.6162	8	0.22441	-0.00978526	0.0233139	0.687273
23	EigvS7	nTUyn4	GrimAge	GCST90274780.tsv.gz	22	0.0730626	0.151703	0.630078	-0.212324	0.157951	0.178871	-0.171033	0.284555	0.554556	48.2153	20	0.000396785	50.6924	21	0.000292	0.0267957	0.0264348	0.322854
24	d8FSMI	G3AW3s	GrimAge	GCST90274781.tsv.gz	20	0.124164	0.0978331	0.20439	0.0755974	0.142391	0.595477	0.132086	0.265654	0.625061	20.0489	18	0.330075	20.05	19	0.391574	-0.00086962	0.0269963	0.974657
25	X4h4Uh	E5ZOzt	GrimAge	GCST90274782.tsv.gz	13	-0.147481	0.0770277	0.0555376	-0.113152	0.0842468	0.179238	-0.0962568	0.122229	0.44762	13.5787	11	0.257189	13.9535	12	0.303686	-0.010222	0.0185503	0.592619
26	RI1KBc	XC5yll	GrimAge	GCST90274783.tsv.gz	458	0.0110286	0.0319324	0.729814	0.133959	0.0693589	0.0534345	0.0914139	0.0624307	0.143816	451.539	456	0.550177	453.784	457	0.533691	-0.00691454	0.00461451	0.134712
45	7A5jdy	osPbQL	GrimAge	GCST90274784.tsv.gz	19	0.182582	0.137171	0.183173	0.177691	0.163717	0.277765	-0.247418	0.362856	0.504511	24.6886	17	0.101899	27.0548	18	0.0779729	0.0445652	0.0349137	0.218963
46	FNmbYl	Qs3xsD	GrimAge	GCST90274785.tsv.gz	14	-0.0342883	0.0975351	0.725177	-0.111979	0.128602	0.383897	-0.387515	0.218654	0.101714	9.03264	12	0.70014	12.2906	13	0.50397	0.0434958	0.0240976	0.0962119
47	wTqA4H	xv470p	GrimAge	GCST90274786.tsv.gz	14	0.205825	0.121122	0.0892597	0.0998628	0.167795	0.551744	0.221182	0.256086	0.404686	11.892	12	0.45439	11.8967	13	0.536136	-0.00172937	0.0254093	0.946858
48	t6eTTj	bHslWr	GrimAge	GCST90274787.tsv.gz	18	0.0364035	0.111897	0.74493	-0.127712	0.147	0.384964	0.518155	0.275026	0.0778652	16.2202	16	0.4377	19.8527	17	0.281831	-0.0567483	0.029979	0.0765993
49	U4UzCK	8q8kG9	GrimAge	GCST90274788.tsv.gz	13	-0.11904	0.13317	0.371378	0.0211844	0.140731	0.880345	0.579592	0.270714	0.0555116	9.25705	11	0.598178	17.2638	12	0.13994	-0.0814722	0.0287926	0.0163832
50	jOQKqb	WUK3XQ	GrimAge	GCST90274789.tsv.gz	10	0.0499113	0.149597	0.738653	-0.148591	0.205357	0.469326	0.00487881	0.510698	0.992612	8.18718	8	0.415402	8.19591	9	0.51453	0.00413983	0.0448397	0.92871
51	bXEjAl	xdS76M	GrimAge	GCST90274790.tsv.gz	487	-0.0292114	0.0290557	0.314724	-0.116698	0.0608912	0.0553007	-0.0740808	0.0562517	0.188477	457.993	485	0.805731	458.861	486	0.806687	0.00432132	0.00463887	0.352035
52	Bkw64D	3AkIMp	GrimAge	GCST90274791.tsv.gz	26	-0.139224	0.121084	0.250222	-0.117638	0.145754	0.419609	-0.101065	0.228508	0.662245	53.5278	24	0.000492561	53.6157	25	0.000745063	-0.00445064	0.0224256	0.844355
53	LzjoJ9	ezlcEC	GrimAge	GCST90274792.tsv.gz	13	-0.086542	0.0994927	0.384392	-0.0804785	0.120867	0.505513	-0.0722677	0.167096	0.673741	4.93964	11	0.934054	4.95095	12	0.959597	-0.00270936	0.025481	0.917236
54	5R75pa	Uc2EOi	GrimAge	GCST90274793.tsv.gz	12	0.0773801	0.160353	0.629408	-0.0340946	0.19637	0.862161	-0.0337859	0.400965	0.934512	14.5627	10	0.148837	14.6983	11	0.196732	0.0127546	0.0418032	0.766539
55	3c5Ur8	LdySfO	GrimAge	GCST90274794.tsv.gz	8	0.245829	0.194211	0.205593	0.239942	0.238825	0.315054	0.0264534	0.440361	0.954049	7.8609	6	0.248473	8.27539	7	0.308938	0.0227632	0.0404702	0.594173
56	vxxW5X	oLjt6Z	GrimAge	GCST90274795.tsv.gz	15	0.0772716	0.155791	0.619897	0.0683274	0.170391	0.688418	-0.193898	0.378571	0.617111	22.8213	13	0.0438718	23.9118	14	0.0469584	0.0274542	0.0348328	0.444732
57	hiAqrE	vvxola	GrimAge	GCST90274796.tsv.gz	7	0.309392	0.229261	0.17717	0.34491	0.256428	0.178607	-0.452241	0.567786	0.461869	6.63097	5	0.249564	9.39939	6	0.152331	0.073089	0.050587	0.208125
58	TOjqgA	wrEfhL	GrimAge	GCST90274797.tsv.gz	16	-0.0403233	0.0660845	0.541744	-0.0425061	0.0731348	0.561105	0.00469685	0.0932777	0.960552	13.5538	14	0.483454	14.0215	15	0.523899	-0.0112422	0.0164387	0.505211
59	v4cW1d	s1qXeE	GrimAge	GCST90274798.tsv.gz	504	0.0646609	0.0334255	0.0530543	0.139871	0.0674544	0.0381203	0.193879	0.0714354	0.00687545	567.315	502	0.0228049	572.041	503	0.0176351	-0.0106006	0.00518375	0.04138
76	vG0zTl	oqyTfV	GrimAge	GCST90274799.tsv.gz	11	-0.13817	0.169489	0.414949	-0.0632782	0.218185	0.7718	0.427703	0.435319	0.351524	9.55569	9	0.387636	11.6377	10	0.310034	-0.0514285	0.0367258	0.19493
77	N5CHXC	xkNgyK	GrimAge	GCST90274800.tsv.gz	10	-0.030258	0.0677739	0.655269	-0.0780453	0.0779864	0.316945	-0.162868	0.113437	0.188992	2.43684	8	0.964611	4.56209	9	0.870691	0.0304489	0.0208866	0.182998
78	sDZsYI	M0xSsN	GrimAge	GCST90274801.tsv.gz	12	0.0728798	0.20195	0.718188	-0.0365792	0.233416	0.875471	-0.241461	0.560797	0.675915	19.9252	10	0.0299682	20.6511	11	0.0371708	0.031114	0.0515473	0.559551
79	pCCp9o	6bagEE	GrimAge	GCST90274802.tsv.gz	17	0.189836	0.14174	0.180464	0.152201	0.171098	0.373705	0.380522	0.395745	0.351529	22.8236	15	0.0879586	23.2317	16	0.10768	-0.0198276	0.0382841	0.612078
80	mUK7L3	Jy0xNc	GrimAge	GCST90274803.tsv.gz	19	-0.109281	0.0911671	0.230649	-0.134284	0.122904	0.274573	-0.399252	0.190362	0.0512234	13.4439	17	0.705998	16.4549	18	0.560835	0.0388164	0.02237	0.100796
81	25lpHJ	g376kb	GrimAge	GCST90274804.tsv.gz	490	0.0328001	0.0303124	0.279223	0.0211355	0.0517273	0.682836	0.0572458	0.0522342	0.273643	524.647	488	0.121782	525.003	489	0.126036	-0.00243976	0.00424404	0.565647
82	hrKJeF	SSmfoC	GrimAge	GCST90274805.tsv.gz	11	0.0494519	0.132459	0.708898	0.199347	0.179458	0.266643	0.054502	0.261107	0.839303	10.0841	9	0.343721	10.0847	10	0.433097	-0.000710547	0.0310441	0.982239
83	gXuLNX	b1kLA7	GrimAge	GCST90274806.tsv.gz	13	0.00494627	0.180514	0.97814	-0.211534	0.209812	0.313354	0.737345	0.474873	0.14877	14.703	11	0.1965	18.3424	12	0.105684	-0.0768818	0.0465929	0.127161
84	wPHitj	QZw0WN	GrimAge	GCST90274807.tsv.gz	10	0.00825748	0.178401	0.963082	0.0931588	0.225619	0.679677	-0.0168838	0.363616	0.964103	4.58043	8	0.801333	4.58673	9	0.868745	0.00385185	0.048543	0.938704
85	163DX1	F7lKay	GrimAge	GCST90274808.tsv.gz	8	0.231524	0.189462	0.221703	0.338718	0.239129	0.15664	0.154178	0.464934	0.751459	3.41731	6	0.754937	3.4505	7	0.840441	0.00949548	0.0521236	0.861446
86	TRZJjo	p3c3n1	GrimAge	GCST90274809.tsv.gz	11	-0.314326	0.177884	0.0772242	-0.194552	0.231828	0.401353	-0.81933	0.327782	0.033883	8.8088	9	0.455107	11.9581	10	0.28787	0.0603299	0.0339958	0.109703
87	x01eAE	np1YVx	GrimAge	GCST90274810.tsv.gz	8	-0.0558737	0.225239	0.804084	0.18693	0.267503	0.48468	-0.922027	0.376735	0.0499659	3.37014	6	0.761159	10.3429	7	0.169962	0.0976314	0.0369733	0.03851
88	tZhDJv	TeDuZ1	GrimAge	GCST90274811.tsv.gz	11	0.0614848	0.160691	0.701997	0.0491182	0.218063	0.821787	0.00342136	0.378644	0.992988	7.84793	9	0.549541	7.87661	10	0.640888	0.00579613	0.0342252	0.869265
89	VZcw3U	0TBvgg	GrimAge	GCST90274812.tsv.gz	10	-0.0990972	0.167142	0.553253	-0.268497	0.229909	0.242871	0.89788	0.482651	0.0998833	3.90821	8	0.865309	8.75644	9	0.460054	-0.0963063	0.0437384	0.0588221
90	fbYCDd	2BNbbl	GrimAge	GCST90274813.tsv.gz	10	0.0228083	0.157064	0.884539	0.0216724	0.214932	0.919682	0.523478	0.43745	0.265697	4.15804	8	0.84259	5.66182	9	0.773229	-0.0485699	0.0396073	0.254959
91	JgApAq	Z85p47	GrimAge	GCST90274814.tsv.gz	8	0.087563	0.176876	0.620563	0.0300163	0.234247	0.898039	-0.608386	0.612458	0.358895	4.88881	6	0.558151	6.29753	7	0.505469	0.0647747	0.054575	0.280127
92	hy6GZQ	MgGeIu	GrimAge	GCST90274815.tsv.gz	8	0.188227	0.140936	0.181694	0.152451	0.165029	0.355599	0.272771	0.310056	0.41284	3.6684	6	0.721446	3.76211	7	0.806733	-0.0100441	0.0328104	0.769853
93	BX9QLK	XvMhNf	GrimAge	GCST90274816.tsv.gz	10	0.102201	0.171001	0.550065	0.119981	0.215034	0.576871	0.543092	0.454069	0.265918	7.0413	8	0.532184	8.13991	9	0.520111	-0.0388588	0.0370738	0.325202
94	SVZAuf	eLdWf4	GrimAge	GCST90274817.tsv.gz	14	-0.115756	0.183598	0.528377	-0.31813	0.214967	0.1389	-0.128092	0.439865	0.775865	21.9632	12	0.0379341	21.965	13	0.0559065	0.00109694	0.0352287	0.975672
95	3Ujy1s	rOoWab	GrimAge	GCST90274818.tsv.gz	18	0.0490981	0.152342	0.747234	0.204558	0.182741	0.262976	-0.126335	0.28633	0.664957	25.8048	16	0.0568371	26.6589	17	0.0632634	0.0207397	0.0284997	0.477302
96	pg8ytl	UXW6IW	GrimAge	GCST90274819.tsv.gz	8	0.178698	0.188576	0.343323	0.104047	0.24599	0.672315	-0.289558	0.491399	0.577189	6.47665	6	0.371962	7.62432	7	0.366883	0.0474128	0.045982	0.342246
97	W9kvYq	W3LSAZ	GrimAge	GCST90274820.tsv.gz	14	-0.163712	0.106835	0.125428	-0.0692765	0.125606	0.581265	0.0931757	0.1806	0.615282	12.1187	12	0.436193	15.059	13	0.303682	-0.0389202	0.0228095	0.113672
98	6wVkLU	GeVUAy	GrimAge	GCST90274821.tsv.gz	19	0.032722	0.0914426	0.720462	0.0884621	0.138725	0.523683	-0.06108	0.182332	0.741728	17.3043	17	0.433939	17.6664	18	0.477822	0.0117832	0.0197557	0.558738
99	S4BZbJ	RrURtq	GrimAge	GCST90274822.tsv.gz	497	-0.00349909	0.0292138	0.904661	0.000701325	0.0588059	0.990485	0.0100809	0.0482822	0.834696	522.064	495	0.193229	522.196	496	0.200849	-0.00143888	0.00407098	0.723903
100	qDybAs	UfbSri	GrimAge	GCST90274823.tsv.gz	15	0.0341901	0.102727	0.739266	0.132132	0.148842	0.374684	0.304529	0.22349	0.196146	8.68146	13	0.796553	10.5366	14	0.721994	-0.0368068	0.0270234	0.196322
101	3EzShD	0vuAya	GrimAge	GCST90274824.tsv.gz	16	0.14598	0.0786537	0.0634551	0.15192	0.107659	0.158208	0.217854	0.17011	0.221121	13.4955	14	0.487929	13.7226	15	0.546664	-0.011496	0.0241255	0.641064
102	9EDHy9	cvK0Z0	GrimAge	GCST90274825.tsv.gz	12	-0.0240301	0.083397	0.773238	-0.0515151	0.085774	0.548113	-0.154876	0.123076	0.236843	11.4863	10	0.320902	13.734	11	0.248064	0.0283575	0.0202719	0.192098
103	Mt8KxL	14m0iK	GrimAge	GCST90274826.tsv.gz	16	-0.132369	0.116117	0.254302	-0.184392	0.145943	0.206426	-0.282646	0.226144	0.231844	18.0294	14	0.205444	18.8093	15	0.222508	0.0191791	0.0246464	0.449419
104	lw3vmR	ntNzkR	GrimAge	GCST90274827.tsv.gz	13	0.0350721	0.0790257	0.657182	0.0780819	0.100704	0.438126	0.037167	0.10657	0.733857	6.74066	11	0.819679	6.74152	12	0.874212	-0.0005578	0.0190383	0.977151
105	7zrUBI	kmMdMX	GrimAge	GCST90274828.tsv.gz	9	-0.263283	0.176219	0.135158	-0.122052	0.243964	0.616873	-0.114597	0.406644	0.786238	7.93438	7	0.338416	8.12609	8	0.421251	-0.0153962	0.0374362	0.693177
106	e35OUt	91DFhR	GrimAge	GCST90274829.tsv.gz	15	0.179495	0.151817	0.237083	-0.0292803	0.198676	0.882835	0.551697	0.359506	0.148855	13.6894	13	0.396073	15.0569	14	0.374274	-0.034334	0.0301288	0.275027
107	oUDyGi	HDcx46	GrimAge	GCST90274830.tsv.gz	17	0.0770818	0.104123	0.45912	0.12965	0.141616	0.359926	-0.0332495	0.224675	0.884322	9.16197	15	0.868897	9.46908	16	0.892847	0.014734	0.0265872	0.587627
108	qFvO99	6o5ivk	GrimAge	GCST90274831.tsv.gz	12	0.455804	0.213655	0.0328946	0.366164	0.216301	0.0904846	0.712862	0.707731	0.337565	28.5338	10	0.00148186	28.9515	11	0.00230959	-0.0243381	0.0636114	0.710018
109	lWnR3t	rEgJxN	GrimAge	GCST90274832.tsv.gz	15	0.0745001	0.125384	0.552394	-0.0340505	0.178704	0.848885	-0.00542348	0.316832	0.986603	9.03097	13	0.7706	9.10642	14	0.824173	0.00737312	0.0268422	0.787876
110	dFfp0p	CIznTG	GrimAge	GCST90274833.tsv.gz	29	0.000252433	0.0768333	0.997379	0.0906389	0.114527	0.4287	0.0700671	0.15718	0.659314	30.9016	27	0.2752	31.2008	28	0.308237	-0.00846624	0.0165575	0.613281
111	Z8wAe0	NP8ASa	GrimAge	GCST90274834.tsv.gz	9	-0.211544	0.252069	0.401339	0.0783168	0.274843	0.775682	-1.21351	0.765512	0.156934	10.1422	7	0.180659	12.8925	8	0.115604	0.0987681	0.0716875	0.21071
112	kRQe4x	J79yY8	GrimAge	GCST90274835.tsv.gz	22	-0.127788	0.105791	0.227076	-0.128842	0.145991	0.377488	-0.062141	0.239347	0.797805	26.0624	20	0.16376	26.1856	21	0.19946	-0.00716054	0.0232901	0.761679
113	lxEWHk	Jy7di0	GrimAge	GCST90274836.tsv.gz	17	-0.00707156	0.09297	0.939369	0.0144747	0.118613	0.902873	0.244201	0.226175	0.297331	15.9822	15	0.383238	17.5553	16	0.35057	-0.0294382	0.0242266	0.243102
114	gKTuPJ	HenQTM	GrimAge	GCST90274837.tsv.gz	8	-0.178645	0.217886	0.412273	-0.202274	0.27723	0.465619	-0.569532	0.558986	0.347578	1.07719	6	0.982516	1.65378	7	0.976504	0.0528004	0.0695347	0.476414
115	7fBW9o	ditm0k	GrimAge	GCST90274838.tsv.gz	10	0.227483	0.290139	0.433013	-0.0718287	0.217459	0.741166	-0.837888	0.774715	0.310977	24.8005	8	0.00168025	31.4949	9	0.000243378	0.103323	0.0703119	0.179894
116	5sLdwJ	GHU3Wq	GrimAge	GCST90274839.tsv.gz	13	0.379322	0.141637	0.00740364	0.429216	0.19334	0.0264185	0.347218	0.379045	0.379294	10.4786	11	0.487922	10.4869	12	0.573325	0.00311647	0.0341298	0.928886
117	ZyMpeS	AQFyoh	GrimAge	GCST90274840.tsv.gz	474	0.00746289	0.0305613	0.80708	0.0986303	0.0680559	0.147267	0.0222914	0.0585966	0.703804	547.662	472	0.00905108	547.765	473	0.00977729	-0.0015034	0.00506704	0.766824
118	z0StuZ	FE2pxP	GrimAge	GCST90274841.tsv.gz	20	0.0965778	0.159333	0.544423	0.0150682	0.152509	0.921295	-0.190955	0.45287	0.67827	46.0687	18	0.000289907	47.251	19	0.000328799	0.0291521	0.0428911	0.505355
119	Qr8nc4	51HwQw	GrimAge	GCST90274842.tsv.gz	22	-0.0185465	0.0862564	0.829755	-0.0330915	0.127377	0.795024	0.00303907	0.138652	0.98273	18.5089	20	0.553925	18.5484	21	0.614085	-0.00326704	0.0164301	0.844392
120	ogh9tq	edcsLl	GrimAge	GCST90274843.tsv.gz	21	0.0506014	0.0763399	0.507431	0.141728	0.103307	0.170089	0.0251118	0.129877	0.848737	23.2227	19	0.227675	23.2965	20	0.274469	0.00506867	0.0206203	0.808466
121	mUIwLt	cybwt9	GrimAge	GCST90274844.tsv.gz	24	-0.00504184	0.0880552	0.95434	0.0373928	0.118312	0.751962	0.0695801	0.185371	0.71099	27.277	22	0.200896	27.5391	23	0.233712	-0.00966572	0.0210194	0.650137
122	jjJawK	s6ElFx	GrimAge	GCST90274845.tsv.gz	12	-0.0690711	0.159677	0.665329	-0.00322257	0.210176	0.987767	-0.453242	0.395162	0.278093	7.11099	10	0.714927	8.24058	11	0.691605	0.0423971	0.0398912	0.312856
123	Unepyv	Qyw5Dc	GrimAge	GCST90274846.tsv.gz	22	0.145131	0.0879663	0.0989736	0.131623	0.127227	0.300879	0.171859	0.202388	0.405844	14.1287	20	0.823913	14.1502	21	0.863063	-0.00325924	0.0222267	0.884887
124	wyWlZa	zbv8Wr	GrimAge	GCST90274847.tsv.gz	21	0.00296418	0.115086	0.979452	0.00364883	0.145824	0.980037	0.0802471	0.269652	0.769242	31.4222	19	0.0362666	31.59	20	0.0478676	-0.00831559	0.0261013	0.753514
125	eWrqzU	X7PK66	GrimAge	GCST90274848.tsv.gz	20	0.119939	0.0854397	0.160382	0.0790568	0.0850436	0.352576	0.182275	0.1443	0.222646	28.677	18	0.0524719	29.1446	19	0.0637446	-0.0117177	0.0216301	0.594646
MR Results of inflammatory cytokines and Hannum
	id.exposure	id.outcome	outcome	exposure	nsnp	b_Inverse.variance.weighted	se_Inverse.variance.weighted	pval_Inverse.variance.weighted	b_Weighted.median	se_Weighted.median	pval_Weighted.median	b_MR.Egger	se_MR.Egger	pval_MR.Egger	Q_MR.Egger	Q_df_MR.Egger	Q_pval_MR.Egger	Q_Inverse.variance.weighted	Q_df_Inverse.variance.weighted	Q_pval_Inverse.variance.weighted	egger_intercept	se	pval
1	zLqVyK	5lmwnD	Hannum	GCST90274758.tsv.gz	10	0.0132823	0.139619	0.924209	-0.00944261	0.19288	0.960955	-0.339733	0.349451	0.359429	6.74151	8	0.564761	7.95586	9	0.5386	0.0352541	0.0319918	0.302518
2	XnEDQ4	dNihro	Hannum	GCST90274759.tsv.gz	477	-0.0325693	0.0307367	0.289316	-0.0505441	0.0730151	0.488786	0.00285299	0.0545332	0.958298	444.425	475	0.839492	445.043	476	0.842362	-0.00334144	0.00424924	0.432048
3	o0U7KH	o2NLf5	Hannum	GCST90274760.tsv.gz	16	0.238017	0.127469	0.0618669	0.321833	0.173385	0.063429	-0.205558	0.382492	0.599418	10.3472	14	0.736386	11.8601	15	0.689586	0.0395807	0.0321792	0.238963
4	JGQGXM	mePBxU	Hannum	GCST90274761.tsv.gz	8	0.416466	0.205118	0.0423182	0.258081	0.252891	0.30748	0.179927	0.539974	0.750308	9.92518	6	0.127839	10.304	7	0.171988	0.0240778	0.0503117	0.649182
5	xZDXYG	QF9QJY	Hannum	GCST90274762.tsv.gz	17	-0.1369	0.163302	0.401847	-0.186689	0.181942	0.304849	-0.941506	0.43441	0.0467139	18.595	15	0.232678	23.4257	16	0.102819	0.0730051	0.0369826	0.0670872
6	ls2Pn1	LGG01I	Hannum	GCST90274763.tsv.gz	10	-0.0548829	0.141468	0.69805	-0.0673232	0.184673	0.715445	-0.181004	0.336535	0.605317	2.76732	8	0.9481	2.93792	9	0.966705	0.0159344	0.0385793	0.690433
7	GyzCLQ	XN9ehL	Hannum	GCST90274764.tsv.gz	18	0.0907019	0.120346	0.451042	0.0511732	0.1568	0.744152	0.413018	0.238276	0.102256	23.5389	16	0.100071	27.0613	17	0.0571754	-0.0426542	0.0275661	0.141331
8	8UQZaO	5sAiAg	Hannum	GCST90274765.tsv.gz	18	-0.0773567	0.0944265	0.412657	-0.147762	0.155621	0.342366	-0.168267	0.160696	0.310611	16.4369	16	0.422904	16.9465	17	0.458	0.0133196	0.0189131	0.4914
9	vlV7YX	RQgH89	Hannum	GCST90274766.tsv.gz	17	-0.0911184	0.121151	0.451989	-0.104784	0.163248	0.520958	0.234228	0.327307	0.485216	10.951	15	0.756059	12.0959	16	0.73735	-0.0335131	0.0313203	0.301531
10	qvKvnp	kd9E2G	Hannum	GCST90274767.tsv.gz	24	-0.0490724	0.0742083	0.508434	-0.102906	0.0832025	0.216156	-0.11946	0.103289	0.259856	25.6062	22	0.268975	26.7253	23	0.267834	0.0145353	0.014823	0.337455
11	AUeAOM	41modd	Hannum	GCST90274768.tsv.gz	485	0.0243945	0.0307814	0.428065	-0.0525519	0.0574349	0.360202	-0.0255132	0.0551767	0.644009	520.917	483	0.113001	522.197	484	0.11159	0.00477584	0.00438244	0.276359
12	TWCAnv	qVpmeI	Hannum	GCST90274769.tsv.gz	17	-0.208264	0.16608	0.209843	-0.0931644	0.196046	0.634633	0.15462	0.368118	0.680419	22.8437	15	0.0875152	24.6955	16	0.075376	-0.0328688	0.0298073	0.28753
13	3BCvbk	juSLmX	Hannum	GCST90274770.tsv.gz	16	0.0524595	0.0931897	0.573481	0.110961	0.0734042	0.130626	0.185194	0.130077	0.17643	30.1944	14	0.00717486	34.5215	15	0.00287522	-0.0417214	0.0294552	0.178513
14	OgJ5MH	1NHlol	Hannum	GCST90274771.tsv.gz	20	0.0227789	0.0974683	0.815214	0.0925263	0.123473	0.453638	0.303381	0.206304	0.158678	20.8968	18	0.284654	23.6103	19	0.211528	-0.0302839	0.0198083	0.143684
15	Xohbtl	vclCKh	Hannum	GCST90274772.tsv.gz	12	-0.0473039	0.10797	0.661299	-0.106468	0.0802704	0.184719	-0.0735829	0.157667	0.650718	24.614	10	0.00612713	24.7544	11	0.00990166	0.00617148	0.0258418	0.81607
16	uiogdj	juZ8hz	Hannum	GCST90274773.tsv.gz	18	0.0184414	0.15897	0.907648	-0.0429642	0.159613	0.787793	-0.0567855	0.453871	0.901992	39.992	16	0.000780694	40.0709	17	0.00126472	0.0079035	0.0444751	0.861184
17	V7TmhX	nfATFS	Hannum	GCST90274774.tsv.gz	498	0.0292436	0.0302209	0.333214	0.100766	0.0670045	0.132614	0.0536596	0.0544138	0.324545	526.653	496	0.164795	526.962	497	0.170311	-0.00232031	0.00429884	0.589609
18	QUW2q6	r5bb0U	Hannum	GCST90274775.tsv.gz	21	0.0018619	0.0791022	0.981221	-0.0159451	0.105952	0.880376	0.0485455	0.153579	0.755376	19.5786	19	0.420327	19.7096	20	0.476223	-0.00586537	0.0164483	0.725324
19	7x6j7Z	NZP8D5	Hannum	GCST90274776.tsv.gz	13	0.00668946	0.167113	0.968069	0.0173139	0.152036	0.909333	0.348191	0.421966	0.426811	22.2438	11	0.0225508	23.8202	12	0.021517	-0.0388944	0.0440522	0.396168
20	HQgP2h	zM9McO	Hannum	GCST90274777.tsv.gz	484	0.00924587	0.0306486	0.762901	0.0446137	0.0801523	0.577793	-0.0953156	0.0592148	0.108127	482.09	482	0.490281	486.339	483	0.448826	0.00897654	0.00435497	0.0398181
21	A0p0NB	kQWK8U	Hannum	GCST90274778.tsv.gz	19	0.139712	0.118725	0.239287	0.204043	0.168508	0.22594	0.150725	0.339391	0.662569	12.0849	17	0.794972	12.0861	18	0.842763	-0.000981751	0.0283438	0.972772
22	DSnKfo	sIS8ht	Hannum	GCST90274779.tsv.gz	9	0.141664	0.0984482	0.150159	0.135525	0.108231	0.2105	0.157301	0.152209	0.33577	3.66487	7	0.817467	3.68301	8	0.884531	-0.00253708	0.018835	0.89664
23	y9dRmI	fJF7so	Hannum	GCST90274780.tsv.gz	22	0.0790016	0.122999	0.520682	-0.157913	0.131617	0.23022	-0.0681835	0.228869	0.768841	33.9994	20	0.0261289	34.9961	21	0.0282629	0.016504	0.0215537	0.452788
24	bfhgH4	Dj7x4B	Hannum	GCST90274781.tsv.gz	20	0.0622533	0.09339	0.505031	-0.00479569	0.132778	0.971188	0.233989	0.245271	0.35272	17.7373	18	0.473081	18.3107	19	0.501783	-0.0189231	0.02499	0.458712
25	GNJgWD	SGnXiz	Hannum	GCST90274782.tsv.gz	13	-0.00597893	0.0700455	0.931977	-0.0457192	0.0847686	0.589652	-0.0131941	0.107901	0.904883	10.4015	11	0.494674	10.4092	12	0.580106	0.00144593	0.016448	0.931529
26	mBntzo	khDIxO	Hannum	GCST90274783.tsv.gz	457	0.0144934	0.0312714	0.643026	0.0381108	0.0761108	0.616562	0.0383501	0.0609857	0.529771	451.897	455	0.532274	452.105	456	0.542712	-0.00206881	0.00454039	0.648862
27	GsLlRT	K2m0x5	Hannum	GCST90274784.tsv.gz	19	0.0350615	0.148472	0.813317	-0.146797	0.172126	0.393747	-0.301152	0.400573	0.462452	31.2347	17	0.0186985	32.7376	18	0.0179525	0.0349661	0.0386607	0.378404
28	9bHd6M	NY3InO	Hannum	GCST90274785.tsv.gz	14	-0.00017629	0.121957	0.998847	-0.167557	0.138826	0.227447	-0.409042	0.251322	0.129572	16.3338	12	0.176421	20.8368	13	0.07622	0.0503421	0.027678	0.093962
29	J45VHL	1nFige	Hannum	GCST90274786.tsv.gz	14	-0.0331149	0.118681	0.780225	0.00205876	0.162085	0.989866	0.032727	0.250406	0.898181	4.87285	12	0.962092	4.96201	13	0.97602	-0.00743688	0.024905	0.770346
30	lRgSkd	q4Kfv8	Hannum	GCST90274787.tsv.gz	18	-0.12915	0.132118	0.328307	-0.302753	0.154237	0.0496573	-0.19549	0.358131	0.59269	28.4767	16	0.027713	28.5481	17	0.0389276	0.00783759	0.0391398	0.843811
31	GSxWoq	eAN4Vr	Hannum	GCST90274788.tsv.gz	12	-0.233593	0.134272	0.0819114	-0.058094	0.152148	0.70259	0.528903	0.270734	0.0792753	6.95679	10	0.729518	16.4504	11	0.125218	-0.0882375	0.0286377	0.0116176
32	UC2qrs	tw522Z	Hannum	GCST90274789.tsv.gz	10	0.107653	0.214125	0.615135	0.139296	0.234648	0.552753	-0.954318	0.640145	0.174354	13.6783	8	0.0905442	18.8567	9	0.0264389	0.097982	0.0563015	0.119988
33	l1FB55	17R9Bc	Hannum	GCST90274790.tsv.gz	485	-0.00757801	0.0290165	0.793968	-0.0990952	0.0678391	0.144087	-0.102091	0.0558044	0.0679493	499.662	483	0.290664	503.72	484	0.258887	0.00917032	0.00463016	0.0482073
34	CO3aFv	Hz4GMi	Hannum	GCST90274791.tsv.gz	26	-0.193555	0.150489	0.198382	-0.174745	0.145636	0.230187	0.0121759	0.277319	0.965343	83.5917	24	1.61e-08	86.3187	25	1.13e-08	-0.0242134	0.027365	0.385027
35	659q4O	IaD1hR	Hannum	GCST90274792.tsv.gz	13	-0.016194	0.0972532	0.867753	-0.023072	0.119264	0.846604	-0.0881408	0.163288	0.600101	5.67106	11	0.894386	5.97192	12	0.917491	0.0136912	0.0249607	0.594299
36	wYzSEI	0j36fC	Hannum	GCST90274793.tsv.gz	12	0.130637	0.135898	0.336406	0.192009	0.184221	0.297283	0.0817825	0.327118	0.807641	4.6009	10	0.916196	4.62786	11	0.947842	0.00565212	0.0344245	0.872854
37	gk0yUs	FU0Fhg	Hannum	GCST90274794.tsv.gz	8	0.358085	0.179017	0.045469	0.268467	0.248196	0.279398	0.546322	0.407276	0.22833	6.88534	6	0.331581	7.19786	7	0.408574	-0.0194679	0.0373052	0.620467
38	b41mFp	aVOnYc	Hannum	GCST90274795.tsv.gz	15	-0.0415314	0.164754	0.800978	-0.208671	0.173918	0.230207	-0.374219	0.395844	0.361711	26.1379	13	0.0162905	27.8594	14	0.0148517	0.0337953	0.0365227	0.371657
39	lBm3tE	hW3NJI	Hannum	GCST90274796.tsv.gz	7	0.164282	0.323761	0.611862	0.0629889	0.284514	0.824788	0.789845	0.903624	0.422062	17.3833	5	0.00382735	19.3177	6	0.00365943	-0.0599437	0.0803631	0.489283
40	JHCDiN	5OYyfP	Hannum	GCST90274797.tsv.gz	16	-0.0516576	0.0813616	0.525485	-0.0495333	0.0750494	0.509247	-0.0224014	0.118467	0.852733	23.2819	14	0.0558352	23.4851	15	0.0743693	-0.00732162	0.020943	0.731844
41	4BRiKG	UxI2lh	Hannum	GCST90274798.tsv.gz	504	0.0719519	0.0312188	0.0211799	0.0886624	0.064655	0.170277	0.138179	0.0665551	0.0383874	521.008	502	0.269786	522.326	503	0.266766	-0.00547302	0.00485786	0.260437
42	4fQ9Aa	KnH04X	Hannum	GCST90274799.tsv.gz	11	0.138085	0.155244	0.373749	0.102244	0.203771	0.615837	0.347053	0.419197	0.429133	5.4056	9	0.797615	5.6936	10	0.840315	-0.0189661	0.0353414	0.604517
43	9NvPCE	v187st	Hannum	GCST90274800.tsv.gz	10	-0.130254	0.0679327	0.0551867	-0.0406626	0.0820315	0.62011	-0.0170206	0.11124	0.882181	7.79898	8	0.453349	9.4097	9	0.400347	-0.0260661	0.0205384	0.240067
44	ferQTW	b6WHOi	Hannum	GCST90274801.tsv.gz	12	0.173794	0.18816	0.355669	0.270898	0.215705	0.209163	-0.254979	0.507378	0.626168	17.1617	10	0.070862	18.5863	11	0.0689363	0.0427316	0.046901	0.383679
45	x8OUum	OEzMVe	Hannum	GCST90274802.tsv.gz	17	-0.0227408	0.152463	0.881431	0.0407012	0.161755	0.801333	0.1657	0.422283	0.700288	27.8094	15	0.0227932	28.2371	16	0.0296177	-0.0197128	0.0410392	0.637914
46	5MkTi9	7pwEFz	Hannum	GCST90274803.tsv.gz	19	-0.127238	0.0893079	0.154241	-0.157322	0.122425	0.198775	-0.198521	0.186458	0.301905	15.3569	17	0.569793	15.5465	18	0.624161	0.00957712	0.0219909	0.668676
47	Kfor9Z	o3fZoF	Hannum	GCST90274804.tsv.gz	490	0.0337168	0.0302884	0.265627	-0.0136327	0.0545039	0.802492	0.0213898	0.0523781	0.683178	544.464	488	0.0389377	544.557	489	0.0414162	0.00123083	0.00426481	0.773008
48	DvrmWK	XYq3qF	Hannum	GCST90274805.tsv.gz	11	-0.0812638	0.129688	0.530916	-0.117878	0.172673	0.494817	-0.345578	0.24284	0.188443	6.62782	9	0.675806	8.28518	10	0.601003	0.0372117	0.0289048	0.230079
49	dxQn9K	FiFTzY	Hannum	GCST90274806.tsv.gz	13	0.300763	0.143073	0.0355386	0.192476	0.192331	0.316948	0.586923	0.403097	0.173325	6.81093	11	0.814181	7.38754	12	0.830978	-0.0299849	0.0394879	0.463609
50	l1S6LG	MgqpfJ	Hannum	GCST90274807.tsv.gz	10	0.247873	0.192616	0.198137	0.0405429	0.242727	0.867346	0.594759	0.393839	0.169445	9.93763	8	0.269431	11.2034	9	0.262022	-0.0536031	0.0531011	0.34231
51	DaUjhT	CWlp9R	Hannum	GCST90274808.tsv.gz	8	0.0693127	0.185514	0.708683	0.0666076	0.243571	0.784497	0.34662	0.453341	0.473505	4.02281	6	0.673589	4.47224	7	0.724057	-0.0341867	0.0509947	0.527551
52	aM877Q	JFs2AT	Hannum	GCST90274809.tsv.gz	11	0.0150726	0.158599	0.924286	0.0606468	0.210844	0.773623	-0.217463	0.316833	0.509778	4.2454	9	0.894531	4.96417	10	0.893558	0.028158	0.0332129	0.418523
53	2HCGYD	HJMf9q	Hannum	GCST90274810.tsv.gz	8	-0.174563	0.188175	0.353581	-0.202369	0.247263	0.413107	-0.79694	0.352097	0.0642463	3.67057	6	0.721155	7.86087	7	0.345022	0.0722011	0.0352713	0.0865982
54	UJaBN2	LtCV65	Hannum	GCST90274811.tsv.gz	11	0.00740956	0.156864	0.962326	-0.139702	0.21879	0.523136	0.101432	0.364204	0.78692	8.64226	9	0.47093	8.72409	10	0.558474	-0.00952265	0.0332902	0.781315
55	tpQH88	XCiAIa	Hannum	GCST90274812.tsv.gz	10	0.17247	0.220695	0.434518	-0.12976	0.236805	0.58372	0.524346	0.656584	0.447581	15.5416	8	0.0494309	16.1772	9	0.063272	-0.0341656	0.0597323	0.583047
56	5SigVh	CaIqat	Hannum	GCST90274813.tsv.gz	10	-0.0172385	0.153051	0.910322	-0.12562	0.208301	0.546462	0.403817	0.419889	0.364352	5.65591	8	0.685712	6.81555	9	0.656317	-0.0411571	0.0382194	0.31294
57	zAkYcq	X7Dm78	Hannum	GCST90274814.tsv.gz	8	0.234497	0.206525	0.25619	0.393315	0.234025	0.0928293	0.237306	0.75767	0.764727	9.85591	6	0.130852	9.85594	7	0.196885	-0.000262846	0.0677631	0.997031
58	oCSCGx	AxeQLv	Hannum	GCST90274815.tsv.gz	8	0.216263	0.189919	0.254822	0.247415	0.16644	0.137144	0.0691223	0.444539	0.881533	12.9165	6	0.044381	13.2144	7	0.0670545	0.0175935	0.047299	0.722704
59	glBmeZ	Mvw3SR	Hannum	GCST90274816.tsv.gz	10	0.157574	0.167788	0.347668	-0.0198226	0.22037	0.928326	0.611104	0.439191	0.201565	4.00242	8	0.856905	5.25102	9	0.8119	-0.0403398	0.0361012	0.296251
60	yRnXXV	4cflvb	Hannum	GCST90274817.tsv.gz	14	0.029	0.145202	0.841699	0.0433698	0.191456	0.820792	0.330267	0.329171	0.335505	13.1583	12	0.357642	14.2979	13	0.353207	-0.027134	0.0266165	0.328108
61	njiTQA	MpJXX9	Hannum	GCST90274818.tsv.gz	18	-0.0226123	0.139763	0.871471	0.0854029	0.177764	0.630922	0.00549614	0.266428	0.983797	23.3806	16	0.103934	23.4035	17	0.136569	-0.00334533	0.026679	0.901775
62	iWqPTY	saxx67	Hannum	GCST90274819.tsv.gz	8	0.119921	0.175788	0.49512	0.231155	0.23182	0.318701	-0.250549	0.459182	0.604989	4.48205	6	0.611735	5.24476	7	0.630122	0.0376099	0.0430648	0.416061
63	Z1rcjP	VNegK0	Hannum	GCST90274820.tsv.gz	14	-0.0241765	0.097868	0.804884	-0.0463784	0.121929	0.70367	0.0463703	0.177083	0.797873	9.15348	12	0.689768	9.38198	13	0.743521	-0.0106956	0.0223749	0.641227
64	GYzBz6	ThXTb7	Hannum	GCST90274821.tsv.gz	19	0.0993902	0.0905715	0.272481	0.0915175	0.113764	0.421139	0.106804	0.179077	0.558758	6.99033	17	0.983674	6.99264	18	0.990188	-0.000925178	0.019278	0.962282
65	l077wS	jmiNzj	Hannum	GCST90274822.tsv.gz	497	0.0364018	0.0279013	0.192007	-0.0255576	0.0592052	0.665976	0.00434317	0.0458729	0.924609	502.076	495	0.403233	502.862	496	0.40593	0.00343571	0.00390175	0.378986
66	opLCmG	NkkdfA	Hannum	GCST90274823.tsv.gz	15	0.065801	0.129288	0.610788	0.0453129	0.161496	0.779031	0.54414	0.25216	0.0502244	16.6482	13	0.21589	22.4791	14	0.0692914	-0.0650233	0.0304728	0.0524835
67	E9MHwP	Q94XtX	Hannum	GCST90274824.tsv.gz	16	0.0231626	0.0831399	0.780553	0.0311157	0.116419	0.789258	0.0121916	0.185387	0.948496	17.2936	14	0.24087	17.2991	15	0.301301	0.0017542	0.0262564	0.947677
68	8WV5Rf	xCCOO1	Hannum	GCST90274825.tsv.gz	12	0.0195047	0.0736976	0.791273	0.0725339	0.0794047	0.360995	0.138648	0.112941	0.247703	9.14997	10	0.517933	11.078	11	0.436752	-0.0258462	0.018614	0.195123
69	JYvhDH	mktOuJ	Hannum	GCST90274826.tsv.gz	16	-0.0324494	0.102008	0.750403	-0.157686	0.140178	0.260632	-0.133487	0.195888	0.506705	10.1227	14	0.753156	10.4878	15	0.787989	0.0129007	0.0213525	0.55539
70	r9HZEV	IJjIzz	Hannum	GCST90274827.tsv.gz	13	0.0316394	0.0822579	0.700507	0.0984704	0.0983315	0.316627	0.0560324	0.114856	0.635234	13.6798	11	0.251223	13.8057	12	0.313291	-0.00662575	0.0208244	0.756313
71	GTxqCy	TCpBiy	Hannum	GCST90274828.tsv.gz	9	-0.15017	0.169762	0.376378	-0.121111	0.217769	0.578113	-0.32639	0.36232	0.397609	3.71409	7	0.812057	4.01718	8	0.85557	0.0186314	0.0338423	0.599072
72	OohZLp	lOOolx	Hannum	GCST90274829.tsv.gz	15	0.33231	0.143619	0.020677	0.236854	0.189547	0.211452	0.715582	0.342409	0.05685	10.0423	13	0.690468	11.5627	14	0.641372	-0.0354657	0.0287626	0.239391
73	YILzPI	iWOerm	Hannum	GCST90274830.tsv.gz	17	0.12004	0.101797	0.238314	0.248115	0.139805	0.0759444	-0.0712773	0.219545	0.749923	9.44873	15	0.852911	10.4161	16	0.844015	0.0256905	0.0261204	0.340939
74	tvmyXG	xqtMCm	Hannum	GCST90274831.tsv.gz	12	0.190499	0.131684	0.148	0.0908863	0.182943	0.619328	0.610199	0.415064	0.172275	10.2444	10	0.41932	11.4075	11	0.409783	-0.0399477	0.0374909	0.311686
75	ZgLZBG	066W1X	Hannum	GCST90274832.tsv.gz	15	0.0223177	0.124332	0.857544	0.0102194	0.180666	0.954892	0.0530411	0.313277	0.868159	9.26553	13	0.752607	9.27694	14	0.812911	-0.0028392	0.0265728	0.916542
76	IzIWzo	8YWDS7	Hannum	GCST90274833.tsv.gz	29	0.048316	0.0720327	0.502379	0.0564463	0.109069	0.604787	0.0943827	0.147377	0.527301	28.3301	27	0.394109	28.4661	28	0.439963	-0.00560914	0.0155764	0.72157
77	rYud3p	6vSyza	Hannum	GCST90274834.tsv.gz	9	-0.0581724	0.258906	0.822224	0.140954	0.310398	0.649751	-0.420044	0.86189	0.6409	13.8853	7	0.0532597	14.2739	8	0.0748986	0.0358931	0.0810873	0.671376
78	CQDl3s	ZzVcE5	Hannum	GCST90274835.tsv.gz	22	-0.0731552	0.104845	0.485335	0.0432918	0.135929	0.750115	-0.00328893	0.234912	0.988968	26.9583	20	0.136441	27.1089	21	0.167279	-0.00769126	0.0230143	0.741712
79	LmnxxY	OSN2no	Hannum	GCST90274836.tsv.gz	17	0.0652816	0.11407	0.567121	0.077234	0.120095	0.520155	0.218583	0.287344	0.458628	26.8258	15	0.0301886	27.4349	16	0.036895	-0.0180595	0.0309435	0.568144
80	V5hpY3	uaemri	Hannum	GCST90274837.tsv.gz	8	0.031577	0.211604	0.881375	-0.031684	0.281313	0.910325	0.27175	0.540291	0.63291	5.13654	6	0.526424	5.36994	7	0.614914	-0.0326019	0.0674819	0.646133
81	dt4AWX	qrTM47	Hannum	GCST90274838.tsv.gz	10	0.0698319	0.183336	0.70328	0.121713	0.224201	0.587217	-0.0411999	0.542185	0.941294	12.9709	8	0.112855	13.0488	9	0.160408	0.0108483	0.0494712	0.83192
82	Ka8efH	d0ZQ6x	Hannum	GCST90274839.tsv.gz	13	0.025907	0.138331	0.851439	0.0162825	0.177195	0.926785	0.292221	0.365389	0.440783	8.28245	11	0.687801	8.90255	12	0.71123	-0.0260904	0.0331321	0.447645
83	UHPZwR	1a0Ahg	Hannum	GCST90274840.tsv.gz	474	0.00759063	0.0289955	0.793486	0.0371157	0.0736949	0.614514	0.0366274	0.0553161	0.5082	517.284	472	0.0734266	517.701	473	0.0761525	-0.00297252	0.00482126	0.537832
84	abZsfi	SZdDQ4	Hannum	GCST90274841.tsv.gz	20	0.125328	0.181852	0.490713	0.0315317	0.164574	0.848059	-0.591317	0.485159	0.238649	56.388	18	7.74e-06	64.246	19	8.09e-07	0.0731639	0.0461951	0.13065
85	iJ0or7	ep3BkY	Hannum	GCST90274842.tsv.gz	22	-0.0150769	0.0871281	0.862618	-0.0937131	0.124535	0.451749	0.00931068	0.143967	0.949077	22.1048	20	0.334851	22.1563	21	0.390554	-0.0036781	0.0170459	0.831348
86	Ch3Zxk	RxZ6fC	Hannum	GCST90274843.tsv.gz	21	0.0127871	0.0692763	0.853558	0.00113656	0.0964536	0.990598	-0.0830129	0.114746	0.478215	18.8704	19	0.465179	19.9672	20	0.459982	0.0192255	0.0183572	0.308102
87	QohwbD	bAwk0P	Hannum	GCST90274844.tsv.gz	24	-0.070806	0.0848651	0.404092	0.00212594	0.117506	0.985565	0.104844	0.173525	0.55189	25.1277	22	0.291008	26.6589	23	0.270759	-0.0228581	0.0197418	0.259341
88	wtKb6A	MqCUDo	Hannum	GCST90274845.tsv.gz	12	0.0555198	0.176726	0.753402	-0.0730918	0.223149	0.743254	-0.0968183	0.450503	0.834156	13.9874	10	0.173566	14.1794	11	0.223223	0.0168801	0.0455608	0.718739
89	ffgt5w	swHnk4	Hannum	GCST90274846.tsv.gz	22	-0.0138855	0.0929565	0.881257	0.0907694	0.12094	0.452934	0.0512049	0.218391	0.817008	24.1969	20	0.233897	24.3295	21	0.277371	-0.00794563	0.0240051	0.744089
90	t7wP8m	dqoS4w	Hannum	GCST90274847.tsv.gz	21	0.0610373	0.0900757	0.498011	-0.0171791	0.127301	0.892653	0.0127216	0.206189	0.951447	16.8846	19	0.597684	16.9525	20	0.656056	0.00519543	0.0199441	0.79728
91	YMZEeW	bhXS6v	Hannum	GCST90274848.tsv.gz	20	0.0358203	0.0674294	0.595262	0.0435238	0.0819347	0.59528	0.111662	0.111826	0.331252	10.9741	18	0.895454	11.6968	19	0.898171	-0.0142942	0.0168135	0.406402
MR Results of inflammatory cytokines and IEAA
	id.exposure	id.outcome	outcome	exposure	nsnp	b_Inverse.variance.weighted	se_Inverse.variance.weighted	pval_Inverse.variance.weighted	b_Weighted.median	se_Weighted.median	pval_Weighted.median	b_MR.Egger	se_MR.Egger	pval_MR.Egger	Q_MR.Egger	Q_df_MR.Egger	Q_pval_MR.Egger	Q_Inverse.variance.weighted	Q_df_Inverse.variance.weighted	Q_pval_Inverse.variance.weighted	egger_intercept	se	pval
1	fWHgUn	xIiVmC	IEAA	GCST90274758.tsv.gz	10	-0.00842504	0.198438	0.966135	-0.112112	0.1959	0.567125	-0.214831	0.520905	0.690864	16.7478	8	0.0328445	17.1389	9	0.0465842	0.0206203	0.047708	0.676996
2	U1qdhB	uFFFni	IEAA	GCST90274759.tsv.gz	477	-0.0221892	0.0321072	0.489503	0.0175064	0.0780578	0.822544	0.075787	0.0569492	0.183899	482.935	475	0.390647	487.332	476	0.349756	-0.00919416	0.00442097	0.0380915
3	PikapJ	OQteTO	IEAA	GCST90274760.tsv.gz	16	-0.100176	0.15636	0.521733	-0.0693195	0.191568	0.717461	-0.4149	0.480836	0.402748	20.5918	14	0.11256	21.2994	15	0.127532	0.0280173	0.0403926	0.499266
4	hLYwoQ	Qg4k36	IEAA	GCST90274761.tsv.gz	8	0.33046	0.173774	0.0572149	0.253106	0.232176	0.275649	-0.390723	0.4321	0.400715	3.40979	6	0.755931	6.73287	7	0.457213	0.0732969	0.0402082	0.118139
5	OGpovR	1MgH8o	IEAA	GCST90274762.tsv.gz	16	-0.433184	0.180347	0.0163083	-0.397161	0.21291	0.0621262	-0.498716	0.546027	0.376518	24.375	14	0.0412628	24.4034	15	0.0585523	0.00586296	0.0459112	0.900201
6	RHx9Nl	FO8RR9	IEAA	GCST90274763.tsv.gz	10	0.244763	0.215684	0.256448	0.263859	0.20843	0.205535	-0.0764503	0.530397	0.888956	18.6451	8	0.0168774	19.6827	9	0.0199745	0.040505	0.0607044	0.523389
7	CP5YRs	n3z1Ni	IEAA	GCST90274764.tsv.gz	18	0.0384289	0.103914	0.711522	0.0440653	0.146958	0.764292	0.469791	0.201978	0.0334891	13.076	16	0.667194	19.048	17	0.325786	-0.0571419	0.0233828	0.0265014
8	c3jcsk	EYys6e	IEAA	GCST90274765.tsv.gz	18	-0.136592	0.141232	0.333469	-0.355393	0.148224	0.0164995	-0.317004	0.236672	0.199149	34.4783	16	0.00468117	36.4291	17	0.00401822	0.0266451	0.0280049	0.355531
9	qzjgw4	jxvi5a	IEAA	GCST90274766.tsv.gz	17	-0.0537898	0.124667	0.666128	-0.194186	0.180959	0.28323	0.359499	0.338425	0.304917	14.1717	15	0.512548	15.8972	16	0.460157	-0.0424508	0.0323167	0.208724
10	qcVwcF	fm4M9Y	IEAA	GCST90274767.tsv.gz	24	-0.0852689	0.0707127	0.227876	-0.0634944	0.0848088	0.454052	-0.137722	0.0982274	0.174845	21.7031	22	0.477723	22.295	23	0.502505	0.0108818	0.014144	0.449866
11	CjPFlP	5h7ZXM	IEAA	GCST90274768.tsv.gz	487	-0.0178682	0.0311266	0.565935	-0.0385895	0.0633561	0.542466	-0.0837013	0.0557763	0.134094	504.103	485	0.265383	506.204	486	0.254436	0.00629293	0.00442627	0.155749
12	hW6DcZ	BijQpr	IEAA	GCST90274769.tsv.gz	17	0.0740168	0.197053	0.707201	-0.0501998	0.216967	0.817027	0.437374	0.444584	0.340825	30.8875	15	0.00909442	32.6037	16	0.00833659	-0.0327688	0.0358944	0.375723
13	fVJSWc	0SUaLV	IEAA	GCST90274770.tsv.gz	16	0.10933	0.0660763	0.0980043	0.120135	0.0740327	0.104647	0.165871	0.096215	0.106715	15.6019	14	0.338288	16.3453	15	0.359482	-0.0177622	0.0217471	0.427744
14	OoeF6u	QWPKQF	IEAA	GCST90274771.tsv.gz	20	0.11438	0.10441	0.273305	0.114861	0.127438	0.367426	0.00307347	0.233087	0.989625	25.1223	18	0.121585	25.5244	19	0.143996	0.0120101	0.0223759	0.598017
15	elscCi	k8zdpE	IEAA	GCST90274772.tsv.gz	12	-0.0392087	0.077038	0.610785	-0.0410105	0.0819035	0.61657	-0.0206969	0.112527	0.857746	11.675	10	0.307394	11.7399	11	0.38351	-0.00431258	0.018299	0.818443
16	AY6WTm	LPoc2t	IEAA	GCST90274773.tsv.gz	18	0.251967	0.116733	0.03089	0.303259	0.148444	0.0410596	-0.337043	0.295612	0.271003	15.8499	16	0.463487	20.4125	17	0.253676	0.0618102	0.028937	0.0484769
17	SXWAi2	akUVzd	IEAA	GCST90274774.tsv.gz	498	0.0130867	0.0324326	0.686577	0.0125446	0.0684994	0.854692	0.0677501	0.0584076	0.246625	569.347	496	0.0124199	570.8	497	0.0120684	-0.00517771	0.0046016	0.261049
18	dwr5uc	0tDhW8	IEAA	GCST90274775.tsv.gz	21	-0.079082	0.0815195	0.331997	-0.089825	0.1111	0.418801	-0.0678256	0.155947	0.668516	17.2384	19	0.573721	17.2456	20	0.636975	-0.00141121	0.0166672	0.933409
19	La9ehC	HN4WC4	IEAA	GCST90274776.tsv.gz	13	-0.026088	0.161216	0.871447	-0.0236476	0.160474	0.882847	0.141297	0.418449	0.741969	20.3859	11	0.0403212	20.7386	12	0.0543425	-0.019001	0.0435569	0.671105
20	tAiTuT	zw1YfB	IEAA	GCST90274777.tsv.gz	484	0.0328366	0.0316716	0.299836	0.0627236	0.0798147	0.431946	-0.00801094	0.0615178	0.896445	488.39	482	0.410462	488.998	483	0.415422	0.00349765	0.00451516	0.438929
21	YxlAsJ	Vo6wbH	IEAA	GCST90274778.tsv.gz	19	0.149354	0.133454	0.263079	0.223242	0.170592	0.190659	0.820179	0.352832	0.032739	17.2701	17	0.43622	21.4523	18	0.257212	-0.0596996	0.0294232	0.0584183
22	RMNY5a	SklMx6	IEAA	GCST90274779.tsv.gz	9	-0.0488967	0.105892	0.644253	-0.0873934	0.113187	0.440045	-0.203949	0.156976	0.235016	7.08309	7	0.42028	8.78338	8	0.360898	0.02524	0.0194711	0.235976
23	jg6az5	3EqkCO	IEAA	GCST90274780.tsv.gz	22	-0.0177074	0.09887	0.857861	0.0441451	0.144156	0.759429	-0.0772072	0.187141	0.684317	20.7743	20	0.410523	20.9222	21	0.463706	0.00659763	0.0174861	0.709919
24	b0ZZty	IKEdnY	IEAA	GCST90274781.tsv.gz	20	0.077464	0.0963753	0.421527	0.132416	0.135535	0.328576	0.0972214	0.257617	0.710299	18.5504	18	0.419988	18.5574	19	0.485538	-0.00217381	0.0262207	0.934843
25	xB9hbd	pQaTCI	IEAA	GCST90274782.tsv.gz	13	0.127978	0.0721402	0.076061	0.139631	0.0847003	0.0992432	0.194897	0.111067	0.107073	8.68095	11	0.651316	9.30887	12	0.676347	-0.0134119	0.0169253	0.44487
26	X3veN5	GdjIOS	IEAA	GCST90274783.tsv.gz	458	0.00855184	0.0350133	0.80704	-0.0174849	0.0788926	0.824603	0.0022673	0.0683988	0.973571	541.422	456	0.00356376	541.436	457	0.003918	0.000543257	0.00507726	0.914838
27	7awvHo	0fFEXX	IEAA	GCST90274784.tsv.gz	19	0.0776182	0.137366	0.572043	0.032773	0.172722	0.84951	-0.0765957	0.377226	0.841507	26.2118	17	0.0706866	26.5111	18	0.0886339	0.0160229	0.036372	0.665104
28	9CDyjy	Y9TcCm	IEAA	GCST90274785.tsv.gz	14	-0.121145	0.139189	0.3841	-0.254695	0.136245	0.0615686	-0.181784	0.323981	0.585059	25.6065	12	0.0121965	25.6998	13	0.0186485	0.00745463	0.0356411	0.837833
29	RQM6E7	N4ZtiG	IEAA	GCST90274786.tsv.gz	14	0.0924163	0.124744	0.458787	0.105971	0.168439	0.52926	0.0685164	0.273969	0.80675	13.5025	12	0.333597	13.5136	13	0.40897	0.0026985	0.0272423	0.92273
30	ry5iam	Uy8Ffs	IEAA	GCST90274787.tsv.gz	18	0.00381366	0.133096	0.977141	-0.0477996	0.152514	0.753968	-0.515896	0.332885	0.140749	23.0228	16	0.113127	27.1209	17	0.056318	0.0612214	0.0362767	0.110877
31	kMdAUc	rC2Ivg	IEAA	GCST90274788.tsv.gz	13	-0.0741224	0.127507	0.561025	0.0178167	0.145685	0.902665	0.571534	0.27257	0.0599281	8.84338	11	0.636346	15.5909	12	0.210698	-0.0756435	0.0291204	0.0247996
32	SASF8f	bIzakz	IEAA	GCST90274789.tsv.gz	10	0.10479	0.151825	0.490067	0.171619	0.200796	0.392721	-0.311993	0.504276	0.553322	5.7536	8	0.67481	6.50479	9	0.688525	0.038422	0.0443308	0.41134
33	IFuEup	mi40oX	IEAA	GCST90274790.tsv.gz	487	-0.0156955	0.0298048	0.598465	0.0166754	0.0719714	0.816775	0.00781105	0.0576325	0.892247	503.178	485	0.274968	503.413	486	0.283212	-0.00227601	0.0047747	0.633804
34	awXXU3	r93lV6	IEAA	GCST90274791.tsv.gz	26	-0.267508	0.190624	0.16052	-0.334908	0.148088	0.0237253	-0.235363	0.356432	0.51533	131.225	24	9.3e-17	131.288	25	2.16e-16	-0.00378689	0.0351868	0.91519
35	b3MjrF	npc5FB	IEAA	GCST90274792.tsv.gz	13	0.00618444	0.100208	0.950789	0.0354159	0.125124	0.777142	-0.0117066	0.169062	0.946037	11.0925	11	0.435549	11.11	12	0.519519	0.00339481	0.0257777	0.897603
36	a0BX5v	jm8Ctp	IEAA	GCST90274793.tsv.gz	12	0.0339499	0.140088	0.808512	-0.148538	0.189981	0.4343	0.259074	0.336895	0.459667	8.61	10	0.569472	9.14988	11	0.608059	-0.0259925	0.0353751	0.479356
37	Lr2nXz	Rs9ofM	IEAA	GCST90274794.tsv.gz	8	0.00280129	0.182104	0.987727	-0.236288	0.246274	0.33733	-0.109856	0.419845	0.802335	7.00668	6	0.32023	7.11395	7	0.417113	0.0117182	0.0386635	0.772061
38	WKLT8I	MwJqjp	IEAA	GCST90274795.tsv.gz	15	-0.00460631	0.120349	0.969469	-0.0439899	0.158619	0.781527	-0.136503	0.288039	0.64343	9.60035	13	0.726243	9.85438	14	0.772751	0.0133804	0.0265477	0.622685
39	OaPllE	eLbtAs	IEAA	GCST90274796.tsv.gz	7	0.0339952	0.185304	0.85444	0.0678947	0.240368	0.777589	0.16861	0.50217	0.75068	5.10761	5	0.40289	5.19287	6	0.519325	-0.0129165	0.0447075	0.784244
40	5G8b51	HDX1wX	IEAA	GCST90274797.tsv.gz	16	0.0620123	0.0801159	0.438911	0.0174988	0.0703282	0.803503	-0.0685407	0.106205	0.529127	17.7623	14	0.217823	21.606	15	0.118558	0.0327205	0.0187987	0.103681
41	v7tXDB	glaj9M	IEAA	GCST90274798.tsv.gz	504	0.000649346	0.0328524	0.98423	-0.0264447	0.0730257	0.717256	0.0355014	0.0701777	0.613164	544.841	502	0.0907282	545.184	503	0.0941881	-0.00287497	0.00511453	0.574287
42	s1OJi3	YcrZFj	IEAA	GCST90274799.tsv.gz	11	0.267886	0.159102	0.0922319	0.459062	0.205123	0.0252224	-0.0464111	0.42716	0.915864	6.60463	9	0.678207	7.23321	10	0.70326	0.0286085	0.036084	0.448271
43	us902Z	ki499d	IEAA	GCST90274800.tsv.gz	10	-0.0680891	0.0971338	0.483314	-0.0670968	0.0808652	0.406688	-0.111674	0.171512	0.533227	17.926	8	0.0217882	18.1508	9	0.0334637	0.010026	0.031653	0.759542
44	xvyJty	JWXVoH	IEAA	GCST90274801.tsv.gz	12	-0.0107495	0.148772	0.942399	-0.134495	0.203455	0.508578	-0.600679	0.398195	0.162352	6.87286	10	0.737391	9.4238	11	0.582835	0.0587803	0.0368028	0.141312
45	pKo2jw	GbQlZI	IEAA	GCST90274802.tsv.gz	17	0.116234	0.131255	0.375855	0.0126066	0.179246	0.94393	0.595957	0.3448	0.104437	17.0885	15	0.313602	19.6365	16	0.237042	-0.0499106	0.0333734	0.155519
46	0a0tRQ	2D5moM	IEAA	GCST90274803.tsv.gz	19	0.0258275	0.097903	0.791928	-0.149631	0.147665	0.310912	0.0236556	0.210404	0.9118	20.3653	17	0.255971	20.3655	18	0.312623	0.00029101	0.0247501	0.990756
47	Ms1o3C	dPNtfi	IEAA	GCST90274804.tsv.gz	490	-0.0425341	0.0295502	0.150041	-0.0422993	0.0529332	0.424228	-0.0137199	0.0509913	0.787994	455.687	488	0.850041	456.168	489	0.853802	-0.00287715	0.00414944	0.488399
48	MSq5zA	thfNXG	IEAA	GCST90274805.tsv.gz	11	0.0103258	0.138547	0.940589	-0.00148756	0.183409	0.993529	-0.0512602	0.272508	0.854967	10.6804	9	0.298256	10.7651	10	0.376107	0.00865528	0.0323853	0.795293
49	rH3ppR	II6jfp	IEAA	GCST90274806.tsv.gz	13	0.18271	0.165062	0.268329	0.188212	0.196295	0.337646	0.12835	0.485276	0.796293	15.0581	11	0.179852	15.0778	12	0.237212	0.00569943	0.0475652	0.906783
50	3kglXj	HRpk78	IEAA	GCST90274807.tsv.gz	10	-0.0667184	0.178589	0.708712	0.133146	0.24456	0.586144	0.332203	0.363784	0.387836	7.44298	8	0.489677	9.02587	9	0.434889	-0.0615266	0.0489031	0.243821
51	Jn95L0	pT2zko	IEAA	GCST90274808.tsv.gz	8	-0.148935	0.216163	0.490826	-0.295027	0.268131	0.271199	0.46699	0.500177	0.386517	6.86649	6	0.333371	8.9502	7	0.256251	-0.0757089	0.0561074	0.225911
52	77vBHh	1akE8N	IEAA	GCST90274809.tsv.gz	11	-0.0535553	0.163701	0.743551	-0.106121	0.227524	0.640917	-0.36936	0.327868	0.289072	6.87474	9	0.650159	8.1106	10	0.618035	0.0381284	0.0342977	0.295085
53	QQrnnk	xfj3BN	IEAA	GCST90274810.tsv.gz	8	0.00200396	0.18451	0.991334	0.155082	0.230801	0.501629	-0.28221	0.368904	0.473279	2.39497	6	0.880032	3.18655	7	0.867225	0.0326555	0.0367036	0.407877
54	yUIZuL	s8zGnf	IEAA	GCST90274811.tsv.gz	11	-0.2437	0.173591	0.160355	-0.128455	0.238789	0.590617	0.0367704	0.413632	0.931111	10.8398	9	0.28685	11.5186	10	0.318567	-0.0282729	0.0376615	0.471998
55	stzDwy	s9LFJb	IEAA	GCST90274812.tsv.gz	10	-0.00278762	0.179602	0.987616	-0.27345	0.231409	0.237336	0.706059	0.485989	0.18434	7.69478	8	0.463838	10.1164	9	0.341142	-0.0687119	0.0441546	0.15828
56	JHoNyb	CJ0Sce	IEAA	GCST90274813.tsv.gz	10	-0.0140792	0.157985	0.928989	0.125264	0.215173	0.560461	-0.339112	0.435809	0.45889	7.76925	8	0.456329	8.40965	9	0.493448	0.0316989	0.0396113	0.446678
57	YFLIB9	rUa2UG	IEAA	GCST90274814.tsv.gz	8	0.0618325	0.179115	0.729935	0.0555022	0.229833	0.809176	0.281572	0.612186	0.661751	1.95541	6	0.923753	2.09631	7	0.954318	-0.020499	0.0546103	0.720299
58	BvMAZp	bhyyeI	IEAA	GCST90274815.tsv.gz	8	0.159333	0.143154	0.265701	0.140344	0.167673	0.402587	-0.332771	0.314532	0.330785	3.40413	6	0.756678	6.49152	7	0.483666	0.058364	0.0332162	0.129414
59	30jj0D	AdAxTf	IEAA	GCST90274816.tsv.gz	10	0.117813	0.172901	0.495626	0.222736	0.226737	0.325925	-0.521764	0.454571	0.284208	6.43624	8	0.598488	8.75071	9	0.460597	0.056718	0.0372817	0.166669
60	DA1MVU	eK1DMx	IEAA	GCST90274817.tsv.gz	14	-0.26106	0.142997	0.0679057	-0.264558	0.188996	0.161572	-0.0158477	0.326206	0.962052	5.01873	12	0.95735	5.71822	13	0.95581	-0.0219899	0.0262927	0.419301
61	6U5TlE	2Vz1YF	IEAA	GCST90274818.tsv.gz	18	-0.0425969	0.133222	0.749161	-0.150203	0.176662	0.395198	0.0524095	0.25208	0.837924	19.9249	16	0.223624	20.1751	17	0.265372	-0.0113091	0.025229	0.659977
62	SAUN3E	vc36GH	IEAA	GCST90274819.tsv.gz	8	0.296366	0.181647	0.102775	0.335649	0.23238	0.148627	0.229794	0.485129	0.652475	6.30501	6	0.389904	6.32822	7	0.50199	0.00676239	0.0455052	0.886733
63	RCR4RO	mnqaKl	IEAA	GCST90274820.tsv.gz	14	0.0530466	0.10054	0.597766	0.0195711	0.124435	0.875024	0.152522	0.182113	0.418674	9.60753	12	0.650348	10.0367	13	0.69093	-0.0150948	0.0230417	0.524756
64	GS0oEb	mF87mk	IEAA	GCST90274821.tsv.gz	19	-0.145135	0.109709	0.185864	-0.248885	0.127102	0.0502121	-0.240053	0.221545	0.293698	24.4823	17	0.106911	24.8376	18	0.129455	0.0118523	0.0238629	0.625774
65	PKuDF4	EnPzL9	IEAA	GCST90274822.tsv.gz	497	0.0590148	0.0298001	0.0476636	0.0681638	0.066569	0.305856	0.0815152	0.0491221	0.0976608	537.358	495	0.0916479	537.719	496	0.0950681	-0.00239991	0.00416352	0.564597
66	dZCSNQ	6hKYP1	IEAA	GCST90274823.tsv.gz	15	-0.0428015	0.130085	0.742135	0.0346933	0.16156	0.82997	0.285807	0.27604	0.319367	18.8916	13	0.126505	21.4989	14	0.0895141	-0.0446628	0.0333434	0.203362
67	kUPvVL	XWxH0g	IEAA	GCST90274824.tsv.gz	16	-0.0227276	0.0798276	0.775868	0.0552595	0.107247	0.606376	-0.182239	0.171879	0.30697	10.4105	14	0.731595	11.5087	15	0.715773	0.025508	0.0243415	0.31243
68	mKvyfk	Cyg90J	IEAA	GCST90274825.tsv.gz	12	0.0432061	0.0754958	0.56712	0.0316803	0.087219	0.716435	0.0752663	0.116063	0.531274	7.25397	10	0.701271	7.38623	11	0.766999	-0.00695318	0.0191186	0.723663
69	gYWTHk	XjkVXC	IEAA	GCST90274826.tsv.gz	16	-0.0962941	0.131809	0.46505	-0.144747	0.163078	0.374761	-0.14387	0.261359	0.590675	23.515	14	0.0523886	23.5914	15	0.0723645	0.00606811	0.0284503	0.834177
70	hQDH5D	ybJ57q	IEAA	GCST90274827.tsv.gz	13	0.171309	0.124346	0.168302	0.110199	0.105321	0.295414	-0.0707278	0.136877	0.615577	18.035	11	0.0807716	29.4579	12	0.00336737	0.065113	0.0246685	0.0230127
71	95wnk8	cql36t	IEAA	GCST90274828.tsv.gz	9	0.282298	0.175197	0.10711	0.122655	0.234818	0.601434	0.200015	0.37503	0.610311	4.87398	7	0.675339	4.93555	8	0.764442	0.00867881	0.0349749	0.811145
72	9MOxq1	nzlazf	IEAA	GCST90274829.tsv.gz	15	0.145218	0.147605	0.325199	0.19494	0.199124	0.327584	0.20257	0.352874	0.575727	6.77899	13	0.913179	6.811	14	0.941752	-0.00529885	0.0296133	0.860747
73	TUggj9	1ThK1f	IEAA	GCST90274830.tsv.gz	17	0.0174469	0.11181	0.876	0.225864	0.15793	0.152673	-0.136104	0.245047	0.586796	17.6289	15	0.282678	18.2167	16	0.311362	0.0205921	0.0291179	0.490285
74	ZC2BmL	UIomcv	IEAA	GCST90274831.tsv.gz	12	0.149424	0.133068	0.261472	0.0951086	0.174611	0.585968	0.353334	0.42134	0.421289	6.71592	10	0.751964	6.97608	11	0.801017	-0.0193918	0.0380186	0.621077
75	WbfGRG	AcvZ34	IEAA	GCST90274832.tsv.gz	15	0.113353	0.127372	0.3735	0.198099	0.176126	0.26069	0.0416922	0.324257	0.89966	13.255	13	0.428315	13.3141	14	0.501956	0.00662207	0.0275063	0.813506
76	eX6ChG	UErybs	IEAA	GCST90274833.tsv.gz	29	0.0293406	0.073796	0.690932	0.145533	0.114251	0.202734	0.13045	0.149019	0.389082	23.6292	27	0.650797	24.2391	28	0.668854	-0.0122677	0.0157079	0.441604
77	nwwCmO	C07LS6	IEAA	GCST90274834.tsv.gz	9	-0.216927	0.199591	0.277102	-0.371706	0.261102	0.154561	0.411052	0.635162	0.538164	3.94976	7	0.785545	5.03437	8	0.753896	-0.0620881	0.0596172	0.332297
78	nqIzPP	zcOw9L	IEAA	GCST90274835.tsv.gz	22	-0.0870798	0.0954619	0.361666	-0.107182	0.137829	0.436781	-0.0816966	0.210426	0.701938	20.0151	20	0.456984	20.0159	21	0.520251	-0.000589559	0.0205353	0.977381
79	OfyQLj	k3tt2E	IEAA	GCST90274836.tsv.gz	17	0.0756573	0.0895089	0.397972	0.080059	0.117331	0.495026	0.13988	0.220766	0.535875	14.5478	15	0.484453	14.6491	16	0.550475	-0.00756064	0.0237575	0.754689
80	nmu5zo	qPElOh	IEAA	GCST90274837.tsv.gz	8	0.198387	0.218468	0.363834	0.233268	0.289449	0.420298	1.04709	0.558464	0.109922	1.90899	6	0.927875	4.63582	7	0.704306	-0.115136	0.0697239	0.149765
81	YsMAnh	gYpO4P	IEAA	GCST90274838.tsv.gz	10	0.0582196	0.157047	0.71085	0.0538984	0.202142	0.789749	-0.162488	0.441926	0.722647	4.56114	8	0.803286	4.84661	9	0.847469	0.0215054	0.0402497	0.607659
82	CGidZV	RXQ60x	IEAA	GCST90274839.tsv.gz	13	0.0769366	0.153311	0.615784	-0.0141794	0.19581	0.942272	0.563924	0.395839	0.182012	11.9305	11	0.36889	13.8417	12	0.310934	-0.0474669	0.0357582	0.211254
83	Ng7fyK	Wqmu9v	IEAA	GCST90274840.tsv.gz	474	-0.00324521	0.0295231	0.912472	-0.11768	0.0595586	0.0481698	-0.0639813	0.0563103	0.256438	503.278	472	0.154354	504.988	473	0.1494	0.00620382	0.00489902	0.206017
84	VsJhuZ	USTVFX	IEAA	GCST90274841.tsv.gz	20	-0.102985	0.109054	0.344994	-0.11879	0.14824	0.422937	-0.583707	0.287034	0.0570062	18.4256	18	0.427966	21.723	19	0.298259	0.0489721	0.0272858	0.0894996
85	9Hekrw	Q81NTK	IEAA	GCST90274842.tsv.gz	22	0.114522	0.0925656	0.216015	-0.022937	0.126028	0.855584	0.00765523	0.149809	0.959753	22.7342	20	0.302035	23.6747	21	0.309088	0.0161395	0.0177436	0.373868
86	4NFPjY	crRe8U	IEAA	GCST90274843.tsv.gz	21	0.00816092	0.0893072	0.92719	-0.0473983	0.106022	0.654831	-0.204771	0.138863	0.156691	26.4267	19	0.118733	31.5723	20	0.0480749	0.0428253	0.0222652	0.0695439
87	L23Ohe	jwyX54	IEAA	GCST90274844.tsv.gz	24	-0.146398	0.0905313	0.105856	-0.0997276	0.112819	0.376719	-0.0889983	0.190513	0.644985	28.4354	22	0.161697	28.5887	23	0.194335	-0.00745867	0.021655	0.733792
88	SxBXVY	wKDJYp	IEAA	GCST90274845.tsv.gz	12	0.0147219	0.160681	0.926998	0.00611385	0.221707	0.978	0.217262	0.395116	0.594476	7.30224	10	0.696636	7.61708	11	0.747139	-0.022392	0.0399071	0.58708
89	JI7d8R	cvrgTL	IEAA	GCST90274846.tsv.gz	22	-0.0747859	0.0889316	0.400383	-0.0363339	0.126283	0.773562	-0.00135057	0.204388	0.994793	15.6517	20	0.737981	15.811	21	0.780176	-0.00896708	0.0224711	0.694086
90	KUyUGV	ul585J	IEAA	GCST90274847.tsv.gz	21	0.170728	0.118482	0.149596	0.120968	0.138348	0.381912	-0.017384	0.273344	0.949955	31.8646	19	0.032369	32.8475	20	0.0350637	0.0202859	0.0264991	0.453361
91	DRWdl2	NYAI0l	IEAA	GCST90274848.tsv.gz	20	-0.0676959	0.0853544	0.42771	-0.0660874	0.0835682	0.429049	-0.0818466	0.145254	0.580065	28.6699	18	0.0525662	28.6936	19	0.0709594	0.00266952	0.0218498	0.904114
MR Results of inflammatory cytokines and PhenoAge
	id.exposure	id.outcome	outcome	exposure	nsnp	b_Inverse.variance.weighted	se_Inverse.variance.weighted	pval_Inverse.variance.weighted	b_Weighted.median	se_Weighted.median	pval_Weighted.median	b_MR.Egger	se_MR.Egger	pval_MR.Egger	Q_MR.Egger	Q_df_MR.Egger	Q_pval_MR.Egger	Q_Inverse.variance.weighted	Q_df_Inverse.variance.weighted	Q_pval_Inverse.variance.weighted	egger_intercept	se	pval
1	Zpt7jH	CusTWd	PhenoAge	GCST90274758.tsv.gz	10	0.230289	0.204594	0.260339	0.10862	0.242828	0.65465	-0.336558	0.506438	0.525022	9.5299	8	0.299582	11.2958	9	0.255976	0.0559789	0.0459768	0.258088
2	qKPVoV	9MzWvz	PhenoAge	GCST90274759.tsv.gz	477	-0.0471284	0.0405338	0.244955	-0.0578253	0.0998042	0.562328	-0.0203233	0.0725456	0.779488	444.368	475	0.839956	444.567	476	0.84622	-0.00247041	0.00554497	0.656145
3	taSAtx	9bO6n4	PhenoAge	GCST90274760.tsv.gz	16	-0.013609	0.166315	0.934784	0.107813	0.224635	0.631265	-0.731456	0.525986	0.186046	6.67488	14	0.946519	8.74437	15	0.8905	0.0627591	0.043626	0.172251
4	TIWYlc	M4UsZa	PhenoAge	GCST90274761.tsv.gz	8	0.524484	0.310618	0.0913116	0.44747	0.329569	0.174546	-0.441209	0.725384	0.565325	10.3268	6	0.111549	13.9511	7	0.0520586	0.0969798	0.0668306	0.196941
5	vlh4mT	7D2wIS	PhenoAge	GCST90274762.tsv.gz	17	-0.206271	0.175832	0.24075	-0.0265466	0.257191	0.91779	-0.717067	0.515538	0.184542	14.8611	15	0.461465	15.9721	16	0.454912	0.0457784	0.043433	0.308565
6	EUtYa7	EOBTDg	PhenoAge	GCST90274763.tsv.gz	10	-0.077071	0.184485	0.67612	-0.0830974	0.235835	0.724573	-0.23605	0.44188	0.607728	4.41859	8	0.817522	4.57535	9	0.869645	0.020039	0.0506116	0.702502
7	WFmP3b	8Rubdd	PhenoAge	GCST90274764.tsv.gz	18	0.108888	0.126743	0.390273	0.0723149	0.187544	0.699802	0.639369	0.25409	0.0229095	12.2883	16	0.723908	17.9872	17	0.389649	-0.0703004	0.0294484	0.0296626
8	adgdkB	Pdeulh	PhenoAge	GCST90274765.tsv.gz	18	0.0933067	0.120614	0.439168	0.16676	0.173408	0.336219	-0.0122191	0.20021	0.95209	10.864	16	0.8178	11.3001	17	0.840545	0.0156454	0.0236924	0.51842
9	fgSCho	2RqRYK	PhenoAge	GCST90274766.tsv.gz	17	-0.26683	0.157602	0.0904432	-0.0704058	0.218007	0.746731	0.0659153	0.435475	0.881705	12.2352	15	0.661149	12.907	16	0.679545	-0.0337713	0.0412017	0.425244
10	qIynwk	82OPeV	PhenoAge	GCST90274767.tsv.gz	24	-0.00362278	0.0946969	0.969483	-0.0225123	0.105089	0.830374	-0.0948479	0.130995	0.476659	25.3479	22	0.280729	26.5175	23	0.27705	0.0190375	0.0188951	0.324631
11	RqyAxq	9OXkov	PhenoAge	GCST90274768.tsv.gz	487	0.0603559	0.0392719	0.124324	0.133148	0.0733433	0.0694613	0.0955867	0.0708065	0.177655	496.715	485	0.346594	497.082	486	0.354156	-0.00331352	0.00553969	0.550024
12	MhL88r	b3Okbz	PhenoAge	GCST90274769.tsv.gz	17	0.132371	0.260351	0.61115	0.235564	0.278657	0.397912	0.772304	0.591551	0.211373	31.9284	15	0.00658415	34.998	16	0.00397681	-0.0562355	0.0468289	0.248422
13	MKedN7	67NSGp	PhenoAge	GCST90274770.tsv.gz	16	0.0690993	0.0939701	0.462137	0.0510126	0.0963977	0.596674	0.0852813	0.13905	0.549504	20.5555	14	0.113579	20.5943	15	0.150299	-0.0050748	0.0311903	0.873076
14	XuJC5d	vmRj7y	PhenoAge	GCST90274771.tsv.gz	20	0.0891658	0.152115	0.55776	0.138798	0.168612	0.410405	0.363902	0.33583	0.292849	32.8693	18	0.0173087	34.4101	19	0.0164327	-0.0294929	0.0321066	0.370455
15	S1cPa5	XC5QTM	PhenoAge	GCST90274772.tsv.gz	12	0.141885	0.106852	0.184224	0.133679	0.10545	0.204903	0.0874038	0.15431	0.583598	14.1579	10	0.16591	14.5212	11	0.205482	0.0127582	0.0251854	0.623438
16	WlErOW	0yRAGf	PhenoAge	GCST90274773.tsv.gz	18	0.256488	0.143705	0.0742898	0.449929	0.199845	0.0243611	0.302496	0.414611	0.476187	19.5763	16	0.239913	19.5936	17	0.295543	-0.00479641	0.0403732	0.906911
17	lX4F2Q	HZVUQs	PhenoAge	GCST90274774.tsv.gz	498	-0.0172957	0.038392	0.652348	0.0556761	0.0891109	0.532105	0.0147627	0.0689592	0.830574	473.045	496	0.763972	473.358	497	0.770617	-0.00301082	0.0053799	0.575976
18	EJ5Ds1	FIA0Yg	PhenoAge	GCST90274775.tsv.gz	21	0.00681544	0.111453	0.951239	-0.146238	0.146764	0.319048	-0.132206	0.215108	0.546107	23.1191	19	0.232138	23.8194	20	0.250371	0.0174071	0.022945	0.457373
19	rE4ypz	ULBbN4	PhenoAge	GCST90274776.tsv.gz	13	0.0653661	0.154155	0.671546	-0.00139021	0.207457	0.994653	-0.0670663	0.386313	0.865329	5.97438	11	0.875068	6.11416	12	0.910218	0.0150116	0.0401524	0.715609
20	PocK5X	uORjJ5	PhenoAge	GCST90274777.tsv.gz	484	0.0602119	0.0402536	0.134702	0.161948	0.0784148	0.0388972	0.0195684	0.0787199	0.80379	487.175	482	0.425617	487.54	483	0.433662	0.00342421	0.00569813	0.548166
21	oNeyQc	Y4A48L	PhenoAge	GCST90274778.tsv.gz	19	0.082154	0.153896	0.593461	-0.00686139	0.213038	0.974307	-0.273827	0.449555	0.550509	14.5256	17	0.629608	15.2359	18	0.645711	0.0313514	0.0372004	0.411058
22	2KrpvM	B2M4Tb	PhenoAge	GCST90274779.tsv.gz	9	0.268168	0.125668	0.0328481	0.232519	0.143336	0.104762	0.222276	0.194223	0.290061	3.51922	7	0.833185	3.61526	8	0.890063	0.00747515	0.0241215	0.765662
23	2XkHA9	pi0bTI	PhenoAge	GCST90274780.tsv.gz	22	0.127308	0.125218	0.3093	0.0457562	0.193974	0.813519	0.00893335	0.237634	0.970385	15.3623	20	0.755317	15.7058	21	0.785947	0.0128505	0.021925	0.564356
24	j8032B	FGgsCT	PhenoAge	GCST90274781.tsv.gz	20	0.119751	0.127562	0.34785	-0.00888664	0.180967	0.960834	0.337518	0.342808	0.337887	20.6271	18	0.298639	21.1664	19	0.32768	-0.0238586	0.0347807	0.501471
25	yxOTDI	veEus0	PhenoAge	GCST90274782.tsv.gz	13	0.063406	0.0900125	0.481175	0.0265116	0.108399	0.806785	0.0304112	0.138448	0.83016	6.25159	11	0.856061	6.34998	12	0.897423	0.0066217	0.0211111	0.759647
26	rJNXpM	E22Msp	PhenoAge	GCST90274783.tsv.gz	457	0.0166825	0.0425278	0.694857	0.147196	0.0933691	0.114913	0.0509115	0.0833993	0.541865	492.954	455	0.106249	493.2	456	0.110897	-0.00292602	0.00613089	0.633407
27	rPZ1pX	XeynHZ	PhenoAge	GCST90274784.tsv.gz	19	0.136467	0.198641	0.49208	0.304386	0.229347	0.184447	-0.489945	0.531969	0.369936	31.8898	17	0.0155294	34.8965	18	0.00973992	0.0643818	0.0508533	0.222577
28	fEyjp3	ceouSl	PhenoAge	GCST90274785.tsv.gz	14	-0.0466927	0.16385	0.775665	-0.183149	0.17232	0.287852	-0.297202	0.373103	0.441177	21.5942	12	0.0423276	22.6077	13	0.0466322	0.0307264	0.0409431	0.467435
29	BSc40P	gbHslN	PhenoAge	GCST90274786.tsv.gz	14	-0.0600668	0.187704	0.748962	0.122308	0.212152	0.564269	0.531125	0.366992	0.173445	14.7882	12	0.253223	18.8976	13	0.126314	-0.0657148	0.0359869	0.0928087
30	wsxlEu	e5xyfD	PhenoAge	GCST90274787.tsv.gz	18	-0.136783	0.161294	0.396421	-0.416792	0.194144	0.0318078	0.0888961	0.437786	0.841649	24.6287	16	0.0766443	25.1052	17	0.0923805	-0.0263943	0.0474411	0.585663
31	rFarlb	50HLS7	PhenoAge	GCST90274788.tsv.gz	13	0.0756374	0.144834	0.601505	0.177666	0.195224	0.36279	0.885659	0.343802	0.02577	6.12029	11	0.865218	12.7812	12	0.385142	-0.0949255	0.0367803	0.0255504
32	P088MT	SUPm6i	PhenoAge	GCST90274789.tsv.gz	10	-0.0868411	0.190926	0.649223	-0.329309	0.26903	0.220931	-0.0584098	0.674347	0.933105	8.91571	8	0.349456	8.91789	9	0.444888	-0.00261173	0.0591144	0.965843
33	Lafklw	fNs4Tx	PhenoAge	GCST90274790.tsv.gz	487	-0.0225025	0.0382575	0.556408	-0.148249	0.0879775	0.0919723	0.0162707	0.0742412	0.826618	511.845	485	0.192736	512.238	486	0.19817	-0.0037001	0.00607025	0.542448
34	w7M6g9	az6YVa	PhenoAge	GCST90274791.tsv.gz	26	-0.144064	0.141303	0.307948	-0.17742	0.183169	0.332737	-0.218009	0.274698	0.435186	44.0979	24	0.00743249	44.2814	25	0.010085	0.00840315	0.0265894	0.754709
35	diohgZ	QOr6oe	PhenoAge	GCST90274792.tsv.gz	13	-0.0832115	0.126174	0.509577	-0.12274	0.156273	0.432207	-0.129258	0.210037	0.550808	5.90265	11	0.87978	5.97785	12	0.917195	0.00876501	0.0319631	0.788995
36	aSqyzn	WdDBJt	PhenoAge	GCST90274793.tsv.gz	12	-0.109834	0.176046	0.532697	-0.159321	0.239168	0.505319	-0.110935	0.424268	0.799033	6.65456	10	0.757605	6.65457	11	0.826328	0.000126928	0.0444955	0.99778
37	d2HgsP	dDmCIV	PhenoAge	GCST90274794.tsv.gz	8	-0.219053	0.240773	0.362933	-0.230466	0.309271	0.456155	-0.0945583	0.568949	0.87346	7.54142	6	0.273661	7.61729	7	0.367546	-0.0126168	0.0513512	0.814105
38	YW8k0S	ndUJXe	PhenoAge	GCST90274795.tsv.gz	15	0.12813	0.152524	0.400874	0.11505	0.21977	0.600626	-0.31802	0.36816	0.403349	11.4722	13	0.571327	13.245	14	0.50733	0.0447115	0.0335804	0.205909
39	tLRj7k	iBDAcf	PhenoAge	GCST90274796.tsv.gz	7	0.432394	0.23364	0.0642144	0.581342	0.306045	0.0574945	0.544136	0.687245	0.464386	5.85945	5	0.320137	5.89528	6	0.435023	-0.010643	0.0608635	0.868045
40	OTgI20	CWNyHB	PhenoAge	GCST90274797.tsv.gz	16	0.00261629	0.083694	0.975062	0.0314775	0.0929182	0.734786	0.0033432	0.117762	0.977752	10.7625	14	0.704583	10.7626	15	0.769235	-0.000182468	0.0207958	0.993123
41	I0VDXA	UGVRoK	PhenoAge	GCST90274798.tsv.gz	504	0.138248	0.0417347	0.000924535	0.225937	0.095887	0.018459	0.230912	0.0902177	0.0107743	541.286	502	0.109381	542.733	503	0.107107	-0.00750933	0.00648237	0.247242
42	R8h2NH	gcAw5w	PhenoAge	GCST90274799.tsv.gz	11	0.277807	0.260361	0.285969	0.134875	0.294294	0.646737	1.43408	0.641916	0.0523487	11.6143	9	0.235936	16.423	10	0.0881459	-0.103337	0.0535326	0.0856225
43	taAAPH	2gIerR	PhenoAge	GCST90274800.tsv.gz	10	0.063322	0.11082	0.56773	0.00593051	0.0946342	0.950031	-0.0874582	0.184917	0.648878	13.4511	8	0.0972413	15.1918	9	0.0858018	0.0346286	0.0340345	0.338716
44	wwFcin	beYl6B	PhenoAge	GCST90274801.tsv.gz	12	0.292859	0.188422	0.12012	0.277951	0.263018	0.290613	-0.0790833	0.516064	0.881255	8.15311	10	0.613885	8.75245	11	0.64473	0.0364888	0.0471325	0.45674
45	mgKTJh	88NBuz	PhenoAge	GCST90274802.tsv.gz	17	-0.0319316	0.149942	0.831359	-0.104931	0.213532	0.623139	0.000645851	0.417719	0.998787	13.623	15	0.554295	13.6299	16	0.626261	-0.00334637	0.0400486	0.934513
46	RiMUsB	mNK2jH	PhenoAge	GCST90274803.tsv.gz	19	0.0242282	0.137036	0.859665	0.130188	0.178696	0.466281	-0.205095	0.287885	0.485869	23.9188	17	0.121658	25.0765	18	0.122823	0.030441	0.0335585	0.377032
47	M8xoRS	mbIMkI	PhenoAge	GCST90274804.tsv.gz	490	0.0173265	0.0400609	0.665375	0.0241252	0.0688635	0.726088	0.116022	0.0689192	0.0929283	551.699	488	0.0239898	555.193	489	0.0202266	-0.00973824	0.00553942	0.0793763
48	p3uwSH	vg1mfx	PhenoAge	GCST90274805.tsv.gz	11	-0.0591322	0.167749	0.724461	-0.0301509	0.229502	0.895478	-0.150876	0.312884	0.641166	8.53296	9	0.481452	8.65362	10	0.565261	0.012884	0.0370908	0.736302
49	BDNhbG	yEgxWk	PhenoAge	GCST90274806.tsv.gz	13	0.442444	0.187965	0.0185793	0.385261	0.274386	0.160294	-0.133048	0.543579	0.811146	10.5397	11	0.482594	11.8128	12	0.460832	0.0591965	0.0524646	0.283196
50	AvfiVa	4PWnNh	PhenoAge	GCST90274807.tsv.gz	10	0.280575	0.23579	0.234072	0.264437	0.304502	0.385162	0.186128	0.473406	0.704465	4.9181	8	0.766293	4.97103	9	0.836826	0.0141768	0.0616188	0.823809
51	WYiugb	l2AmEq	PhenoAge	GCST90274808.tsv.gz	8	0.103774	0.246501	0.673763	0.0313567	0.322483	0.92254	0.351049	0.611891	0.587008	3.2704	6	0.774224	3.46534	7	0.838882	-0.0296837	0.0672293	0.674298
52	SWMyoR	q6yUE4	PhenoAge	GCST90274809.tsv.gz	11	-0.254897	0.20976	0.224295	-0.433202	0.267739	0.105662	-0.572281	0.426988	0.213006	6.29981	9	0.709578	7.02807	10	0.722792	0.0372304	0.0436268	0.415581
53	Hf46Wu	sCGpZ5	PhenoAge	GCST90274810.tsv.gz	8	0.0643277	0.244117	0.792156	-0.0191791	0.326672	0.953183	-0.999985	0.486321	0.0855023	1.19978	6	0.976896	7.46979	7	0.381655	0.117989	0.0471201	0.0462772
54	B0rzi4	tLFxLn	PhenoAge	GCST90274811.tsv.gz	11	-0.168041	0.206277	0.415281	0.0359526	0.280795	0.898118	0.0586833	0.491382	0.907562	4.7298	9	0.857197	4.98824	10	0.891962	-0.0223584	0.0439813	0.623426
55	Z7U6ti	zTof2I	PhenoAge	GCST90274812.tsv.gz	10	0.446828	0.215392	0.0380342	0.42823	0.298794	0.151803	0.99181	0.642054	0.160988	8.13614	8	0.420286	8.96359	9	0.440642	-0.0521308	0.0577948	0.393403
56	uuZkwD	HlIHjQ	PhenoAge	GCST90274813.tsv.gz	10	0.0321151	0.19948	0.872098	0.0137741	0.259762	0.957711	0.590234	0.569499	0.330321	4.4308	8	0.816316	5.52555	9	0.786303	-0.0535267	0.051158	0.326002
57	TnllIA	TGJUkt	PhenoAge	GCST90274814.tsv.gz	8	0.525958	0.226799	0.0203927	0.373456	0.303056	0.217836	-0.395544	0.80099	0.638988	3.0275	6	0.805388	4.4664	7	0.724759	0.0849603	0.0708272	0.275532
58	oPAPNq	58xxe3	PhenoAge	GCST90274815.tsv.gz	8	0.377627	0.178239	0.0341197	0.305807	0.209765	0.144882	-0.167639	0.39385	0.685214	3.0372	6	0.804163	5.44757	7	0.605515	0.0644875	0.0415369	0.171522
59	hI324s	5BGWg1	PhenoAge	GCST90274816.tsv.gz	10	0.0945401	0.218474	0.665212	-0.101281	0.290742	0.727576	0.0352252	0.586847	0.953609	6.95153	8	0.541872	6.96339	9	0.640932	0.00518462	0.0476081	0.915962
60	ZZZdFJ	5HL2ec	PhenoAge	GCST90274817.tsv.gz	14	0.0440965	0.181137	0.807663	0.077351	0.237552	0.744714	0.141242	0.420767	0.742911	9.08532	12	0.695626	9.15075	13	0.761465	-0.00858427	0.0335596	0.802444
61	HUBEbM	112G4r	PhenoAge	GCST90274818.tsv.gz	18	-0.00918329	0.156725	0.953275	-0.0406209	0.215799	0.850692	-0.198167	0.296163	0.512963	14.4456	16	0.565556	15.0111	17	0.59468	0.0217912	0.0289764	0.462951
62	OFApnz	PindlM	PhenoAge	GCST90274819.tsv.gz	8	0.101314	0.272557	0.710105	0.283159	0.318127	0.373421	0.336963	0.779069	0.680477	9.55212	6	0.144825	9.72155	7	0.20491	-0.0235547	0.0722035	0.755332
63	j7h1VM	KIkjGg	PhenoAge	GCST90274820.tsv.gz	14	0.0586051	0.125222	0.639777	-0.00533637	0.152311	0.972051	0.179487	0.225903	0.442318	11.9416	12	0.450378	12.355	13	0.498772	-0.0184142	0.0286416	0.532371
64	aj8IkU	FuSfmX	PhenoAge	GCST90274821.tsv.gz	19	0.0463439	0.132285	0.726089	0.0546047	0.153486	0.722018	-0.0344873	0.268235	0.899206	22.6332	17	0.161576	22.7957	18	0.198565	0.0100865	0.0288772	0.731161
65	vELsh3	6zJhaq	PhenoAge	GCST90274822.tsv.gz	497	0.0232896	0.0365034	0.523465	-0.0590727	0.0746484	0.428742	0.00302874	0.0602856	0.959951	480.232	495	0.67468	480.41	496	0.684044	0.00212848	0.00504023	0.67299
66	vNIiN9	ZvWNJJ	PhenoAge	GCST90274823.tsv.gz	15	0.073106	0.153164	0.633145	0.0201194	0.207908	0.922909	0.613814	0.304814	0.0652148	14.3868	13	0.347181	18.7851	14	0.173325	-0.072769	0.0365016	0.0676127
67	0W40L0	B7BGaR	PhenoAge	GCST90274824.tsv.gz	16	0.0440748	0.100135	0.659826	0.0535417	0.142961	0.708017	-0.301927	0.215686	0.183327	10.2407	14	0.744386	13.5212	15	0.562108	0.0550318	0.0303838	0.0916101
68	3HQBsG	PHBw2N	PhenoAge	GCST90274825.tsv.gz	12	-0.142232	0.128009	0.266521	-0.152692	0.106317	0.150944	-0.175107	0.205293	0.413645	20.3054	10	0.0264931	20.3961	11	0.0401959	0.00716155	0.0338888	0.836878
69	hsVmrn	bUmzxO	PhenoAge	GCST90274826.tsv.gz	16	0.0742594	0.134023	0.579523	0.159357	0.185546	0.390421	0.100442	0.260623	0.705739	11.981	14	0.60783	11.9947	15	0.67943	-0.00326717	0.0278918	0.908415
70	eOFBhz	Ns79ce	PhenoAge	GCST90274827.tsv.gz	13	0.0250904	0.110135	0.81979	0.0410427	0.128288	0.749024	0.0317093	0.156571	0.843204	13.8147	11	0.243415	13.8196	12	0.312376	-0.00170554	0.0273751	0.951439
71	XGEvdY	8ifjXf	PhenoAge	GCST90274828.tsv.gz	9	-0.315479	0.225079	0.161024	-0.425813	0.295997	0.150272	-0.959611	0.499639	0.0962435	2.90192	7	0.893925	4.9871	8	0.758954	0.0657579	0.0455382	0.191959
72	HiMPjm	UoFcpT	PhenoAge	GCST90274829.tsv.gz	15	0.352407	0.186995	0.0594859	0.214952	0.250425	0.390698	0.531895	0.454277	0.262671	8.9917	13	0.77357	9.17966	14	0.819372	-0.0163568	0.0377286	0.671731
73	QfkISv	4NKZbP	PhenoAge	GCST90274830.tsv.gz	17	0.0942157	0.156149	0.546262	0.333242	0.186692	0.0742641	-0.209301	0.33739	0.544335	20.5497	15	0.151845	21.9599	16	0.144492	0.0401201	0.0395436	0.326393
74	6WPPke	FCu5Pu	PhenoAge	GCST90274831.tsv.gz	12	0.620108	0.192675	0.00128897	0.799686	0.249813	0.00136888	0.611852	0.640825	0.362195	14.8637	10	0.137111	14.864	11	0.18881	0.000784301	0.05777	0.989435
75	bZLzoj	FAVU00	PhenoAge	GCST90274832.tsv.gz	15	0.148428	0.159659	0.352547	-0.116252	0.22513	0.605591	-0.0233016	0.405794	0.955082	13.1191	13	0.438653	13.3333	14	0.500462	0.015819	0.0343363	0.652621
76	tPt6kb	8k6dG8	PhenoAge	GCST90274833.tsv.gz	29	0.0485031	0.0923895	0.599594	0.0214392	0.132917	0.871859	-0.0468163	0.186892	0.804098	27.2194	27	0.452008	27.5673	28	0.487542	0.0115839	0.0197172	0.561749
77	TyOJuC	gSmJFX	PhenoAge	GCST90274834.tsv.gz	9	-0.0543727	0.35903	0.879626	0.0533429	0.366076	0.884146	-1.23062	1.15127	0.320571	13.2926	7	0.0652911	15.484	8	0.0503901	0.115335	0.107365	0.318345
78	rmO2nm	eIaYxd	PhenoAge	GCST90274835.tsv.gz	22	0.0361896	0.122913	0.768427	-0.0615769	0.187969	0.743221	-0.405403	0.269522	0.14817	18.4092	20	0.560473	21.7674	21	0.413017	0.0476948	0.0260264	0.0818014
79	CJwWXp	iH8031	PhenoAge	GCST90274836.tsv.gz	17	-0.141036	0.13616	0.30029	-0.154291	0.150895	0.306543	-0.0632874	0.345511	0.857117	23.4624	15	0.0748039	23.5572	16	0.0996309	-0.00917256	0.0372483	0.808823
80	ELFvkD	lemxZJ	PhenoAge	GCST90274837.tsv.gz	8	0.0106828	0.284802	0.970079	-0.0440993	0.354283	0.900939	0.203002	0.742886	0.793814	2.2192	6	0.898475	2.29777	7	0.94154	-0.0260273	0.0928556	0.788662
81	KTGdir	VJ6A4i	PhenoAge	GCST90274838.tsv.gz	10	0.654827	0.262019	0.012449	0.683407	0.277979	0.0139525	-0.159149	0.733178	0.833589	13.4682	8	0.0967248	15.8321	9	0.0704711	0.0784578	0.0662102	0.27003
82	xmJoF6	qJBneN	PhenoAge	GCST90274839.tsv.gz	13	0.211842	0.205969	0.30371	0.0521072	0.262174	0.842458	0.610352	0.565557	0.303592	14.7267	11	0.195355	15.4974	12	0.215357	-0.0384605	0.0506912	0.463967
83	znHUzH	0Z7QER	PhenoAge	GCST90274840.tsv.gz	474	-0.000286186	0.0384198	0.994057	-0.0469477	0.0901009	0.602327	0.0218513	0.0736627	0.766872	525.706	472	0.0438872	525.844	473	0.0465296	-0.00222552	0.00631622	0.724733
84	gMjKzo	EWVVga	PhenoAge	GCST90274841.tsv.gz	20	0.192603	0.233196	0.408845	-0.0349096	0.219159	0.873441	-0.755402	0.638576	0.252219	55.2983	18	1.15e-05	63.0232	19	1.27e-06	0.0955205	0.0602381	0.130215
85	TDUcPv	FN0t6z	PhenoAge	GCST90274842.tsv.gz	22	-0.0154196	0.128441	0.904442	0.00227186	0.16348	0.988912	0.136492	0.207887	0.518944	27.2467	20	0.128465	28.4279	21	0.128427	-0.022663	0.0243384	0.362873
86	gOHGdJ	4Y6nq4	PhenoAge	GCST90274843.tsv.gz	21	-0.0678131	0.090827	0.455294	-0.0635226	0.131968	0.630268	-0.0303146	0.154504	0.846533	20.4612	19	0.36732	20.5606	20	0.423386	-0.00748507	0.0246338	0.764541
87	YPQN8Y	qeD32i	PhenoAge	GCST90274844.tsv.gz	24	-0.05832	0.102967	0.571124	-0.00681559	0.140365	0.961273	-0.112981	0.216731	0.607368	20.3489	22	0.561224	20.4311	23	0.615788	0.00696373	0.0242961	0.777086
88	3sbeV2	lnY0ud	PhenoAge	GCST90274845.tsv.gz	12	0.0324511	0.257467	0.899701	0.249502	0.303608	0.411196	0.505526	0.654893	0.458015	16.0362	10	0.0986015	17.0325	11	0.106919	-0.051259	0.0650325	0.448858
89	WodLD9	qjXvyd	PhenoAge	GCST90274846.tsv.gz	22	-0.272606	0.128832	0.0343464	-0.122718	0.159915	0.442848	-0.253848	0.30323	0.412402	28.0195	20	0.108939	28.0261	21	0.139413	-0.00228363	0.0332354	0.945902
90	puaq5w	bszdNX	PhenoAge	GCST90274847.tsv.gz	21	0.0875161	0.152142	0.565139	-0.0343981	0.185553	0.85293	-0.482641	0.321932	0.150254	29.0073	19	0.0658704	34.9566	20	0.0203367	0.0617013	0.0312563	0.0630967
91	d5Rg21	5gkGwp	PhenoAge	GCST90274848.tsv.gz	20	-0.0210435	0.0876162	0.810192	-0.0491585	0.107774	0.648298	-0.0286946	0.145258	0.845617	15.2688	18	0.643432	15.2732	19	0.705082	0.0014398	0.0218026	0.948075
