# Supplementary material for: Genetic association of the gut microbiota with epigenetic clocks mediated by inflammatory cytokines: a Mendelian randomization analysis
Source: Front Immunol. 2024 Jun 6;15:1339722. doi: 10.3389/fimmu.2024.1339722 (PMC11186987; doi:10.3389/fimmu.2024.1339722)
Supplement: Supplementary file 9 [file Table_9.xlsx]

## Sheet: GrimAge-Eisenbergiella.id.11304
Table S9:LDCS results of gut microbiota and GrimAge
LDCS results of Eisenbergiella.id.11304 and GrimAge
trait	mean_chisq	lambda_gc	intercept	intercept_se	ratio	ratio_se	h2_observed	h2_observed_se	h2_Z	h2_p	rg	rg_se	rg_p
genus.Eisenbergiella.id.11304.summary.txt.gz	1.00697	1.00559	1.00362	0.00647059	0.519578	0.92781	0.0298239	0.0824814	0.361584	0.717663	0.515908	0.475855	0.278289
GrimAge	1.07471	1.07232	1.01496	0.00598275	0.2002	0.0800838	0.103447	0.0175446	5.89621	3.72e-09
LDCS results of Prevotella7.id.11182 and GrimAge
trait	mean_chisq	lambda_gc	intercept	intercept_se	ratio	ratio_se	h2_observed	h2_observed_se	h2_Z	h2_p	rg	rg_se	rg_p
genus.Prevotella7.id.11182.summary.txt.gz	1.00888	1.0132	1.00596	0.00704294	0.671256	0.793515	0.0422479	0.132834	0.318049	0.750447	0.354455	0.559217	0.526185
GrimAge	1.07471	1.07232	1.01496	0.00598275	0.2002	0.0800838	0.103447	0.0175446	5.89621	3.71947e-09
LDCS results of RuminococcaceaeUCG010.id.11367 and GrimAge
trait	mean_chisq	lambda_gc	intercept	intercept_se	ratio	ratio_se	h2_observed	h2_observed_se	h2_Z	h2_p	rg	rg_se	rg_p
genus.RuminococcaceaeUCG010.id.11367.summary.txt.gz	1.00488	1.00649	0.998453	0.00682872	-0.317177	1.39994	0.0252325	0.0339577	0.743056	0.457448	-0.621189	0.307297	0.043232
GrimAge	1.07471	1.07232	1.01496	0.00598275	0.2002	0.0800838	0.103447	0.0175446	5.89621	3.71947e-09
