# Supplementary material for: Genetic association of the gut microbiota with epigenetic clocks mediated by inflammatory cytokines: a Mendelian randomization analysis
Source: Front Immunol. 2024 Jun 6;15:1339722. doi: 10.3389/fimmu.2024.1339722 (PMC11186987; doi:10.3389/fimmu.2024.1339722)
Supplement: Supplementary file 10 [file Table_10.xlsx]

## Sheet: Hannum-Haemophilus.id.3698_h2
Table S10:LDCS results of gut microbiota and Hannum
LDCS results of Haemophilus.id.3698 and Hannum
trait	mean_chisq	lambda_gc	intercept	intercept_se	ratio	ratio_se	h2_observed	h2_observed_se	h2_Z	h2_p	rg	rg_se	rg_p
genus.Haemophilus.id.3698.summary.txt.gz	0.994112	0.993951	0.993475	0.00607485	1.10827	-1.03178	0.00348452	0.0493398	0.0706228	0.943698	-1.04646	0.988015	0.289529
Hannum	1.07934	1.04796	1.00936	0.00743241	0.11792	0.0936759	0.121959	0.0261402	4.66559	3.07736e-06
LDCS results of RuminococcaceaeUCG004.id.11362 and Hannum
trait	mean_chisq	lambda_gc	intercept	intercept_se	ratio	ratio_se	h2_observed	h2_observed_se	h2_Z	h2_p	rg	rg_se	rg_p
genus.RuminococcaceaeUCG004.id.11362.summary.txt.gz	1.00343	1.01123	0.99805	0.00563937	-0.567781	1.64202	0.028581	0.0416113	0.686858	0.492172	-0.283624	0.363195	0.434852
Hannum	1.07934	1.04796	1.00936	0.00743241	0.11792	0.0936759	0.121959	0.0261402	4.66559	3.07736e-06
LDCS results of Sellimonas.id.14369 and Hannum
trait	mean_chisq	lambda_gc	intercept	intercept_se	ratio	ratio_se	h2_observed	h2_observed_se	h2_Z	h2_p	rg	rg_se	rg_p
genus.Sellimonas.id.14369.summary.txt.gz	1.02084	1.02055	1.00658	0.00783194	0.315536	0.375748	0.210631	0.158755	1.32677	0.184586	-0.0249192	0.237948	0.916594
Hannum	1.07934	1.04796	1.00936	0.00743241	0.11792	0.0936759	0.121959	0.0261402	4.66559	3.07736e-06
