# Supplementary material for: Genetic association of the gut microbiota with epigenetic clocks mediated by inflammatory cytokines: a Mendelian randomization analysis
Source: Front Immunol. 2024 Jun 6;15:1339722. doi: 10.3389/fimmu.2024.1339722 (PMC11186987; doi:10.3389/fimmu.2024.1339722)
Supplement: Supplementary file 11 [file Table_11.xlsx]

## Sheet: IEAA-Coprococcus1.id.11301_h2
Table S11:LDCS results of gut microbiota and IEAA
LDCS results of Coprococcus1.id.11301 and IEAA
trait	mean_chisq	lambda_gc	intercept	intercept_se	ratio	ratio_se	h2_observed	h2_observed_se	h2_Z	h2_p	rg	rg_se	rg_p
genus.Coprococcus1.id.11301.summary.txt.gz	0.999543	0.996381	0.996108	0.00715811	8.51937	-15.6671	0.0104506	0.0310067	0.337044	0.736084	0.137101	0.38228	0.719865
IEAA	1.0918	1.06297	0.996449	0.00706174	-0.0386788	0.0769245	0.164166	0.0235408	6.97365	3.08824e-12
LDCS results of Peptococcus.id.2037 and IEAA
trait	mean_chisq	lambda_gc	intercept	intercept_se	ratio	ratio_se	h2_observed	h2_observed_se	h2_Z	h2_p	rg	rg_se	rg_p
genus.Peptococcus.id.2037.summary.txt.gz	1.00611	1.01333	1.00486	0.00676468	0.796445	1.10792	0.0103858	0.0809495	0.128299	0.897912	1.32236	0.645709	0.0405683
IEAA	1.0918	1.06297	0.996449	0.00706174	-0.0386788	0.0769245	0.164166	0.0235408	6.97365	3.08824e-12
LDCS results of Prevotella7.id.11182 and IEAA
trait	mean_chisq	lambda_gc	intercept	intercept_se	ratio	ratio_se	h2_observed	h2_observed_se	h2_Z	h2_p	rg	rg_se	rg_p
genus.Prevotella7.id.11182.summary.txt.gz	1.00888	1.0132	1.00596	0.00704294	0.671256	0.793515	0.0422479	0.132834	0.318049	0.750447	0.591438	0.430668	0.169658
IEAA	1.0918	1.06297	0.996449	0.00706174	-0.0386788	0.0769245	0.164166	0.0235408	6.97365	3.08824e-12
LDCS results of Subdoligranulum.id.2070 and IEAA
trait	mean_chisq	lambda_gc	intercept	intercept_se	ratio	ratio_se	h2_observed	h2_observed_se	h2_Z	h2_p	rg	rg_se	rg_p
genus.Subdoligranulum.id.2070.summary.txt.gz	1.00552	1.00947	0.998351	0.00632451	-0.298863	1.14645	0.0208029	0.0235472	0.883453	0.376992	-0.471143	0.285857	0.0993162
IEAA	1.0918	1.06297	0.996449	0.00706174	-0.0386788	0.0769245	0.164166	0.0235408	6.97365	3.08824e-12
LDCS results of Veillonella.id.2198 and IEAA
trait	mean_chisq	lambda_gc	intercept	intercept_se	ratio	ratio_se	h2_observed	h2_observed_se	h2_Z	h2_p	rg	rg_se	rg_p
genus.Veillonella.id.2198.summary.txt.gz	1.00703	1.00619	1.00624	0.00706515	0.887415	1.00541	0.0045344	0.0454724	0.0997175	0.920569	0.284461	0.788841	0.718394
IEAA	1.0918	1.06297	0.996449	0.00706174	-0.0386788	0.0769245	0.164166	0.0235408	6.97365	3.08824e-12
