# Supplementary material for: Genetic association of the gut microbiota with epigenetic clocks mediated by inflammatory cytokines: a Mendelian randomization analysis
Source: Front Immunol. 2024 Jun 6;15:1339722. doi: 10.3389/fimmu.2024.1339722 (PMC11186987; doi:10.3389/fimmu.2024.1339722)
Supplement: Supplementary file 12 [file Table_12.xlsx]

## Sheet: PhenoAge-Haemophilus.id.3698_h2
Table S12:LDCS results of gut microbiota and PhenoAge
LDCS results of Haemophilus.id.3698 and PhenoAge
trait	mean_chisq	lambda_gc	intercept	intercept_se	ratio	ratio_se	h2_observed	h2_observed_se	h2_Z	h2_p	rg	rg_se	rg_p
genus.Haemophilus.id.3698.summary.txt.gz	0.994112	0.993951	0.993475	0.00607485	1.10827	-1.03178	0.00348452	0.0493398	0.0706228	0.943698	-1.3098	1.08686	0.228156
PhenoAge	1.07381	1.05818	1.01328	0.00709114	0.179961	0.0960766	0.106989	0.0169945	6.2955	3.06407e-10
LDCS results of RikenellaceaeRC9gutgroup.id.11191 and PhenoAge
trait	mean_chisq	lambda_gc	intercept	intercept_se	ratio	ratio_se	h2_observed	h2_observed_se	h2_Z	h2_p	rg	rg_se	rg_p
genus.RikenellaceaeRC9gutgroup.id.11191.summary.txt.gz	1.00946	1.01256	1.00116	0.00642135	0.12272	0.678965	0.118106	0.126109	0.936537	0.348997	0.191193	0.312647	0.540849
PhenoAge	1.07381	1.05818	1.01328	0.00709114	0.179961	0.0960766	0.106989	0.0169945	6.2955	3.06407e-10
